# Supplementary material for: Temperature and developmental stage govern intestinal susceptibility to human coronavirus 229E
Source: Proc Natl Acad Sci U S A. 2026 Jun 24;123(26):e2600632123. doi: 10.1073/pnas.2600632123 (PMC13320717; doi:10.1073/pnas.2600632123)
Supplement: Supplementary file 2 — Dataset S01 (XLSX) [file pnas.2600632123.sd01.xlsx]

## Sheet: set1.fHIEs.#1
Dataset S1. RNA-seq differential expression analysis of mock-infected HIEs at 32ºC vs 37ºC.
EntrezID	gene_name	baseMean	log2FoldChange	lfcSE	stat	pvalue	padj
6319	SCD	2587.23	3.06751	0.4475	6.85477	7.14266e-12	6.61839e-08
4085	MAD2L1	47.5738	-7.77359	1.17695	-6.60488	3.9785e-11	1.22882e-07
6241	RRM2	139.641	-4.71975	0.708736	-6.65939	2.74965e-11	1.22882e-07
1786	DNMT1	56.284	-4.37928	0.769971	-5.68759	1.28847e-08	2.38779e-05
3009	H1-5	65.3106	-5.83683	1.02312	-5.70494	1.16383e-08	2.38779e-05
284099	C17orf78	282.303	2.3823	0.457412	5.20822	1.9066e-07	0.000294443
3007	H1-3	60.1509	-4.38943	0.853762	-5.14128	2.72868e-07	0.0003612
30001	ERO1A	1084.76	2.19549	0.431689	5.08581	3.66058e-07	0.000423986
5111	PCNA	69.6956	-3.66061	0.7269	-5.03592	4.75552e-07	0.000489607
4605	MYBL2	46.8622	-4.98097	0.998694	-4.98748	6.11719e-07	0.00051529
405753	DUOXA2	250.946	2.66929	0.533667	5.00178	5.68023e-07	0.00051529
7153	TOP2A	94.8477	-3.15367	0.639786	-4.92927	8.25393e-07	0.000621217
8352	H3C3	52.4031	-4.37499	0.889474	-4.91862	8.71555e-07	0.000621217
8358	H3C2	40.7402	-5.64391	1.15523	-4.88554	1.03146e-06	0.000682679
203068	TUBB	370.569	-2.28867	0.472809	-4.84058	1.29459e-06	0.000799713
333932	H3C15	37.3551	-7.31742	1.5497	-4.72183	2.33738e-06	0.00135363
54443	ANLN	67.204	-3.56319	0.769461	-4.63076	3.64329e-06	0.00198581
6307	MSMO1	277.284	2.35642	0.512822	4.59501	4.32737e-06	0.00205537
10129	FRY	65.0136	3.16493	0.689555	4.58982	4.43638e-06	0.00205537
27284	SULT1B1	162.126	2.50958	0.5449	4.60558	4.11327e-06	0.00205537
6558	SLC12A2	294.538	-2.37849	0.519883	-4.57504	4.76128e-06	0.00210086
4891	SLC11A2	1671.6	1.94387	0.429378	4.52718	5.97765e-06	0.00251768
10376	TUBA1B	217.05	-2.33764	0.519457	-4.50016	6.7901e-06	0.00273553
374393	FAM111B	39.5072	-4.42271	0.991495	-4.46064	8.17137e-06	0.00315483
157	GRK3	149.611	2.24243	0.504776	4.44243	8.8948e-06	0.00329677
150468	CKAP2L	18.0469	-5.47418	1.23793	-4.42205	9.77696e-06	0.00348436
126	ADH1C	36.9145	-4.39021	0.996491	-4.40567	1.05457e-05	0.00361912
10397	NDRG1	441.119	1.98623	0.453601	4.3788	1.19334e-05	0.0039491
6187	RPS2	335.146	-2.07337	0.476204	-4.35396	1.33697e-05	0.00427186
8975	USP13	15.8577	-5.88247	1.35346	-4.34624	1.38492e-05	0.00427755
9221	NOLC1	95.9042	-3.07622	0.710698	-4.32845	1.50165e-05	0.0044469
10144	FAM13A	260.925	2.06101	0.476699	4.3235	1.53573e-05	0.0044469
4288	MKI67	219.45	-2.80288	0.657087	-4.26561	1.99355e-05	0.00543302
27101	CACYBP	45.8789	-3.26684	0.764944	-4.27069	1.94865e-05	0.00543302
79901	CYBRD1	236.797	1.95464	0.459338	4.25535	2.08721e-05	0.00552574
3921	RPSA	179.975	-2.34811	0.559717	-4.19517	2.72663e-05	0.00651503
5033	P4HA1	435.883	2.08471	0.497764	4.18814	2.81244e-05	0.00651503
9415	FADS2	118.96	2.17037	0.516213	4.2044	2.6177e-05	0.00651503
30061	SLC40A1	1069.25	1.8346	0.437997	4.18862	2.80658e-05	0.00651503
57198	ATP8B2	20.4109	5.99891	1.42894	4.19817	2.69082e-05	0.00651503
8355	H3C8	23.785	-6.66346	1.59683	-4.17293	3.00704e-05	0.00679592
4084	MXD1	232.342	2.07476	0.500125	4.14848	3.34685e-05	0.00724066
9615	GDA	346.96	1.85196	0.447083	4.14231	3.43826e-05	0.00724066
126961	H3C14	24.1462	-6.68405	1.61329	-4.14311	3.42629e-05	0.00724066
3638	INSIG1	143.635	2.34334	0.57009	4.11048	3.9484e-05	0.00760371
3694	ITGB6	202.168	2.12122	0.516878	4.10391	4.06218e-05	0.00760371
3838	KPNA2	74.7447	-2.78916	0.680779	-4.09702	4.18508e-05	0.00760371
5935	RBM3	200.031	-2.27773	0.554915	-4.10466	4.04918e-05	0.00760371
11113	CIT	29.39	-4.11287	1.00009	-4.11248	3.91424e-05	0.00760371
50506	DUOX2	475.238	1.93922	0.472209	4.1067	4.01351e-05	0.00760371
84319	CMSS1	19.3833	-4.48914	1.09556	-4.09758	4.17488e-05	0.00760371
10528	NOP56	38.8077	-3.70415	0.906021	-4.08837	4.34414e-05	0.00765984
64151	NCAPG	27.0101	-4.29053	1.04995	-4.08639	4.3813e-05	0.00765984
10606	PAICS	127.552	-2.60145	0.638781	-4.07253	4.65054e-05	0.00797998
4225	MEP1B	57.5348	3.21657	0.791781	4.06245	4.85612e-05	0.00818124
2171	FABP5	36.496	-3.82958	0.944338	-4.0553	5.00695e-05	0.00822614
5352	PLOD2	394.556	1.83691	0.453242	4.05282	5.06033e-05	0.00822614
3157	HMGCS1	286.97	2.01707	0.499936	4.03466	5.46824e-05	0.00873598
8334	H2AC6	22.1967	-5.44823	1.36332	-3.9963	6.43407e-05	0.0100719
54892	NCAPG2	31.2276	-4.1497	1.03922	-3.99309	6.52183e-05	0.0100719
4172	MCM3	41.6513	-3.46653	0.871935	-3.97568	7.01787e-05	0.0105445
11165	NUDT3	53.2349	-3.17757	0.799509	-3.97441	7.05549e-05	0.0105445
22974	TPX2	51.7392	-3.10227	0.783175	-3.96115	7.45908e-05	0.0109708
51514	DTL	22.4721	-5.49407	1.39068	-3.95064	7.79428e-05	0.0112847
890	CCNA2	34.7069	-3.7845	0.964652	-3.92318	8.73876e-05	0.0124328
3006	H1-2	112.54	-2.38767	0.610103	-3.91355	9.09507e-05	0.0124328
3159	HMGA1	267.531	-2.03678	0.519809	-3.91833	8.91644e-05	0.0124328
5591	PRKDC	179.609	-2.05609	0.525481	-3.91278	9.12399e-05	0.0124328
85236	H2BC12	37.5506	-3.54531	0.906994	-3.90886	9.27335e-05	0.0124532
55771	PRR11	29.3284	-3.76402	0.964109	-3.90414	9.45591e-05	0.0125169
84790	TUBA1C	134.462	-2.16304	0.555962	-3.89062	9.99877e-05	0.0130491
4174	MCM5	19.7096	-4.86535	1.25579	-3.87432	0.000106922	0.0136008
4691	NCL	335.352	-1.8842	0.486396	-3.8738	0.000107151	0.0136008
9156	EXO1	17.9733	-4.93195	1.2765	-3.86364	0.000111712	0.0139881
230	ALDOC	78.2059	2.44171	0.634444	3.84858	0.000118803	0.0146777
8669	EIF3J	39.0142	-3.06436	0.798602	-3.83716	0.000124465	0.0151749
219285	SAMD9L	77.045	2.42936	0.633863	3.83262	0.000126786	0.0152571
8140	SLC7A5	46.7282	-2.94852	0.77168	-3.82091	0.000132961	0.0157951
85235	H2AC12	19.4974	-5.25735	1.38281	-3.80193	0.000143571	0.0168396
3014	H2AX	17.4984	-6.2185	1.63955	-3.79282	0.000148945	0.0172515
5757	PTMA	695.676	-1.64437	0.433927	-3.78951	0.000150942	0.0172671
1087	CEACAM7	49.3171	2.49708	0.661257	3.77626	0.0001592	0.0179896
80022	MYO15B	90.8943	2.20963	0.592184	3.73133	0.000190475	0.0212644
3099	HK2	330.492	1.80009	0.484526	3.71516	0.000203071	0.0220649
4173	MCM4	47.8817	-3.79662	1.0209	-3.71889	0.000200102	0.0220649
4830	NME1	20.9058	-4.66271	1.25577	-3.71303	0.00020479	0.0220649
7126	TNFAIP1	57.658	-2.74741	0.742519	-3.70012	0.0002155	0.0224362
57102	FERRY3	22.6639	-3.77437	1.01984	-3.70092	0.000214816	0.0224362
120425	JAML	23.3458	3.30188	0.891568	3.70346	0.000212682	0.0224362
4171	MCM2	17.3954	-5.16478	1.39887	-3.6921	0.00022241	0.0228984
55601	DDX60	90.6651	2.13097	0.578849	3.6814	0.000231957	0.0236188
2305	FOXM1	16.0318	-6.09172	1.65654	-3.67738	0.000235641	0.0237331
2521	FUS	106.278	-2.24286	0.612146	-3.66392	0.000248382	0.0246411
3832	KIF11	34.3998	-3.28649	0.897389	-3.66229	0.000249974	0.0246411
4248	MGAT3	71.3306	2.31969	0.634403	3.6565	0.000255686	0.024679
5902	RANBP1	49.3607	-2.80735	0.767557	-3.65752	0.000254668	0.024679
51203	NUSAP1	39.9622	-3.2	0.876342	-3.65154	0.000260669	0.0249006
118987	PDZD8	166.164	-2.03274	0.559684	-3.63194	0.000281303	0.0265975
693153	MIR568	11.661	5.64682	1.55707	3.62656	0.000287225	0.0266211
3843	IPO5	84.8905	-2.25491	0.622343	-3.62326	0.000290914	0.0266892
5983	RFC3	18.9723	-4.59233	1.26996	-3.61613	0.000299043	0.026904
29974	A1CF	34.5528	2.86666	0.792747	3.61611	0.000299062	0.026904
3148	HMGB2	32.6918	-3.37534	0.934267	-3.61282	0.000302888	0.0269862
4124	MAN2A1	215.689	1.75964	0.489522	3.5946	0.000324888	0.0271209
5105	PCK1	69.9336	2.12468	0.590757	3.59654	0.000322482	0.0271209
11065	UBE2C	20.3428	-4.62261	1.28453	-3.59869	0.000319828	0.0271209
51129	ANGPTL4	39.3158	2.51383	0.697502	3.60405	0.000313299	0.0271209
54765	TRIM44	72.0247	-2.18352	0.605557	-3.6058	0.000311191	0.0271209
84823	LMNB2	43.6323	-3.05869	0.850282	-3.59727	0.000321576	0.0271209
94122	SYTL5	46.436	2.44551	0.68018	3.59539	0.000323901	0.0271209
1308	COL17A1	706.922	1.55636	0.433968	3.58635	0.000335333	0.0277428
134429	STARD4	107.652	2.00992	0.560868	3.58359	0.000338902	0.02779
290	ANPEP	778.676	1.62578	0.455316	3.57066	0.000356083	0.0286954
100507246	SNHG16	94.3338	-2.16987	0.6077	-3.57062	0.000356138	0.0286954
7407	VARS1	73.2179	-2.56799	0.720767	-3.56286	0.000366841	0.0290525
55902	ACSS2	120.372	1.96412	0.551092	3.56404	0.000365184	0.0290525
3376	IARS1	91.9102	-2.23663	0.632476	-3.5363	0.000405774	0.0315432
3709	ITPR2	93.9275	2.67693	0.75828	3.53027	0.000415141	0.0315432
9837	GINS1	16.7234	-5.0035	1.4139	-3.53878	0.000401979	0.0315432
10170	DHRS9	97.7967	2.03471	0.575798	3.53373	0.000409735	0.0315432
10280	SIGMAR1	59.1252	-2.65794	0.753384	-3.528	0.000418715	0.0315432
58476	TP53INP2	91.3881	1.91395	0.542334	3.52911	0.000416964	0.0315432
4175	MCM6	44.4234	-3.00846	0.854778	-3.51957	0.00043224	0.0322995
3615	IMPDH2	30.472	-3.45344	0.983306	-3.51207	0.000444633	0.0329598
7422	VEGFA	226.748	1.63338	0.46543	3.50941	0.000449109	0.0330273
8968	H3C7	18.2973	-4.47581	1.27717	-3.50446	0.000457528	0.0332073
55723	ASF1B	14.3382	-5.92738	1.69172	-3.50377	0.000458724	0.0332073
284001	CCDC57	11.0696	-4.63797	1.32537	-3.49938	0.000466345	0.0334973
221150	SKA3	11.1913	-5.10054	1.46053	-3.49226	0.000478953	0.0341383
5629	PROX1	61.0983	2.27858	0.653947	3.48435	0.00049333	0.0344069
8969	H2AC11	18.0951	-4.45952	1.27998	-3.48406	0.000493861	0.0344069
8970	H2BC11	20.2217	-4.13775	1.18748	-3.48449	0.000493067	0.0344069
6713	SQLE	148.754	1.94852	0.561079	3.4728	0.000515057	0.0348359
7104	TM4SF4	748.978	1.45727	0.419453	3.47421	0.000512367	0.0348359
10721	POLQ	17.337	-4.62303	1.33038	-3.47496	0.000510926	0.0348359
58508	KMT2C	166.328	1.70431	0.489942	3.47861	0.00050403	0.0348359
4953	ODC1	37.5356	-2.85074	0.821689	-3.46936	0.000521697	0.0350293
54474	KRT20	867.274	1.44657	0.417328	3.46627	0.00052773	0.0351795
983	CDK1	27.7629	-3.40633	0.984018	-3.46165	0.000536873	0.0352359
7443	VRK1	37.1356	-2.98959	0.863562	-3.46193	0.000536313	0.0352359
55720	TSR1	37.5644	-2.82661	0.816917	-3.46009	0.000539985	0.0352359
55824	PAG1	129.072	1.92483	0.55892	3.44384	0.000573524	0.0371628
3329	HSPD1	244.171	-1.70135	0.49592	-3.43069	0.000602043	0.0387398
142	PARP1	43.572	-2.62281	0.770134	-3.40565	0.000660057	0.0421799
10197	PSME3	104.684	-2.08856	0.614841	-3.39692	0.000681491	0.0432513
8354	H3C11	30.1225	-3.0985	0.913465	-3.39203	0.000693768	0.043731
641	BLM	12.7457	-4.90982	1.45099	-3.38378	0.000714943	0.0440574
64105	CENPK	12.8631	-4.52174	1.33675	-3.38263	0.000717965	0.0440574
79853	TM4SF20	186.746	1.63019	0.481503	3.38562	0.000710172	0.0440574
145694	KIF23-AS1	9.19254	6.58102	1.94548	3.38272	0.000717718	0.0440574
5036	PA2G4	133.06	-1.9292	0.571738	-3.37426	0.000740136	0.0451191
5578	PRKCA	109.759	2.47583	0.734429	3.3711	0.000748689	0.0453422
3875	KRT18	542.661	-1.53691	0.456153	-3.36928	0.000753646	0.045346
9567	GTPBP1	103.998	2.18943	0.653293	3.35137	0.000804114	0.0480704
7804	LRP8	29.8985	-3.02172	0.902319	-3.34884	0.000811506	0.0482014
5933	RBL1	12.3118	-4.89322	1.46518	-3.33966	0.000838813	0.049506
50628	GEMIN4	16.0889	-5.01087	1.50291	-3.3341	0.000855749	0.0498702
79733	E2F8	12.542	-5.7332	1.71878	-3.33563	0.000851067	0.0498702
3487	IGFBP4	59.6253	2.02758	0.611009	3.31841	0.00090533	0.0521043
727897	MUC5B	223.055	2.29296	0.690845	3.31906	0.000903216	0.0521043
3833	KIFC1	12.1257	-5.68465	1.71539	-3.3139	0.000920029	0.0523005
84293	PRXL2A	122.635	1.68844	0.509288	3.3153	0.000915462	0.0523005
3008	H1-4	58.1926	-2.34259	0.708171	-3.30794	0.000939851	0.0527962
79682	CENPU	23.4285	-3.9203	1.18515	-3.30785	0.000940144	0.0527962
55706	NDC1	45.1434	-2.70141	0.817345	-3.30511	0.000949396	0.0529946
11222	MRPL3	69.9381	-2.18449	0.661493	-3.30236	0.000958734	0.0531954
1503	CTPS1	22.1642	-3.73179	1.13358	-3.29204	0.000994638	0.0541257
2222	FDFT1	392.857	1.71119	0.519671	3.29283	0.000991859	0.0541257
7011	TEP1	84.5312	1.86696	0.56732	3.29085	0.000998866	0.0541257
56649	TMPRSS4	217.218	1.66237	0.505045	3.29153	0.00099643	0.0541257
3422	IDI1	164.741	1.74853	0.531737	3.28834	0.00100781	0.0542927
663	BNIP2	114.217	1.75115	0.534795	3.27444	0.00105873	0.0552329
9518	GDF15	168.763	-1.73577	0.529566	-3.27772	0.00104648	0.0552329
9787	DLGAP5	23.5124	-3.40859	1.04034	-3.27642	0.00105134	0.0552329
29128	UHRF1	19.5564	-4.26769	1.3017	-3.27855	0.00104343	0.0552329
54431	DNAJC10	141.255	-1.92334	0.586918	-3.27702	0.00104909	0.0552329
79801	SHCBP1	11.1623	-4.49424	1.37278	-3.27382	0.00106102	0.0552329
1763	DNA2	13.0019	-4.77811	1.46345	-3.26495	0.00109483	0.0566742
55872	PBK	11.5883	-5.61947	1.72452	-3.25858	0.00111971	0.0567491
128239	IQGAP3	20.4575	-3.79383	1.16297	-3.2622	0.00110549	0.0567491
200931	SLC51A	24.9879	2.97675	0.913586	3.25831	0.00112077	0.0567491
253714	MMS22L	18.0444	-3.66141	1.12265	-3.2614	0.00110863	0.0567491
10195	ALG3	31.613	-3.04726	0.936481	-3.25395	0.00113813	0.0573149
3070	HELLS	34.0402	-3.06478	0.944892	-3.24353	0.0011806	0.0582452
6143	RPL19	479.683	-1.43997	0.444117	-3.24233	0.00118557	0.0582452
55839	CENPN	15.3273	-4.04151	1.24643	-3.24248	0.00118495	0.0582452
84952	CGNL1	8.15601	6.19698	1.91162	3.24174	0.00118804	0.0582452
387590	TPTEP1	48.9751	2.14251	0.659834	3.24705	0.00116608	0.0582452
10410	IFITM3	39.2732	-2.67488	0.827065	-3.23419	0.0012199	0.0594924
100093631	GTF2IP4	37.0961	2.53069	0.783085	3.23169	0.00123059	0.0596997
5651	TMPRSS15	54.8015	2.25436	0.701511	3.21358	0.00131091	0.0626426
115209	OMA1	18.7185	3.13762	0.976404	3.21344	0.00131153	0.0626426
54520	CCDC93	39.8181	-2.40387	0.750308	-3.20385	0.00135605	0.0644366
55355	HJURP	17.4556	-3.93877	1.23044	-3.20111	0.00136897	0.0647189
59272	ACE2	108.23	1.72107	0.53814	3.19818	0.001383	0.0650502
11198	SUPT16H	79.3012	-2.01206	0.629856	-3.19447	0.00140088	0.0655585
338596	ST8SIA6	32.4933	2.35348	0.739642	3.18192	0.00146303	0.068123
1063	CENPF	51.4497	-2.36284	0.743449	-3.17822	0.00148183	0.0683307
3576	CXCL8	89.2306	2.0379	0.641516	3.1767	0.00148962	0.0683307
8339	H2BC8	39.8854	-2.47551	0.779231	-3.17687	0.00148875	0.0683307
8034	SLC25A16	22.6443	-3.24868	1.02335	-3.17457	0.00150061	0.0684959
9188	DDX21	130.435	-1.7535	0.552793	-3.17207	0.00151354	0.0687476
1015	CDH17	1211.38	1.29964	0.410463	3.16628	0.00154404	0.0688566
2168	FABP1	1701.13	1.37695	0.434654	3.16793	0.0015353	0.0688566
3012	H2AC8	20.9037	-3.51562	1.11093	-3.16457	0.0015531	0.0688566
4038	LRP4	61.6472	1.97874	0.6242	3.17003	0.00152421	0.0688566
283742	FAM98B	34.719	-2.8298	0.894195	-3.16464	0.00155277	0.0688566
1652	DDT	11.1159	-4.31001	1.363	-3.16215	0.00156609	0.0691021
29968	PSAT1	38.7764	-2.68538	0.850854	-3.15609	0.00159898	0.0702185
8356	H3C12	18.3511	-4.0553	1.28718	-3.15052	0.00162978	0.0709061
10635	RAD51AP1	20.1712	-3.65544	1.16078	-3.14913	0.00163759	0.0709061
56892	TCIM	39.2447	2.47245	0.785056	3.1494	0.00163608	0.0709061
6251	RSU1	33.5249	-2.86003	0.911718	-3.13697	0.00170702	0.0730586
8780	RIOK3	202.357	1.47049	0.468862	3.1363	0.00171096	0.0730586
9232	PTTG1	13.2158	-4.22077	1.34776	-3.13169	0.00173805	0.0738752
2634	GBP2	55.1214	1.91338	0.61132	3.12991	0.00174862	0.073985
6837	MED22	9.70441	-4.7114	1.50679	-3.12679	0.00176728	0.0739976
9122	SLC16A4	41.2226	2.39872	0.766821	3.12813	0.00175923	0.0739976
64762	GAREM1	39.0784	2.25388	0.721349	3.12454	0.00178086	0.0739976
654483	BOLA2B	25.6933	-3.95254	1.26462	-3.12547	0.00177523	0.0739976
11338	U2AF2	74.7803	-2.10222	0.67335	-3.12203	0.0017961	0.0742975
9833	MELK	30.0635	-2.99272	0.959435	-3.11926	0.00181308	0.0746668
5347	PLK1	17.6357	-3.72836	1.19837	-3.1112	0.00186327	0.076394
6059	ABCE1	59.859	-2.1765	0.700391	-3.10754	0.0018865	0.0770059
54546	RNF186	29.9215	2.38995	0.770346	3.10243	0.00191937	0.0780038
708	C1QBP	46.25	-2.51028	0.809935	-3.09936	0.00193937	0.0782592
27141	CIDEB	26.6339	2.49604	0.805799	3.09759	0.00195099	0.0782592
55421	NCBP3	37.4806	-2.47533	0.799043	-3.09787	0.00194916	0.0782592
4869	NPM1	324.775	-1.6061	0.519094	-3.09404	0.00197449	0.0788603
79828	METTL8	15.8596	-3.89743	1.2622	-3.08781	0.0020164	0.0799708
81846	SBF2	84.4529	1.69809	0.550017	3.08734	0.00201955	0.0799708
727851	RGPD5	10.1147	-5.42152	1.75735	-3.08505	0.00203519	0.080247
727851	RGPD8	10.1147	-5.42152	1.75735	-3.08505	0.00203519	0.080247
8337	H2AC18	33.3039	-2.59626	0.842097	-3.08309	0.00204864	0.0804353
80221	ACSF2	28.52	2.90323	0.94327	3.07784	0.00208509	0.0815208
7043	TGFB3	7.59089	5.01852	1.63792	3.06397	0.00218423	0.085038
146909	KIF18B	12.3838	-4.28318	1.40027	-3.05883	0.00222205	0.0860575
195828	ZNF367	10.0025	-5.40446	1.76738	-3.05789	0.00222899	0.0860575
5216	PFN1	268.91	-1.47361	0.482387	-3.05482	0.00225196	0.0864029
55635	DEPDC1	15.5821	-3.68803	1.20753	-3.0542	0.00225658	0.0864029
5500	PPP1CB	292.846	1.49327	0.489419	3.05111	0.00227994	0.0869379
26271	FBXO5	12.2969	-4.56585	1.49865	-3.04664	0.00231417	0.0875229
440689	H2BC18	23.6958	-3.15044	1.03397	-3.04694	0.00231182	0.0875229
4253	MIA2	123.093	1.54648	0.508407	3.04182	0.00235155	0.0885749
229	ALDOB	109.401	1.58545	0.522834	3.03242	0.00242605	0.0906441
144348	ZNF664	139.295	-1.67564	0.55237	-3.03354	0.00241705	0.0906441
6228	RPS23	270.747	-1.48903	0.491285	-3.03089	0.00243832	0.090737
1111	CHEK1	20.6504	-3.1452	1.04036	-3.02319	0.00250124	0.0907398
6038	RNASE4	28.84	2.42326	0.801514	3.02335	0.00249994	0.0907398
6633	SNRPD2	50.6341	-2.16746	0.716077	-3.02685	0.0024712	0.0907398
8336	H2AC17	24.6743	-2.94839	0.973815	-3.02767	0.00246444	0.0907398
8348	H2BC17	13.8359	-4.06407	1.34457	-3.02258	0.00250632	0.0907398
9600	PITPNM1	47.6133	2.03033	0.671622	3.02303	0.00250258	0.0907398
29078	NDUFAF4	13.0286	-3.73081	1.23434	-3.0225	0.00250695	0.0907398
701	BUB1B	22.3151	-3.58896	1.19164	-3.01177	0.0025973	0.0930349
754	PTTG1IP	224.075	1.39321	0.462645	3.0114	0.00260048	0.0930349
1104	RCC1	20.9196	-3.27305	1.08679	-3.01168	0.00259806	0.0930349
113419	TEX261	23.5742	-3.01648	1.00291	-3.00774	0.00263196	0.0937991
4648	MYO7B	157.151	1.52114	0.506651	3.00233	0.00267918	0.0951159
1595	CYP51A1	328.393	1.62205	0.541519	2.99538	0.00274102	0.0957409
6631	SNRPC	27.2899	-2.80642	0.937173	-2.99456	0.00274844	0.0957409
8331	H2AC14	9.43327	-5.31986	1.77627	-2.99496	0.0027448	0.0957409
9075	CLDN2	16.8727	-3.91014	1.30451	-2.9974	0.00272291	0.0957409
9514	GAL3ST1	44.1399	1.99269	0.664914	2.99691	0.00272732	0.0957409
4436	MSH2	27.0744	-2.73751	0.914988	-2.99185	0.00277293	0.0962322
51495	HACD3	60.1599	-2.45712	0.821732	-2.99017	0.00278819	0.0964005
5538	PPT1	28.2229	-2.58591	0.867218	-2.98185	0.00286515	0.0986931
394	ARHGAP5	290.175	1.33469	0.448684	2.97467	0.00293303	0.098827
9133	CCNB2	14.1494	-3.78691	1.27288	-2.97508	0.00292916	0.098827
11130	ZWINT	24.8822	-2.94371	0.987992	-2.97949	0.00288725	0.098827
55165	CEP55	18.2493	-3.40622	1.14467	-2.97572	0.00292298	0.098827
84549	MAK16	23.4915	-2.82028	0.947331	-2.97708	0.00291005	0.098827
255743	NPNT	104.929	1.61781	0.543304	2.97772	0.00290396	0.098827
6124	RPL4	483.43	-1.50247	0.505476	-2.97238	0.00295501	0.0988488
84296	GINS4	9.44375	-5.32015	1.78975	-2.97257	0.00295319	0.0988488
7298	TYMS	24.1155	-3.29969	1.1115	-2.96868	0.00299084	0.0996876
4998	ORC1	9.5661	-5.33806	1.80044	-2.96487	0.00302808	0.100567
5801	PTPRR	72.8227	1.78814	0.604324	2.95891	0.00308726	0.102166
3688	ITGB1	850.068	1.23329	0.417636	2.95301	0.00314687	0.1034
729540	RGPD6	31.6873	2.36714	0.801441	2.95361	0.00314081	0.1034
55127	HEATR1	46.1404	-2.39378	0.811105	-2.95126	0.00316485	0.103624
8332	H2AC16	9.19391	-5.28224	1.79081	-2.94964	0.00318145	0.1038
25777	SUN2	70.968	1.90126	0.644928	2.94802	0.00319816	0.10398
27351	DESI1	42.3679	-2.31633	0.786674	-2.94446	0.00323522	0.104534
158219	TTC39B	41.2568	1.97403	0.67048	2.94421	0.00323777	0.104534
145483	FAM161B	11.5805	4.46044	1.51775	2.93885	0.00329436	0.105991
9585	KIF20B	25.8917	-2.94129	1.00297	-2.93257	0.00336167	0.107783
9688	NUP93	22.3181	-2.98514	1.01839	-2.93122	0.00337634	0.10788
6749	SSRP1	54.3667	-2.0033	0.685607	-2.92193	0.00347864	0.110767
1984	EIF5A	162.669	-1.56175	0.535846	-2.91456	0.0035619	0.111502
5167	ENPP1	31.69	2.34742	0.804859	2.91656	0.00353916	0.111502
23253	ANKRD12	89.0947	1.9005	0.6514	2.91755	0.00352789	0.111502
55131	RBM28	33.7587	-2.56843	0.881151	-2.91485	0.00355855	0.111502
57211	ADGRG6	264.707	1.335	0.45767	2.91696	0.00353462	0.111502
54206	ERRFI1	168.325	1.40838	0.484059	2.90951	0.00361993	0.112937
724102	SNHG4	8.81289	-5.22075	1.79612	-2.90667	0.00365293	0.113584
9169	SCAF11	160.011	1.4181	0.488226	2.90459	0.00367737	0.113962
4763	NF1	167.663	1.5383	0.530936	2.89734	0.00376346	0.114585
6498	SKIL	71.4278	1.90117	0.656568	2.89562	0.00378407	0.114585
6635	SNRPE	27.9754	-2.72133	0.939093	-2.89783	0.00375756	0.114585
84458	LCOR	295.959	1.74301	0.601125	2.89958	0.00373663	0.114585
118429	ANTXR2	77.6419	1.62076	0.558609	2.90142	0.00371478	0.114585
220134	SKA1	8.73713	-5.20808	1.79858	-2.89566	0.00378368	0.114585
654364	NME1-NME2	8.99679	4.2952	1.48251	2.89725	0.00376446	0.114585
8344	H2BC6	10.7403	-4.37246	1.51627	-2.8837	0.00393035	0.118627
4035	LRP1	791.796	1.2445	0.432155	2.87975	0.00397994	0.119734
10452	TOMM40	22.7302	-3.09701	1.07601	-2.87823	0.00399919	0.119747
23443	SLC35A3	164.223	1.53706	0.534133	2.87767	0.00400621	0.119747
8347	H2BC4	81.5182	-1.75947	0.61173	-2.87622	0.00402465	0.119911
9212	AURKB	8.6172	-5.18731	1.80586	-2.87249	0.00407247	0.120947
990	CDC6	33.3056	-2.51667	0.876761	-2.87042	0.00409929	0.121179
4001	LMNB1	32.1161	-2.63962	0.920413	-2.86786	0.00413259	0.121179
5780	PTPN9	31.8356	-2.37224	0.827085	-2.86819	0.00412823	0.121179
23178	PASK	8.96655	-3.89654	1.35795	-2.86943	0.00411206	0.121179
6598	SMARCB1	32.0684	-2.42584	0.848229	-2.85989	0.00423787	0.123484
10742	RAI2	14.9503	3.26546	1.14146	2.86077	0.00422619	0.123484
80012	PHC3	124.153	1.91263	0.669532	2.85666	0.0042812	0.124356
54908	SPDL1	13.9464	-3.86337	1.35506	-2.85106	0.00435732	0.125779
57583	TMEM181	84.3017	1.61633	0.566912	2.85112	0.00435656	0.125779
4670	HNRNPM	67.7423	-1.86344	0.654546	-2.84692	0.00441446	0.127032
292	SLC25A5	211.018	-1.40054	0.49237	-2.84448	0.00444842	0.127613
8671	SLC4A4	256.097	1.51522	0.533583	2.83971	0.00451548	0.12874
11074	TRIM31	88.8534	1.61912	0.569984	2.84063	0.00450238	0.12874
1356	CP	57.4815	1.95976	0.690445	2.8384	0.00453407	0.128873
133308	SLC9B2	10.8774	-3.83942	1.35337	-2.83694	0.00455477	0.129066
1736	DKC1	40.6364	-2.16579	0.764589	-2.83262	0.00461682	0.130425
8357	H3C10	11.2052	-4.29381	1.51743	-2.82965	0.00465988	0.131241
993	CDC25A	11.2171	-3.96927	1.40675	-2.82158	0.0047788	0.131957
2091	FBL	35.7846	-2.46696	0.875436	-2.81798	0.00483274	0.131957
3654	IRAK1	55.651	-2.08235	0.737995	-2.82164	0.00477789	0.131957
5634	PRPS2	48.7149	-1.97603	0.699398	-2.82532	0.00472327	0.131957
6218	RPS17	353.739	-1.31163	0.464735	-2.82233	0.00476767	0.131957
6723	SRM	15.9491	-3.91542	1.38847	-2.81995	0.00480312	0.131957
8340	H2BC13	12.2708	-3.88639	1.37958	-2.81708	0.00484627	0.131957
56889	TM9SF3	1007.8	1.22012	0.432552	2.82075	0.00479109	0.131957
57082	KNL1	45.6285	-2.08328	0.738161	-2.82226	0.00476858	0.131957
80168	MOGAT2	11.9626	3.0787	1.09248	2.8181	0.00483089	0.131957
81892	SLIRP	37.1225	-2.21535	0.786584	-2.81642	0.00485618	0.131957
151648	SGO1	8.27786	-5.12955	1.81801	-2.82152	0.00477961	0.131957
8360	H4C4	23.1561	-2.83737	1.00801	-2.81483	0.0048803	0.132225
91663	MYADM	57.0166	-1.87112	0.66562	-2.8111	0.00493729	0.133379
8345	H2BC9	32.9593	-2.32509	0.827697	-2.80911	0.0049679	0.133816
10644	IGF2BP2	102.008	1.57554	0.561162	2.80764	0.00499067	0.134039
5901	RAN	109.185	-1.65539	0.590288	-2.80437	0.00504151	0.134113
11102	RPP14	15.1576	-3.30252	1.1779	-2.80374	0.0050513	0.134113
26586	CKAP2	32.2651	-2.32387	0.828577	-2.80465	0.00503714	0.134113
121227	LRIG3	20.8375	-2.95933	1.05488	-2.80537	0.00502592	0.134113
55920	RCC2	84.6126	-1.69664	0.60572	-2.80103	0.00509392	0.134858
4736	RPL10A	214.546	-1.38617	0.495274	-2.7988	0.00512923	0.135406
3146	HMGB1	276.202	-1.36714	0.489938	-2.79043	0.0052638	0.137392
4716	NDUFB10	38.7228	-2.15845	0.773403	-2.79084	0.00525712	0.137392
8886	DDX18	74.176	-1.73237	0.620755	-2.79075	0.00525859	0.137392
56647	BCCIP	37.7523	-2.1001	0.752236	-2.79182	0.00524133	0.137392
7203	CCT3	88.1533	-1.66475	0.596927	-2.78886	0.00528938	0.137673
7869	SEMA3B	102.931	1.46324	0.525159	2.78629	0.00533156	0.138382
7701	ZNF142	17.3704	-2.98543	1.07185	-2.7853	0.00534774	0.138414
3241	HPCAL1	42.7771	1.8571	0.667277	2.7831	0.0053842	0.138969
10317	B3GALT5	397.94	1.23221	0.442974	2.78167	0.00540792	0.139194
4831	NME2	59.919	-2.12514	0.76581	-2.77502	0.0055199	0.141682
1362	CPD	506.976	1.2077	0.435665	2.77209	0.00556984	0.142559
3588	IL10RB	32.1024	2.0347	0.734464	2.77032	0.00560019	0.142559
22929	SEPHS1	32.244	-2.28313	0.82412	-2.77039	0.005599	0.142559
7852	CXCR4	23.5861	2.25082	0.814975	2.76183	0.0057478	0.145915
344148	NCKAP5	15.7712	2.75842	0.999549	2.75967	0.00578602	0.146484
4047	LSS	46.6887	1.85352	0.671891	2.75866	0.00580383	0.146535
332	BIRC5	11.5675	-3.8421	1.39572	-2.75277	0.00590935	0.148025
7112	TMPO	97.2166	-1.63827	0.595536	-2.75092	0.00594273	0.148025
85477	SCIN	26.6184	2.20114	0.799816	2.75205	0.00592226	0.148025
157680	VPS13B	45.1713	1.85367	0.673547	2.75211	0.00592134	0.148025
220042	DDIAS	8.12713	-5.09173	1.85091	-2.75094	0.00594248	0.148025
4224	MEP1A	111.799	1.46374	0.532542	2.74859	0.00598515	0.148682
79073	TMEM109	13.7432	-3.58829	1.30597	-2.74761	0.00600323	0.148732
51659	GINS2	7.97436	-5.06875	1.84605	-2.74573	0.00603763	0.149186
3992	FADS1	43.9534	1.89281	0.689847	2.74381	0.00607314	0.149288
6941	TCF19	7.84115	-5.04927	1.84027	-2.74376	0.00607399	0.149288
3182	HNRNPAB	91.681	-1.73636	0.633436	-2.74118	0.00612192	0.14992
10924	SMPDL3A	76.9073	1.52951	0.558085	2.74064	0.00613205	0.14992
4176	MCM7	24.9827	-2.88504	1.05559	-2.7331	0.00627407	0.150932
9493	KIF23	21.9828	-3.12177	1.14142	-2.73498	0.00623843	0.150932
10863	ADAM28	39.8719	1.83153	0.670066	2.73336	0.00626916	0.150932
28977	MRPL42	76.9553	-1.68321	0.615935	-2.73277	0.00628047	0.150932
55322	C5orf22	32.0885	-2.23482	0.817896	-2.7324	0.00628749	0.150932
56902	PNO1	15.2295	-3.43237	1.25558	-2.73369	0.00626298	0.150932
64118	DUS1L	17.5319	-3.18016	1.1634	-2.73351	0.00626631	0.150932
26036	ZNF451	57.83	-1.84814	0.676824	-2.73061	0.00632173	0.151021
64782	AEN	17.5148	-3.15538	1.15561	-2.7305	0.00632377	0.151021
55210	ATAD3A	15.0277	-3.65374	1.33881	-2.72909	0.00635099	0.151281
2650	GCNT1	166.325	1.43914	0.527698	2.7272	0.00638746	0.151371
81620	CDT1	8.02796	-4.33084	1.58794	-2.72733	0.00638484	0.151371
191	AHCY	27.6797	-2.36689	0.869602	-2.72181	0.00649252	0.152935
3608	ILF2	76.699	-1.62011	0.595398	-2.72105	0.00650748	0.152935
10592	SMC2	36.0321	-2.58441	0.950288	-2.71961	0.00653596	0.152935
84135	UTP15	18.8088	-2.98916	1.09843	-2.72129	0.00650276	0.152935
100996928	FMC1-LUC7L2	7.73475	-5.02918	1.84881	-2.72022	0.00652379	0.152935
3304	HSPA1B	105.005	1.41092	0.519576	2.71553	0.00661703	0.153283
3416	IDE	53.6916	-1.9263	0.708793	-2.71772	0.00657335	0.153283
22807	IKZF2	45.0762	1.90783	0.702464	2.71592	0.00660926	0.153283
23511	NUP188	40.0983	-1.99721	0.735251	-2.71637	0.00660028	0.153283
6535	SLC6A8	944.721	1.21913	0.449199	2.714	0.00664756	0.153607
26517	TIMM13	26.9853	-2.59345	0.956677	-2.71089	0.0067103	0.154671
3945	LDHB	88.051	-1.6435	0.606902	-2.70801	0.00676871	0.15507
8350	H3C1	7.56472	-4.99776	1.84585	-2.70757	0.00677783	0.15507
131177	FAM3D	17.4052	2.64074	0.974979	2.70851	0.00675854	0.15507
2309	FOXO3	95.1039	1.46339	0.541109	2.70443	0.0068422	0.155392
22827	PUF60	22.874	-2.5773	0.952849	-2.70483	0.00683393	0.155392
84842	HPDL	7.76124	-5.03335	1.86032	-2.70563	0.0068174	0.155392
3013	H2AC7	27.5982	-2.47237	0.914724	-2.70286	0.00687467	0.155747
51018	RRP15	33.6679	-2.24644	0.832287	-2.69912	0.00695224	0.157121
147841	SPC24	7.68832	-5.01328	1.85795	-2.69828	0.00696988	0.157136
8602	NOP14	27.7156	-2.54486	0.944408	-2.69466	0.00704608	0.158468
80208	SPG11	114.005	1.59927	0.594049	2.69216	0.00709913	0.159275
8833	GMPS	89.2917	-1.99366	0.741647	-2.68815	0.00718494	0.16061
93517	SDR42E1	35.6925	-1.9852	0.739049	-2.68615	0.00722799	0.16061
114134	SLC2A13	25.6168	2.16281	0.805082	2.68644	0.00722177	0.16061
219790	RTKN2	11.2862	-3.51304	1.30714	-2.68758	0.00719712	0.16061
150	ADRA2A	71.8219	-1.75132	0.652788	-2.68284	0.00730006	0.161222
3895	KTN1	254.412	1.23147	0.459349	2.6809	0.00734252	0.161222
7273	TTN	7.44453	-4.96413	1.85138	-2.68131	0.0073335	0.161222
9881	TRANK1	51.5459	1.7923	0.668503	2.68106	0.00733892	0.161222
64757	MTARC1	8.74706	-4.20725	1.56814	-2.68295	0.00729755	0.161222
4609	MYC	84.7118	-1.55954	0.582137	-2.679	0.00738424	0.161604
388524	RPSA2	61.5264	-1.8216	0.680075	-2.67852	0.00739477	0.161604
2878	GPX3	37.0372	2.34877	0.878859	2.67252	0.00752832	0.16375
51382	ATP6V1D	49.7341	1.7251	0.645456	2.67268	0.00752473	0.16375
157570	ESCO2	36.2651	-2.16187	0.809344	-2.67114	0.00755934	0.16404
6309	SC5D	146.959	1.39826	0.524567	2.66556	0.00768607	0.165626
6653	SORL1	244.377	1.2997	0.48739	2.66666	0.00766081	0.165626
10399	RACK1	218.072	-1.33061	0.499139	-2.66581	0.0076803	0.165626
634	CEACAM1	310.117	1.22955	0.461764	2.66273	0.00775104	0.165949
2146	EZH2	21.0255	-2.82059	1.05913	-2.66311	0.00774226	0.165949
84131	CEP78	13.5514	-3.64856	1.37032	-2.66256	0.00775479	0.165949
64780	MICAL1	27.7406	2.60196	0.977658	2.66142	0.00778118	0.16613
55143	CDCA8	14.714	-3.29212	1.23767	-2.65994	0.00781543	0.166478
8987	STBD1	25.3633	2.10639	0.792245	2.65876	0.00784297	0.166681
9497	SLC4A7	103.664	1.4341	0.539661	2.6574	0.00787463	0.166971
284697	BTBD8	13.306	2.79068	1.05136	2.65435	0.00794622	0.168104
58477	SRPRB	15.2922	-3.64844	1.37858	-2.64652	0.00813241	0.171261
79080	CCDC86	7.22759	-4.93048	1.86284	-2.64676	0.00812678	0.171261
1024	CDK8	43.0901	1.91137	0.723764	2.64087	0.00826937	0.172485
1366	CLDN7	205.772	1.23804	0.468431	2.64294	0.00821886	0.172485
5822	PWP2	12.5237	-3.3801	1.28029	-2.64011	0.00828785	0.172485
6741	SSB	82.6873	-1.68413	0.638272	-2.63857	0.00832555	0.172485
7064	THOP1	11.5079	-3.57249	1.35424	-2.63801	0.00833943	0.172485
8353	H3C6	17.4245	-2.7032	1.02362	-2.64082	0.00827061	0.172485
11160	ERLIN2	76.9321	-1.55843	0.590759	-2.63801	0.00833939	0.172485
23421	ITGB3BP	7.24274	-4.934	1.86913	-2.63973	0.00829715	0.172485
9521	EEF1E1	15.3386	-3.14698	1.19349	-2.63678	0.00836966	0.172724
26011	TENM4	26.8699	3.09203	1.17391	2.63395	0.00843989	0.173787
3841	KPNA5	15.2429	-2.76949	1.05254	-2.63123	0.00850765	0.174793
727910	TLCD2	60.4324	1.58825	0.604186	2.62874	0.00857021	0.175689
1478	CSTF2	17.9764	-2.98155	1.13504	-2.62683	0.00861838	0.175899
7791	ZYX	82.689	-1.526	0.580787	-2.62747	0.00860226	0.175899
5892	RAD51D	8.13393	-3.95067	1.50622	-2.6229	0.0087184	0.177379
8366	H4C2	21.9297	-2.56408	0.977731	-2.62248	0.0087292	0.177379
4072	EPCAM	1598.84	1.05962	0.404662	2.61853	0.00883083	0.178401
6872	TAF1	69.856	2.14919	0.820857	2.61822	0.00883889	0.178401
10057	ABCC5	44.8711	1.87929	0.717801	2.61812	0.00884156	0.178401
83990	BRIP1	22.5849	-2.59261	0.990473	-2.61754	0.0088565	0.178401
118672	PSTK	8.20639	5.12663	1.95928	2.61658	0.00888143	0.178515
401466	RBIS	41.0077	-1.99399	0.762515	-2.61502	0.00892227	0.178948
8342	H2BC14	10.7644	-3.69177	1.41667	-2.60596	0.00916178	0.18324
10425	ARIH2	28.41	-2.38773	0.916445	-2.60543	0.00917586	0.18324
26528	DAZAP1	55.4271	-1.74842	0.672149	-2.60124	0.00928881	0.185097
4150	MAZ	38.4362	-2.02167	0.778186	-2.59793	0.00937881	0.185098
11224	RPL35	203.852	-1.31127	0.504808	-2.59757	0.00938873	0.185098
26260	FBXO25	13.576	-3.17036	1.21972	-2.59926	0.00934254	0.185098
29899	GPSM2	35.5124	-2.22944	0.857452	-2.60007	0.00932039	0.185098
114796	PSMG3-AS1	13.8136	4.66549	1.7955	2.59843	0.00936503	0.185098
8346	H2BC10	15.6014	-3.08856	1.1898	-2.59587	0.00943521	0.185226
55689	YEATS2	47.5709	1.71737	0.66143	2.59645	0.00941938	0.185226
2224	FDPS	115.334	1.40581	0.542173	2.59292	0.00951645	0.18536
3303	HSPA1A	16.9708	3.07069	1.18387	2.59378	0.00949272	0.18536
5565	PRKAB2	69.0404	1.77575	0.6849	2.59272	0.00952207	0.18536
64114	TMBIM1	326.965	1.18232	0.455698	2.59452	0.00947225	0.18536
6161	RPL32	216.031	-1.47828	0.57086	-2.58957	0.0096097	0.185895
56052	ALG1	16.1125	-3.17635	1.22591	-2.591	0.00956973	0.185895
56624	ASAH2	27.2818	2.22377	0.858556	2.59013	0.00959401	0.185895
23397	NCAPH	13.1652	-3.61065	1.395	-2.58828	0.00964575	0.185989
132789	GNPDA2	25.7743	-2.27502	0.879082	-2.58796	0.00965475	0.185989
6139	RPL17	329.893	-1.22453	0.474075	-2.58298	0.00979499	0.1883
2519	FUCA2	127.856	-1.3992	0.542093	-2.58111	0.00984836	0.188543
81831	NETO2	46.3222	-1.77702	0.688356	-2.58154	0.0098361	0.188543
84946	LTV1	19.549	-2.75575	1.06847	-2.57915	0.00990425	0.188833
57666	FBRSL1	26.0314	-2.74422	1.06455	-2.57783	0.00994234	0.18917
727758	ROCK1P1	9.4781	3.31965	1.29097	2.57145	0.0101275	0.192298
51649	MRPS23	15.2769	-3.11322	1.21122	-2.57031	0.0101608	0.192536
23406	COTL1	55.7371	-1.80222	0.701949	-2.56745	0.0102451	0.193533
79915	ATAD5	17.4833	-2.87493	1.11991	-2.5671	0.0102552	0.193533
128869	PIGU	20.0688	-2.55986	0.997655	-2.56588	0.0102915	0.193823
655	BMP7	20.8384	-2.38308	0.929855	-2.56285	0.0103816	0.194191
7429	VIL1	316	1.18159	0.461125	2.56241	0.0103949	0.194191
8365	H4C8	26.663	-2.41901	0.943881	-2.56283	0.0103822	0.194191
10477	UBE2E3	30.8783	-2.13585	0.8334	-2.56281	0.0103828	0.194191
7058	THBS2	25.854	-2.72972	1.06571	-2.5614	0.010425	0.194363
7343	UBTF	29.7123	-2.24453	0.876536	-2.56068	0.0104466	0.194374
3149	HMGB3	17.7799	-2.81177	1.09836	-2.55997	0.010468	0.194383
397	ARHGDIB	11.1416	-3.61182	1.41232	-2.55736	0.0105471	0.194462
2197	FAU	52.7311	-1.74659	0.682651	-2.55855	0.0105111	0.194462
3953	LEPR	12.4686	2.99717	1.17212	2.55705	0.0105563	0.194462
7371	UCK2	28.9842	-2.32323	0.908185	-2.5581	0.0105246	0.194462
2108	ETFA	73.3875	1.46306	0.574288	2.54761	0.0108465	0.194828
3294	HSD17B2	107.306	1.3355	0.52365	2.55037	0.0107608	0.194828
5187	PER1	21.2452	2.33638	0.917063	2.54767	0.0108444	0.194828
5690	PSMB2	130.261	-1.35112	0.530369	-2.54751	0.0108495	0.194828
6193	RPS5	81.5052	-1.69133	0.662987	-2.55107	0.0107392	0.194828
7272	TTK	14.7535	-3.26755	1.27974	-2.55329	0.0106711	0.194828
23333	DPY19L1	51.3188	1.71751	0.67355	2.54993	0.0107743	0.194828
23521	RPL13A	451.523	-1.18492	0.464751	-2.54959	0.010785	0.194828
51645	PPIL1	12.6974	-3.35691	1.31416	-2.55441	0.0106368	0.194828
54815	GATAD2A	86.6865	-1.57781	0.617702	-2.55432	0.0106394	0.194828
54867	TMEM214	55.7552	-1.63634	0.641765	-2.54976	0.0107798	0.194828
81533	ITFG1	127.511	1.39942	0.549001	2.54903	0.0108023	0.194828
83879	CDCA7	11.4662	-3.58803	1.40649	-2.55104	0.0107402	0.194828
3998	LMAN1	170.896	1.26432	0.496995	2.54393	0.0109614	0.195324
4680	CEACAM6	3530.1	1.08374	0.425896	2.54461	0.0109401	0.195324
26519	TIMM10	8.84195	-4.09283	1.60819	-2.54499	0.010928	0.195324
8837	CFLAR	186.126	1.44537	0.568365	2.54303	0.0109896	0.19545
4697	NDUFA4	76.5755	-1.95039	0.767266	-2.542	0.0110221	0.195653
2512	FTL	461.901	-1.12592	0.443635	-2.53795	0.0111504	0.196425
10196	PRMT3	10.3348	-3.62913	1.42981	-2.53818	0.0111431	0.196425
83448	PUS7L	39.2065	-1.99059	0.784316	-2.53799	0.0111491	0.196425
259266	ASPM	42.073	-2.40948	0.948749	-2.53964	0.0110965	0.196425
55215	FANCI	29.3013	-2.32037	0.914606	-2.53701	0.0111802	0.196577
90381	TICRR	10.2725	-3.64415	1.43744	-2.53517	0.0112391	0.197238
6147	RPL23A	118.454	-1.40739	0.555417	-2.53393	0.011279	0.197406
154661	RUNDC3B	9.08143	3.5944	1.41872	2.53355	0.0112913	0.197406
92609	TIMM50	13.3587	-3.29865	1.30246	-2.53263	0.011321	0.197552
307	ANXA4	481.456	1.1271	0.446049	2.52684	0.0115094	0.200462
6936	GCFC2	10.4719	-3.60498	1.42773	-2.52496	0.011571	0.201158
6224	RPS20	483.427	-1.1499	0.455851	-2.52253	0.0116514	0.201998
51691	LSM8	33.7238	-2.48223	0.984158	-2.52218	0.0116629	0.201998
27338	UBE2S	12.5171	-3.33458	1.32294	-2.52058	0.0117162	0.202542
9768	PCLAF	16.2158	-3.00516	1.19418	-2.51651	0.0118523	0.204513
9804	TOMM20	123.55	-1.53108	0.60873	-2.51521	0.0118961	0.204888
55148	UBR7	17.5053	-2.81291	1.11894	-2.5139	0.0119404	0.205268
3017	H2BC5	45.3967	-1.86978	0.7444	-2.5118	0.0120119	0.205734
170384	FUT11	34.707	1.79282	0.713707	2.51198	0.0120054	0.205734
66008	TRAK2	36.4387	-2.16949	0.86401	-2.51096	0.0120403	0.20584
817	CAMK2D	191.343	1.21646	0.485141	2.50742	0.0121615	0.206011
1084	CEACAM3	65.4895	1.62774	0.649002	2.50806	0.0121395	0.206011
6502	SKP2	16.1695	-2.91051	1.16041	-2.50818	0.0121356	0.206011
8343	H2BC7	21.2161	-2.50513	0.998505	-2.50888	0.0121113	0.206011
10079	ATP9A	90.0571	1.35964	0.541708	2.50992	0.0120759	0.206011
1033	CDKN3	9.05316	-3.96279	1.58123	-2.50614	0.0122058	0.206385
134430	WDR36	37.9378	-1.95723	0.781216	-2.50537	0.0122324	0.206459
6201	RPS7	364.384	-1.23917	0.494856	-2.50411	0.012276	0.206772
54107	POLE3	17.3151	-2.80732	1.12134	-2.50354	0.0122956	0.206772
1434	CSE1L	72.2195	-1.51938	0.607226	-2.50216	0.0123438	0.206828
51386	EIF3L	93.8268	-1.446	0.577825	-2.50249	0.0123322	0.206828
80005	DOCK5	159.505	1.84705	0.738369	2.50153	0.0123659	0.206828
7077	TIMP2	229.014	1.17022	0.46797	2.50062	0.0123976	0.206984
47	ACLY	176.449	1.22572	0.490911	2.49682	0.0125313	0.207299
1628	DBP	20.5234	2.41074	0.966383	2.49461	0.0126097	0.207299
3156	HMGCR	226.311	1.29352	0.518637	2.49408	0.0126286	0.207299
5889	RAD51C	8.25245	-3.54225	1.42081	-2.49312	0.0126626	0.207299
6175	RPLP0	387.444	-1.29077	0.517326	-2.49508	0.0125929	0.207299
6650	CAPN15	43.2792	-1.88703	0.756152	-2.49557	0.0125755	0.207299
9392	TGFBRAP1	21.9008	-2.39916	0.960022	-2.49907	0.0124519	0.207299
9648	GCC2	148.73	1.38466	0.555361	2.49326	0.0126576	0.207299
22948	CCT5	88.7232	-1.46037	0.585519	-2.49415	0.0126259	0.207299
27335	EIF3K	37.8249	-1.93158	0.773132	-2.49838	0.0124763	0.207299
64922	LRRC19	60.108	1.91046	0.765798	2.49473	0.0126053	0.207299
9706	ULK2	11.8302	-3.12929	1.25873	-2.48608	0.0129159	0.211073
158	ADSL	13.2132	-3.09818	1.24677	-2.48497	0.0129562	0.211359
3911	LAMA5	109.319	1.40264	0.565795	2.47906	0.0131728	0.214516
109	ADCY3	11.9717	-3.36774	1.36103	-2.4744	0.0133461	0.215144
1364	CLDN4	108.112	1.28691	0.519647	2.4765	0.0132677	0.215144
7976	FZD3	21.3659	-2.29956	0.929139	-2.47493	0.0133262	0.215144
9538	EI24	63.2129	-1.66737	0.673822	-2.47449	0.0133425	0.215144
25937	WWTR1	73.9813	1.41651	0.572438	2.47452	0.0133416	0.215144
221960	CCZ1B	53.0429	-1.60972	0.650582	-2.47427	0.0133507	0.215144
6135	RPL11	255.547	-1.31773	0.532886	-2.47283	0.013405	0.215269
54629	MINDY2	57.28	1.60679	0.649762	2.47289	0.0134025	0.215269
5791	PTPRE	24.9257	2.50538	1.01383	2.4712	0.0134659	0.215874
6240	RRM1	50.7068	-1.96556	0.795905	-2.46959	0.0135268	0.216102
8349	H2BC21	59.2283	-1.67668	0.678901	-2.4697	0.0135226	0.216102
3313	HSPA9	186.452	-1.25455	0.508287	-2.46819	0.01358	0.216207
3371	TNC	22.7017	-2.45204	0.993295	-2.46859	0.0135646	0.216207
79589	RNF128	236.275	1.14206	0.463124	2.46599	0.0136635	0.217163
9306	SOCS6	66.6922	1.49824	0.607869	2.46474	0.0137114	0.217551
6414	SELENOP	100.01	1.42101	0.576784	2.46368	0.013752	0.217822
6129	RPL7	410.792	-1.20688	0.490174	-2.46215	0.0138108	0.218009
283635	FAM177A1	71.1117	1.68954	0.686198	2.46218	0.0138095	0.218009
6712	SPTBN2	14.8234	-2.93185	1.19336	-2.45679	0.0140184	0.220534
54869	EPS8L1	29.9541	1.88238	0.766121	2.45702	0.0140094	0.220534
2673	GFPT1	279.93	1.12741	0.459303	2.45461	0.0141037	0.22094
4193	MDM2	124.433	-1.32574	0.540114	-2.45457	0.0141055	0.22094
112399	EGLN3	346.232	1.30625	0.532229	2.4543	0.0141158	0.22094
26155	NOC2L	26.6483	-2.32451	0.947562	-2.45315	0.0141613	0.22128
55243	KIRREL1	23.5744	-2.38827	0.974454	-2.45088	0.0142507	0.222302
5037	PEBP1	66.0876	-1.63255	0.666336	-2.45004	0.014284	0.222446
6792	CDKL5	58.8727	1.74668	0.713841	2.44687	0.0144103	0.223661
151011	SEPTIN10	91.8879	1.52722	0.62403	2.44735	0.014391	0.223661
201625	DNAH12	28.7213	2.03051	0.830498	2.44493	0.014488	0.224491
53944	CSNK1G1	33.5366	-2.02954	0.830429	-2.44397	0.0145266	0.224713
6655	SOS2	45.2386	1.57863	0.646235	2.44282	0.0145731	0.225057
6222	RPS18	417.499	-1.07438	0.440562	-2.43867	0.0147414	0.225775
9144	SYNGR2	56.5936	-1.73221	0.710226	-2.43896	0.0147297	0.225775
55240	STEAP3	18.7898	-2.7789	1.13898	-2.4398	0.0146953	0.225775
80256	ATOSB	36.9544	1.72509	0.707127	2.43958	0.0147045	0.225775
85455	DISP2	25.8451	-2.33149	0.955175	-2.44091	0.0146505	0.225775
55291	PPP6R3	147.606	1.37544	0.564402	2.43699	0.0148101	0.226453
8974	P4HA2	73.8812	1.46237	0.600729	2.43433	0.0149193	0.227221
80139	ZNF703	86.5063	-1.44962	0.595367	-2.43482	0.014899	0.227221
124900275	LINC00963	30.6646	-2.04738	0.841166	-2.43398	0.0149339	0.227221
7327	UBE2G2	37.138	-1.91059	0.785687	-2.43174	0.0150264	0.227678
51429	SNX9	113.748	1.30414	0.53648	2.43092	0.0150603	0.227678
151246	SGO2	19.8038	-2.3942	0.98491	-2.43088	0.0150622	0.227678
106144608	CCDC26	7.42001	-3.86339	1.58855	-2.43203	0.0150145	0.227678
5787	PTPRB	31.3071	-1.9755	0.812971	-2.42998	0.0150997	0.227873
5527	PPP2R5C	102.128	1.31887	0.542997	2.42888	0.0151455	0.227994
6125	RPL5	304.539	-1.11907	0.460785	-2.42861	0.015157	0.227994
65003	MRPL11	11.9379	-3.08516	1.27095	-2.42745	0.0152054	0.228351
57470	LRRC47	17.4678	-2.6584	1.09569	-2.42623	0.0152564	0.228748
7311	UBA52	126.558	-1.34114	0.55344	-2.42329	0.0153809	0.229887
10741	RBBP9	16.6897	-2.77136	1.1437	-2.42315	0.0153866	0.229887
51301	GCNT4	43.4875	1.63536	0.675022	2.42267	0.0154068	0.229887
11004	KIF2C	13.0409	-3.13846	1.29758	-2.4187	0.0155762	0.231856
51433	ANAPC5	42.0263	-1.78466	0.737949	-2.4184	0.0155889	0.231856
493	ATP2B4	123.599	1.26312	0.522508	2.41741	0.0156313	0.232115
23310	NCAPD3	22.0922	-2.45067	1.01514	-2.41413	0.015773	0.233844
10969	EBNA1BP2	25.3688	-2.19457	0.910071	-2.41143	0.0158903	0.235167
26999	CYFIP2	10.5461	-3.44114	1.42747	-2.41066	0.0159239	0.235167
55651	NHP2	23.0619	-2.404	0.997592	-2.4098	0.0159612	0.235167
84959	UBASH3B	14.8059	-2.7925	1.15884	-2.40974	0.0159638	0.235167
2618	GART	55.9311	-1.56229	0.64872	-2.40826	0.0160288	0.235751
5270	SERPINE2	33.8952	1.80967	0.751867	2.4069	0.0160887	0.236257
23325	WASHC4	75.0734	1.52778	0.635517	2.404	0.0162167	0.237566
56667	MUC13	1057.73	1.03905	0.432268	2.40372	0.0162291	0.237566
8364	H4C3	38.4929	-1.92334	0.801014	-2.40113	0.0163444	0.237897
9125	CNOT9	40.9866	-1.79663	0.747845	-2.4024	0.0162877	0.237897
10658	CELF1	78.9749	-1.66162	0.692075	-2.40093	0.0163534	0.237897
26994	RNF11	91.0015	1.4566	0.606685	2.40091	0.0163544	0.237897
3692	EIF6	51.119	-1.91023	0.796134	-2.39939	0.0164226	0.237942
6513	SLC2A1	552.266	1.47514	0.61516	2.39798	0.0164859	0.237942
8351	H3C4	18.1076	-2.74845	1.14605	-2.3982	0.0164757	0.237942
8914	TIMELESS	14.3885	-3.03564	1.26491	-2.39988	0.0164005	0.237942
9045	RPL14	218.223	-1.2742	0.531164	-2.39889	0.016445	0.237942
5349	FXYD3	306.283	1.09882	0.458591	2.39608	0.0165716	0.238806
2317	FLNB	1619.05	1.0258	0.429419	2.3888	0.0169036	0.239039
3145	HMBS	7.62759	-3.90931	1.63475	-2.39138	0.0167852	0.239039
3155	HMGCL	26.2195	2.04045	0.853798	2.38985	0.0168553	0.239039
5048	PAFAH1B1	117.696	1.35547	0.567405	2.38889	0.0168995	0.239039
5792	PTPRF	558.621	1.03913	0.434248	2.39294	0.016714	0.239039
6154	RPL26	345.461	-1.22529	0.512897	-2.38897	0.0168959	0.239039
10133	OPTN	45.0345	1.6867	0.706212	2.38837	0.0169231	0.239039
11334	TUSC2	9.0741	-3.51571	1.47113	-2.38979	0.0168578	0.239039
26049	FAM169A	11.8507	-2.87411	1.20054	-2.39402	0.0166647	0.239039
51460	SFMBT1	12.3784	-3.35393	1.40372	-2.38931	0.0168803	0.239039
54675	CRLS1	34.7984	-2.04085	0.853942	-2.38992	0.0168522	0.239039
91860	CALML4	118.67	1.34987	0.563672	2.39477	0.0166306	0.239039
143888	POGLUT3	12.6615	-2.99492	1.25333	-2.38956	0.0168684	0.239039
7543	ZFX	29.1976	2.00933	0.841986	2.38642	0.0170132	0.239945
84343	HPS3	48.5135	1.53291	0.643422	2.38243	0.0171988	0.242194
91351	DDX60L	119.506	1.21572	0.510608	2.38093	0.0172691	0.242816
2904	GRIN2B	9.46358	-3.33188	1.40079	-2.37857	0.0173798	0.244001
8362	H4C12	103.469	-1.36587	0.575208	-2.37457	0.0175693	0.245547
57448	BIRC6	234.222	1.12801	0.47492	2.37517	0.0175411	0.245547
548596	CKMT1B	59.4661	-1.5366	0.64701	-2.37492	0.0175528	0.245547
548596	CKMT1A	59.4661	-1.5366	0.64701	-2.37492	0.0175528	0.245547
64834	ELOVL1	116	1.23808	0.521695	2.37318	0.0176358	0.246105
4600	MX2	11.1111	2.6904	1.13395	2.37259	0.017664	0.246127
5817	PVR	40.1244	-1.8809	0.793175	-2.37135	0.0177231	0.24621
84102	SLC41A2	71.718	1.64858	0.695098	2.37172	0.0177057	0.24621
128061	C1orf131	16.7957	-2.58592	1.09164	-2.36883	0.0178443	0.247523
8883	NAE1	41.9193	-1.87794	0.793464	-2.36676	0.0179446	0.247942
9343	EFTUD2	38.3957	-1.97557	0.834788	-2.36655	0.0179548	0.247942
79954	NOL10	20.5135	-2.41999	1.0222	-2.36742	0.0179124	0.247942
7332	UBE2L3	119.614	-1.48384	0.62735	-2.36525	0.0180177	0.248072
51693	TRAPPC2L	9.03995	-3.53645	1.49495	-2.3656	0.0180009	0.248072
5865	RAB3B	187.838	1.18159	0.49991	2.36361	0.0180981	0.248808
81624	DIAPH3	8.37361	-3.81413	1.61423	-2.36281	0.0181368	0.248971
10957	PNRC1	94.1513	1.27696	0.541613	2.3577	0.0183886	0.252055
1388	ATF6B	35.3954	1.91104	0.811216	2.35578	0.0184841	0.252989
1122	CHML	39.4576	-2.03768	0.865298	-2.35488	0.0185285	0.253223
3419	IDH3A	55.8219	-1.59637	0.679051	-2.35089	0.0187285	0.253341
5982	RFC2	13.8906	-2.90796	1.23684	-2.35112	0.0187171	0.253341
6155	RPL27	107.753	-1.40097	0.595357	-2.35316	0.0186148	0.253341
8624	PSMG1	17.5791	-2.62241	1.11538	-2.35115	0.0187157	0.253341
9052	GPRC5A	1096.14	0.961077	0.408631	2.35194	0.0186757	0.253341
30827	CXXC1	8.0516	-3.37073	1.43309	-2.35207	0.0186695	0.253341
51056	LAP3	40.8068	-1.76443	0.750302	-2.35163	0.0186913	0.253341
4094	MAF	30.7667	1.83816	0.783148	2.34714	0.0189179	0.254518
22824	HSPA4L	26.559	-2.1627	0.921282	-2.34749	0.0189005	0.254518
169714	QSOX2	11.9968	-3.09252	1.31765	-2.347	0.0189254	0.254518
5496	PPM1G	49.8016	-1.6222	0.691614	-2.34553	0.0190003	0.255117
6233	RPS27A	287.619	-1.13747	0.4851	-2.34481	0.0190368	0.255117
7884	SLBP	26.1161	-2.14317	0.914128	-2.3445	0.0190526	0.255117
2237	FEN1	16.8475	-2.99097	1.27609	-2.34384	0.0190861	0.255198
6638	SNRPN	8.87584	3.18112	1.35809	2.34235	0.0191629	0.255487
79778	MICALL2	27.5115	1.88668	0.805311	2.3428	0.0191395	0.255487
3925	STMN1	19.3723	-2.6821	1.14732	-2.3377	0.019403	0.255682
9319	TRIP13	11.1415	-3.7027	1.58263	-2.33959	0.019305	0.255682
9480	ONECUT2	196.912	-1.31006	0.560194	-2.33858	0.019357	0.255682
10112	KIF20A	13.089	-3.01621	1.28922	-2.33955	0.0193067	0.255682
11214	AKAP13	117.998	1.23809	0.529721	2.33726	0.0194258	0.255682
25813	SAMM50	23.3201	-2.27352	0.971021	-2.34137	0.0192131	0.255682
55705	IPO9	58.2818	-1.8248	0.78059	-2.33772	0.0194018	0.255682
56658	TRIM39	20.1064	2.70892	1.15749	2.34033	0.0192666	0.255682
138065	RNF183	8.35907	3.11873	1.33391	2.33803	0.0193855	0.255682
5355	PLP2	52.2994	-1.57015	0.672115	-2.33614	0.0194839	0.256082
6207	RPS13	183.842	-1.15119	0.493348	-2.33344	0.0196253	0.256235
51109	RDH11	105.993	1.33573	0.572291	2.334	0.0195956	0.256235
55568	GALNT10	37.5666	-1.89359	0.811498	-2.33345	0.0196245	0.256235
150696	PROM2	32.1176	1.77508	0.760533	2.334	0.0195958	0.256235
378938	MALAT1	277.885	1.48395	0.635994	2.33327	0.0196338	0.256235
89944	GLB1L2	70.4353	-1.52553	0.654212	-2.33185	0.0197085	0.256848
54982	CLN6	15.049	-2.86321	1.22821	-2.3312	0.019743	0.256936
5465	PPARA	75.1607	1.38189	0.59337	2.32888	0.0198657	0.257448
55646	LYAR	13.3533	-2.89397	1.24215	-2.32981	0.0198162	0.257448
91750	LIN52	7.80902	-3.44503	1.47921	-2.32896	0.0198611	0.257448
481	ATP1B1	1756.29	0.962063	0.41334	2.32753	0.019937	0.257585
7586	ZKSCAN1	173.454	1.15304	0.495324	2.32785	0.0199202	0.257585
400823	FAM177B	18.1352	2.18365	0.938353	2.32711	0.0199597	0.257585
139728	PNCK	60.4155	1.49539	0.642811	2.32633	0.020001	0.25776
908	CCT6A	99.5024	-1.28403	0.552484	-2.32411	0.0201196	0.258928
5214	PFKP	269.825	1.06949	0.460338	2.32327	0.0201645	0.259117
57129	MRPL47	30.6743	-1.91543	0.824624	-2.32279	0.0201902	0.259117
220	ALDH1A3	122.581	-1.25643	0.541281	-2.32121	0.0202753	0.259849
6934	TCF7L2	209.466	1.13132	0.487644	2.31997	0.0203425	0.260304
8574	AKR7A2	20.9323	2.01879	0.870546	2.319	0.0203951	0.260304
79814	AGMAT	7.37065	-3.8061	1.64114	-2.31919	0.0203848	0.260304
11135	CDC42EP1	30.794	-2.08159	0.89847	-2.31682	0.0205137	0.261202
54821	ERCC6L	7.41413	-3.81005	1.64463	-2.31667	0.0205218	0.261202
4281	MID1	23.5184	-2.23826	0.967569	-2.31328	0.020707	0.263197
55003	PAK1IP1	13.3813	-2.86245	1.23892	-2.31044	0.0208637	0.264826
1676	DFFA	27.7183	-1.90867	0.826765	-2.3086	0.020966	0.265732
5244	ABCB4	12.1078	2.79688	1.21175	2.30812	0.0209924	0.265732
1244	ABCC2	79.422	-1.6266	0.70608	-2.3037	0.0212393	0.267716
8439	NSMAF	22.7553	-2.23742	0.97142	-2.30325	0.0212647	0.267716
9861	PSMD6	25.141	-2.17604	0.944441	-2.30405	0.02122	0.267716
51499	TRIAP1	10.4586	-3.16819	1.37487	-2.30437	0.0212021	0.267716
339	APOBEC1	18.9613	2.08992	0.908498	2.30041	0.0214251	0.26883
2547	XRCC6	167.859	-1.28224	0.557371	-2.30052	0.0214188	0.26883
51479	ANKFY1	54.9211	1.51306	0.657929	2.29974	0.0214632	0.26883
64841	GNPNAT1	54.4177	-1.81858	0.790814	-2.29963	0.0214692	0.26883
7745	ZKSCAN8	13.2643	-2.84915	1.24042	-2.29693	0.0216225	0.270384
84133	ZNRF3	15.968	-2.57643	1.12201	-2.29627	0.0216605	0.270494
7357	UGCG	113.53	1.20598	0.525501	2.2949	0.0217387	0.271104
5603	MAPK13	71.2648	-1.39379	0.607764	-2.29331	0.0218301	0.271581
8872	CDC123	57.6379	-1.59415	0.695623	-2.29169	0.0219235	0.271581
10083	USH1C	54.7096	1.42672	0.622221	2.29294	0.0218512	0.271581
10155	TRIM28	57.0766	-1.53119	0.66811	-2.29182	0.0219158	0.271581
10509	SEMA4B	198.037	1.07495	0.468891	2.29255	0.0218742	0.271581
2235	FECH	26.6409	-2.43758	1.06424	-2.29044	0.0219959	0.271834
10492		134.52	-1.2581	0.549311	-2.29032	0.0220026	0.271834
10492	SYNCRIP	134.52	-1.2581	0.549311	-2.29032	0.0220026	0.271834
3015	H2AZ1	59.1456	-1.54269	0.674033	-2.28875	0.0220941	0.272602
65065	NBEAL1	129.073	1.23628	0.540506	2.28726	0.0221804	0.273303
898	CCNE1	9.58153	-3.6815	1.61034	-2.28617	0.0222445	0.273612
11164	NUDT5	31.9863	-2.01554	0.881828	-2.28564	0.022275	0.273612
128240	NAXE	19.2948	-2.36088	1.03306	-2.28532	0.0222941	0.273612
83661	MS4A8	36.2661	1.61308	0.707009	2.28155	0.0225157	0.275967
56252	YLPM1	47.5488	-1.61771	0.709354	-2.28054	0.0225759	0.276338
57231	SNX14	98.5747	1.51671	0.665359	2.27954	0.0226352	0.276699
9445	ITM2B	868.985	0.943932	0.414192	2.27897	0.0226686	0.276742
4074	M6PR	44.4206	-1.58718	0.696963	-2.27728	0.0227697	0.277353
29966	STRN3	48.2956	1.60422	0.704604	2.27676	0.0228003	0.277353
90417	KNSTRN	7.25439	-3.77769	1.65933	-2.27663	0.0228084	0.277353
9806	SPOCK2	12.4777	3.09881	1.36226	2.27477	0.02292	0.278344
440	ASNS	18.0303	-2.43259	1.07025	-2.27291	0.0230317	0.279334
991	CDC20	12.7598	-3.02362	1.33071	-2.27218	0.0230754	0.279499
9258	MFHAS1	62.2094	-1.48856	0.656073	-2.2689	0.0232745	0.280926
55216	NKAPD1	25.7424	-1.94252	0.856213	-2.26874	0.0232842	0.280926
79691	QTRT2	21.1112	-2.41166	1.06297	-2.26879	0.0232814	0.280926
5468	PPARG	182.635	1.07856	0.47594	2.26617	0.0234409	0.282082
57674	RNF213	241.493	1.09881	0.484771	2.26665	0.0234117	0.282082
55658	RNF126	26.9674	-1.9842	0.875859	-2.26543	0.0234863	0.282262
64328	XPO4	34.6226	-1.79809	0.794046	-2.26446	0.0235457	0.282609
63967	CLSPN	18.6718	-2.4301	1.07441	-2.26181	0.0237091	0.284202
8500	PPFIA1	46.3753	-1.63114	0.721661	-2.26025	0.0238055	0.28499
3913	LAMB2	89.1083	1.37479	0.608865	2.25796	0.0239484	0.285961
6645	SNTB2	34.372	-1.78879	0.792051	-2.25842	0.0239194	0.285961
2806	GOT2	43.8495	-1.81886	0.806147	-2.25624	0.0240556	0.286872
2635	GBP3	240.082	1.08616	0.481763	2.25456	0.024161	0.287414
5170	PDPK1	83.0463	1.57668	0.699798	2.25305	0.0242562	0.287414
8294	H4C9	21.3747	-2.28288	1.01284	-2.25394	0.0242	0.287414
23160	WDR43	69.2493	-1.50141	0.666303	-2.25334	0.0242377	0.287414
23446	SLC44A1	128.669	1.15187	0.511222	2.25317	0.0242487	0.287414
79035	NABP2	21.4271	-2.20948	0.980952	-2.25238	0.0242982	0.287544
10576	CCT2	82.7374	-1.32637	0.589393	-2.2504	0.0244235	0.288659
57585	CRAMP1	16.9266	-2.30656	1.02529	-2.24966	0.0244708	0.288848
23564	DDAH2	17.9361	2.17977	0.969753	2.24776	0.0245916	0.289906
10882	C1QL1	8.6884	2.8255	1.25991	2.24263	0.024921	0.292816
54716	SLC6A20	57.1572	1.98577	0.885541	2.24244	0.0249332	0.292816
115106	HAUS1	9.31238	-3.62806	1.61722	-2.2434	0.0248713	0.292816
6144	RPL21	127.107	-1.39459	0.622434	-2.24054	0.0250559	0.293883
192111	PGAM5	19.6465	-2.26004	1.00915	-2.23954	0.0251205	0.294269
84515	MCM8	11.2591	-3.03671	1.35639	-2.23881	0.0251681	0.294454
861	RUNX1	34.2201	-1.78646	0.798612	-2.23696	0.025289	0.294752
8099	CDK2AP1	37.0701	-1.81974	0.813149	-2.2379	0.0252278	0.294752
57584	ARHGAP21	178.033	1.19288	0.533161	2.23738	0.0252615	0.294752
3069	HDLBP	347.068	1.00788	0.451092	2.2343	0.0254633	0.296039
166824	RASSF6	97.1515	1.1791	0.527661	2.23457	0.0254454	0.296039
10328	EMC8	18.3906	-2.49357	1.11695	-2.23247	0.0255837	0.297066
6130	RPL7A	294.679	-1.06367	0.476752	-2.23108	0.0256756	0.297442
7756	ZNF207	138.146	-1.29615	0.580997	-2.2309	0.0256876	0.297442
57561	ARRDC3	171.709	1.39039	0.623346	2.23053	0.0257124	0.297442
4649	MYO9A	64.0992	1.69981	0.762236	2.23003	0.0257457	0.297456
9908	G3BP2	251.275	1.17057	0.525055	2.22942	0.0257858	0.297548
6421	SFPQ	80.4462	-1.36093	0.611191	-2.22669	0.0259681	0.299065
7249	TSC2	29.9709	-2.1931	0.985221	-2.226	0.026014	0.299065
11177	BAZ1A	67.8776	1.42836	0.641546	2.22643	0.0259852	0.299065
667	DST	741.576	0.964642	0.433624	2.2246	0.0261079	0.2994
6720	SREBF1	64.402	-1.5179	0.682307	-2.22465	0.0261046	0.2994
506	ATP5F1B	273.352	-1.08249	0.487382	-2.22103	0.0263492	0.29984
4904	YBX1	274.719	-1.03966	0.467613	-2.22334	0.0261927	0.29984
10054	UBA2	51.3881	-1.51558	0.682452	-2.22079	0.0263653	0.29984
11218	DDX20	15.0235	-2.59049	1.16607	-2.22156	0.0263131	0.29984
29110	TBK1	70.5781	1.9776	0.890537	2.22068	0.0263727	0.29984
55107	ANO1	25.5029	-2.27287	1.02326	-2.2212	0.0263373	0.29984
84951	TNS4	46.9025	-1.58741	0.7147	-2.22109	0.0263451	0.29984
4501	MT1X	45.4999	1.78728	0.805415	2.21908	0.0264814	0.300531
9736	USP34	130.761	1.34863	0.607813	2.21883	0.0264984	0.300531
7390	UROS	13.2548	-2.8242	1.27323	-2.21814	0.0265452	0.300694
10257	ABCC4	13.5056	-2.7035	1.21913	-2.21756	0.0265851	0.300779
54809	SAMD9	119.105	1.1306	0.509951	2.21708	0.0266178	0.300781
8341	H2BC15	26.6828	-1.92947	0.870623	-2.2162	0.0266779	0.301093
8204	NRIP1	121.541	1.36498	0.616381	2.21451	0.0267937	0.302032
5433	POLR2D	25.5792	-1.8983	0.857664	-2.21333	0.0268748	0.302578
257019	FRMD3	26.235	1.81939	0.822437	2.21219	0.0269533	0.303094
3909	LAMA3	310.735	1.03537	0.468193	2.21142	0.0270064	0.303323
1663	DDX11	9.34857	-3.30802	1.49658	-2.21039	0.0270779	0.303541
8301	PICALM	208.807	1.0365	0.468964	2.2102	0.0270914	0.303541
11163	NUDT4	167.941	1.07972	0.488978	2.20811	0.0272369	0.304803
5436	POLR2G	14.6225	-2.58375	1.17073	-2.20695	0.0273174	0.305336
675	BRCA2	17.1942	-3.05801	1.38695	-2.20485	0.0274649	0.305877
9537	TP53I11	27.8665	-1.83463	0.831956	-2.2052	0.0274397	0.305877
220441	RNF152	55.2433	1.72979	0.784411	2.20521	0.0274393	0.305877
1130	LYST	35.0694	1.62835	0.738986	2.2035	0.0275596	0.306468
4597	MVD	32.9455	1.66375	0.755169	2.20315	0.0275841	0.306468
31	ACACA	124.041	1.58444	0.720072	2.20039	0.0277795	0.307532
4718	NDUFC2	58.5146	-1.38081	0.627315	-2.20114	0.0277259	0.307532
22949	PTGR1	99.5214	1.19937	0.545009	2.20064	0.0277613	0.307532
412	STS	113.699	1.14865	0.523298	2.19501	0.0281627	0.307982
5332	PLCB4	25.4141	1.85275	0.843085	2.19759	0.0279784	0.307982
7027	TFDP1	57.4366	-1.49895	0.682066	-2.19766	0.0279732	0.307982
8763	CD164	597.613	0.963397	0.438967	2.19469	0.0281857	0.307982
9914	ATP2C2	11.7089	-2.82789	1.28787	-2.19578	0.0281076	0.307982
23001	WDFY3	63.9089	1.52637	0.695315	2.19521	0.0281482	0.307982
55308	DDX19A	24.266	-2.08248	0.948531	-2.19547	0.0281296	0.307982
65084	TMEM135	47.5746	1.50417	0.685153	2.19538	0.0281367	0.307982
84365	NIFK	30.5247	-1.9527	0.888297	-2.19825	0.027931	0.307982
201931	TMEM192	12.9297	-2.6354	1.19945	-2.19717	0.0280083	0.307982
400966	RGPD1	10.0331	4.21278	1.91691	2.19769	0.0279713	0.307982
3705	ITPK1	59.0606	-1.42716	0.650776	-2.19302	0.0283062	0.308571
60558	GUF1	46.5426	-1.55366	0.708456	-2.19302	0.0283059	0.308571
7965	AIMP2	14.8354	-2.58386	1.17907	-2.19143	0.0284207	0.309091
8263	F8A1	11.1641	-2.89478	1.32072	-2.19182	0.0283928	0.309091
122481	AK7	9.37115	2.77056	1.26469	2.1907	0.0284732	0.3093
467	ATF3	25.0682	1.87456	0.856062	2.18975	0.0285423	0.309325
6234	RPS28	131.426	-1.12504	0.513764	-2.1898	0.0285385	0.309325
4643	MYO1E	150.357	1.0818	0.494873	2.18602	0.0288143	0.311575
10460	TACC3	16.8287	-2.54217	1.16294	-2.18598	0.0288172	0.311575
25980	AAR2	8.37691	-3.30508	1.5128	-2.18475	0.028907	0.311896
57727	NCOA5	9.85133	-3.0803	1.41026	-2.1842	0.0289478	0.311896
317772	H2AC21	12.7598	-2.87979	1.31823	-2.18458	0.0289195	0.311896
5832	ALDH18A1	205.479	1.04138	0.476986	2.18325	0.0290173	0.311919
22794	CASC3	26.4334	-2.02039	0.925361	-2.18335	0.0290099	0.311919
92400	RBM18	29.9312	-1.7147	0.786131	-2.1812	0.0291689	0.313186
84419	C15orf48	61.4163	1.54561	0.708968	2.18008	0.0292515	0.313709
4640	MYO1A	50.4969	1.61759	0.742419	2.17881	0.0293461	0.31436
221830	POLR1F	20.1575	-2.10578	0.967026	-2.17759	0.0294367	0.314966
899	CCNF	11.3188	-2.90705	1.33597	-2.17598	0.0295569	0.315407
1933	EEF1B2	98.1218	-1.24147	0.570616	-2.17567	0.02958	0.315407
83891	SNX25	37.9642	1.64066	0.753856	2.17635	0.0295287	0.315407
3178	HNRNPA1	443.966	-0.97934	0.450346	-2.17464	0.0296573	0.315539
64864	RFX7	46.9707	-1.73209	0.79651	-2.17459	0.0296605	0.315539
10014	HDAC5	8.34024	2.73389	1.25797	2.17326	0.0297606	0.315938
29028	ATAD2	51.2436	-1.50051	0.690466	-2.17319	0.0297663	0.315938
6634	SNRPD3	83.4569	-1.25975	0.579965	-2.17211	0.0298476	0.316439
10856	RUVBL2	21.4061	-2.06999	0.954545	-2.16856	0.0301162	0.318922
53841	CDHR5	123.538	1.28542	0.592883	2.16808	0.0301526	0.318943
629	CFB	172.449	1.10094	0.508234	2.16621	0.0302951	0.31945
4008	LMO7	342.32	0.966789	0.446416	2.16567	0.0303365	0.31945
10514	MYBBP1A	15.8535	-2.66704	1.2313	-2.16603	0.0303091	0.31945
51512	GTSE1	9.04952	-3.25944	1.50507	-2.16564	0.0303385	0.31945
55744	COA1	14.0245	-2.54407	1.17658	-2.16225	0.0305988	0.321826
9520	NPEPPS	144.589	1.15045	0.532185	2.16174	0.0306382	0.321875
1611	DAP	80.7397	-1.54002	0.713245	-2.15917	0.0308367	0.322453
7091	TLE4	24.6582	1.82332	0.844309	2.15954	0.030808	0.322453
7283	TUBG1	19.1086	-2.24494	1.0396	-2.15943	0.030817	0.322453
8525	DGKZ	25.7152	-1.91168	0.885722	-2.15833	0.030902	0.322453
8553	BHLHE40	239.319	1.08033	0.500539	2.15833	0.0309018	0.322453
9245	GCNT3	530.501	0.925225	0.428551	2.15896	0.0308532	0.322453
9843	HEPH	403.286	0.933084	0.432602	2.15691	0.0310127	0.323243
2770	GNAI1	34.1121	1.69241	0.784878	2.15627	0.0310625	0.323399
120	ADD3	205.453	1.08766	0.50479	2.15467	0.0311876	0.323401
1605	DAG1	139.14	-1.2145	0.563912	-2.15371	0.0312632	0.323401
4771	NF2	50.1339	-1.45406	0.675179	-2.15359	0.0312721	0.323401
6093	ROCK1	85.0987	1.3002	0.603495	2.15445	0.0312053	0.323401
8533	COPS3	30.0138	-1.92214	0.89248	-2.15371	0.0312633	0.323401
26354	GNL3	76.2033	-1.3815	0.641278	-2.15429	0.0312172	0.323401
10929	SRSF8	22.8854	-1.91385	0.88927	-2.15216	0.0313845	0.323481
57107	PDSS2	19.4425	-2.32739	1.08126	-2.15248	0.0313596	0.323481
119559	SFXN4	10.8158	-2.86953	1.33288	-2.15288	0.0313284	0.323481
26156	RSL1D1	61.9857	-1.38547	0.644345	-2.1502	0.0315392	0.324714
23382	AHCYL2	175.888	1.06635	0.496265	2.14874	0.0316549	0.325543
27339	PRPF19	25.7612	-2.0225	0.941615	-2.14791	0.031721	0.325861
6205	RPS11	333.348	-0.97722	0.455441	-2.14566	0.0319003	0.32734
55236	UBA6	155.336	1.04619	0.48783	2.14458	0.0319864	0.327544
169834	ZNF883	13.251	-2.99825	1.39809	-2.14452	0.0319909	0.327544
57335	ZNF286A	9.54142	-3.06706	1.43098	-2.14332	0.0320872	0.328167
51026	GOLT1B	26.0627	1.65532	0.772549	2.14267	0.0321394	0.328339
950	SCARB2	364.208	0.937067	0.437781	2.14049	0.0323151	0.329388
79956	ERMP1	134.428	1.10946	0.518636	2.1392	0.0324197	0.329388
83998	REG4	550.97	0.941769	0.440159	2.13961	0.0323864	0.329388
205327	C2orf69	17.7609	-2.28685	1.06884	-2.13957	0.0323893	0.329388
284618	RUSC1-AS1	24.8154	1.72421	0.805634	2.14019	0.0323397	0.329388
554313	H4C15	18.4165	-2.25931	1.05655	-2.13839	0.0324849	0.329688
23613	ZMYND8	129.288	1.13526	0.531005	2.13795	0.0325208	0.329692
26472	PPP1R14B	20.8805	-2.13213	0.997603	-2.13726	0.0325772	0.329902
5886	RAD23A	47.1942	-1.72117	0.805669	-2.13632	0.0326529	0.329948
54464	XRN1	113.084	1.24147	0.581054	2.13658	0.0326323	0.329948
9611	NCOR1	204.117	1.09905	0.514696	2.13534	0.0327332	0.330039
51185	CRBN	22.0216	1.84216	0.862611	2.13556	0.0327149	0.330039
23367	LARP1	185.55	-1.14783	0.537875	-2.13402	0.0328415	0.330771
7637	ZNF84	39.3046	1.80657	0.847357	2.132	0.0330066	0.331078
10189	ALYREF	18.3824	-2.23803	1.0495	-2.13248	0.0329673	0.331078
10797	MTHFD2	47.1423	-1.59442	0.747885	-2.1319	0.0330149	0.331078
56992	KIF15	12.5457	-2.76879	1.2983	-2.13262	0.0329557	0.331078
3312	HSPA8	539.068	-0.940621	0.442571	-2.12536	0.0335569	0.334342
4547	MTTP	117.371	1.09345	0.514321	2.12601	0.0335023	0.334342
5713	PSMD7	55.86	-1.36664	0.642865	-2.12586	0.033515	0.334342
6176	RPLP1	188.774	-1.1123	0.523004	-2.12676	0.03344	0.334342
10921	RNPS1	78.1534	-1.2482	0.587125	-2.12595	0.0335074	0.334342
10926	DBF4	17.3168	-2.62822	1.23645	-2.12561	0.0335357	0.334342
3619	INCENP	17.3829	-2.38764	1.12443	-2.12343	0.0337179	0.335586
374655	ZNF710	21.4499	1.85164	0.87356	2.11965	0.0340358	0.338386
64422	ATG3	34.3455	-1.61812	0.763618	-2.11902	0.0340889	0.338551
4052	LTBP1	69.013	1.36617	0.645686	2.11585	0.0343575	0.338589
6491	STIL	27.1785	-1.83315	0.865919	-2.117	0.0342597	0.338589
8361	H4C6	17.9159	-2.30988	1.09096	-2.11729	0.0342356	0.338589
9578	CDC42BPB	116.771	1.16056	0.548435	2.11612	0.0343344	0.338589
9851	KIAA0753	15.5143	-2.17831	1.02989	-2.1151	0.0344217	0.338589
23150	FRMD4B	34.1432	1.65544	0.781735	2.11765	0.0342045	0.338589
63901	FAM111A	31.6211	-1.75856	0.830913	-2.11641	0.0343096	0.338589
91869	RFT1	11.6296	-2.82226	1.33432	-2.11512	0.0344197	0.338589
137682	NDUFAF6	9.36457	-3.1062	1.46853	-2.11518	0.0344144	0.338589
2035	EPB41	56.0001	-1.44118	0.681527	-2.11464	0.0344611	0.338617
2653	GCSH	18.164	-2.25423	1.06642	-2.11384	0.0345293	0.338929
85865	GTPBP10	29.7177	-1.80931	0.856932	-2.11139	0.034739	0.340626
3561	IL2RG	57.0395	1.32139	0.626195	2.11019	0.0348424	0.341279
6227	RPS21	107.037	-1.28457	0.609101	-2.10895	0.0349486	0.34155
7019	TFAM	27.3017	-1.80136	0.854086	-2.10911	0.034935	0.34155
92579	G6PC3	18.0317	-2.23564	1.06026	-2.10858	0.0349807	0.34155
29086	BABAM1	16.4983	-2.17556	1.03299	-2.10608	0.0351972	0.342798
92399	MRRF	29.9467	-1.85319	0.880028	-2.10583	0.0352194	0.342798
2555	GABRA2	40.8386	1.70322	0.809436	2.10421	0.0353601	0.343805
521	ATP5ME	57.1062	-1.38134	0.656854	-2.10296	0.035469	0.344408
768	CA9	391.339	1.09533	0.521035	2.10222	0.0355336	0.344408
55269	PSPC1	22.4485	-1.93735	0.921547	-2.10228	0.0355288	0.344408
282991	BLOC1S2	24.3921	-1.90275	0.905777	-2.10068	0.0356691	0.34536
3797	KIF3C	7.76701	3.06253	1.45912	2.09889	0.0358263	0.345902
9987	HNRNPDL	86.6438	-1.21518	0.578997	-2.09877	0.0358371	0.345902
146857	SLFN13	7.17952	-3.17157	1.51056	-2.09959	0.0357646	0.345902
9921	RNF10	81.7127	1.21449	0.579642	2.09524	0.0361493	0.3473
10223	GPA33	131.347	1.07626	0.513471	2.09606	0.0360773	0.3473
57570	TRMT5	18.4545	-2.0125	0.960405	-2.09547	0.0361292	0.3473
64682	ANAPC1	43.3973	-1.58997	0.758928	-2.09502	0.0361692	0.3473
552891	DNAJC25-GNG10	25.5566	1.79008	0.854206	2.09561	0.036117	0.3473
83544	DNAL1	21.9901	-1.93668	0.924827	-2.0941	0.0362511	0.347725
80143	SIKE1	44.6036	1.41101	0.674042	2.09335	0.036318	0.348007
1717	DHCR7	111.802	1.22225	0.584119	2.09248	0.0363958	0.348033
6194	RPS6	686.599	-0.904857	0.432371	-2.09278	0.0363686	0.348033
409	ARRB2	10.3489	-2.82349	1.35133	-2.08942	0.0366698	0.348074
6573	SLC19A1	12.6625	-2.66116	1.27317	-2.09018	0.0366012	0.348074
9429	ABCG2	116.691	1.07343	0.513317	2.09117	0.0365126	0.348074
10807	ENTR1	19.1076	-2.20995	1.05663	-2.0915	0.0364829	0.348074
26523	AGO1	44.3399	-1.43945	0.68903	-2.0891	0.0366991	0.348074
54820	NDE1	15.5329	-2.14434	1.02645	-2.08908	0.0367007	0.348074
57683	ZDBF2	22.2095	1.80335	0.862408	2.09106	0.0365223	0.348074
90427	BMF	12.174	2.33569	1.11784	2.08945	0.0366668	0.348074
29960	MRM2	7.70846	-3.20556	1.53564	-2.08744	0.0368484	0.348135
51251	NT5C3A	66.3622	1.45099	0.695006	2.08774	0.0368209	0.348135
83743	GRWD1	13.1117	-2.75395	1.31936	-2.08734	0.0368573	0.348135
400818	NBPF9	47.7209	-1.45545	0.696901	-2.08846	0.0367565	0.348135
26292	MYCBP	38.9904	-1.49015	0.714115	-2.08671	0.0369139	0.348314
55627	SMPD4	28.5933	-1.84119	0.882536	-2.08625	0.036956	0.348357
10365	KLF2	13.5687	-2.54586	1.22084	-2.08533	0.0370393	0.348591
83540	NUF2	8.39802	-3.43683	1.64824	-2.08515	0.0370561	0.348591
23649	POLA2	11.8922	-2.62871	1.26158	-2.08367	0.0371898	0.34914
64963	MRPS11	11.9027	-2.75458	1.32183	-2.08391	0.0371683	0.34914
84162	BLTP1	151.874	1.13904	0.546844	2.08293	0.0372577	0.349423
24146	CLDN15	27.8392	1.61303	0.774747	2.08201	0.0373412	0.349852
113130	CDCA5	8.28072	-3.43764	1.65244	-2.08034	0.0374944	0.350518
253558	LCLAT1	64.1801	-1.27999	0.615139	-2.08082	0.0374508	0.350518
2475	MTOR	41.2216	-1.64291	0.790082	-2.07942	0.0375785	0.350657
8241	RBM10	34.3128	1.8697	0.900224	2.07692	0.0378085	0.351388
25855	BRMS1	7.69952	-3.11503	1.49916	-2.07785	0.0377228	0.351388
153579	BTNL9	7.05153	-3.28804	1.583	-2.07709	0.037793	0.351388
729082	OIP5-AS1	129.974	1.09544	0.527311	2.07741	0.0377638	0.351388
2048	EPHB2	9.0548	-2.96763	1.43196	-2.07242	0.0382266	0.352445
5813	PURA	39.1415	1.44225	0.695685	2.07314	0.0381592	0.352445
6202	RPS8	291.445	-1.06983	0.515936	-2.07358	0.0381184	0.352445
6428	SRSF3	71.8909	-1.32347	0.638164	-2.07387	0.0380915	0.352445
7919	DDX39B	50.7896	-1.46871	0.708452	-2.07313	0.0381604	0.352445
10403	NDC80	11.3055	-3.0039	1.44855	-2.07372	0.038105	0.352445
51232	CRIM1	66.1845	1.38133	0.666421	2.07275	0.0381953	0.352445
100505989	SMIM31	31.579	1.54669	0.745548	2.07457	0.0380268	0.352445
8368	H4C13	17.3568	-2.25779	1.09096	-2.06954	0.0384954	0.354571
3184	HNRNPD	128.674	-1.1135	0.538399	-2.06816	0.0386245	0.354741
6167	RPL37	387.845	-0.944962	0.456871	-2.06833	0.0386086	0.354741
440275	EIF2AK4	26.6625	-1.91519	0.926237	-2.06771	0.038667	0.354741
552900	BOLA2B	18.8682	-2.27093	1.09809	-2.06807	0.0386332	0.354741
552900	BOLA2	18.8682	-2.27093	1.09809	-2.06807	0.0386332	0.354741
5155	PDGFB	8.73767	2.77301	1.34142	2.06723	0.0387129	0.354811
5291	PIK3CB	67.6259	1.4658	0.709478	2.06603	0.0388258	0.355045
7465	WEE1	19.3947	-1.94529	0.94238	-2.06423	0.0389961	0.355045
9590	AKAP12	84.6408	1.22014	0.590973	2.06464	0.0389574	0.355045
11331	PHB2	69.8812	-1.27685	0.618329	-2.065	0.0389232	0.355045
22859	ADGRL1	23.3469	-1.96848	0.953307	-2.06489	0.0389332	0.355045
23590	PDSS1	7.37005	-3.21214	1.55633	-2.06392	0.0390253	0.355045
29127	RACGAP1	20.8605	-2.12346	1.02895	-2.06371	0.039045	0.355045
51605	TRMT6	15.942	-2.29974	1.11423	-2.06397	0.0390206	0.355045
2734	GLG1	209.575	1.15986	0.563156	2.05957	0.0394401	0.356188
5272	SERPINB9	80.7853	1.16531	0.565646	2.06015	0.0393845	0.356188
11118	BTN3A2	34.6365	1.90098	0.922442	2.06082	0.0393205	0.356188
23082	PPRC1	15.8188	-2.40413	1.16748	-2.05925	0.0394707	0.356188
26227	PHGDH	7.96041	-3.51515	1.70535	-2.06125	0.0392787	0.356188
79849	NHERF4	11.1615	2.27559	1.10499	2.05937	0.0394592	0.356188
80063	ATF7IP2	16.1762	-2.24069	1.08774	-2.05995	0.0394036	0.356188
114794	ELFN2	42.228	1.45855	0.708321	2.05917	0.0394782	0.356188
9653	HS2ST1	64.0713	-1.24343	0.605425	-2.05381	0.0399941	0.360491
3516	RBPJ	81.4502	1.35068	0.65818	2.05214	0.0401557	0.360719
4678	NASP	19.9621	-2.08774	1.01739	-2.05206	0.0401635	0.360719
29994	BAZ2B	106.676	1.08927	0.530953	2.05154	0.040214	0.360719
54874	FNBP1L	110.679	1.06119	0.517245	2.05162	0.0402068	0.360719
116068	LYSMD3	26.2379	1.62578	0.792074	2.05257	0.0401147	0.360719
1075	CTSC	84.5319	-1.22026	0.595131	-2.0504	0.0403253	0.361344
55748	CNDP2	83.434	1.36873	0.667664	2.05003	0.0403617	0.361344
7468	NSD2	52.2952	-1.45037	0.708139	-2.04814	0.0405461	0.362295
55030	FBXO34	70.6614	1.21328	0.592276	2.04851	0.0405105	0.362295
5810	RAD1	10.8418	-2.68315	1.31086	-2.04686	0.0406719	0.362324
6210	RPS15A	411.754	-0.930419	0.454648	-2.04646	0.0407109	0.362324
6303	SAT1	634.11	0.900945	0.440319	2.04612	0.0407448	0.362324
9990	SLC12A6	41.3673	1.4972	0.731577	2.04654	0.0407037	0.362324
79039	DDX54	22.3685	-2.04874	1.00075	-2.0472	0.0406381	0.362324
5987	TRIM27	20.8132	-2.03734	0.996953	-2.04357	0.0409963	0.363166
6609	SMPD1	14.7147	2.13725	1.0457	2.04385	0.0409686	0.363166
6625	SNRNP70	46.1994	-1.42447	0.696952	-2.04386	0.040967	0.363166
375035	SFT2D2	105.427	-1.16186	0.56845	-2.04391	0.0409626	0.363166
8338	H2AC20	24.721	-1.79334	0.877946	-2.04265	0.0410872	0.363277
116064	LRRC58	38.9529	-1.5705	0.768721	-2.043	0.0410523	0.363277
80829	ZFP91	123.889	-1.14963	0.563361	-2.04066	0.0412847	0.364675
11168	PSIP1	33.7142	-1.53657	0.754504	-2.03653	0.0416974	0.367969
6520	SLC3A2	37.7108	-1.53318	0.753146	-2.0357	0.0417805	0.36825
11051	NUDT21	93.5327	-1.48306	0.728626	-2.03542	0.0418087	0.36825
1938	EEF2	891.901	-0.918785	0.451589	-2.03456	0.0418949	0.368545
26024	PTCD1	7.15252	-3.16196	1.55433	-2.0343	0.0419217	0.368545
79033	ERI3	8.87397	-2.92805	1.43977	-2.03369	0.0419826	0.36873
6181	RPLP2	45.5718	-1.44305	0.710003	-2.03246	0.0421075	0.368779
8503	PIK3R3	16.1302	-2.22488	1.09454	-2.03271	0.0420822	0.368779
9656	MDC1	16.3222	-2.10858	1.03736	-2.03264	0.0420887	0.368779
3664	IRF6	52.8409	1.31661	0.648214	2.03113	0.0422419	0.369594
3978	LIG1	10.0213	-3.33425	1.64188	-2.03075	0.0422803	0.369594
79670	TUT7	75.9716	1.25284	0.617369	2.02932	0.042426	0.370518
85451	UNK	9.63964	-2.73457	1.34864	-2.02765	0.0425955	0.371648
11180	WDR6	23.2555	-1.93599	0.955207	-2.02678	0.0426849	0.372077
401548	SNX30	51.377	-1.31328	0.64882	-2.0241	0.0429599	0.374122
6204	RPS10	155.667	-1.09578	0.541755	-2.02265	0.043109	0.374295
9329	GTF3C4	26.3226	-1.86913	0.924047	-2.02277	0.0430968	0.374295
27072	VPS41	51.9227	1.40343	0.693877	2.02259	0.0431152	0.374295
54769	DIRAS2	8.9405	2.4637	1.21824	2.02234	0.0431412	0.374295
156	GRK2	57.6804	-1.40615	0.695865	-2.02073	0.0433081	0.374697
26135	SERBP1	194.102	-1.021	0.50509	-2.02143	0.0432357	0.374697
201176	ARHGAP27	77.5879	1.28948	0.638128	2.02072	0.0433089	0.374697
5631	PRPS1	10.1988	-2.74011	1.3566	-2.01983	0.0434011	0.375144
3024	H1-1	7.42123	-3.13336	1.55241	-2.01838	0.0435515	0.375743
4312	MMP1	136.385	-1.12734	0.558452	-2.01869	0.0435198	0.375743
10903	MTMR11	24.0391	1.69288	0.839257	2.01712	0.0436831	0.376283
25851	TECPR1	15.8283	1.95126	0.967405	2.017	0.0436952	0.376283
5066	PAM	182.392	0.959866	0.476865	2.01287	0.0441287	0.379311
6134	RPL10	358.328	-0.911562	0.452805	-2.01314	0.0440994	0.379311
81853	TMEM14B	29.3005	-1.67595	0.833077	-2.01176	0.044245	0.379957
347404	LANCL3	16.0505	2.17852	1.08339	2.01083	0.0443434	0.38045
9135	RABEP1	41.7381	-1.43846	0.715655	-2.01	0.0444316	0.380679
9790	BMS1	46.5068	-1.40981	0.701467	-2.0098	0.0444523	0.380679
27166	PRELID1	75.1917	-1.40861	0.701021	-2.00936	0.0444988	0.380725
55198	APPL2	54.4711	1.26992	0.6326	2.00747	0.0446996	0.382091
64216	TFB2M	8.71766	-2.89542	1.44323	-2.00621	0.0448337	0.382884
5507	PPP1R3C	20.0978	1.78748	0.891766	2.00443	0.0450243	0.383475
23481	PES1	21.7985	-1.9788	0.986981	-2.0049	0.0449736	0.383475
55681	SCYL2	81.1968	1.41083	0.703868	2.0044	0.0450271	0.383475
24137	KIF4A	11.9664	-2.56519	1.2802	-2.00374	0.0450984	0.38373
3938	LCT	12.8841	2.05988	1.02871	2.0024	0.0452419	0.384245
10362	HMG20B	22.7468	-1.94315	0.970239	-2.00276	0.0452035	0.384245
4285	MIPEP	15.205	-2.20265	1.10064	-2.00125	0.0453656	0.384301
9797	TATDN2	16.1878	-2.22937	1.11403	-2.00118	0.0453729	0.384301
9904	RBM19	9.15239	-2.85665	1.42703	-2.00182	0.0453044	0.384301
11212	PLPBP	42.7841	1.60015	0.800356	1.99929	0.0455765	0.385673
116496	NIBAN1	12.3017	-2.46946	1.23591	-1.99809	0.0457068	0.386422
3091	HIF1A	204.885	-1.0084	0.504896	-1.99725	0.0457979	0.38684
891	CCNB1	27.0601	-1.75129	0.877072	-1.99675	0.0458525	0.386948
4363	ABCC1	61.0228	-1.33394	0.668628	-1.99504	0.0460385	0.387812
80854	SETD7	62.2951	-1.29818	0.650659	-1.99518	0.0460232	0.387812
1936	EEF1D	29.5453	-1.71054	0.857577	-1.99462	0.0460841	0.387843
7170	TPM3	417.609	-0.903297	0.453102	-1.99358	0.0461976	0.388445
3326	HSP90AB1	545.34	-0.860222	0.431647	-1.99288	0.0462741	0.388736
2971	GTF3A	31.9598	-1.61679	0.811488	-1.99237	0.0463304	0.388842
8853	ASAP2	117.454	1.0725	0.538763	1.99067	0.0465168	0.388842
10463	SLC30A9	102.507	-1.16069	0.582893	-1.99126	0.0464523	0.388842
10765	KDM5B	101.899	1.15594	0.580425	1.99154	0.0464215	0.388842
92126	DSEL	11.3484	-2.65936	1.33602	-1.99051	0.0465348	0.388842
780854	SNORD3D	29.4577	1.73578	0.872045	1.99048	0.0465385	0.388842
6156	RPL30	177.573	-1.10431	0.555151	-1.98921	0.046678	0.389064
128338	DRAM2	85.0387	1.13162	0.568911	1.98909	0.046691	0.389064
283375	SLC39A5	14.7431	2.1613	1.08641	1.9894	0.0466573	0.389064
9184	BUB3	40.9301	-1.46279	0.737089	-1.98455	0.0471942	0.392903
9937	DCLRE1A	9.98221	-2.7043	1.3633	-1.98364	0.0472963	0.393202
11148	HHLA2	73.8199	1.13492	0.57219	1.98347	0.0473149	0.393202
132864	CPEB2	27.548	1.65557	0.835151	1.98236	0.0474385	0.393876
23	ABCF1	31.3514	1.58491	0.800924	1.97885	0.0478326	0.395109
2130	EWSR1	77.8105	-1.21507	0.614023	-1.97886	0.0478316	0.395109
3187	HNRNPH1	107.475	-1.09702	0.554716	-1.97763	0.0479708	0.395109
3604	TNFRSF9	12.9219	2.46251	1.24509	1.97777	0.0479549	0.395109
8165	AKAP1	50.3378	-1.40964	0.712752	-1.97775	0.047957	0.395109
8658	TNKS	102.101	1.46096	0.738165	1.97918	0.0477959	0.395109
9022	CLIC3	6.91627	2.78222	1.40616	1.97859	0.0478622	0.395109
10733	PLK4	11.4365	-2.70376	1.36577	-1.97966	0.0477419	0.395109
84916	UTP4	29.1527	-1.67984	0.849409	-1.97766	0.0479675	0.395109
9066	SYT7	8.42	2.67305	1.3529	1.97579	0.0481783	0.396074
26995	TRUB2	19.0169	-2.12077	1.07316	-1.9762	0.0481325	0.396074
65260	COA7	15.1272	-2.17224	1.09961	-1.97546	0.0482163	0.396074
55650	PIGV	14.0517	2.27777	1.15337	1.97487	0.0482825	0.396267
30968	STOML2	22.173	-1.80263	0.913162	-1.97405	0.0483761	0.396684
8542	APOL1	139.026	1.05435	0.534282	1.9734	0.0484504	0.396942
528	ATP6V1C1	48.8714	-1.31368	0.666832	-1.97003	0.0488344	0.398431
1635	DCTD	23.3145	-1.89082	0.960028	-1.96955	0.0488902	0.398431
6564	SLC15A1	42.1848	1.30489	0.662177	1.9706	0.0487697	0.398431
22909	FAN1	7.71915	-2.93154	1.48824	-1.96979	0.048862	0.398431
56929	FEM1C	75.4361	1.12169	0.569464	1.96973	0.0488692	0.398431
92689	FAM114A1	90.0817	1.10784	0.562008	1.97122	0.0486988	0.398431
84154	RPF2	20.3482	-1.97272	1.00207	-1.96864	0.0489947	0.398932
8924	HERC2	51.6286	-1.42686	0.725323	-1.9672	0.0491599	0.399575
23338	JADE2	12.6204	-2.43388	1.23711	-1.9674	0.0491375	0.399575
51316	PLAC8	268.127	0.928739	0.472247	1.96664	0.0492248	0.399752
9812	DELE1	10.371	-2.57682	1.3108	-1.96583	0.0493178	0.400157
118788	PIK3AP1	116.453	1.14153	0.58098	1.96483	0.0494342	0.40075
23076	RRP1B	27.9059	-1.65088	0.840754	-1.96357	0.0495797	0.401578
57609	DIP2B	89.6283	1.4596	0.744157	1.96142	0.0498305	0.403257
3633	INPP5B	8.14449	-2.82739	1.44316	-1.95917	0.0500927	0.403515
6169	RPL38	192.676	-1.12156	0.572544	-1.95891	0.0501237	0.403515
6206	RPS12	108.002	-1.11554	0.569318	-1.95944	0.0500618	0.403515
27131	SNX5	70.7076	-1.20187	0.61344	-1.95923	0.0500857	0.403515
54433	GAR1	10.3521	-2.64623	1.35074	-1.95909	0.0501024	0.403515
107282092	BOLA2-SMG1P6	23.0453	-1.85388	0.946356	-1.95896	0.050117	0.403515
51073	MRPL4	13.3322	-2.39322	1.22216	-1.95819	0.0502075	0.403839
50512	PODXL2	9.70539	-2.6851	1.37232	-1.95661	0.0503933	0.404631
51321	AMZ2	19.5654	-1.9938	1.01889	-1.95684	0.050366	0.404631
1643	DDB2	23.8783	-1.73002	0.884982	-1.95487	0.0505986	0.405928
4602	MYB	10.6902	-2.65138	1.35697	-1.95389	0.0507138	0.4065
4493	MT1E	9.08312	-2.88623	1.47777	-1.9531	0.0508083	0.406616
8458	TTF2	22.0612	-1.97265	1.01005	-1.95303	0.050816	0.406616
220988	HNRNPA3	192.688	-0.990748	0.507422	-1.95251	0.0508774	0.406756
8824	CES2	305.859	0.926301	0.474576	1.95185	0.0509561	0.407033
25849	PARM1	41.9279	1.40374	0.719336	1.95144	0.0510042	0.407067
388561	ZNF761	24.1016	1.69866	0.871153	1.9499	0.0511879	0.408182
6152	RPL24	135.975	-1.14084	0.5854	-1.94882	0.0513167	0.408303
6632	SNRPD1	51.5414	-1.39287	0.714795	-1.94863	0.0513396	0.408303
7108	TM7SF2	21.3635	1.66316	0.853678	1.94823	0.0513874	0.408303
10236	HNRNPR	71.1747	-1.23468	0.633845	-1.94793	0.0514235	0.408303
91748	MIDEAS	53.9549	1.30297	0.668715	1.94847	0.0513582	0.408303
6209	RPS15	129.125	-1.00888	0.518194	-1.94692	0.0515445	0.40877
6431	SRSF6	91.5492	-1.09349	0.561712	-1.9467	0.0515705	0.40877
51144	HSD17B12	243.716	0.948541	0.48735	1.94632	0.0516159	0.40878
26268	FBXO9	32.0705	-1.53034	0.7867	-1.94526	0.0517433	0.409439
8662	EIF3B	57.7778	-1.34363	0.691396	-1.94335	0.0519734	0.410909
6629	SNRPB2	38.7044	-1.51488	0.780321	-1.94136	0.0522147	0.412277
23673	STX12	86.9667	1.17726	0.606576	1.94082	0.0522799	0.412277
51085	MLXIPL	21.7203	1.79052	0.92251	1.94092	0.0522676	0.412277
10615	SPAG5	16.0812	-2.1815	1.1252	-1.93877	0.0525297	0.413114
27314	RAB30	22.4192	1.73812	0.896641	1.93848	0.0525644	0.413114
55038	CDCA4	8.34276	-2.835	1.46244	-1.93854	0.0525574	0.413114
56954	NIT2	29.7263	-1.57975	0.814492	-1.93955	0.0524344	0.413114
4584	MUC3A	3548.01	1.12328	0.579723	1.93761	0.0526706	0.413339
4907	NT5E	45.6415	1.25973	0.650209	1.93741	0.0526947	0.413339
93380	MMGT1	25.7002	-1.6522	0.852902	-1.93715	0.0527268	0.413339
10694	CCT8	107.877	-1.06584	0.550448	-1.93631	0.0528295	0.413456
11243	PMF1	14.1053	-2.27815	1.17655	-1.9363	0.052831	0.413456
27152	INTU	27.7564	1.57893	0.815782	1.93548	0.052931	0.413889
57128	LYRM4	7.37944	-2.91603	1.50751	-1.93433	0.053072	0.414086
283373	ANKRD52	72.6112	-1.20939	0.625209	-1.93438	0.0530663	0.414086
284371	ZNF841	37.9885	2.1227	1.09746	1.93419	0.0530903	0.414086
960	CD44	103.052	-1.13433	0.587294	-1.93145	0.0534277	0.41594
26262	TSPAN17	16.3638	-2.08733	1.08107	-1.9308	0.0535074	0.41594
94234	FOXQ1	61.7843	-1.24073	0.642387	-1.93144	0.0534281	0.41594
166378	AFG2A	10.0358	-2.70509	1.401	-1.93082	0.0535049	0.41594
5876	RABGGTB	36.0414	-1.52568	0.790431	-1.93019	0.0535835	0.416182
5267	SERPINA4	26.2902	1.51828	0.787412	1.9282	0.0538309	0.416358
6415	SELENOW	79.6625	1.19717	0.620792	1.92846	0.0537982	0.416358
9093	DNAJA3	22.5474	-1.74351	0.904167	-1.92831	0.0538166	0.416358
10096	ACTR3	200.134	0.910117	0.471997	1.92822	0.0538272	0.416358
55234	SMU1	46.8695	-1.34872	0.699074	-1.9293	0.0536941	0.416358
5393	EXOSC9	21.7064	-1.92125	0.997453	-1.92616	0.0540847	0.417716
8871	SYNJ2	22.8822	-1.70068	0.882983	-1.92606	0.0540966	0.417716
6142	RPL18A	251.625	-0.894011	0.464494	-1.9247	0.0542669	0.418682
203547	VMA21	28.6072	-1.72335	0.895782	-1.92385	0.0543739	0.419159
3693	ITGB5	69.0554	1.12739	0.586161	1.92334	0.0544378	0.419302
334	APLP2	628.244	0.819321	0.426775	1.9198	0.0548834	0.420449
3054	HCFC1	75.1295	-1.17422	0.611808	-1.91926	0.0549516	0.420449
4065	LY75	146.327	0.935287	0.487404	1.91891	0.0549951	0.420449
4645	MYO5B	203.206	1.00608	0.524204	1.91925	0.0549527	0.420449
6432	SRSF7	54.353	-1.24526	0.648072	-1.92148	0.0546712	0.420449
6868	ADAM17	53.3475	1.28787	0.670539	1.92065	0.0547753	0.420449
55364	IMPACT	48.3914	-1.39239	0.724719	-1.92129	0.0546955	0.420449
65108	MARCKSL1	73.0274	-1.17681	0.612592	-1.92103	0.0547276	0.420449
84873	ADGRG7	130.911	-1.00828	0.525287	-1.91949	0.0549223	0.420449
4938	OAS1	71.391	1.10367	0.57568	1.91716	0.0552177	0.421109
6472	SHMT2	31.4314	-1.53763	0.801993	-1.91726	0.0552043	0.421109
26278	SACS	25.3811	-1.65432	0.862802	-1.91738	0.0551898	0.421109
51406	NOL7	31.2043	-1.51968	0.792864	-1.91669	0.055277	0.421214
6427	SRSF2	77.2723	-1.18927	0.621075	-1.91486	0.0555106	0.421341
10131	TRAP1	45.4848	-1.35916	0.70974	-1.91502	0.0554903	0.421341
27250	PDCD4	123.386	1.01392	0.529594	1.91453	0.055553	0.421341
50853	VILL	58.8921	1.17987	0.61642	1.91406	0.0556119	0.421341
79148	MMP28	18.7962	1.82602	0.953893	1.91428	0.0555839	0.421341
112495	GTF3C6	31.0694	-1.67311	0.874084	-1.91413	0.0556042	0.421341
284417	TMEM150B	13.8356	1.91664	1.00106	1.9146	0.055544	0.421341
100996717	NOTCH2NLC	17.6354	2.45222	1.28157	1.91345	0.0556908	0.421594
2180	ACSL1	108.964	1.04616	0.547273	1.91159	0.0559283	0.421606
6132	RPL8	313.872	-0.920122	0.481661	-1.91031	0.0560933	0.421606
9263	STK17A	37.5126	1.31739	0.688827	1.91252	0.0558098	0.421606
9918	NCAPD2	45.1126	-1.35113	0.706864	-1.91145	0.0559471	0.421606
51692	CPSF3	24.461	-1.76891	0.926187	-1.90989	0.0561473	0.421606
55057	CRYBG2	35.8657	1.42153	0.743157	1.91282	0.055771	0.421606
55818	KDM3A	90.5481	1.05154	0.550515	1.9101	0.0561197	0.421606
83715	ESPN	11.1648	2.19694	1.14968	1.91092	0.0560153	0.421606
153222	CREBRF	28.5388	1.88966	0.989129	1.91043	0.056078	0.421606
100499467	LINC00511	28.5606	-1.60257	0.838252	-1.9118	0.0559016	0.421606
8664	EIF3D	69.356	-1.19052	0.623601	-1.9091	0.0562494	0.421688
57464	STRIP2	29.4647	1.42951	0.748759	1.90917	0.0562397	0.421688
81034	SLC25A32	11.4082	-2.43886	1.27806	-1.90825	0.0563592	0.421802
81875	ISG20L2	20.2488	-1.92684	1.00984	-1.90806	0.056383	0.421802
285440	CYP4V2	20.8995	1.89731	0.994438	1.90792	0.0564011	0.421802
338	APOB	219.891	1.03358	0.542047	1.90681	0.0565451	0.421858
2261	FGFR3	35.1984	1.68356	0.882824	1.90702	0.0565186	0.421858
91768	CABLES1	14.0594	-2.19541	1.15097	-1.90745	0.0564629	0.421858
4306	NR3C2	29.9842	1.8828	0.988799	1.90413	0.0568931	0.423771
7035	TFPI	254.18	0.861102	0.452187	1.9043	0.0568708	0.423771
55066	PDPR	10.3335	-2.65213	1.39384	-1.90275	0.0570735	0.424432
84321	THOC3	11.8787	-2.49383	1.31045	-1.90304	0.057036	0.424432
57458	TMCC3	29.6825	1.64694	0.865987	1.90181	0.0571961	0.424755
100507291	COPB2-DT	7.42364	3.3725	1.7734	1.90171	0.0572085	0.424755
7089	TLE2	7.55598	2.69214	1.41632	1.90081	0.0573274	0.424956
152002	XXYLT1	11.9958	-2.38732	1.25577	-1.90107	0.0572925	0.424956
163	AP2B1	123.784	-1.14365	0.602628	-1.89777	0.057727	0.426377
6654	SOS1	80.6824	1.0721	0.564584	1.89892	0.0575754	0.426377
10642	IGF2BP1	55.4236	-1.20182	0.633244	-1.89788	0.0577125	0.426377
11332	ACOT7	10.7318	-2.55902	1.34834	-1.8979	0.0577089	0.426377
80724	ACAD10	14.2889	2.13238	1.12373	1.8976	0.0577491	0.426377
1653	DDX1	77.2466	-1.12801	0.594817	-1.8964	0.0579073	0.426841
84243	ZDHHC18	14.2012	-2.00521	1.05733	-1.89649	0.0578957	0.426841
85027	SMIM3	11.6989	-2.40245	1.26707	-1.89607	0.0579501	0.426841
10541	ANP32B	99.5567	-1.04848	0.553342	-1.89481	0.0581181	0.427738
26275	HIBCH	22.8306	1.641	0.866335	1.89419	0.0582004	0.428004
79707	NOL9	20.0697	-2.3796	1.25666	-1.8936	0.0582785	0.428238
6817	SULT1A1	60.4913	1.25347	0.66252	1.89197	0.0584953	0.429491
6817		60.4913	1.25347	0.66252	1.89197	0.0584953	0.429491
51762	RAB8B	101.365	1.24781	0.659675	1.89155	0.0585513	0.429562
2029	ENSA	55.7925	-1.25183	0.662646	-1.88913	0.0588743	0.431249
9824	ARHGAP11A	22.0718	-1.94431	1.02918	-1.88918	0.0588684	0.431249
2768	GNA12	17.8493	-1.99976	1.05934	-1.88774	0.0590611	0.43196
23677	SH3BP4	68.371	-1.19994	0.63574	-1.88747	0.0590977	0.43196
83988	NCALD	19.7873	1.83311	0.971256	1.88736	0.0591113	0.43196
57600	FNIP2	22.1071	-1.6871	0.894478	-1.88613	0.0592773	0.432831
84129	ACAD11	11.5368	2.05854	1.09196	1.88518	0.0594056	0.433427
5537	PPP6C	56.1211	-1.36413	0.723916	-1.88437	0.0595145	0.433539
27000	DNAJC2	24.5748	-1.77423	0.941465	-1.88454	0.0594923	0.433539
101926928	CRAT37	9.08726	2.63618	1.39941	1.88378	0.0595948	0.433783
2271	FH	53.1714	-1.2697	0.674485	-1.88247	0.0597718	0.43473
29099	COMMD9	7.63534	-2.9189	1.5517	-1.8811	0.0599581	0.435135
80196	RNF34	22.9169	-1.70128	0.904288	-1.88134	0.059925	0.435135
121053	NOPCHAP1	24.1123	-1.80453	0.959333	-1.88103	0.0599685	0.435135
2037	EPB41L2	256.323	-0.8691	0.462441	-1.87937	0.0601935	0.436426
6731	SRP72	84.7036	-1.17368	0.625154	-1.87743	0.0604588	0.437665
29089	UBE2T	12.0197	-2.39117	1.27355	-1.87756	0.060441	0.437665
23231	SEL1L3	166.599	1.08411	0.577764	1.87639	0.0606014	0.438311
8091	HMGA2	16.2133	-1.97252	1.05189	-1.87522	0.0607628	0.438837
25929	GEMIN5	11.3309	-2.40587	1.28418	-1.87346	0.0610046	0.44024
5536	PPP5C	17.7051	-2.05591	1.09969	-1.86954	0.061548	0.442728
9249	DHRS3	95.9341	1.08915	0.582585	1.86952	0.0615504	0.442728
11047	ADRM1	21.9266	-1.82901	0.978048	-1.87006	0.0614749	0.442728
51263	MRPL30	28.3819	-1.70608	0.912453	-1.86978	0.0615146	0.442728
84985	FAM83A	12.4852	2.60947	1.396	1.86925	0.0615882	0.442728
3397	ID1	80.9563	1.09491	0.586283	1.86755	0.0618245	0.444082
5495	PPM1B	42.9882	1.25114	0.670214	1.86677	0.0619333	0.444409
56255	TMX4	14.9513	-2.10854	1.12981	-1.86628	0.0620023	0.444409
140707	BRI3BP	89.2962	-1.06647	0.571466	-1.8662	0.0620139	0.444409
9219	MTA2	60.1983	-1.20428	0.645591	-1.86539	0.0621266	0.444529
283337	ZNF740	13.6236	-2.13836	1.14628	-1.86548	0.0621148	0.444529
55170	PRMT6	12.514	-2.27978	1.22238	-1.86504	0.0621763	0.444541
10491	CRTAP	47.6998	-1.45223	0.779357	-1.86338	0.0624094	0.445407
51115	RMDN1	20.2088	-1.87968	1.00887	-1.86315	0.0624416	0.445407
55227	LRRC1	163.647	0.914505	0.490787	1.86335	0.0624137	0.445407
889	KRIT1	15.9386	-2.0328	1.09425	-1.85772	0.0632088	0.447094
1556	CYP2B7P	12.2227	2.36185	1.26911	1.86102	0.0627415	0.447094
4189	DNAJB9	28.7561	1.53745	0.826756	1.85961	0.0629405	0.447094
9377	COX5A	53.4158	-1.26639	0.68138	-1.85856	0.0630894	0.447094
10953	TOMM34	20.9462	-1.79324	0.964238	-1.85974	0.0629218	0.447094
51287	COA4	17.0691	-1.98948	1.07086	-1.85783	0.0631937	0.447094
51524	TMEM138	13.0807	-2.21787	1.19254	-1.85979	0.0629152	0.447094
51660	MPC1	20.7805	1.58159	0.851128	1.85823	0.063137	0.447094
55183	RIF1	60.2409	-1.18956	0.640237	-1.858	0.0631697	0.447094
57456	KIAA1143	45.5392	-1.44018	0.774633	-1.85918	0.0630017	0.447094
114791	TUBGCP5	16.8778	-1.97822	1.06428	-1.85874	0.063064	0.447094
3696	ITGB8	86.5389	1.08188	0.582622	1.85691	0.0633243	0.447228
7398	USP1	35.0904	-1.45326	0.782544	-1.8571	0.0632973	0.447228
6390	SDHB	28.1613	-1.67619	0.902978	-1.85629	0.0634126	0.44751
3749	KCNC4	11.6691	-2.49004	1.3417	-1.85588	0.0634709	0.447581
340895	MALRD1	46.4129	1.35151	0.729031	1.85385	0.0637612	0.449286
6168	RPL37A	558.279	-0.860262	0.464148	-1.85342	0.0638219	0.449324
6674	SPAG1	10.0272	-2.4635	1.32962	-1.85279	0.0639121	0.449324
22906	TRAK1	157.997	0.979905	0.528791	1.8531	0.0638674	0.449324
9070	ASH2L	31.8513	-1.66513	0.899283	-1.85162	0.0640807	0.450168
790	CAD	13.2192	-2.4726	1.33644	-1.85014	0.064294	0.450983
80021	TMEM62	58.7677	1.31468	0.710459	1.85047	0.0642464	0.450983
2098	ESD	31.2642	-1.49004	0.805714	-1.84935	0.0644079	0.45144
1889	ECE1	95.4004	1.01183	0.547691	1.84744	0.064683	0.453026
8520	HAT1	31.5628	-1.44508	0.782516	-1.84671	0.0647888	0.453102
26073	POLDIP2	26.8278	-1.58859	0.860233	-1.84669	0.0647917	0.453102
11328	FKBP9	98.7879	1.1612	0.629217	1.84547	0.0649691	0.453676
23582	CCNDBP1	25.4681	1.4724	0.797852	1.84545	0.0649717	0.453676
3169	FOXA1	67.1997	-1.14901	0.622942	-1.84449	0.0651115	0.453891
10890	RAB10	235.268	0.960761	0.520953	1.84424	0.0651484	0.453891
84699	CREB3L3	14.0681	1.87778	1.01819	1.84423	0.0651494	0.453891
6122	RPL3	340.082	-0.871827	0.473854	-1.83986	0.0657884	0.454282
6232	RPS27	74.4835	-1.27079	0.689956	-1.84185	0.0654972	0.454282
7849	PAX8	14.2352	2.50532	1.36044	1.84155	0.0655412	0.454282
8398	PLA2G6	9.97563	2.49212	1.35445	1.83995	0.0657758	0.454282
8575	PRKRA	15.2589	-2.06167	1.12045	-1.84003	0.0657634	0.454282
9235	IL32	129.942	0.946931	0.513677	1.84344	0.0652652	0.454282
10015	PDCD6IP	272.229	0.933941	0.507625	1.83983	0.0657939	0.454282
10164	CHST4	57.0825	1.11564	0.606276	1.84015	0.0657457	0.454282
55379	LRRC59	83.9333	-1.08929	0.591222	-1.84245	0.06541	0.454282
55755	CDK5RAP2	27.1239	-1.55657	0.844988	-1.84212	0.0654571	0.454282
84942	WDR73	9.52294	-2.48429	1.34981	-1.84048	0.0656981	0.454282
728642	CDK11A	23.2604	1.69204	0.918418	1.84234	0.0654252	0.454282
10974	ADIRF	42.1183	1.27465	0.693452	1.83812	0.0660444	0.455333
57623	ZFAT	12.5623	2.30686	1.2548	1.83842	0.0660003	0.455333
84233	TMEM126A	9.01129	-2.58172	1.40519	-1.83728	0.066169	0.455514
123016	TTC8	8.95299	-2.72715	1.48433	-1.83729	0.0661665	0.455514
79983	POF1B	189.919	0.906897	0.493841	1.83641	0.0662964	0.456046
122526779	SMIM10L3	11.3203	2.13483	1.1627	1.83609	0.0663447	0.456046
23301	EHBP1	89.4147	1.16312	0.633665	1.83554	0.0664261	0.456267
3918	LAMC2	492.946	0.837994	0.456767	1.83462	0.0665619	0.456296
26090	ABHD12	93.3279	1.12933	0.615605	1.83451	0.066578	0.456296
284361	EMC10	45.819	-1.24782	0.680092	-1.83478	0.0665388	0.456296
1495	CTNNA1	347.919	0.851626	0.464331	1.83409	0.0666403	0.456385
25989	ULK3	15.8383	-2.08462	1.13767	-1.83235	0.0668986	0.457477
64081	PBLD	39.6909	1.45826	0.795758	1.83254	0.0668712	0.457477
219	ALDH1B1	20.1159	-1.76691	0.964718	-1.83153	0.0670214	0.457784
7032	TFF2	221.892	0.864758	0.472221	1.83126	0.0670624	0.457784
23351	KHNYN	49.9867	1.23948	0.676948	1.83098	0.0671039	0.457784
79602	ADIPOR2	162.663	1.01259	0.553105	1.83073	0.067141	0.457784
11194	ABCB8	18.0019	2.09939	1.1475	1.82953	0.06732	0.458667
9453	GGPS1	33.2775	1.35296	0.73995	1.82845	0.0674825	0.458762
23132	RAD54L2	32.0288	-1.46887	0.80323	-1.8287	0.067444	0.458762
23199	GSE1	41.937	-1.29159	0.706178	-1.82899	0.067401	0.458762
9786	KIAA0586	12.2574	-2.27104	1.2424	-1.82794	0.0675587	0.458808
27436	EML4	186.128	-0.980222	0.536302	-1.82774	0.0675882	0.458808
388962	BOLA3	9.79452	-2.46807	1.35085	-1.82705	0.0676916	0.459173
56923	NMUR2	21.5186	-1.68227	0.921475	-1.82563	0.0679067	0.460295
2177	FANCD2	22.4684	-1.78787	0.979694	-1.82493	0.0680118	0.460459
10383	TUBB4B	147.103	-0.923559	0.506114	-1.82481	0.0680303	0.460459
1719	DHFR	46.0362	-1.41793	0.777768	-1.82307	0.0682924	0.460974
5478	PPIA	466.496	-0.854999	0.469273	-1.82196	0.0684603	0.460974
5934	RBL2	40.4625	1.23813	0.67972	1.82153	0.0685256	0.460974
6949	TCOF1	20.8109	-1.84783	1.01386	-1.82257	0.0683685	0.460974
7520	XRCC5	237.317	-0.868316	0.476395	-1.82268	0.0683516	0.460974
9685	CLINT1	194.084	0.891107	0.489033	1.82218	0.0684274	0.460974
10163	WASF2	210.905	0.850368	0.466697	1.8221	0.0684403	0.460974
54566	EPB41L4B	117.213	0.947599	0.520274	1.82135	0.0685541	0.460974
200916	RPL22L1	9.01554	-2.56582	1.40729	-1.82324	0.0682673	0.460974
6138	RPL15	335.95	-0.858025	0.471331	-1.82043	0.0686935	0.461576
102546294	FBXO38-DT	48.1874	1.20217	0.66062	1.81976	0.0687952	0.461925
10743	RAI1	67.7105	-1.18684	0.652974	-1.81759	0.0691264	0.462807
29777	ABT1	7.72752	-2.71305	1.49224	-1.81811	0.0690478	0.462807
51755	CDK12	79.1122	-1.0976	0.603768	-1.81791	0.069078	0.462807
84910	TMEM87B	89.7039	1.02851	0.565729	1.81803	0.0690597	0.462807
119032	BORCS7	11.1928	-2.3317	1.28325	-1.81703	0.0692121	0.463047
5652	PRSS8	135.311	0.913478	0.503053	1.81587	0.0693905	0.463236
10283	CWC27	19.8484	-1.81445	0.99892	-1.81641	0.0693069	0.463236
26121	PRPF31	13.439	-2.11853	1.16668	-1.81587	0.0693904	0.463236
293	SLC25A6	80.3002	-1.05467	0.580921	-1.81551	0.0694462	0.463275
56993	TOMM22	39.6943	-1.33116	0.733582	-1.8146	0.0695846	0.463531
197335	WDR90	9.15777	-2.61008	1.43836	-1.81462	0.0695821	0.463531
516	ATP5MC1	20.8041	-1.83615	1.01274	-1.81305	0.0698246	0.464795
2033	EP300	139.82	0.972273	0.537025	1.81048	0.0702217	0.465298
4733	DRG1	22.2182	-1.75011	0.966637	-1.81051	0.0702161	0.465298
4774	NFIA	35.5322	-1.36979	0.756944	-1.80964	0.0703521	0.465298
5570	PKIB	83.0717	1.01052	0.558323	1.80992	0.0703083	0.465298
5985	RFC5	15.2683	-2.02292	1.11673	-1.81147	0.0700687	0.465298
6692	SPINT1	199.678	0.847535	0.468151	1.81039	0.0702357	0.465298
7280	TUBB2A	32.6281	1.30445	0.720159	1.81134	0.0700886	0.465298
51155	JPT1	57.1885	-1.18577	0.654345	-1.81215	0.0699636	0.465298
81689	ISCA1	21.6371	-1.6519	0.912652	-1.81	0.0702957	0.465298
5612	THAP12	33.2192	-1.43862	0.795495	-1.80846	0.0705348	0.465892
6476	SI	297.278	0.954267	0.527682	1.80841	0.0705424	0.465892
2065	ERBB3	224.078	0.9144	0.506309	1.80601	0.0709169	0.467883
3068	HDGF	157.545	-0.970492	0.537518	-1.80551	0.0709954	0.467883
400746	NCMAP	10.6162	2.00908	1.11266	1.80566	0.0709713	0.467883
200407	CREG2	24.6285	1.42398	0.788966	1.80487	0.0710951	0.468207
8216	LZTR1	17.1784	1.91429	1.06175	1.80296	0.0713938	0.469525
9296	ATP6V1F	23.7836	-1.7026	0.94451	-1.80262	0.0714473	0.469525
81929	SEH1L	26.5944	-1.64988	0.915101	-1.80295	0.0713968	0.469525
901	CCNG2	79.0456	1.00903	0.560029	1.80175	0.0715851	0.470053
9675	TTI1	11.692	-2.33405	1.29575	-1.80132	0.0716526	0.470053
51703	ACSL5	256.66	0.830666	0.461187	1.80115	0.0716798	0.470053
4054	LTBP3	31.6626	1.46979	0.816304	1.80055	0.0717743	0.47034
60481	ELOVL5	101.579	0.954382	0.530376	1.79945	0.0719483	0.471147
79053	ALG8	17.1203	-1.84875	1.02843	-1.79765	0.0722331	0.472678
1408	CRY2	23.401	1.87366	1.04294	1.79652	0.0724125	0.472985
3856	KRT8	1514.24	-0.784213	0.436553	-1.79637	0.0724352	0.472985
55614	KIF16B	46.5132	1.18976	0.662427	1.79606	0.0724843	0.472985
57761	TRIB3	31.2263	1.3469	0.749654	1.79669	0.0723845	0.472985
10947	AP3M2	10.3696	-2.33753	1.3024	-1.79478	0.0726885	0.473984
1822	ATN1	74.6917	-1.11296	0.621195	-1.79165	0.0731893	0.475619
5689	PSMB1	86.3957	-1.04784	0.584581	-1.79246	0.0730594	0.475619
10984	KCNQ1OT1	83.396	1.03538	0.577903	1.79161	0.0731959	0.475619
27316	RBMX	82.2656	-1.07571	0.600357	-1.79178	0.0731686	0.475619
84289	ING5	7.50364	-2.59209	1.44576	-1.79289	0.0729911	0.475619
6497	SKI	35.6204	-1.67723	0.936943	-1.79011	0.0734365	0.476514
55272	IMP3	13.3854	-2.06335	1.15256	-1.79023	0.0734165	0.476514
6146	RPL22	191.1	-0.980749	0.548185	-1.78908	0.0736012	0.477068
284801	MIR663AHG	615.263	-0.844362	0.471991	-1.78894	0.0736247	0.477068
2004	ELK3	24.1553	-1.54434	0.863437	-1.78859	0.0736805	0.477095
12	SERPINA3	104.744	1.02788	0.575006	1.7876	0.0738401	0.477206
3251	HPRT1	23.7679	-1.62471	0.908972	-1.78742	0.0738695	0.477206
6118	RPA2	17.8054	-1.91051	1.0692	-1.78687	0.073959	0.477206
7851	MALL	637.27	0.752138	0.420855	1.78717	0.0739105	0.477206
9610	RIN1	8.65285	-2.72255	1.52397	-1.78648	0.0740218	0.477206
25890	ABI3BP	9.82219	2.1277	1.19034	1.78748	0.0738605	0.477206
124454	EARS2	9.74881	-2.42586	1.35807	-1.78625	0.0740581	0.477206
5412	UBL3	89.0728	1.0035	0.562441	1.78418	0.0743939	0.477256
8079	MLF2	76.602	-1.06907	0.598727	-1.78557	0.0741696	0.477256
8329	H2AC13	8.72585	-2.52438	1.4152	-1.78376	0.0744628	0.477256
8550	MAPKAPK5	29.6599	-1.57495	0.882933	-1.78378	0.0744601	0.477256
11091	WDR5	17.425	-1.89836	1.06449	-1.78335	0.0745293	0.477256
79705	LRRK1	546.459	0.793207	0.444546	1.78431	0.0743737	0.477256
79834	PEAK1	50.6358	1.16916	0.65553	1.78353	0.0745003	0.477256
87178	PNPT1	34.3958	-1.41779	0.794384	-1.78476	0.0742999	0.477256
286077	FAM83H	66.2619	-1.14593	0.64168	-1.78582	0.0741284	0.477256
1942	EFNA1	38.7801	1.25107	0.701978	1.78221	0.0747144	0.477781
9968	MED12	25.7384	1.52999	0.858409	1.78235	0.0746914	0.477781
9124	PDLIM1	109.009	-0.958517	0.537993	-1.78166	0.0748055	0.478005
131076	MIX23	14.0862	-2.06519	1.15933	-1.78137	0.0748528	0.478005
10585	POMT1	13.5384	1.79714	1.00909	1.78095	0.0749201	0.478106
1956	EGFR	157.159	0.895572	0.503225	1.77966	0.075131	0.478792
5621	PRNP	32.7252	-1.5321	0.860767	-1.77993	0.0750874	0.478792
163486	DENND1B	38.2349	1.24683	0.700731	1.77933	0.0751851	0.478808
4839	NOP2	19.4674	-1.84671	1.0382	-1.77876	0.0752794	0.479079
6364	CCL20	16.3144	1.6829	0.946458	1.7781	0.0753874	0.479108
22916	NCBP2	64.3094	1.05928	0.595669	1.7783	0.0753552	0.479108
81566	CSRNP2	24.3758	1.42888	0.803833	1.77758	0.0754722	0.479318
39	ACAT2	59.2066	1.11375	0.62694	1.77648	0.0756539	0.48
6191	RPS4X	281.913	-0.850052	0.478552	-1.7763	0.0756832	0.48
8663	EIF3C	179.285	-1.13816	0.64089	-1.77591	0.0757484	0.480085
7113	TMPRSS2	338.052	0.77939	0.439091	1.77501	0.0758968	0.48013
23362	PSD3	101.148	1.06479	0.599909	1.77492	0.0759109	0.48013
54108	CHRAC1	20.8505	-1.76794	0.995875	-1.77526	0.075855	0.48013
26286	ARFGAP3	53.5228	1.13118	0.63815	1.77259	0.0762966	0.481912
109136579	TALAM1	13.4053	8.51328	4.80199	1.77286	0.0762512	0.481912
8888	MCM3AP	34.7927	-1.40457	0.792826	-1.7716	0.0764617	0.481969
9994	CASP8AP2	24.6546	-1.5544	0.877318	-1.77176	0.0764338	0.481969
55759	WDR12	13.9753	-2.19335	1.23794	-1.77177	0.076432	0.481969
6626	SNRPA	32.7568	-1.41151	0.797203	-1.77057	0.0766317	0.482384
51690	LSM7	19.8565	-1.77731	1.0037	-1.77075	0.0766018	0.482384
3191	HNRNPL	153.256	-0.904097	0.510994	-1.76929	0.0768451	0.48281
9819	TSC22D2	99.8446	0.943315	0.532998	1.76983	0.0767557	0.48281
161882	ZFPM1	14.3715	-1.85349	1.04763	-1.76923	0.0768557	0.48281
987	LRBA	181.621	0.948415	0.536266	1.76855	0.0769683	0.48319
102	ADAM10	453.59	0.769753	0.435422	1.76783	0.0770888	0.483619
994	CDC25B	13.3308	-2.06957	1.17113	-1.76716	0.0772022	0.483675
3486	IGFBP3	287.487	0.897543	0.507895	1.76718	0.077198	0.483675
2873	GPS1	19.7322	-1.76359	0.998799	-1.76571	0.0774445	0.484865
34	ACADM	15.8373	-1.8175	1.03014	-1.76431	0.0776791	0.485023
3606	IL18	27.2286	-1.51981	0.861295	-1.76457	0.0776365	0.485023
5442	POLRMT	10.9898	-2.29161	1.29886	-1.76433	0.0776772	0.485023
6950	TCP1	139.137	-0.942974	0.534401	-1.76454	0.0776406	0.485023
26576	SRPK3	9.24979	7.64946	4.3372	1.76369	0.0777844	0.485354
9969	MED13	161.421	1.02525	0.581657	1.76263	0.0779632	0.486142
3094	HINT1	99.3195	-0.990059	0.562226	-1.76096	0.0782448	0.486476
6128	RPL6	332.046	-0.824683	0.46826	-1.76117	0.0782105	0.486476
6165	RPL35A	208.228	-0.926262	0.526196	-1.7603	0.0783573	0.486476
6231	RPS26	87.7066	-1.06525	0.605209	-1.76014	0.0783843	0.486476
7107	GPR137B	8.92949	2.07323	1.17776	1.76031	0.0783552	0.486476
9394	HS6ST1	7.85946	-2.59494	1.47299	-1.76168	0.0781239	0.486476
27089	UQCRQ	45.4543	-1.21285	0.688885	-1.76059	0.078307	0.486476
218	ALDH3A1	23.4511	-1.58756	0.902443	-1.75918	0.0785462	0.486525
1727	CYB5R3	96.5418	0.950998	0.540692	1.75886	0.0786021	0.486525
8317	CDC7	9.98645	-2.48427	1.41219	-1.75916	0.0785497	0.486525
79573	TTC13	25.2414	-1.50408	0.855144	-1.75887	0.0786003	0.486525
9791	PTDSS1	39.1717	-1.27809	0.726819	-1.75848	0.0786666	0.486598
734	OSGIN2	8.8577	-2.43355	1.38566	-1.75624	0.0790467	0.486773
1803	DPP4	78.7824	1.21312	0.690503	1.75687	0.0789408	0.486773
4254	KITLG	90.1163	-1.15182	0.655987	-1.75585	0.0791136	0.486773
4646	MYO6	218.682	0.840785	0.478768	1.75614	0.0790639	0.486773
5694	PSMB6	27.3334	-1.44959	0.825196	-1.75666	0.0789756	0.486773
7031	TFF1	1269.61	0.714317	0.406652	1.75658	0.0789894	0.486773
9939	RBM8A	51.7676	-1.15502	0.657929	-1.75554	0.0791677	0.486773
23246	BOP1	9.27472	-2.54463	1.44929	-1.75577	0.0791278	0.486773
55589	BMP2K	51.8956	-1.12157	0.638544	-1.75645	0.0790124	0.486773
10735	STAG2	154.348	0.893738	0.509209	1.75515	0.0792335	0.486774
64073	C19orf33	49.1733	-1.27959	0.729145	-1.75492	0.0792728	0.486774
10749	KIF1C	108.251	-0.993067	0.566303	-1.7536	0.0794996	0.487843
5753	PTK6	15.1631	1.77705	1.01386	1.75276	0.0796432	0.488007
23081	KDM4C	47.0788	1.17693	0.671359	1.75306	0.0795914	0.488007
79968	WDR76	10.541	-2.35507	1.34382	-1.75252	0.0796843	0.488007
51608	GET4	14.661	-1.8376	1.04891	-1.75191	0.0797897	0.488215
285598	ARL10	7.52629	-2.89256	1.65128	-1.75171	0.0798236	0.488215
23241	PACS2	9.54294	-2.44707	1.39811	-1.75028	0.0800706	0.48908
391059	FRRS1	99.1253	0.940229	0.537172	1.75033	0.0800612	0.48908
55069	TMEM248	96.702	-1.04107	0.595134	-1.7493	0.0802397	0.48979
5688	PSMA7	40.7767	-1.32062	0.755463	-1.74809	0.0804479	0.490415
64319	FBRS	56.5622	1.32264	0.75653	1.7483	0.0804114	0.490415
55015	PRPF39	17.7137	-1.71168	0.979389	-1.7477	0.0805159	0.490506
3192	HNRNPU	266.007	-0.959741	0.549368	-1.74699	0.0806389	0.490933
1870	E2F2	8.55538	-2.49528	1.429	-1.74617	0.0807808	0.49121
3460	IFNGR2	54.4771	1.09075	0.624672	1.74612	0.0807904	0.49121
57515	SERINC1	159.962	0.862819	0.494396	1.7452	0.0809504	0.49186
51510	CHMP5	84.7625	1.01964	0.584597	1.74418	0.0811273	0.492612
54555	DDX49	7.95811	-2.5777	1.47909	-1.74277	0.0813744	0.493789
10061	ABCF2	8.57128	-2.49922	1.43458	-1.74213	0.0814858	0.493801
51253	MRPL37	30.9625	-1.43444	0.823428	-1.74203	0.0815026	0.493801
64983	MRPL32	24.1592	-1.52403	0.874951	-1.74184	0.0815363	0.493801
8367	H4C5	30.2739	-1.50763	0.865869	-1.74118	0.0816524	0.493936
51809	GALNT7	99.5658	0.981151	0.563599	1.74087	0.0817069	0.493936
133522	PPARGC1B	21.3228	-1.69982	0.976457	-1.7408	0.0817185	0.493936
5590	PRKCZ	31.9904	1.42367	0.818159	1.74009	0.0818431	0.494044
6230	RPS25	339.855	-0.795306	0.457036	-1.74014	0.0818345	0.494044
1027	CDKN1B	53.3552	1.25026	0.719084	1.73868	0.0820915	0.494844
3726	JUNB	70.3278	1.03053	0.592792	1.73843	0.0821358	0.494844
8897	MTMR3	41.2964	1.23467	0.710132	1.73865	0.0820961	0.494844
83637	ZMIZ2	26.0403	-1.46116	0.841225	-1.73695	0.0823966	0.496093
8815	BANF1	25.8733	-1.59413	0.91799	-1.73654	0.0824684	0.496203
8668	EIF3I	72.9058	-1.12166	0.646162	-1.73588	0.0825856	0.496264
83696	TRAPPC9	29.9405	1.633	0.940587	1.73615	0.0825377	0.496264
329	BIRC2	51.87	1.07551	0.620063	1.73452	0.0828251	0.497003
1107	CHD3	69.7811	1.09818	0.633342	1.73394	0.0829288	0.497003
4082	MARCKS	175.402	0.897978	0.517752	1.73438	0.0828508	0.497003
23594	ORC6	15.0024	-1.83065	1.0559	-1.73374	0.0829646	0.497003
55285	RBM41	30.5694	1.28983	0.74399	1.73367	0.0829768	0.497003
5511	PPP1R8	25.2235	-1.60859	0.92844	-1.73257	0.0831723	0.497531
114971	PTPMT1	18.6472	-1.78377	1.02949	-1.73268	0.0831529	0.497531
51121	RPL26L1	12.9287	-2.0647	1.19211	-1.73197	0.0832785	0.497844
11044	TENT4A	14.7154	-1.95006	1.12734	-1.72978	0.0836688	0.499855
10714	POLD3	29.3354	-1.53302	0.886572	-1.72915	0.083782	0.500209
331	XIAP	73.7316	1.03076	0.596658	1.72756	0.0840663	0.500627
7428	VHL	9.54841	-2.3569	1.3643	-1.72755	0.0840682	0.500627
27242	TNFRSF21	312.095	0.783521	0.453423	1.72801	0.0839856	0.500627
84798	C19orf48P	9.9383	-2.45913	1.423	-1.72812	0.0839659	0.500627
1974	EIF4A2	935.339	0.734183	0.425163	1.72683	0.0841983	0.500706
5287	PIK3C2B	111.094	0.900052	0.521322	1.72648	0.0842612	0.500706
5926	ARID4A	29.4562	1.33277	0.772051	1.72628	0.0842976	0.500706
10493	VAT1	66.7321	-1.04883	0.607257	-1.72717	0.0841375	0.500706
3914	LAMB3	268.301	0.786463	0.455709	1.7258	0.0843831	0.500893
9665	MARF1	63.7767	1.05907	0.61397	1.72495	0.0845367	0.501212
11333	PDAP1	47.1416	-1.32791	0.769844	-1.7249	0.0845451	0.501212
1741	DLG3	62.1934	-1.19052	0.690465	-1.72423	0.0846665	0.501611
5205	ATP8B1	381.827	0.759968	0.440853	1.72386	0.0847338	0.501689
5422	POLA1	10.8376	-2.3221	1.34742	-1.72337	0.0848219	0.50189
6337	SCNN1A	210.432	0.893316	0.518601	1.72255	0.0849702	0.502447
1477	CSTF1	24.3145	-1.5002	0.871805	-1.72079	0.085288	0.502861
11143	KAT7	24.6272	-1.60765	0.933773	-1.72167	0.0851285	0.502861
51594	NBAS	57.0682	1.29631	0.75335	1.72073	0.085299	0.502861
56952	PRTFDC1	16.8577	-1.72731	1.00386	-1.72067	0.0853111	0.502861
84971	ATG4D	11.9817	1.85128	1.07591	1.72067	0.0853116	0.502861
3837	KPNB1	213.44	-0.874795	0.509126	-1.71823	0.0857546	0.504579
5931	RBBP7	60.5713	-1.091	0.635082	-1.71789	0.085817	0.504579
25764	HYPK	20.8941	-1.56882	0.913237	-1.71787	0.0858209	0.504579
84930	MASTL	24.6439	-1.61405	0.939438	-1.7181	0.0857777	0.504579
440026	TMEM41B	61.6868	1.07356	0.625072	1.7175	0.0858872	0.504649
22836	RHOBTB3	111.466	-0.990482	0.577323	-1.71565	0.0862269	0.506323
6188	RPS3	339.466	-0.905114	0.52797	-1.71433	0.0864686	0.506779
9867	PJA2	108.318	0.89333	0.52095	1.71481	0.0863799	0.506779
27350	APOBEC3C	34.9667	-1.34202	0.782794	-1.7144	0.0864548	0.506779
5018	OXA1L	60.7079	-1.04888	0.612252	-1.71315	0.0866856	0.506839
7516	XRCC2	7.07164	-2.62784	1.53356	-1.71355	0.0866108	0.506839
8208	CHAF1B	12.3757	-2.29891	1.34217	-1.71283	0.0867432	0.506839
8417	STX7	89.3601	1.00051	0.583851	1.71364	0.086594	0.506839
83732	RIOK1	9.28099	-2.31784	1.35326	-1.71278	0.0867523	0.506839
4191	MDH2	105.083	-0.961758	0.561805	-1.71191	0.0869136	0.507142
4715	NDUFB9	34.6086	-1.34102	0.783289	-1.71204	0.0868896	0.507142
6742	SSBP1	61.3607	-1.06163	0.620399	-1.7112	0.0870445	0.507341
169792	GLIS3	28.5769	-1.42395	0.832169	-1.71113	0.0870572	0.507341
7334	UBE2N	75.24	-1.0146	0.593099	-1.71067	0.0871423	0.507518
55081	IFT57	29.0638	-1.37519	0.804133	-1.71015	0.0872378	0.507556
79269	DCAF10	46.7538	1.1751	0.68718	1.71004	0.0872585	0.507556
9662	CEP135	8.51652	-2.49982	1.46344	-1.70818	0.0876037	0.508796
10067	SCAMP3	13.717	-1.97882	1.15855	-1.70802	0.0876335	0.508796
80142	PTGES2	12.6501	-2.07876	1.21728	-1.7077	0.0876913	0.508796
346606	MOGAT3	6.98976	2.41452	1.41386	1.70775	0.0876835	0.508796
5685	PSMA4	87.7993	-1.02848	0.602448	-1.70718	0.0877895	0.50885
11127	KIF3A	10.8681	-2.04251	1.1965	-1.70706	0.0878104	0.50885
27154	BRPF3	29.619	1.48638	0.871154	1.70622	0.0879671	0.509121
65110	UPF3A	18.1349	-1.77293	1.03901	-1.70637	0.0879388	0.509121
57455	REXO1	15.6949	-1.84561	1.08219	-1.70544	0.0881124	0.509644
4690	NCK1	20.9255	1.55543	0.912374	1.70482	0.0882278	0.509792
84187	TMEM164	43.6514	1.25261	0.734794	1.70471	0.0882481	0.509792
3872	KRT17	7.20464	2.42382	1.42319	1.7031	0.0885498	0.511217
51602	NOP58	44.5915	-1.20529	0.707865	-1.70271	0.0886226	0.511318
6921	ELOC	44.5593	-1.17109	0.688248	-1.70155	0.088839	0.511929
124583	CANT1	108.463	0.917437	0.539083	1.70185	0.0887842	0.511929
54453	RIN2	68.9751	1.00952	0.593781	1.70015	0.0891028	0.51313
283	ANG	9.27343	2.16476	1.27762	1.69437	0.0901942	0.514618
1106	CHD2	104.618	1.06496	0.627974	1.69587	0.0899103	0.514618
4673	NAP1L1	91.5926	-0.990839	0.583917	-1.69688	0.0897189	0.514618
4739	NEDD9	63.1705	1.04509	0.615703	1.69739	0.0896228	0.514618
9236	CCPG1	74.1423	0.972604	0.573995	1.69445	0.0901804	0.514618
9631	NUP155	57.4495	-1.17345	0.691146	-1.69783	0.0895399	0.514618
10180	RBM6	46.5032	1.19543	0.705324	1.69487	0.0901004	0.514618
10643	IGF2BP3	53.4165	1.19913	0.707221	1.69556	0.0899696	0.514618
23032	USP33	62.7915	1.09426	0.645068	1.69635	0.0898195	0.514618
27333	GOLIM4	59.1482	-1.06216	0.626758	-1.69469	0.0901342	0.514618
53345	TM6SF2	15.9385	1.64008	0.967276	1.69557	0.0899679	0.514618
54460	MRPS21	41.5118	-1.19585	0.704624	-1.69715	0.0896692	0.514618
93183	PIGM	11.9715	-2.08925	1.2324	-1.69528	0.0900229	0.514618
150465	TTL	10.6794	-2.33094	1.37307	-1.69761	0.089581	0.514618
196463	PLBD2	92.1259	-1.05076	0.620001	-1.69477	0.0901193	0.514618
345	APOC3	21.8403	1.68123	0.993241	1.69267	0.0905185	0.515989
6541	SLC7A1	68.0502	-1.22871	0.72596	-1.69253	0.0905458	0.515989
1209	CLPTM1	84.1569	-0.979375	0.579322	-1.69055	0.0909224	0.517732
3984	LIMK1	13.1347	-1.9836	1.17364	-1.69013	0.0910035	0.517732
114781	BTBD9	188.086	1.02505	0.606626	1.68975	0.0910752	0.517732
201161	CENPV	15.3997	-1.85756	1.0993	-1.68976	0.0910738	0.517732
1500	CTNND1	451.23	0.727281	0.431261	1.68641	0.0917176	0.518743
4026	LPP	288.096	0.89585	0.531426	1.68575	0.0918448	0.518743
9372	ZFYVE9	25.8656	1.44445	0.856422	1.68661	0.0916776	0.518743
10055	SAE1	44.3342	-1.186	0.703603	-1.68561	0.0918707	0.518743
22926	ATF6	60.7879	-1.17103	0.694209	-1.68686	0.0916308	0.518743
26521	TIMM8B	13.5925	-1.97147	1.16998	-1.68504	0.0919809	0.518743
51637	RTRAF	47.4932	-1.19161	0.706332	-1.68704	0.0915958	0.518743
55690	PACS1	36.2299	1.23079	0.729428	1.68734	0.0915375	0.518743
79876	UBA5	26.113	-1.41525	0.839484	-1.68585	0.0918238	0.518743
84313	VPS25	25.1568	-1.45096	0.859303	-1.68853	0.0913099	0.518743
91942	NDUFAF2	12.2957	-1.86809	1.1073	-1.68706	0.091591	0.518743
124801	LSM12	145.428	-0.896897	0.531288	-1.68816	0.0913813	0.518743
348235	SKA2	25.6747	-1.48882	0.883441	-1.68525	0.0919406	0.518743
22992	KDM2A	80.8843	1.14135	0.677506	1.68463	0.0920603	0.518875
89941	RHOT2	12.812	-2.04604	1.21537	-1.68347	0.092284	0.51982
2764	GMFB	108.855	-1.19555	0.710455	-1.6828	0.0924134	0.520036
7360	UGP2	151.292	0.906809	0.538904	1.68269	0.0924346	0.520036
90957	DHX57	10.6794	-2.18817	1.3007	-1.6823	0.0925098	0.520143
2280	FKBP1A	70.7235	-1.11483	0.663601	-1.67997	0.0929641	0.521432
9905	SGSM2	10.309	-2.47986	1.47606	-1.68005	0.0929467	0.521432
84327	ZBED3	9.66088	-2.33197	1.38743	-1.68078	0.0928048	0.521432
254531	LPCAT4	32.8262	1.31735	0.784329	1.67958	0.0930381	0.521531
4589	MUC7	15.3129	1.76681	1.05246	1.67874	0.0932028	0.522066
9572	NR1D1	26.9989	1.306	0.778182	1.67826	0.0932955	0.522066
81539	SLC38A1	125.967	-0.947767	0.564804	-1.67805	0.0933379	0.522066
219927	MRPL21	14.9865	-1.86689	1.11261	-1.67794	0.0933589	0.522066
2186	BPTF	89.6954	0.983395	0.586557	1.67656	0.0936295	0.523086
399664	MEX3D	22.1037	-1.55059	0.924937	-1.67643	0.0936541	0.523086
439	GET3	21.8324	-1.58332	0.945107	-1.67528	0.0938799	0.523501
718	C3	17.1228	1.52324	0.909434	1.67493	0.0939481	0.523501
8666	EIF3G	27.4664	-1.40506	0.838969	-1.67475	0.0939839	0.523501
9150	CTDP1	34.4448	1.69711	1.0131	1.67517	0.0939017	0.523501
56478	EIF4ENIF1	17.6258	-1.61863	0.966575	-1.67461	0.0940109	0.523501
6867	TACC1	17.6981	-1.75533	1.0484	-1.67429	0.0940729	0.523531
6676	SPAG4	7.69788	2.58226	1.54286	1.67369	0.0941922	0.523881
9556	ATP5MJ	36.0968	-1.23667	0.739181	-1.67303	0.0943212	0.524283
219699	UNC5B	50.9697	1.05035	0.627948	1.67268	0.094391	0.524357
317649	EIF4E3	44.4393	1.12113	0.670389	1.67236	0.094454	0.524392
54888	NSUN2	54.8808	-1.12389	0.672272	-1.67178	0.0945681	0.524711
5432	POLR2C	25.009	-1.45367	0.871836	-1.66736	0.0954419	0.52763
5471	PPAT	19.0447	-1.70845	1.02436	-1.66782	0.0953521	0.52763
8702	B4GALT4	82.8939	0.936146	0.561039	1.66859	0.0951977	0.52763
9933	PUM3	25.0433	-1.43134	0.858398	-1.66745	0.0954241	0.52763
10381	TUBB3	13.3275	1.73547	1.04017	1.66845	0.0952263	0.52763
57510	XPO5	32.1608	-1.47002	0.881504	-1.66762	0.0953903	0.52763
79799	UGT2A3	25.6394	1.34778	0.808456	1.66711	0.0954928	0.52763
5725	PTBP1	153.946	-0.912508	0.547686	-1.66612	0.0956902	0.528168
9669	EIF5B	106.622	-1.01549	0.609523	-1.66605	0.095704	0.528168
1374	CPT1A	41.1952	-1.28128	0.769654	-1.66475	0.0959631	0.528744
2936	GSR	62.0745	-1.08317	0.650752	-1.66449	0.0960145	0.528744
55630	SLC39A4	80.286	1.10412	0.663382	1.66438	0.0960367	0.528744
64285	RHBDF1	30.1505	1.23767	0.743448	1.66477	0.095959	0.528744
471	ATIC	31.8052	-1.36275	0.819425	-1.66305	0.0963018	0.529047
6189	RPS3A	215.713	-0.869738	0.523086	-1.66271	0.0963711	0.529047
10869	USP19	18.3104	-1.58388	0.952534	-1.6628	0.0963516	0.529047
57018	CCNL1	100.714	1.02252	0.614985	1.66268	0.0963772	0.529047
115098	CCDC124	12.0899	-2.10674	1.26658	-1.66333	0.096246	0.529047
51434	ANAPC7	15.1355	-1.84815	1.11231	-1.66154	0.0966059	0.529988
5265	SERPINA1	275.564	0.778611	0.468832	1.66075	0.0967644	0.530441
7086	TKT	134.805	-0.939947	0.566141	-1.66027	0.0968601	0.530441
100188893	TOMM6	23.3529	-1.46322	0.881176	-1.66053	0.0968073	0.530441
54801	HAUS6	37.7539	-1.26732	0.763872	-1.65907	0.097102	0.530861
80853	KDM7A	72.5942	1.0973	0.661406	1.65904	0.0971087	0.530861
129642	MBOAT2	34.5172	1.18651	0.71517	1.65906	0.0971043	0.530861
567	B2M	2239.42	0.734443	0.443055	1.65768	0.0973824	0.531835
1659	DHX8	40.7239	-1.16135	0.700747	-1.6573	0.097459	0.531835
57698	SHTN1	25.8959	-1.41802	0.855565	-1.65741	0.0974361	0.531835
54733	SLC35F2	16.9339	-1.66018	1.0026	-1.65587	0.0977474	0.533094
51096	UTP18	10.9913	-2.12545	1.28406	-1.65527	0.0978705	0.533452
26	AOC1	339.404	0.737388	0.445892	1.65374	0.0981808	0.534828
1059	CENPB	27.0864	-1.35712	0.821293	-1.65242	0.0984491	0.534952
6727	SRP14	119.402	-0.919962	0.556719	-1.65247	0.0984386	0.534952
88745	RRP36	10.1263	-2.18583	1.3227	-1.65256	0.098421	0.534952
283450	HECTD4	39.2534	1.17942	0.713534	1.65292	0.0983462	0.534952
728689	EIF3CL	46.4112	-1.31732	0.797311	-1.65221	0.0984922	0.534952
728689	EIF3C	46.4112	-1.31732	0.797311	-1.65221	0.0984922	0.534952
3954	LETM1	52.2665	-1.06522	0.645777	-1.64952	0.0990412	0.536676
10551	AGR2	381.677	0.883468	0.535423	1.65004	0.0989355	0.536676
51125	GOLGA7	32.3561	-1.30244	0.789493	-1.64972	0.0990003	0.536676
7009	TMBIM6	562.062	0.729988	0.442729	1.64884	0.0991809	0.537091
10158	PDZK1IP1	45.3945	1.10712	0.671757	1.64809	0.0993336	0.537091
54876	DCAF16	29.1413	-1.36239	0.826792	-1.6478	0.0993943	0.537091
56942	CMC2	11.1597	-2.07072	1.2564	-1.64813	0.0993254	0.537091
84172	POLR1B	23.7226	-1.51887	0.921871	-1.64759	0.0994366	0.537091
84437	MSANTD4	11.2002	-1.97024	1.19593	-1.64745	0.0994656	0.537091
5277	PIGA	21.654	1.58061	0.960393	1.64579	0.0998069	0.53862
79728	PALB2	19.1842	-1.67285	1.01763	-1.64387	0.100203	0.540443
7529	YWHAB	208.862	-0.826737	0.503161	-1.64309	0.100365	0.540912
57325	KAT14	13.1672	-1.88292	1.1461	-1.64289	0.100407	0.540912
152518	NFXL1	15.4584	-1.73722	1.05766	-1.64252	0.100483	0.541009
54621	VSIG10	36.8917	-1.21474	0.740206	-1.64109	0.100779	0.542288
51119	SBDS	78.6202	-1.02494	0.625115	-1.6396	0.101089	0.543637
10396	ATP8A1	54.0943	1.17489	0.716902	1.63884	0.101246	0.544169
1006	CDH8	9.19948	7.57797	4.62496	1.6385	0.101318	0.544241
51218	GLRX5	18.0001	-1.62653	0.993274	-1.63755	0.101516	0.544989
2531	KDSR	26.7838	-1.48756	0.908665	-1.63709	0.101612	0.54515
26503	SLC17A5	67.2841	-1.06638	0.65149	-1.63684	0.101664	0.54515
200879	LIPH	140.346	0.845892	0.516886	1.63652	0.101732	0.545198
539	ATP5PO	69.1441	-1.04628	0.640118	-1.63451	0.102151	0.546408
9735	KNTC1	25.1736	-1.45538	0.890158	-1.63497	0.102055	0.546408
80736	SLC44A4	335.051	0.746765	0.456929	1.63431	0.102193	0.546408
283131	NEAT1	686.647	0.913579	0.558912	1.63457	0.10214	0.546408
54881	TEX10	16.3989	-1.71575	1.05057	-1.63316	0.102436	0.54702
57154	SMURF1	60.9158	0.991036	0.606716	1.63344	0.102376	0.54702
65985	AACS	20.8202	1.48668	0.910442	1.63292	0.102485	0.54702
1655	DDX5	389.657	-0.720819	0.441962	-1.63095	0.1029	0.548336
2005	ELK4	61.696	-1.07311	0.658291	-1.63014	0.103072	0.548336
8710	SERPINB7	6.94186	2.51231	1.54072	1.63061	0.102973	0.548336
23399	CTDNEP1	28.5398	-1.35755	0.832816	-1.63007	0.103087	0.548336
285966	TCAF2	10.8295	2.16019	1.32511	1.6302	0.10306	0.548336
127882475	IFNAR2-IL10RB	14.5446	1.60431	0.983894	1.63057	0.102981	0.548336
730	C7	8.91653	7.51296	4.61092	1.62938	0.103232	0.54848
55735	DNAJC11	44.0604	-1.19276	0.732011	-1.62943	0.103223	0.54848
23036	ZNF292	174.167	0.90341	0.554684	1.62869	0.103378	0.548888
54471	MIEF1	31.5378	-1.29861	0.797445	-1.62846	0.103427	0.548888
10672	GNA13	108.951	0.892917	0.548662	1.62744	0.103643	0.549715
1660	DHX9	87.5768	-0.952533	0.586358	-1.62449	0.104271	0.550317
2182	ACSL4	58.0718	1.0126	0.623206	1.62482	0.104201	0.550317
4301	AFDN	178.367	0.802556	0.493935	1.62482	0.104201	0.550317
6137	RPL13	140.877	-0.835869	0.5141	-1.62589	0.103974	0.550317
6164	RPL34	228.038	-0.839176	0.516655	-1.62425	0.104323	0.550317
9702	CEP57	26.5838	-1.48432	0.912637	-1.62641	0.103862	0.550317
10961	ERP29	44.6814	1.19293	0.733736	1.62583	0.103986	0.550317
64283	ARHGEF28	27.6077	1.39467	0.85858	1.62439	0.104292	0.550317
120103	SLC36A4	7.10862	-2.48473	1.52959	-1.62445	0.10428	0.550317
283489	CHAMP1	10.9982	-2.24803	1.38415	-1.62412	0.10435	0.550317
23348	DOCK9	56.1644	-1.03389	0.6368	-1.62358	0.104466	0.550359
28960	DCPS	11.5667	-2.0586	1.26812	-1.62335	0.104514	0.550359
50848	F11R	226.733	0.776318	0.478249	1.62325	0.104536	0.550359
5984	RFC4	7.83283	-2.42735	1.49601	-1.62255	0.104686	0.550522
147798		80.0383	0.929773	0.572946	1.62279	0.104633	0.550522
147798	TMC4	80.0383	0.929773	0.572946	1.62279	0.104633	0.550522
9055	PRC1	25.024	-1.5353	0.946704	-1.62173	0.104862	0.551133
1577	CYP3A5	328.477	0.732472	0.451931	1.62076	0.105069	0.5516
54578	UGT1A6	79.5936	0.924099	0.570084	1.62099	0.105021	0.5516
2950	GSTP1	158.633	-0.89018	0.549971	-1.61859	0.105534	0.551919
3735	KARS1	78.1045	-0.959526	0.592867	-1.61845	0.105566	0.551919
8892	EIF2B2	12.9905	-1.89239	1.16879	-1.6191	0.105425	0.551919
22950	SLC4A1AP	14.0782	-1.83736	1.13539	-1.61826	0.105607	0.551919
23120	ATP10B	234.325	0.756622	0.467464	1.61857	0.10554	0.551919
26035	GLCE	84.9878	0.898869	0.555247	1.61886	0.105476	0.551919
53371	NUP54	22.5959	-1.55104	0.957365	-1.62011	0.105208	0.551919
55450	CAMK2N1	147.967	0.797828	0.49266	1.61943	0.105355	0.551919
3176	HNMT	13.9175	1.77552	1.09801	1.61704	0.105871	0.552674
5715	PSMD9	12.6955	-1.80368	1.11582	-1.61646	0.105996	0.552711
5756	TWF1	200.425	-0.861549	0.532988	-1.61645	0.105997	0.552711
5771	PTPN2	13.1814	-1.88463	1.16668	-1.61538	0.106229	0.553612
831	CAST	343.919	0.717934	0.444748	1.61425	0.106474	0.554175
3420	IDH3B	29.1654	-1.27387	0.789741	-1.61302	0.10674	0.554175
6668	SP2	11.024	-2.02348	1.25463	-1.61281	0.106786	0.554175
23102	TBC1D2B	24.5681	1.41942	0.880244	1.61253	0.106848	0.554175
25940	FAM98A	23.9573	-1.51562	0.939978	-1.6124	0.106876	0.554175
29066	ZC3H7A	35.3198	-1.38332	0.857618	-1.61298	0.106749	0.554175
29760	BLNK	52.0339	1.00743	0.624337	1.61359	0.106616	0.554175
51361	HOOK1	78.4092	-0.937693	0.581423	-1.61276	0.106798	0.554175
80254	CEP63	17.1726	1.53493	0.951208	1.61367	0.106599	0.554175
1465	CSRP1	57.5909	-1.06863	0.663043	-1.6117	0.107027	0.554507
4601	MXI1	74.6151	0.965432	0.599632	1.61004	0.107389	0.555291
6643	SNX2	24.5983	-1.49953	0.931525	-1.60976	0.107451	0.555291
9255	AIMP1	63.1798	-1.19158	0.740165	-1.60988	0.107424	0.555291
10056	FARSB	28.6729	-1.33163	0.826915	-1.61037	0.107318	0.555291
9064	MAP3K6	10.9628	1.79552	1.11584	1.60911	0.107592	0.555404
197320	ZNF778	9.813	2.07662	1.29046	1.60921	0.107571	0.555404
49854	ZBTB21	22.5081	-1.42917	0.888725	-1.60812	0.10781	0.555908
84908	FAM136A	25.2102	-1.3864	0.861992	-1.60837	0.107755	0.555908
3609	ILF3	91.5796	-0.936303	0.582359	-1.60778	0.107884	0.55598
60488	MRPS35	42.4066	-1.1457	0.713361	-1.60606	0.108262	0.557617
4745	NELL1	46.6678	1.18531	0.738409	1.60522	0.108445	0.558253
961	CD47	132.496	0.977483	0.609843	1.60284	0.108969	0.558524
3556	IL1RAP	55.2178	1.01286	0.632415	1.60157	0.109251	0.558524
5830	PEX5	9.00053	-2.18434	1.36277	-1.60287	0.108963	0.558524
6628	SNRPB	31.128	-1.28672	0.80353	-1.60133	0.109304	0.558524
9349	RPL23	317.252	-0.833054	0.520006	-1.60201	0.109154	0.558524
9380	GRHPR	20.4869	-1.58711	0.991223	-1.60116	0.109342	0.558524
23321	TRIM2	144.863	0.89051	0.555105	1.60422	0.108666	0.558524
28959	TMEM176B	36.8319	1.16818	0.729245	1.6019	0.109178	0.558524
51280	GOLM1	670.86	0.687061	0.428732	1.60254	0.109036	0.558524
64759	TNS3	22.5685	-1.53261	0.955751	-1.60356	0.10881	0.558524
80218	NAA50	162.78	-0.863418	0.539105	-1.60158	0.109249	0.558524
81631	MAP1LC3B	87.0737	0.919557	0.573719	1.6028	0.108979	0.558524
89958	SAPCD2	8.81398	-2.23394	1.39382	-1.60274	0.108991	0.558524
132660	LIN54	16.0929	-1.68749	1.0538	-1.60134	0.109301	0.558524
257415	FAM133B	11.1155	-2.06207	1.28868	-1.60014	0.109567	0.559367
10059	DNM1L	50.1068	-1.0391	0.649755	-1.59922	0.109771	0.559792
79183	TTPAL	10.3071	-2.05471	1.28464	-1.59944	0.109722	0.559792
5917	RARS1	92.3358	-0.977647	0.611523	-1.59871	0.109886	0.559817
8224	SYN3	46.788	1.06062	0.663673	1.59811	0.110018	0.559817
23225	NUP210	16.5815	-1.7169	1.07431	-1.59814	0.110012	0.559817
23608	MKRN1	62.8845	1.06379	0.665583	1.59828	0.10998	0.559817
1382	CRABP2	8.64111	2.25628	1.41241	1.59746	0.110163	0.55994
100134713	NDUFB2-AS1	7.6602	7.69206	4.81495	1.59754	0.110146	0.55994
1894	ECT2	58.1785	-1.02033	0.639012	-1.59673	0.110325	0.560458
4067	LYN	78.8192	-0.950335	0.595522	-1.5958	0.110533	0.561202
8504	PEX3	11.6791	-2.11211	1.32495	-1.59411	0.110911	0.561202
9659	PDE4DIP	53.3362	1.05517	0.662106	1.59366	0.111012	0.561202
10105	PPIF	18.4092	-1.66483	1.04399	-1.59469	0.110782	0.561202
27032	ATP2C1	90.9275	0.946879	0.593811	1.59458	0.110806	0.561202
57728	WDR19	8.26696	-2.24634	1.40908	-1.59419	0.110894	0.561202
147040	KCTD11	12.9834	1.64908	1.03479	1.59364	0.111017	0.561202
390927	ZNF793	9.67696	1.85262	1.16186	1.59453	0.110818	0.561202
100506334	LINC00649	7.13681	2.35572	1.47703	1.5949	0.110733	0.561202
79026	AHNAK	2004.8	0.667259	0.41884	1.59311	0.111136	0.561496
4641	MYO1C	115.427	0.837476	0.526234	1.59145	0.111508	0.562458
9088	PKMYT1	9.17571	-2.62158	1.64676	-1.59196	0.111393	0.562458
148203	ZNF738	9.98266	1.96689	1.23576	1.59164	0.111466	0.562458
22853	LMTK2	81.3158	-0.975089	0.613221	-1.59011	0.11181	0.563429
55074	OXR1	57.244	1.21872	0.766463	1.59006	0.111822	0.563429
80346	REEP4	9.4963	-2.17466	1.36837	-1.58923	0.112007	0.564055
3660	IRF2	45.4997	1.08902	0.685698	1.58819	0.112244	0.564633
10428	CFDP1	22.859	1.45927	0.918701	1.58841	0.112194	0.564633
673	BRAF	35.1586	1.13293	0.714714	1.58515	0.112931	0.565898
976	ADGRE5	56.7896	-1.08811	0.685932	-1.58632	0.112666	0.565898
4833	NME4	23.8375	-1.41433	0.892803	-1.58415	0.113161	0.565898
6157	RPL27A	139.318	-0.824795	0.520017	-1.58609	0.112718	0.565898
7690	ZNF131	13.0773	-1.97111	1.24372	-1.58485	0.113	0.565898
23658	LSM5	24.7405	-1.37133	0.865214	-1.58496	0.112976	0.565898
50640	PNPLA8	23.2441	1.37915	0.870611	1.58412	0.113167	0.565898
55749	CCAR1	78.5821	-1.22425	0.772441	-1.58492	0.112986	0.565898
84886	C1orf198	32.7214	-1.21441	0.765855	-1.5857	0.112808	0.565898
93129	ORAI3	15.7524	1.47427	0.93056	1.58428	0.11313	0.565898
401505	TOMM5	24.9771	-1.47814	0.931979	-1.58603	0.112733	0.565898
8239	USP9X	290.032	0.748118	0.472618	1.58292	0.113439	0.566951
8531	YBX3	54.079	-1.0828	0.684363	-1.5822	0.113603	0.567464
4957	ODF2	13.7266	-1.81067	1.14686	-1.5788	0.114382	0.569205
5025	P2RX4	22.5198	1.37034	0.867729	1.57923	0.114284	0.569205
7329	UBE2I	93.4237	-0.871183	0.551905	-1.5785	0.11445	0.569205
8021	NUP214	56.6358	1.03577	0.656381	1.578	0.114566	0.569205
8876	VNN1	56.1079	0.976991	0.619128	1.57801	0.114563	0.569205
10400	PEMT	11.5246	-2.02162	1.27979	-1.57964	0.114188	0.569205
26958	COPG2	16.626	-1.6852	1.06755	-1.57856	0.114437	0.569205
27075	TSPAN13	67.9081	0.916161	0.579978	1.57965	0.114188	0.569205
56945	MRPS22	42.4221	-1.118	0.708031	-1.57902	0.114331	0.569205
84310	C7orf50	7.6184	-2.33164	1.47674	-1.57891	0.114356	0.569205
7626	ZNF75D	9.85796	1.87702	1.19039	1.57681	0.114839	0.570254
6184	RPN1	268.337	-0.776696	0.492735	-1.57629	0.114958	0.570541
4323	MMP14	96.9415	0.863832	0.548563	1.57472	0.115322	0.571136
7389	UROD	9.4003	-2.15552	1.36923	-1.57426	0.115427	0.571136
9709	HERPUD1	38.3308	1.28436	0.815893	1.57417	0.115448	0.571136
23604	DAPK2	8.09493	2.14507	1.36154	1.57547	0.115148	0.571136
29088	MRPL15	15.2056	-1.73841	1.10407	-1.57455	0.115361	0.571136
80204	FBXO11	73.3696	1.03097	0.654741	1.57462	0.115344	0.571136
1017	CDK2	13.9643	-1.74034	1.10615	-1.57333	0.115642	0.571487
1847	DUSP5	39.245	1.06566	0.677213	1.57359	0.115582	0.571487
54778	RNF111	58.7325	1.13583	0.722229	1.57267	0.115795	0.571939
23112	TNRC6B	125.83	0.881186	0.56067	1.57167	0.116028	0.57248
55182	RNF220	17.5661	-1.6591	1.05546	-1.57192	0.115969	0.57248
117145	THEM4	19.4045	-1.58715	1.01017	-1.57117	0.116144	0.572746
83986	FAM234A	59.4652	0.96648	0.615268	1.57083	0.116223	0.57283
2002	ELK1	12.5941	-1.85645	1.18229	-1.57022	0.116363	0.573217
2752	GLUL	170.401	0.762445	0.486439	1.5674	0.117021	0.574625
2958	GTF2A2	29.9052	-1.28659	0.820681	-1.56771	0.116949	0.574625
23515	MORC3	61.4019	0.967291	0.61683	1.56817	0.116843	0.574625
54825	CDHR2	154.701	0.862705	0.549946	1.56871	0.116715	0.574625
55102	ATG2B	16.4915	-1.67285	1.06716	-1.56756	0.116983	0.574625
100294145		7.56709	-2.28762	1.45854	-1.56843	0.11678	0.574625
7290	HIRA	24.0404	-1.47358	0.940377	-1.56701	0.117113	0.574774
23033	DOP1A	34.302	1.14135	0.728543	1.56662	0.117204	0.574915
4534	MTM1	26.0126	1.42509	0.910128	1.56581	0.117394	0.575211
79666	PLEKHF2	31.6578	1.17902	0.752839	1.56609	0.117327	0.575211
114049	BUD23	18.1881	-1.61216	1.02976	-1.56556	0.117451	0.575211
65250	CPLANE1	12.6495	1.66589	1.06432	1.56522	0.11753	0.57522
81611	ANP32E	53.8013	-1.0817	0.691172	-1.56503	0.117577	0.57522
659	BMPR2	108.93	0.826834	0.528737	1.56379	0.117867	0.575653
1982	EIF4G2	782.686	-0.720994	0.461515	-1.56223	0.118233	0.575653
1999	ELF3	267.829	0.725511	0.46435	1.56242	0.118189	0.575653
5714	PSMD8	45.8836	-1.10173	0.704952	-1.56285	0.118089	0.575653
6136	RPL12	273.894	-0.76285	0.488831	-1.56056	0.118627	0.575653
6159	RPL29	276.425	-0.71941	0.460483	-1.56229	0.118219	0.575653
9141	PDCD5	15.8826	-1.68513	1.07983	-1.56054	0.118632	0.575653
11108	PRDM4	19.3205	-1.6077	1.02915	-1.56215	0.118252	0.575653
11176	BAZ2A	144.529	0.783295	0.501105	1.56314	0.11802	0.575653
54858	PGPEP1	28.4368	1.29796	0.831543	1.56091	0.118546	0.575653
60436	TGIF2	6.95266	-2.364	1.51283	-1.56264	0.118138	0.575653
64318	NOC3L	9.58252	-2.11006	1.35196	-1.56074	0.118585	0.575653
79572	ATP13A3	204.421	-0.793233	0.508171	-1.56096	0.118534	0.575653
84918	LRP11	34.427	1.30763	0.837997	1.56043	0.118659	0.575653
131118	DNAJC19	16.2447	-1.65063	1.05745	-1.56096	0.118533	0.575653
339175	METTL2A	13.4068	-1.78958	1.1462	-1.56131	0.11845	0.575653
4331	MNAT1	18.7487	1.59792	1.02464	1.5595	0.118879	0.576418
2483	FRG1	18.5628	-1.49651	0.960591	-1.5579	0.119257	0.57739
23753	SDF2L1	9.06997	-2.19775	1.41099	-1.5576	0.119329	0.57739
84342	COG8	20.8869	-1.3863	0.890011	-1.55762	0.119323	0.57739
91689	SMDT1	8.53499	-2.13061	1.36766	-1.55786	0.119267	0.57739
22941	SHANK2	28.5888	1.55376	0.998139	1.55666	0.119552	0.578167
23303	KIF13B	99.9186	0.841336	0.540568	1.55639	0.119615	0.57817
84750	FUT10	19.2834	1.406	0.904117	1.55511	0.11992	0.578739
200424	TET3	39.3801	-1.19337	0.767133	-1.55562	0.119799	0.578739
114483834	ABCF2-H2BK1	7.02515	-2.4893	1.60067	-1.55516	0.119908	0.578739
4793	NFKBIB	8.48446	-2.18715	1.40726	-1.55419	0.120138	0.578888
9147	NEMF	52.1374	1.08685	0.699239	1.55433	0.120106	0.578888
57223	PPP4R3B	105.717	0.923794	0.594247	1.55456	0.12005	0.578888
5257	PHKB	53.3903	1.03574	0.666712	1.55351	0.120302	0.579076
23317	DNAJC13	70.0464	0.94327	0.607188	1.55351	0.120302	0.579076
10575	CCT4	61.3266	-0.958522	0.617156	-1.55313	0.120392	0.579209
6217	RPS16	89.758	-1.01852	0.655969	-1.5527	0.120496	0.579406
1363	CPE	19.2107	1.37124	0.884081	1.55103	0.120894	0.579828
10480	EIF3M	89.2822	-0.925978	0.596787	-1.55161	0.120756	0.579828
83440	ADPGK	17.7409	-1.57791	1.01691	-1.55167	0.120741	0.579828
84885	ZDHHC12	8.43859	-2.22129	1.43177	-1.55143	0.120799	0.579828
121512	FGD4	107.994	1.00631	0.648891	1.55082	0.120945	0.579828
201163	FLCN	7.8213	-2.25871	1.45652	-1.55076	0.120959	0.579828
10955	SERINC3	112.076	0.849094	0.547798	1.55001	0.121139	0.580307
84328	LZIC	31.4168	1.1652	0.751829	1.54982	0.121184	0.580307
64770	CCDC14	40.0894	-1.15485	0.74545	-1.54919	0.121335	0.580729
23107	MRPS27	38.6106	-1.23029	0.794471	-1.54857	0.121485	0.581145
6850	SYK	52.9748	-0.990927	0.640613	-1.54684	0.121901	0.582836
100132247	NPIPB5	42.6082	-1.25791	0.81379	-1.54575	0.122165	0.583799
10657	KHDRBS1	83.8623	-0.934287	0.604955	-1.54439	0.122493	0.584292
11161	ERG28	65.6845	0.904565	0.585753	1.54428	0.122521	0.584292
55144	LRRC8D	25.7573	-1.32945	0.860455	-1.54505	0.122334	0.584292
196264	MPZL3	48.4177	1.01979	0.660264	1.54452	0.122461	0.584292
6097	RORC	22.2142	1.7121	1.11002	1.5424	0.122976	0.585574
28985	MCTS1	38.7287	-1.41428	0.917015	-1.54227	0.123009	0.585574
56852	RAD18	17.3275	-1.62346	1.05249	-1.54249	0.122955	0.585574
65999	LRRC61	8.48838	-2.16743	1.40548	-1.54213	0.123043	0.585574
27445	PCLO	9.53737	1.78252	1.15662	1.54114	0.123282	0.586412
10121	ACTR1A	34.6571	-1.33739	0.867991	-1.54079	0.123369	0.586525
55196	RESF1	100.935	-0.852043	0.553693	-1.53884	0.123844	0.588481
79595	SAP130	29.2806	-1.25855	0.818001	-1.53857	0.12391	0.588494
3033	HADH	20.8704	1.33116	0.86536	1.53827	0.123982	0.588509
7164	TPD52L1	20.9805	-1.41326	0.918876	-1.53803	0.12404	0.588509
653604	H3C13	8.96884	-2.17425	1.41414	-1.5375	0.12417	0.588825
93973	ACTR8	18.052	-1.43109	0.931122	-1.53695	0.124305	0.589163
1973	EIF4A1	200.482	-0.790263	0.514531	-1.53589	0.124565	0.589485
5869	RAB5B	120.144	0.800677	0.521398	1.53564	0.124628	0.589485
51202	DDX47	19.3201	-1.54771	1.00784	-1.53568	0.124618	0.589485
54857	GDPD2	15.9998	1.51562	0.986909	1.53573	0.124606	0.589485
6932	TCF7	10.6894	-2.05209	1.33808	-1.53362	0.125124	0.59153
129531	MITD1	10.2627	-1.95434	1.27496	-1.53287	0.125308	0.592098
2050	EPHB4	46.9775	-1.04947	0.684832	-1.53246	0.12541	0.59212
56172	ANKH	61.2974	-0.958585	0.625573	-1.53233	0.125441	0.59212
100506084	ARL17B	15.4348	2.11876	1.38325	1.53172	0.125591	0.592527
100506084	ARL17A	15.4348	2.11876	1.38325	1.53172	0.125591	0.592527
150472	ZNG1C	16.5837	-1.55871	1.01801	-1.53114	0.125735	0.592905
150472	ZNG1B	16.5837	-1.55871	1.01801	-1.53114	0.125735	0.592905
64951	MRPS24	12.2369	-1.83885	1.20133	-1.53067	0.12585	0.593114
285527	FRYL	126.461	0.800901	0.523313	1.53044	0.125907	0.593114
5271	SERPINB8	10.6001	-1.92944	1.26114	-1.52991	0.126038	0.593127
8861	LDB1	20.957	-1.49686	0.978246	-1.53015	0.12598	0.593127
5328	PLAU	17.1308	1.3912	0.909615	1.52944	0.126156	0.593316
10916	MAGED2	20.1297	1.38497	0.905659	1.52924	0.126206	0.593316
100506675	LINC03031	219.328	3.07525	2.01145	1.52887	0.126296	0.593439
6173	RPL36A	31.042	-1.3398	0.876953	-1.52779	0.126565	0.594016
10367	MICU1	70.6303	1.01458	0.663957	1.52808	0.126492	0.594016
23022	PALLD	36.8241	1.14442	0.749164	1.5276	0.126611	0.594016
204	AK2	94.1302	-0.856161	0.5606	-1.52722	0.126706	0.594158
51368	TEX264	7.73116	-2.24312	1.46914	-1.52683	0.126804	0.594319
3855	KRT7	322.553	-0.693837	0.454632	-1.52615	0.126973	0.594769
11011	TLK2	36.9552	1.1317	0.741646	1.52592	0.127029	0.594769
54014	BRWD1	110.022	0.983122	0.64451	1.52538	0.127164	0.595104
9275	BCL7B	15.3875	-1.66492	1.09175	-1.52499	0.127261	0.595257
84002	B3GNT5	111.442	0.810339	0.531665	1.52415	0.12747	0.595933
51742	ARID4B	35.0331	1.08964	0.715326	1.52327	0.12769	0.596661
10910	SUGT1	38.3355	-1.26539	0.830894	-1.52292	0.127778	0.596747
84059	ADGRV1	7.10175	2.4634	1.6178	1.52269	0.127837	0.596747
51030	TVP23B	75.1181	0.868712	0.570838	1.52182	0.128055	0.597459
2114	ETS2	122.157	-0.823205	0.541069	-1.52144	0.128149	0.597599
123036	TC2N	146.747	0.761091	0.500344	1.52113	0.128226	0.597658
2730	GCLM	9.70262	-1.99712	1.31341	-1.52056	0.128371	0.597731
54840	APTX	16.218	-1.64756	1.08336	-1.52079	0.128313	0.597731
4329	ALDH6A1	13.1565	1.98846	1.30897	1.5191	0.128738	0.598324
4784	NFIX	32.0036	-1.1437	0.752635	-1.5196	0.128611	0.598324
92140	MTDH	119.742	-0.857336	0.564399	-1.51902	0.128757	0.598324
113829	SLC35A4	23.1988	-1.37489	0.904965	-1.51928	0.128693	0.598324
308	ANXA5	187.745	-0.747036	0.492709	-1.51618	0.129473	0.5987
2073	ERCC5	82.3942	0.885734	0.584192	1.51617	0.129477	0.5987
3281	HSBP1	57.3046	-1.03608	0.682523	-1.51801	0.129011	0.5987
4817	NIT1	21.2698	1.55519	1.02743	1.51367	0.130109	0.5987
5438	POLR2I	7.01627	-2.28619	1.50864	-1.51539	0.129673	0.5987
6597	SMARCA4	69.2423	-0.971532	0.641957	-1.51339	0.13018	0.5987
10199	MPHOSPH10	17.0051	-1.59318	1.05285	-1.51321	0.130226	0.5987
10577	NPC2	53.9704	0.947101	0.624201	1.5173	0.129191	0.5987
[truncated: 13,324 more rows]

## Sheet: set2.fHIEs.#2
EntrezID	gene_name	baseMean	log2FoldChange	lfcSE	stat	pvalue	padj
5935	RBM3	472.559	-2.62937	0.284015	-9.25787	2.0856e-20	2.39301e-16
6241	RRM2	230.142	-4.9617	0.559638	-8.8659	7.58855e-19	4.35355e-15
7128	TNFAIP3	204.338	2.91975	0.339244	8.60665	7.52288e-18	2.15794e-14
7153	TOP2A	178.171	-4.28292	0.495747	-8.63933	5.65461e-18	2.15794e-14
5111	PCNA	144.626	-3.39278	0.443691	-7.64672	2.06168e-14	4.73114e-11
4605	MYBL2	96.7902	-4.99848	0.668175	-7.48081	7.38685e-14	1.41261e-10
3070	HELLS	109.93	-4.69064	0.635851	-7.37695	1.61956e-13	2.65468e-10
5629	PROX1	236.76	2.60072	0.356653	7.29202	3.05347e-13	4.37945e-10
27101	CACYBP	179.885	-2.71101	0.375959	-7.21092	5.55744e-13	7.08512e-10
374393	FAM111B	104.087	-5.72519	0.798225	-7.1724	7.36968e-13	8.45597e-10
3009	H1-5	100.757	-4.37919	0.612451	-7.15026	8.66106e-13	9.03427e-10
55630	SLC39A4	272.299	2.20053	0.308456	7.13402	9.74805e-13	9.32076e-10
3294	HSD17B2	325.215	2.12028	0.299239	7.08557	1.38478e-12	1.05926e-09
4691	NCL	1079.01	-1.78998	0.252293	-7.09482	1.29516e-12	1.05926e-09
7011	TEP1	223.616	2.36062	0.333126	7.08627	1.37772e-12	1.05926e-09
259266	ASPM	88.923	-4.1817	0.604675	-6.91561	4.65854e-12	3.34075e-09
29968	PSAT1	106.339	-3.2476	0.473016	-6.86573	6.61538e-12	4.46499e-09
51203	NUSAP1	93.591	-3.58693	0.523126	-6.85673	7.04542e-12	4.49106e-09
9188	DDX21	547.023	-1.83283	0.269058	-6.81202	9.62409e-12	5.81194e-09
6364	CCL20	102.663	3.22081	0.479937	6.7109	1.93434e-11	1.10973e-08
79853	TM4SF20	1892.78	1.88849	0.285069	6.62465	3.48063e-11	1.90175e-08
6319	SCD	5311.35	2.09504	0.318552	6.57676	4.80804e-11	2.50761e-08
56667	MUC13	5227.92	1.64444	0.252576	6.51066	7.48199e-11	3.73253e-08
4175	MCM6	102.364	-3.18299	0.490402	-6.49057	8.55143e-11	3.95129e-08
56649	TMPRSS4	767.421	1.81088	0.279045	6.48955	8.60923e-11	3.95129e-08
6741	SSB	356.654	-1.87423	0.290744	-6.44632	1.14601e-10	5.05741e-08
1063	CENPF	108.623	-4.06623	0.63284	-6.42537	1.31547e-10	5.59025e-08
8671	SLC4A4	916.919	1.66531	0.259992	6.40524	1.50133e-10	6.15222e-08
3178	HNRNPA1	1570.34	-1.57321	0.246063	-6.39352	1.62114e-10	6.41412e-08
9615	GDA	1008.71	1.80037	0.283407	6.35258	2.11734e-10	8.0981e-08
80022	MYO15B	328.632	1.88212	0.300767	6.25772	3.90635e-10	1.44585e-07
4001	LMNB1	73.8486	-3.59615	0.579267	-6.20811	5.3624e-10	1.86449e-07
6307	MSMO1	760.394	2.06776	0.332827	6.2127	5.20811e-10	1.86449e-07
3304	HSPA1B	413.118	1.98469	0.320851	6.18569	6.18305e-10	2.0866e-07
6059	ABCE1	237.793	-2.01443	0.326139	-6.17661	6.54933e-10	2.14706e-07
9235	IL32	494.384	1.69888	0.277854	6.11429	9.69896e-10	3.09127e-07
1736	DKC1	123.03	-2.46471	0.409396	-6.02036	1.74032e-09	5.12011e-07
4172	MCM3	96.0418	-3.10785	0.51573	-6.02612	1.67941e-09	5.12011e-07
8358	H3C2	70.7094	-6.83156	1.13399	-6.02438	1.69763e-09	5.12011e-07
6713	SQLE	429.985	1.85665	0.309494	5.99897	1.98574e-09	5.69609e-07
4084	MXD1	711.513	2.07456	0.350768	5.91435	3.33191e-09	9.32448e-07
51129	ANGPTL4	136.949	2.55726	0.433309	5.90171	3.59764e-09	9.8284e-07
64114	TMBIM1	958.545	1.44715	0.246505	5.87069	4.33991e-09	1.15805e-06
4584	MUC3A	11291.8	1.59271	0.27194	5.85686	4.71712e-09	1.18625e-06
5650	KLK7	1536.39	1.45891	0.248947	5.86034	4.61918e-09	1.18625e-06
22974	TPX2	108.16	-2.82177	0.481901	-5.8555	4.75574e-09	1.18625e-06
55215	FANCI	74.3948	-3.18938	0.545797	-5.84353	5.11051e-09	1.24762e-06
290	ANPEP	763.927	1.7685	0.303385	5.82922	5.56877e-09	1.32497e-06
3838	KPNA2	187.738	-2.42728	0.41659	-5.82656	5.65831e-09	1.32497e-06
634	CEACAM1	1908.98	1.77227	0.305101	5.80879	6.29254e-09	1.44401e-06
27284	SULT1B1	497.186	1.607	0.27693	5.8029	6.51787e-09	1.46639e-06
54892	NCAPG2	70.0987	-3.54253	0.611298	-5.79509	6.82862e-09	1.47833e-06
64778	FNDC3B	688.382	1.51139	0.260735	5.79665	6.76519e-09	1.47833e-06
3832	KIF11	69.5357	-3.41736	0.59332	-5.75972	8.42537e-09	1.75769e-06
8352	H3C3	79.942	-2.95774	0.513278	-5.76245	8.29027e-09	1.75769e-06
4038	LRP4	145.037	2.20205	0.383317	5.74474	9.20643e-09	1.88633e-06
84419	C15orf48	165.189	2.20436	0.383977	5.74085	9.42039e-09	1.89631e-06
554313	H4C15	59.4084	-3.20328	0.558774	-5.73269	9.88489e-09	1.9555e-06
10403	NDC80	51.529	-4.90809	0.857821	-5.72157	1.05542e-08	2.05253e-06
9787	DLGAP5	49.7317	-4.14724	0.727648	-5.69951	1.2015e-08	2.29767e-06
1308	COL17A1	3254.2	1.43043	0.252482	5.66546	1.46629e-08	2.75807e-06
2305	FOXM1	42.0791	-5.90609	1.04386	-5.65795	1.53188e-08	2.83497e-06
54546	RNF186	162.447	2.5978	0.46039	5.64262	1.67483e-08	3.05032e-06
3561	IL2RG	280.182	1.87794	0.334148	5.62009	1.9086e-08	3.42177e-06
983	CDK1	52.8127	-4.57023	0.814253	-5.61279	1.99091e-08	3.51163e-06
8353	H3C6	50.5787	-3.23317	0.576293	-5.61028	2.01994e-08	3.51163e-06
3007	H1-3	104.53	-3.02264	0.539334	-5.60439	2.08987e-08	3.57898e-06
2171	FABP5	55.9121	-3.45172	0.618506	-5.58074	2.39491e-08	4.04106e-06
10223	GPA33	443.189	1.80338	0.324166	5.56314	2.64963e-08	4.40607e-06
2521	FUS	268.129	-1.84062	0.331428	-5.55362	2.79815e-08	4.58657e-06
30061	SLC40A1	3799.89	1.60932	0.290184	5.54584	2.92539e-08	4.72759e-06
1606	DGKA	265.937	1.96599	0.357379	5.50115	3.77332e-08	6.0132e-06
4648	MYO7B	581.875	1.43573	0.262038	5.47908	4.27539e-08	6.71998e-06
4843	NOS2	151.24	2.29654	0.419416	5.47556	4.3613e-08	6.76238e-06
12	SERPINA3	1971.66	1.68089	0.307629	5.46402	4.6547e-08	7.12107e-06
4176	MCM7	83.4566	-2.92786	0.536949	-5.45276	4.95928e-08	7.42603e-06
4869	NPM1	994.212	-1.34342	0.246518	-5.4496	5.0482e-08	7.42603e-06
55165	CEP55	45.7684	-5.41493	0.993559	-5.45004	5.03588e-08	7.42603e-06
4680	CEACAM6	10737	1.24666	0.228984	5.4443	5.20095e-08	7.49391e-06
9221	NOLC1	342.067	-1.7703	0.325216	-5.44348	5.22497e-08	7.49391e-06
3008	H1-4	162.672	-2.15082	0.395414	-5.43943	5.34527e-08	7.5718e-06
29128	UHRF1	63.6679	-3.65092	0.672325	-5.43029	5.62619e-08	7.87254e-06
675	BRCA2	52.8508	-3.653	0.674431	-5.41642	6.08049e-08	8.20794e-06
8140	SLC7A5	104.911	-2.81081	0.518747	-5.41846	6.01142e-08	8.20794e-06
50506	DUOX2	7695.13	1.81012	0.334007	5.41941	5.97945e-08	8.20794e-06
83448	PUS7L	176.036	-1.8751	0.347675	-5.39324	6.9199e-08	9.23243e-06
389384	BNIP5	86.4076	2.83344	0.527612	5.37031	7.86022e-08	1.03665e-05
5265	SERPINA1	2448.63	1.3818	0.258812	5.33902	9.34488e-08	1.21845e-05
79682	CENPU	47.5698	-3.77157	0.707499	-5.33086	9.77498e-08	1.2602e-05
23160	WDR43	213.821	-1.81339	0.3403	-5.3288	9.88654e-08	1.26042e-05
6653	SORL1	753.508	1.66241	0.312314	5.32289	1.02133e-07	1.28778e-05
4085	MAD2L1	48.8743	-3.61685	0.683006	-5.2955	1.18694e-07	1.46441e-05
85235	H2AC12	40.5359	-4.65098	0.878183	-5.29614	1.18276e-07	1.46441e-05
3099	HK2	1444.98	1.83138	0.34602	5.2927	1.20522e-07	1.47113e-05
8208	CHAF1B	40.0409	-4.45997	0.8432	-5.28934	1.22761e-07	1.4827e-05
9493	KIF23	48.9319	-4.08112	0.77567	-5.26141	1.42957e-07	1.70864e-05
5270	SERPINE2	214.409	2.19987	0.418426	5.25748	1.46043e-07	1.72753e-05
2237	FEN1	51.673	-3.60843	0.687908	-5.24551	1.55846e-07	1.82468e-05
10606	PAICS	315.331	-1.62096	0.309303	-5.24068	1.5999e-07	1.85426e-05
3925	STMN1	47.3764	-3.46601	0.661791	-5.23732	1.62923e-07	1.86937e-05
10144	FAM13A	699.303	1.98098	0.378759	5.23019	1.69336e-07	1.92372e-05
57211	ADGRG6	1208.62	1.27104	0.24377	5.21408	1.84736e-07	2.0781e-05
55839	CENPN	55.5285	-3.74121	0.718162	-5.20943	1.89425e-07	2.11015e-05
6240	RRM1	162.039	-2.139	0.410903	-5.2056	1.93374e-07	2.13344e-05
5105	PCK1	145.97	2.16558	0.418082	5.17979	2.22135e-07	2.42741e-05
9156	EXO1	34.8787	-8.17067	1.57824	-5.17706	2.25411e-07	2.43997e-05
4753	NELL2	26.6926	4.62798	0.895089	5.17041	2.33581e-07	2.50477e-05
10128	LRPPRC	497.249	-1.46947	0.284711	-5.16126	2.45289e-07	2.60596e-05
9585	KIF20B	81.6796	-2.75722	0.535546	-5.14843	2.62676e-07	2.76509e-05
781	CACNA2D1	54.7157	3.00935	0.585195	5.14248	2.71138e-07	2.82821e-05
10528	NOP56	103.625	-2.46749	0.48025	-5.13793	2.77779e-07	2.87138e-05
4224	MEP1A	181.519	1.83161	0.356889	5.13216	2.86434e-07	2.93441e-05
586	BCAT1	83.3912	2.39339	0.46672	5.1281	2.92673e-07	2.95828e-05
84135	UTP15	74.8211	-2.55071	0.497475	-5.1273	2.93921e-07	2.95828e-05
10170	DHRS9	378.822	1.57671	0.308758	5.10661	3.27989e-07	3.27248e-05
6558	SLC12A2	618.169	-1.67062	0.32731	-5.10408	3.32408e-07	3.28798e-05
127	ADH4	159.167	-2.2532	0.441888	-5.09903	3.41401e-07	3.33754e-05
5655	KLK10	1633.27	1.40613	0.275818	5.09801	3.43237e-07	3.33754e-05
3694	ITGB6	478.708	1.54807	0.304126	5.09023	3.57621e-07	3.41945e-05
203068	TUBB	1123.23	-1.25162	0.245823	-5.09156	3.55133e-07	3.41945e-05
84319	CMSS1	37.9483	-3.57125	0.702799	-5.08147	3.74516e-07	3.55141e-05
55127	HEATR1	157.28	-1.91639	0.378218	-5.06689	4.04376e-07	3.80312e-05
871	SERPINH1	93.9911	2.18969	0.43233	5.06485	4.08729e-07	3.81281e-05
253714	MMS22L	62.4448	-3.17399	0.628038	-5.05382	4.33053e-07	4.00714e-05
85236	H2BC12	90.9251	-2.35744	0.466984	-5.04822	4.45943e-07	4.0934e-05
1595	CYP51A1	1180.77	1.2745	0.253081	5.03595	4.75472e-07	4.29573e-05
53841	CDHR5	379.513	1.43879	0.285666	5.03662	4.73815e-07	4.29573e-05
4173	MCM4	102.082	-2.67996	0.534339	-5.01547	5.29048e-07	4.67386e-05
4288	MKI67	478.089	-4.08628	0.814765	-5.01529	5.29547e-07	4.67386e-05
4907	NT5E	85.3722	2.31024	0.460611	5.01559	5.28702e-07	4.67386e-05
3945	LDHB	262.732	-1.63219	0.326187	-5.00385	5.61966e-07	4.90736e-05
4830	NME1	57.6957	-2.96108	0.591865	-5.00296	5.64556e-07	4.90736e-05
6414	SELENOP	211.604	1.94052	0.388122	4.99976	5.74014e-07	4.95206e-05
5465	PPARA	260.342	1.62805	0.327007	4.97866	6.40276e-07	5.44962e-05
333932	H3C15	42.0174	-4.23692	0.851063	-4.97838	6.41188e-07	5.44962e-05
701	BUB1B	42.9238	-4.47733	0.899967	-4.975	6.52478e-07	5.50481e-05
9833	MELK	78.074	-2.83073	0.570881	-4.95853	7.103e-07	5.94889e-05
1364	CLDN4	411.235	1.42522	0.287548	4.95645	7.17911e-07	5.96907e-05
51018	RRP15	101.783	-2.27525	0.459824	-4.94808	7.49505e-07	6.18692e-05
440	ASNS	70.7544	-2.75224	0.557005	-4.94114	7.76653e-07	6.32008e-05
121053	NOPCHAP1	108.372	-2.23136	0.451543	-4.94164	7.74688e-07	6.32008e-05
1974	EIF4A2	2858.21	1.26344	0.256015	4.93502	8.01429e-07	6.47577e-05
5036	PA2G4	416.076	-1.47008	0.298191	-4.93001	8.22253e-07	6.59757e-05
400823	FAM177B	58.6189	3.07712	0.624645	4.92618	8.38512e-07	6.68131e-05
54443	ANLN	103.27	-2.34553	0.478613	-4.90068	9.55078e-07	7.55763e-05
7298	TYMS	49.2223	-3.12473	0.63835	-4.895	9.83037e-07	7.72559e-05
3638	INSIG1	373.082	1.55348	0.318418	4.87874	1.06764e-06	8.3334e-05
1374	CPT1A	187.656	-1.8872	0.387105	-4.87518	1.08711e-06	8.37145e-05
114791	TUBGCP5	62.1516	-2.71992	0.557854	-4.87567	1.08439e-06	8.37145e-05
157570	ESCO2	49.8226	-4.06236	0.835266	-4.86355	1.153e-06	8.81972e-05
10024	TROAP	18.3713	-7.04282	1.45408	-4.8435	1.27571e-06	9.69371e-05
1847	DUSP5	178.502	1.65309	0.341574	4.83964	1.30075e-06	9.80362e-05
6228	RPS23	788.588	-1.24219	0.256723	-4.83865	1.30726e-06	9.80362e-05
5591	PRKDC	637.761	-1.79583	0.372425	-4.82198	1.42138e-06	0.000102614
5819	NECTIN2	324.954	1.41843	0.294165	4.8219	1.42196e-06	0.000102614
7032	TFF2	533.139	1.51223	0.31324	4.82772	1.38106e-06	0.000102614
10086	HHLA1	539.812	1.27453	0.264237	4.82342	1.41114e-06	0.000102614
10592	SMC2	125.588	-2.09858	0.434874	-4.82573	1.39492e-06	0.000102614
55902	ACSS2	347.402	1.78832	0.370603	4.82542	1.39706e-06	0.000102614
11198	SUPT16H	257.851	-1.54373	0.320334	-4.81912	1.44192e-06	0.000103403
79901	CYBRD1	439.181	1.46639	0.304717	4.81231	1.49196e-06	0.000106328
7869	SEMA3B	568.997	1.36848	0.284508	4.80999	1.50937e-06	0.000106904
5025	P2RX4	106.108	2.2709	0.473805	4.79289	1.64393e-06	0.00011572
2547	XRCC6	538.804	-1.40305	0.292926	-4.78977	1.66968e-06	0.000116817
87178	PNPT1	93.9589	-2.24439	0.468953	-4.78595	1.70181e-06	0.000118343
5983	RFC3	38.6993	-4.48036	0.937197	-4.7806	1.74774e-06	0.000120413
11103	KRR1	226.14	-1.68253	0.352079	-4.77884	1.76306e-06	0.000120413
55355	HJURP	35.407	-6.00881	1.25714	-4.77975	1.7551e-06	0.000120413
8355	H3C8	31.5826	-4.66911	0.979363	-4.76749	1.86534e-06	0.000126644
26020	LRP10	760.227	1.20371	0.252684	4.76371	1.90068e-06	0.000128285
6376	CX3CL1	34.4297	4.05057	0.851417	4.75744	1.9606e-06	0.000131555
9055	PRC1	71.2933	-2.59747	0.546593	-4.75211	2.01307e-06	0.00013429
3843	IPO5	263.619	-1.48612	0.314432	-4.72637	2.28571e-06	0.000151597
9122	SLC16A4	123.953	1.90966	0.404183	4.72474	2.30407e-06	0.000151936
26271	FBXO5	30.8934	-4.71361	0.99829	-4.72169	2.33897e-06	0.000153357
3914	LAMB3	1062.25	1.32144	0.28024	4.71538	2.41256e-06	0.000157282
4670	HNRNPM	271.453	-1.57367	0.333843	-4.71379	2.43146e-06	0.000157619
27242	TNFRSF21	1250.91	1.15107	0.244673	4.70451	2.54474e-06	0.000164036
3329	HSPD1	685.9	-1.22501	0.260697	-4.69898	2.61463e-06	0.000167599
5295	PIK3R1	269.07	-1.71204	0.365283	-4.6869	2.77379e-06	0.000176814
5652	PRSS8	444.157	1.51176	0.322705	4.68464	2.80456e-06	0.000177787
10576	CCT2	257.722	-1.49618	0.319822	-4.67817	2.8944e-06	0.000182474
1434	CSE1L	218.034	-1.6133	0.345235	-4.67304	2.96776e-06	0.000186077
9123	SLC16A3	353.203	1.6726	0.359225	4.65613	3.2221e-06	0.000200926
8336	H2AC17	49.213	-2.98275	0.640928	-4.6538	3.25878e-06	0.000201028
79956	ERMP1	434.939	1.44745	0.311012	4.654	3.25555e-06	0.000201028
79838	TMC5	901.015	1.17343	0.252609	4.64522	3.39707e-06	0.000208438
283742	FAM98B	119.812	-2.06752	0.445369	-4.64227	3.44602e-06	0.000210317
4124	MAN2A1	809.721	1.28555	0.277191	4.63779	3.52157e-06	0.000213791
216	ALDH1A1	1433.56	-1.1376	0.245439	-4.63495	3.57022e-06	0.000214475
254102	EHBP1L1	174.925	1.67301	0.360945	4.63508	3.56808e-06	0.000214475
8876	VNN1	486.702	1.25478	0.270788	4.63379	3.59026e-06	0.000214556
8970	H2BC11	38.165	-3.35189	0.72409	-4.6291	3.6725e-06	0.000218333
1604	CD55	2183.09	1.15191	0.24911	4.62409	3.76242e-06	0.000222036
3696	ITGB8	321.894	1.58769	0.343396	4.62348	3.77349e-06	0.000222036
64151	NCAPG	51.7627	-4.09771	0.887431	-4.6175	3.88396e-06	0.00022737
330	BIRC3	377.998	1.33987	0.29036	4.61451	3.94022e-06	0.000229493
23120	ATP10B	830.661	1.25317	0.271824	4.61023	4.02232e-06	0.000233092
3460	IFNGR2	175.941	1.59437	0.3461	4.60669	4.0912e-06	0.000234794
118429	ANTXR2	286.86	1.46657	0.318362	4.60662	4.09263e-06	0.000234794
10721	POLQ	30.2939	-4.20794	0.914444	-4.60164	4.19177e-06	0.000239286
80736	SLC44A4	1202.38	1.11539	0.242446	4.60055	4.21383e-06	0.000239354
9319	TRIP13	38.5184	-4.71528	1.03002	-4.57786	4.69766e-06	0.000265522
11065	UBE2C	32.8989	-5.80438	1.2689	-4.57434	4.77734e-06	0.000268702
1366	CLDN7	655.471	1.29569	0.283659	4.56779	4.92883e-06	0.00027587
3487	IGFBP4	133.368	2.0076	0.439938	4.56336	5.03416e-06	0.000280398
195828	ZNF367	30.0015	-5.6688	1.2427	-4.56169	5.07446e-06	0.000281277
3376	IARS1	310.682	-1.36226	0.298906	-4.55749	5.17675e-06	0.000285567
1522	CTSZ	292.895	1.3533	0.297351	4.55118	5.33461e-06	0.000292867
6632	SNRPD1	140.158	-1.97657	0.435967	-4.53377	5.7939e-06	0.000316568
960	CD44	225.856	-1.49784	0.330544	-4.53146	5.85786e-06	0.000317043
4035	LRP1	2302.33	1.29781	0.286363	4.53205	5.84148e-06	0.000317043
100507246	SNHG16	223.102	-1.4921	0.329536	-4.52788	5.9579e-06	0.000320943
7272	TTK	32.2333	-4.06974	0.899197	-4.52597	6.01188e-06	0.000322338
26354	GNL3	250.496	-1.61342	0.356716	-4.52299	6.09709e-06	0.000325386
229	ALDOB	168.604	1.72683	0.382078	4.51958	6.1963e-06	0.000327633
55131	RBM28	79.825	-2.34196	0.518128	-4.52004	6.18274e-06	0.000327633
83986	FAM234A	186.764	1.53195	0.339246	4.51575	6.30919e-06	0.000330556
84823	LMNB2	132.915	-1.81103	0.401016	-4.51611	6.29846e-06	0.000330556
26	AOC1	1232.64	1.27841	0.28357	4.50826	6.53626e-06	0.000340896
3685	ITGAV	987.001	1.28423	0.285092	4.50462	6.64907e-06	0.00034521
8969	H2AC11	31.4718	-3.80373	0.845685	-4.49781	6.86579e-06	0.000354856
4072	EPCAM	5720.98	1.22138	0.271822	4.49331	7.01231e-06	0.000360804
143	PARP4	795.362	1.1355	0.253763	4.47466	7.65332e-06	0.000392028
151246	SGO2	45.1321	-2.94911	0.65938	-4.47255	7.72918e-06	0.000394154
5347	PLK1	32.1381	-3.9116	0.876276	-4.46389	8.04847e-06	0.00040862
23397	NCAPH	28.5824	-4.16569	0.934272	-4.45876	8.24349e-06	0.000416678
1015	CDH17	3420.13	1.11879	0.251034	4.45672	8.32225e-06	0.000418814
55824	PAG1	235.751	1.50587	0.338206	4.45253	8.4865e-06	0.000425215
84131	CEP78	44.8821	-3.20357	0.721116	-4.44252	8.89108e-06	0.000443549
8243	SMC1A	224.478	-1.62344	0.365756	-4.43859	9.05486e-06	0.000449764
6093	ROCK1	350.817	1.28659	0.290455	4.42957	9.44204e-06	0.000466974
3157	HMGCS1	658.24	1.19773	0.270579	4.42655	9.57539e-06	0.000471537
11130	ZWINT	54.1348	-3.0341	0.685954	-4.42318	9.72587e-06	0.0004769
59272	ACE2	246.942	1.38997	0.314424	4.4207	9.83805e-06	0.000480348
771	CA12	375.558	1.51169	0.342857	4.4091	1.03801e-05	0.000504668
1062	CENPE	56.0535	-2.98533	0.677518	-4.40628	1.05161e-05	0.000508873
790952	ESRG	642.313	1.1792	0.267666	4.40547	1.05553e-05	0.000508873
10096	ACTR3	839.348	1.15401	0.262428	4.39742	1.09545e-05	0.000525906
10509	SEMA4B	767.23	1.45812	0.332034	4.39148	1.12584e-05	0.000538244
5768	QSOX1	1871.75	1.30118	0.296584	4.38721	1.14811e-05	0.000546617
6749	SSRP1	160.568	-1.86108	0.424408	-4.38512	1.15922e-05	0.000549623
9537	TP53I11	44.6117	-2.80371	0.639985	-4.3809	1.18189e-05	0.000558065
3371	TNC	95.0699	-1.91603	0.438777	-4.36675	1.26107e-05	0.000590594
4323	MMP14	406.928	1.24799	0.285744	4.36752	1.25665e-05	0.000590594
3383	ICAM1	151.507	1.74639	0.400168	4.36414	1.27627e-05	0.00059528
3895	KTN1	1306.12	1.08072	0.247727	4.36252	1.2857e-05	0.000597252
22824	HSPA4L	88.487	-1.92052	0.440952	-4.35538	1.32833e-05	0.000614568
8348	H2BC17	30.8277	-3.68818	0.84734	-4.35266	1.34494e-05	0.000619752
8346	H2BC10	35.1981	-3.16777	0.728232	-4.34995	1.36171e-05	0.000623395
8365	H4C8	49.8879	-2.66826	0.613446	-4.34962	1.36371e-05	0.000623395
57477	SHROOM4	101.052	2.11974	0.487443	4.34869	1.36953e-05	0.00062357
22929	SEPHS1	95.5276	-1.86299	0.428537	-4.34734	1.37798e-05	0.000624938
55359	STYK1	46.8786	2.5217	0.580328	4.3453	1.39085e-05	0.00062829
24137	KIF4A	25.8023	-6.42562	1.48142	-4.33748	1.44123e-05	0.000648499
493	ATP2B4	429.232	1.2935	0.298446	4.33412	1.46347e-05	0.000655931
9415	FADS2	205.231	1.66529	0.384424	4.33189	1.47832e-05	0.000660008
8872	CDC123	195.261	-1.47761	0.341216	-4.33041	1.48829e-05	0.000661886
602	BCL3	189.34	1.45076	0.33528	4.327	1.51154e-05	0.000664497
54800	KLHL24	119.572	1.67388	0.386823	4.32726	1.50975e-05	0.000664497
81929	SEH1L	106.764	-1.81017	0.418339	-4.32705	1.51123e-05	0.000664497
51495	HACD3	193.344	-1.49084	0.344706	-4.32496	1.52559e-05	0.000668115
54206	ERRFI1	603.992	1.21564	0.281172	4.32348	1.5359e-05	0.000670073
8763	CD164	2195.05	1.0774	0.249352	4.32081	1.55456e-05	0.000675643
23468	CBX5	368.51	-1.27346	0.294848	-4.31904	1.56707e-05	0.000675961
79705	LRRK1	2531.76	1.07638	0.249176	4.31976	1.562e-05	0.000675961
11222	MRPL3	224.776	-1.447	0.335747	-4.30978	1.63417e-05	0.000702264
1718	DHCR24	649.636	1.14924	0.266782	4.30778	1.64899e-05	0.000705988
1362	CPD	1594.03	1.04233	0.242406	4.29994	1.70846e-05	0.00072873
9600	PITPNM1	174.734	1.70469	0.396881	4.29522	1.74517e-05	0.000739989
11148	HHLA2	411.561	1.4544	0.338633	4.2949	1.74775e-05	0.000739989
3576	CXCL8	229.552	1.79122	0.417779	4.28748	1.80713e-05	0.000762316
5902	RANBP1	129.856	-1.67244	0.390379	-4.28414	1.83447e-05	0.000771016
9052	GPRC5A	4021.29	1.10938	0.259384	4.27697	1.89454e-05	0.000793356
3913	LAMB2	321.176	1.45993	0.341614	4.27361	1.92332e-05	0.000802477
629	CFB	462.59	1.21355	0.284611	4.26389	2.009e-05	0.000835192
85476	GFM1	130.076	-1.63612	0.384184	-4.25868	2.05641e-05	0.000851812
118471	PRAP1	930.804	1.15498	0.271475	4.25446	2.09551e-05	0.00086489
146909	KIF18B	19.295	-7.28409	1.71719	-4.24188	2.2166e-05	0.000911586
84172	POLR1B	94.6873	-1.87918	0.443237	-4.23969	2.23832e-05	0.000917232
3012	H2AC8	46.8243	-2.60708	0.615255	-4.2374	2.26127e-05	0.000923339
128239	IQGAP3	35.0568	-3.2111	0.760302	-4.22345	2.40586e-05	0.000978894
220134	SKA1	20.742	-6.30561	1.49391	-4.22088	2.43351e-05	0.000986648
10924	SMPDL3A	163.957	1.85931	0.441517	4.21119	2.5403e-05	0.00102632
3918	LAMC2	1894.56	1.13143	0.268795	4.20929	2.56173e-05	0.00102875
54517	PUS7	67.2732	-2.12823	0.50563	-4.20907	2.56424e-05	0.00102875
220	ALDH1A3	459.051	-1.20902	0.287655	-4.20302	2.63373e-05	0.00105294
2617	GARS1	366.171	-1.27223	0.302818	-4.2013	2.65385e-05	0.0010573
55601	DDX60	281.784	1.41621	0.337709	4.1936	2.74567e-05	0.0010901
307	ANXA4	1801.58	1.19261	0.284595	4.19055	2.78281e-05	0.00110103
8356	H3C12	27.6572	-4.23856	1.01193	-4.18861	2.80673e-05	0.00110668
51316	PLAC8	1623.56	1.02577	0.245367	4.18054	2.90814e-05	0.00114274
3660	IRF2	153.464	1.51686	0.363852	4.16888	3.06096e-05	0.00119131
113130	CDCA5	25.3003	-5.49629	1.31816	-4.16965	3.05064e-05	0.00119131
254065	BRWD3	291.116	1.36295	0.326945	4.16874	3.06289e-05	0.00119131
8974	P4HA2	262.869	1.46177	0.352426	4.14774	3.35766e-05	0.00130155
27000	DNAJC2	106.593	-1.72727	0.416588	-4.14623	3.38e-05	0.00130579
467	ATF3	111.563	1.76427	0.426	4.14148	3.4507e-05	0.00132654
81620	CDT1	18.4447	-6.16652	1.48911	-4.14108	3.45681e-05	0.00132654
8553	BHLHE40	980.522	1.42001	0.343096	4.13881	3.49119e-05	0.00133083
55526	DHTKD1	74.3488	2.01959	0.48789	4.13943	3.48174e-05	0.00133083
8987	STBD1	106.097	1.80865	0.437227	4.13662	3.52454e-05	0.00133909
3015	H2AZ1	187.115	-1.41183	0.341441	-4.13491	3.55091e-05	0.00134466
3726	JUNB	277.029	1.3783	0.334704	4.11796	3.82249e-05	0.00142461
4071	TM4SF1	1094.59	1.11816	0.271399	4.11999	3.78893e-05	0.00142461
4361	MRE11	74.8225	-1.93707	0.470407	-4.11786	3.82413e-05	0.00142461
9685	CLINT1	641.932	1.1453	0.278064	4.11882	3.80816e-05	0.00142461
10232	MSLN	85.2344	1.83407	0.445359	4.11818	3.81872e-05	0.00142461
754	PTTG1IP	661.143	1.07609	0.261562	4.11409	3.88715e-05	0.00144302
3921	RPSA	550.138	-1.18084	0.287176	-4.11192	3.92384e-05	0.00144302
9445	ITM2B	3152.85	1.03435	0.251499	4.11275	3.90971e-05	0.00144302
10882	C1QL1	31.2399	3.1293	0.761031	4.11192	3.92378e-05	0.00144302
4758	NEU1	107.311	1.64506	0.400183	4.11078	3.94322e-05	0.00144551
84916	UTP4	86.163	-1.98268	0.482552	-4.10873	3.97841e-05	0.00145377
79915	ATAD5	33.4068	-3.27196	0.797048	-4.1051	4.04136e-05	0.00147208
58476	TP53INP2	302.887	1.28423	0.313017	4.10274	4.08285e-05	0.00148249
4547	MTTP	468.013	1.26066	0.307472	4.10008	4.13014e-05	0.00149493
29028	ATAD2	177.905	-1.83814	0.448462	-4.09876	4.15361e-05	0.00149869
50848	F11R	752.035	1.09914	0.268291	4.09681	4.18878e-05	0.00150665
55001	TTC22	148.416	1.72068	0.420574	4.09127	4.29016e-05	0.00153829
7486	WRN	81.1959	-2.04365	0.499825	-4.08873	4.33737e-05	0.00155037
1889	ECE1	425.513	1.20233	0.294375	4.08434	4.42021e-05	0.00157314
3148	HMGB2	71.9085	-2.17917	0.53368	-4.08329	4.44028e-05	0.00157314
7852	CXCR4	22.6965	3.73993	0.916096	4.08247	4.45605e-05	0.00157314
10863	ADAM28	137.587	1.52249	0.372911	4.08271	4.45131e-05	0.00157314
57555	NLGN2	27.5023	3.26704	0.8004	4.08176	4.46961e-05	0.00157314
5352	PLOD2	1032	1.51694	0.371827	4.0797	4.50945e-05	0.00157878
7357	UGCG	434.441	1.20417	0.295176	4.07951	4.51316e-05	0.00157878
2872	MKNK2	435.985	1.25857	0.308917	4.07412	4.61885e-05	0.00160596
10318	TNIP1	311.36	1.26531	0.310521	4.07478	4.60569e-05	0.00160596
56052	ALG1	43.5538	-2.48774	0.610843	-4.07264	4.64823e-05	0.00161129
28959	TMEM176B	229.455	1.39758	0.343345	4.07049	4.69148e-05	0.00162139
10197	PSME3	356.388	-1.26972	0.312264	-4.06618	4.77903e-05	0.00164668
3998	LMAN1	565.371	1.22144	0.300495	4.06477	4.80795e-05	0.00165169
191	AHCY	65.5429	-2.0408	0.502531	-4.06103	4.88566e-05	0.00167338
161291	TMEM30B	361.896	1.17947	0.290645	4.05812	4.94693e-05	0.00168932
55500	ETNK1	282.245	1.47119	0.36266	4.05666	4.97802e-05	0.00169489
1200	TPP1	244.218	1.44666	0.356733	4.05532	5.00664e-05	0.00169959
7040	TGFB1	87.4225	1.77181	0.437258	4.05209	5.07614e-05	0.0017181
1503	CTPS1	63.2661	-2.16193	0.534659	-4.04358	5.26422e-05	0.00177131
9582	APOBEC3B	47.411	-2.6793	0.662607	-4.04358	5.26418e-05	0.00177131
10903	MTMR11	96.4711	1.70541	0.422343	4.03798	5.39142e-05	0.00179829
27340	UTP20	72.146	-2.06931	0.512452	-4.03806	5.38962e-05	0.00179829
54578	UGT1A6	255.238	1.34948	0.334404	4.03547	5.44942e-05	0.00181237
2182	ACSL4	126.63	1.64608	0.408235	4.03217	5.52631e-05	0.00181786
3006	H1-2	305.182	-1.20654	0.299225	-4.03221	5.52545e-05	0.00181786
5832	ALDH18A1	593.106	1.30075	0.322442	4.03407	5.48192e-05	0.00181786
7443	VRK1	106.938	-1.7388	0.431245	-4.03205	5.52931e-05	0.00181786
723790	H2AC19	28.7215	-5.49523	1.36384	-4.02924	5.59567e-05	0.00183442
79707	NOL9	57.191	-2.11027	0.524058	-4.02678	5.65464e-05	0.00184847
7113	TMPRSS2	1200.38	1.02244	0.254117	4.02351	5.73377e-05	0.00186901
3688	ITGB1	2624.95	0.936145	0.232841	4.02053	5.8067e-05	0.00188742
23443	SLC35A3	536.912	1.25204	0.311934	4.01378	5.9754e-05	0.00193677
145567	TTC7B	15.3405	3.94189	0.982265	4.01307	5.99353e-05	0.00193718
11169	WDHD1	46.2354	-2.61512	0.651763	-4.01238	6.01089e-05	0.00193733
54825	CDHR2	489.653	1.11652	0.278493	4.00914	6.09413e-05	0.00195866
9134	CCNE2	21.5172	-5.02932	1.25529	-4.00652	6.16204e-05	0.00197495
9879	DDX46	195.458	-1.41614	0.353544	-4.00556	6.18706e-05	0.00197745
1763	DNA2	30.0281	-3.1843	0.795254	-4.00413	6.22457e-05	0.00198391
55388	MCM10	13.9978	-6.86097	1.71444	-4.00188	6.28404e-05	0.00199731
7112	TMPO	342.4	-1.50819	0.37724	-3.99797	6.38888e-05	0.00201945
51752	ERAP1	575.697	1.07822	0.269669	3.99832	6.37934e-05	0.00201945
4436	MSH2	88.0961	-1.88975	0.473468	-3.99129	6.57162e-05	0.0020715
9022	CLIC3	17.2662	4.41924	1.10806	3.98827	6.65569e-05	0.00209226
10615	SPAG5	33.0325	-3.74811	0.940225	-3.9864	6.70837e-05	0.00210305
6526	SLC5A3	270.891	1.20656	0.303059	3.98125	6.8553e-05	0.00214326
10156	RASA4	35.8679	2.62397	0.659565	3.97833	6.94017e-05	0.0021639
10452	TOMM40	57.3839	-2.17952	0.54869	-3.97222	7.12072e-05	0.00221418
57583	TMEM181	250.844	1.24471	0.313519	3.97013	7.1832e-05	0.00222757
8624	PSMG1	51.9228	-2.37218	0.597638	-3.96925	7.20986e-05	0.00222981
3833	KIFC1	21.7717	-5.21144	1.31403	-3.96599	7.3092e-05	0.00225446
26135	SERBP1	608.824	-1.05304	0.265674	-3.96365	7.38129e-05	0.00227059
339	APOBEC1	54.2187	2.1688	0.547629	3.96034	7.48419e-05	0.00229609
397	ARHGDIB	52.6386	-2.35227	0.59417	-3.95892	7.52904e-05	0.00230369
7328	UBE2H	442.564	1.08929	0.275492	3.95399	7.68582e-05	0.0023454
5349	FXYD3	1070.09	1.06577	0.269756	3.95088	7.78652e-05	0.00236356
23367	LARP1	668.347	-1.12561	0.28488	-3.95117	7.77702e-05	0.00236356
9401	RECQL4	14.5045	-6.88457	1.7442	-3.94711	7.90989e-05	0.00239467
990	CDC6	78.3416	-2.21452	0.562073	-3.93992	8.15093e-05	0.00245469
79589	RNF128	717.836	1.26862	0.321966	3.94023	8.14023e-05	0.00245469
8370	H4C14	24.2595	-3.61418	0.917734	-3.93815	8.21115e-05	0.00246635
6819	SULT1C2	170.627	1.43332	0.364306	3.93438	8.341e-05	0.00249059
10158	PDZK1IP1	278.16	1.53063	0.389095	3.93382	8.36052e-05	0.00249059
56892	TCIM	178.713	1.82997	0.465124	3.93438	8.3412e-05	0.00249059
440689	H2BC18	37.0437	-3.10917	0.790473	-3.9333	8.37866e-05	0.00249059
595	CCND1	938.253	-1.08585	0.276166	-3.93188	8.42841e-05	0.00249246
1048	CEACAM5	18639.1	0.905613	0.230301	3.93231	8.4135e-05	0.00249246
4193	MDM2	416.859	-1.1366	0.289271	-3.92918	8.52349e-05	0.0025141
57129	MRPL47	119.781	-1.5497	0.394585	-3.92743	8.58598e-05	0.00252604
9619	ABCG1	63.8081	1.98258	0.505062	3.92542	8.6578e-05	0.00254066
7077	TIMP2	796.607	1.008	0.257336	3.91708	8.96288e-05	0.00262347
639	PRDM1	74.7391	2.03029	0.518427	3.91624	8.99395e-05	0.00262587
8342	H2BC14	25.2086	-3.80177	0.972589	-3.90891	9.27117e-05	0.00269993
54888	NSUN2	194.027	-1.35925	0.347863	-3.90743	9.32824e-05	0.00270968
2635	GBP3	486.447	1.20114	0.307558	3.9054	9.40695e-05	0.00272564
2098	ESD	79.5796	-2.11071	0.542042	-3.894	9.86053e-05	0.00283702
4938	OAS1	209.796	1.32442	0.34013	3.89388	9.86554e-05	0.00283702
8663	EIF3C	392.691	-1.10079	0.283154	-3.88759	0.000101245	0.00290421
23764	MAFF	84.4721	1.74254	0.448549	3.88484	0.000102398	0.00292996
6302	TSPAN31	87.9761	1.87977	0.484003	3.88381	0.000102832	0.00293507
6723	SRM	38.5202	-2.64121	0.681112	-3.87779	0.000105412	0.00300123
3664	IRF6	186.362	1.38036	0.356328	3.87386	0.000107125	0.00304246
288	ANK3	194.844	1.32623	0.342761	3.86926	0.000109167	0.00307908
10653	SPINT2	948.268	1.0646	0.275153	3.86914	0.00010922	0.00307908
55872	PBK	21.7538	-4.88617	1.26268	-3.86969	0.000108975	0.00307908
5066	PAM	761.898	1.1478	0.297485	3.85835	0.000114153	0.00320242
81606	LBH	19.6259	3.56545	0.9254	3.85288	0.000116738	0.00326697
83715	ESPN	55.9542	2.06585	0.536337	3.85177	0.000117265	0.00327373
8341	H2BC15	47.0337	-2.33039	0.605713	-3.84735	0.000119403	0.00332275
25777	SUN2	159.223	1.35275	0.351643	3.84694	0.0001196	0.00332275
84272	YIPF4	158.444	1.55661	0.404851	3.84489	0.000120606	0.00334258
387590	TPTEP1	97.5124	1.60645	0.417916	3.84395	0.000121069	0.00334734
37	ACADVL	552.177	1.03983	0.270839	3.8393	0.000123387	0.00339849
8345	H2BC9	64.2472	-2.15928	0.562495	-3.83876	0.000123655	0.00339849
84985	FAM83A	25.7301	3.17867	0.82811	3.83846	0.000123807	0.00339849
1942	EFNA1	126.645	1.70317	0.44389	3.83692	0.000124588	0.00340362
2634	GBP2	215.616	1.40078	0.36503	3.83744	0.000124324	0.00340362
4008	LMO7	1324.21	0.979022	0.255343	3.83415	0.000125999	0.00343398
220323	OAF	169.426	1.32823	0.346919	3.82864	0.000128856	0.00350353
3133	HLA-E	552.039	1.04341	0.272736	3.82569	0.000130406	0.0035373
552900	BOLA2B	41.7801	-2.57412	0.673168	-3.82389	0.00013136	0.00355478
552900	BOLA2	41.7801	-2.57412	0.673168	-3.82389	0.00013136	0.00355478
81887	LAS1L	45.5932	-2.25167	0.589713	-3.81825	0.000134403	0.00362857
219285	SAMD9L	313.109	1.24205	0.325386	3.81715	0.000135004	0.00363623
128338	DRAM2	261.19	1.22824	0.321985	3.8146	0.000136401	0.00366526
29089	UBE2T	35.0505	-2.67894	0.703332	-3.80892	0.000139573	0.00374172
5757	PTMA	1645.09	-0.95177	0.250076	-3.80592	0.00014128	0.00377866
5337	PLD1	329.654	1.17881	0.310209	3.80005	0.000144669	0.0038603
6692	SPINT1	682.195	0.983441	0.258882	3.79879	0.000145403	0.00387089
2444	FRK	545.192	1.00798	0.265489	3.7967	0.000146636	0.00389112
54821	ERCC6L	22.6145	-3.84505	1.01283	-3.79635	0.000146841	0.00389112
3146	HMGB1	853.444	-0.961315	0.253362	-3.79424	0.000148096	0.00389842
8542	APOL1	236.811	1.20568	0.317771	3.79417	0.000148136	0.00389842
8824	CES2	825.029	0.951289	0.250675	3.79491	0.000147695	0.00389842
7327	UBE2G2	103.436	-1.55946	0.411416	-3.79047	0.000150365	0.00393902
100271927	RASA4B	25.3613	2.94268	0.776311	3.79059	0.000150289	0.00393902
3184	HNRNPD	464.213	-1.05141	0.277809	-3.78466	0.000153916	0.0040137
10926	DBF4	49.4971	-2.185	0.577312	-3.78478	0.000153845	0.0040137
3106	HLA-B	1019.5	0.982797	0.259862	3.78199	0.000155579	0.00404787
2744	GLS	251.58	1.17786	0.311546	3.78071	0.000156384	0.00405961
9881	TRANK1	106.398	1.59169	0.421443	3.77676	0.000158883	0.00410591
10969	EBNA1BP2	71.5154	-1.8457	0.488692	-3.77681	0.000158848	0.00410591
10207	PATJ	342.371	1.16914	0.309609	3.77618	0.000159252	0.00410619
5724	PTAFR	66.1919	1.8318	0.485311	3.77449	0.000160335	0.00410644
7791	ZYX	286.349	-1.44445	0.382611	-3.77524	0.000159855	0.00410644
10765	KDM5B	369.069	1.2291	0.325586	3.77504	0.000159984	0.00410644
55971	BAIAP2L1	337.077	1.08678	0.288064	3.7727	0.000161492	0.00412686
481	ATP1B1	4744.48	0.933745	0.247598	3.77122	0.000162452	0.00414218
9843	HEPH	1361.29	0.981385	0.260422	3.76843	0.000164275	0.00417936
1019	CDK4	32.1254	-2.68904	0.713819	-3.76713	0.000165138	0.00419202
6564	SLC15A1	137.728	1.39952	0.37163	3.76589	0.000165959	0.00420356
10875	FGL2	21.7743	3.23057	0.858344	3.76373	0.000167398	0.00423067
8520	HAT1	104.899	-1.55345	0.413165	-3.75987	0.000170001	0.00428701
84343	HPS3	146.421	1.49145	0.396885	3.75789	0.000171354	0.00431165
966	CD59	1185.47	1.07181	0.2854	3.75546	0.000173026	0.0043442
9249	DHRS3	243.405	1.25954	0.335489	3.75433	0.000173806	0.00435427
10153	CEBPZ	177.601	-1.4475	0.385891	-3.75104	0.000176099	0.0044021
5169	ENPP3	55.2948	2.00635	0.53515	3.74915	0.000177438	0.00442592
6143	RPL19	1348.37	-0.911287	0.243247	-3.74634	0.000179435	0.00445635
6309	SC5D	359.126	1.34018	0.357693	3.74673	0.000179156	0.00445635
8224	SYN3	189.738	1.35507	0.362287	3.74032	0.000183787	0.00455457
63874	ABHD4	94.597	1.62742	0.435166	3.73977	0.000184188	0.00455468
54906	TASOR2	201.05	-1.49565	0.400073	-3.73844	0.000185165	0.00456898
83481	EPPK1	436.024	-1.0779	0.288461	-3.73673	0.00018643	0.00459033
7884	SLBP	75.1206	-1.80978	0.484757	-3.73338	0.000188926	0.00464183
10940	POP1	38.484	-2.52104	0.675855	-3.73014	0.00019137	0.00469184
10317	B3GALT5	996.595	0.924901	0.248016	3.72921	0.000192084	0.00469929
79143	MBOAT7	210.903	1.20255	0.322527	3.72854	0.000192596	0.0047018
50853	VILL	300.717	1.13938	0.305802	3.72587	0.000194643	0.00474168
3135	HLA-G	259.903	1.25921	0.338535	3.7196	0.00019954	0.00485067
5865	RAB3B	442.315	1.10839	0.298199	3.71696	0.000201637	0.00489129
10056	FARSB	94.7464	-1.60248	0.431453	-3.71416	0.000203883	0.00493534
113452	TMEM54	149.961	1.34059	0.361083	3.71269	0.000205072	0.00495367
10396	ATP8A1	208.713	1.20316	0.324699	3.70544	0.00021102	0.00508665
55603	TENT5A	371.172	1.12248	0.303228	3.70176	0.000214109	0.00515028
126961	H3C14	56.9121	-7.31749	1.97778	-3.69985	0.000215723	0.00517825
663	BNIP2	453.851	1.19723	0.323698	3.69862	0.000216777	0.00519269
4792	NFKBIA	154.925	1.31539	0.35576	3.69742	0.000217802	0.00520637
7052	TGM2	184.333	1.68698	0.457057	3.69097	0.000223403	0.00532917
6129	RPL7	1026.43	-0.928951	0.251954	-3.68699	0.000226926	0.00540198
7031	TFF1	3195.84	1.21764	0.330446	3.68484	0.000228851	0.0054365
8301	PICALM	652.178	1.01792	0.276365	3.68325	0.000230281	0.00545919
9572	NR1D1	88.678	1.79081	0.487789	3.67127	0.000241347	0.00568628
9837	GINS1	44.4912	-2.73574	0.745121	-3.67154	0.00024109	0.00568628
644150	WIPF3	106.923	1.52105	0.414236	3.67193	0.000240723	0.00568628
1719	DHFR	110.816	-1.60392	0.437076	-3.66967	0.000242865	0.0057103
6144	RPL21	333.498	-1.17945	0.321457	-3.66909	0.000243416	0.00571157
3397	ID1	311.34	1.46918	0.400543	3.66798	0.000244476	0.00572474
10802	SEC24A	352.234	1.05494	0.287764	3.66599	0.000246383	0.00575764
255743	NPNT	424.286	1.06316	0.290105	3.66473	0.0002476	0.00577432
10635	RAD51AP1	45.4086	-2.70005	0.737068	-3.66323	0.000249053	0.00579642
3276	PRMT1	126.488	-1.49199	0.407477	-3.66155	0.000250696	0.00582285
4585	MUC4	219.422	1.24476	0.34014	3.65955	0.000252659	0.00583922
27075	TSPAN13	225.221	1.22765	0.335489	3.65928	0.000252928	0.00583922
94122	SYTL5	118.263	1.43797	0.392948	3.65943	0.000252776	0.00583922
440353	NPIPB12	22.5619	-3.66825	1.00293	-3.65751	0.000254674	0.00586772
8614	STC2	37.8018	-2.35962	0.645549	-3.65522	0.000256963	0.00590861
57464	STRIP2	143.841	1.36279	0.373005	3.65354	0.000258648	0.00593545
55646	LYAR	27.7412	-2.86109	0.783617	-3.65113	0.000261089	0.00597952
9245	GCNT3	2573.88	0.927866	0.254198	3.65016	0.000262073	0.00599009
2168	FABP1	5696.87	1.04586	0.287213	3.64141	0.000271149	0.00617294
25890	ABI3BP	17.7597	3.57986	0.984029	3.63796	0.000274801	0.00624371
23582	CCNDBP1	94.5786	1.64183	0.451562	3.63589	0.000277021	0.00628169
8361	H4C6	40.8293	-2.42159	0.666176	-3.63507	0.000277908	0.00628939
65065	NBEAL1	554.941	1.06492	0.293072	3.63364	0.000279451	0.00631185
23563	CHST5	114.562	1.4739	0.405916	3.63104	0.000282284	0.0063633
55720	TSR1	131.432	-1.38317	0.381191	-3.62856	0.000285011	0.00641218
10947	AP3M2	26.2529	-2.68756	0.74087	-3.62757	0.000286104	0.00642418
7104	TM4SF4	2262.78	0.943979	0.260466	3.62419	0.000289869	0.00649601
1001	CDH3	631.154	1.14926	0.317225	3.62285	0.000291375	0.00651703
4061	LY6E	659.763	0.986672	0.272596	3.61954	0.000295132	0.00658823
23310	NCAPD3	56.6895	-2.15414	0.595827	-3.61537	0.000299914	0.00668197
55143	CDCA8	27.8136	-2.88061	0.796899	-3.61478	0.000300608	0.00668444
1365	CLDN3	63.9173	1.86593	0.516602	3.61194	0.000303919	0.006745
83903	HASPIN	10.8726	-6.48296	1.79728	-3.6071	0.000309644	0.00685878
4998	ORC1	21.6035	-3.8251	1.06143	-3.60371	0.000313704	0.00693533
613	BCR	151.45	-1.67745	0.46572	-3.60185	0.000315956	0.00697169
10054	UBA2	218.233	-1.19196	0.331037	-3.60067	0.000317395	0.00699
6421	SFPQ	343.895	-1.12621	0.312859	-3.59972	0.000318557	0.00699056
6509	SLC1A4	17.688	-4.45986	1.23897	-3.59966	0.000318639	0.00699056
55291	PPP6R3	365.035	-1.06995	0.297361	-3.59816	0.000320471	0.00701734
3416	IDE	225.79	-1.14677	0.318799	-3.59714	0.000321732	0.00703152
3691	ITGB4	2148.76	0.842935	0.234439	3.59555	0.00032371	0.0070613
28951	TRIB2	1097.57	1.10308	0.307062	3.59238	0.000327671	0.00713415
5795	PTPRJ	453.956	0.990391	0.275897	3.58971	0.000331052	0.00719162
22984	PDCD11	82.5723	-1.70306	0.474547	-3.58881	0.000332191	0.00719162
220042	DDIAS	10.5707	-6.4429	1.79524	-3.58887	0.000332118	0.00719162
9768	PCLAF	25.5546	-3.5273	0.983287	-3.58726	0.000334174	0.00722093
4311	MME	120.494	1.44695	0.403903	3.58242	0.000340424	0.00732967
8968	H3C7	45.9722	-2.41999	0.67562	-3.58189	0.000341123	0.00732967
79644	SRD5A3	346.834	1.1002	0.307155	3.58192	0.000341076	0.00732967
3422	IDI1	442.276	1.07973	0.301506	3.58113	0.000342114	0.00733723
2224	FDPS	369.685	1.11583	0.311668	3.58021	0.000343324	0.00734944
2235	FECH	67.4168	-1.88951	0.528388	-3.57599	0.000348902	0.00745494
8294	H4C9	29.9143	-2.75449	0.770661	-3.57419	0.000351309	0.00749241
338440	ANO9	86.914	1.5436	0.432013	3.57305	0.000352846	0.00751124
55148	UBR7	53.7877	-2.21835	0.621016	-3.57213	0.000354096	0.00752388
55210	ATAD3A	36.7535	-2.31487	0.649353	-3.56489	0.000364004	0.00772011
55558	PLXNA3	86.4813	1.83045	0.513763	3.56283	0.000366875	0.00775499
57458	TMCC3	80.3933	1.75036	0.491295	3.56274	0.000367	0.00775499
6936	GCFC2	51.5263	-1.96166	0.551048	-3.55987	0.000371042	0.00781162
338596	ST8SIA6	85.0249	2.10387	0.590926	3.56029	0.000370445	0.00781162
10099	TSPAN3	1419.34	0.862684	0.242563	3.55654	0.00037577	0.00788391
10946	SF3A3	90.314	-1.74499	0.490651	-3.55649	0.00037585	0.00788391
1869	E2F1	15.7985	-5.6385	1.58617	-3.55479	0.000378284	0.0079205
55003	PAK1IP1	39.6959	-2.29995	0.647142	-3.55401	0.000379402	0.00792944
142	PARP1	122.545	-1.438	0.404857	-3.55187	0.0003825	0.00797964
27286	SRPX2	66.9768	1.80982	0.510222	3.54712	0.000389465	0.0081102
84263	HSDL2	144.547	1.32231	0.372997	3.54508	0.00039249	0.0081584
3909	LAMA3	1179.67	0.93405	0.263515	3.54458	0.000393238	0.00815915
3315	HSPB1	324.587	1.07948	0.304723	3.54251	0.000396333	0.00820854
5876	RABGGTB	109.12	-1.50354	0.424571	-3.54131	0.000398145	0.0082312
5318	PKP2	335.001	-1.10244	0.311465	-3.53953	0.000400834	0.00827189
55759	WDR12	79.1192	-1.94699	0.550425	-3.53726	0.000404306	0.00832856
92126	DSEL	40.1284	-2.30076	0.650617	-3.53628	0.000405804	0.00834444
170384	FUT11	79.3258	1.7326	0.490022	3.53576	0.000406605	0.00834595
54832	VPS13C	447.817	-1.09496	0.30975	-3.53497	0.000407816	0.00835585
6187	RPS2	781.051	-0.925001	0.261779	-3.53352	0.00041007	0.00838707
8362	H4C12	210.447	-1.22117	0.345697	-3.53248	0.000411677	0.00840495
80824	DUSP16	197.015	1.30642	0.36993	3.53153	0.000413163	0.0084203
6578	SLCO2A1	201.294	1.20502	0.341299	3.5307	0.000414463	0.00843182
4904	YBX1	977.388	-0.868671	0.246091	-3.52987	0.000415758	0.00844319
908	CCT6A	277.557	-1.09911	0.31157	-3.52764	0.000419289	0.00849783
3597	IL13RA1	575.765	0.944678	0.267824	3.52723	0.000419929	0.00849783
329	BIRC2	213.616	1.14715	0.325541	3.52384	0.000425347	0.00859231
9528	TMEM59	1563.56	0.891334	0.253008	3.52295	0.000426775	0.008606
58493	INIP	101.95	-1.54287	0.438443	-3.51898	0.000433209	0.00872043
5272	SERPINB9	233.909	1.1788	0.335174	3.51698	0.000436486	0.00875188
6038	RNASE4	88.484	1.83874	0.522869	3.51663	0.00043706	0.00875188
80256	ATOSB	94.597	1.55489	0.442063	3.51734	0.000435888	0.00875188
29974	A1CF	66.4512	1.71702	0.488683	3.51357	0.000442128	0.00883793
166824	RASSF6	384.32	0.990179	0.281923	3.51223	0.000444366	0.00886723
10982	MAPRE2	123.292	1.33692	0.380759	3.51121	0.000446075	0.00888588
3107	HLA-C	1565.28	0.909959	0.259673	3.50425	0.000457889	0.00910356
23246	BOP1	32.019	-2.47049	0.70508	-3.50385	0.00045859	0.00910356
1363	CPE	71.2067	1.84504	0.527204	3.49967	0.000465842	0.00923156
8743	TNFSF10	542.868	1.01501	0.290255	3.49695	0.000470612	0.00931
567	B2M	8919.83	0.845438	0.24204	3.49297	0.000477683	0.00940435
57326	PBXIP1	111.991	1.38957	0.397778	3.49333	0.000477028	0.00940435
79983	POF1B	697.828	0.948046	0.271422	3.49288	0.00047784	0.00940435
5256	PHKA2	178.278	1.33933	0.383651	3.491	0.000481215	0.00942963
56852	RAD18	64.1322	-1.99576	0.571721	-3.49079	0.00048159	0.00942963
64801	ARV1	56.233	-1.89149	0.541845	-3.49084	0.000481508	0.00942963
218	ALDH3A1	49.4475	-2.18224	0.625478	-3.48892	0.000484983	0.00946192
4953	ODC1	112.347	-1.43196	0.410478	-3.48851	0.000485713	0.00946192
9672	SDC3	20.1551	-3.34578	0.958881	-3.48925	0.000484372	0.00946192
79729	SH3D21	107.269	1.42887	0.409666	3.48789	0.000486846	0.00946791
8354	H3C11	59.6226	-1.87223	0.536884	-3.48721	0.000488082	0.00947589
2653	GCSH	53.389	-1.90566	0.546965	-3.48406	0.000493871	0.00953985
6426	SRSF1	322.34	-1.09257	0.313554	-3.48446	0.00049313	0.00953985
27338	UBE2S	27.8185	-2.75806	0.791457	-3.48479	0.000492531	0.00953985
347240	KIF24	15.2463	-4.0166	1.15381	-3.48117	0.000499234	0.00962724
4957	ODF2	35.6597	-2.50361	0.719424	-3.48002	0.000501382	0.00965244
3105	HLA-A	2537.13	0.891462	0.256254	3.47882	0.000503627	0.00966324
57180	ACTR3B	23.9897	-2.96246	0.851562	-3.47886	0.000503557	0.00966324
113263	GLCCI1	23.3687	-2.95477	0.849509	-3.47821	0.000504773	0.00966906
26156	RSL1D1	262.901	-1.22955	0.35366	-3.47665	0.000507715	0.0097092
8764	TNFRSF14	92.3012	1.60295	0.461273	3.47506	0.000510744	0.00975087
130	ADH6	57.7254	-1.93658	0.557643	-3.4728	0.000515053	0.0098168
1786	DNMT1	67.7596	-2.00509	0.578124	-3.46827	0.000523821	0.00993442
4831	NME2	187.773	-1.20746	0.3481	-3.46872	0.000522948	0.00993442
7203	CCT3	383.667	-1.09964	0.31702	-3.46868	0.000523013	0.00993442
78987	CRELD1	37.4016	2.18908	0.631442	3.4668	0.000526703	0.00997259
10741	RBBP9	56.9777	-1.95254	0.563518	-3.46491	0.000530406	0.0100262
8347	H2BC4	173.083	-1.26488	0.365567	-3.46005	0.000540065	0.0101752
51567	TDP2	350.981	1.07361	0.310282	3.4601	0.000539984	0.0101752
84798	C19orf48P	29.215	-2.59752	0.751157	-3.45803	0.000544146	0.0102353
2193	FARSA	94.0827	-1.46027	0.422509	-3.45619	0.000547871	0.0102793
57804	POLD4	62.173	1.75561	0.50799	3.45599	0.000548275	0.0102793
7520	XRCC5	746.644	-0.874033	0.25316	-3.4525	0.000555426	0.0103903
219670	ENKUR	20.1502	3.32661	0.963616	3.45221	0.000556009	0.0103903
201625	DNAH12	31.8838	2.6166	0.758406	3.45012	0.000560328	0.010454
54097	FAM3B	284.125	1.14104	0.331073	3.44649	0.000567918	0.0105784
57154	SMURF1	179.118	1.17463	0.341048	3.44418	0.000572792	0.0106519
7702	ZNF143	100.57	1.52861	0.443957	3.44315	0.00057497	0.0106751
5267	SERPINA4	62.9055	1.79283	0.520942	3.44152	0.000578456	0.0107225
24146	CLDN15	103.801	1.44822	0.420894	3.44081	0.000579975	0.0107333
9852	EPM2AIP1	98.8629	-1.53269	0.445518	-3.44024	0.000581208	0.0107366
56902	PNO1	38.9859	-2.20241	0.640263	-3.43985	0.000582029	0.0107366
9688	NUP93	56.8131	-1.83481	0.53349	-3.43926	0.000583304	0.0107429
3149	HMGB3	58.1259	-2.22668	0.64784	-3.43708	0.000588027	0.0108125
51429	SNX9	407.059	0.960293	0.27943	3.43662	0.000589022	0.0108135
51659	GINS2	9.38123	-6.27502	1.82671	-3.43516	0.000592209	0.0108546
3486	IGFBP3	981.242	0.917488	0.267447	3.43054	0.000602371	0.0110141
8351	H3C4	39.5165	-2.38108	0.694124	-3.43034	0.000602828	0.0110141
109	ADCY3	33.9212	-2.78654	0.812954	-3.42767	0.000608784	0.01107
8332	H2AC16	19.4761	-3.50697	1.02306	-3.42793	0.000608194	0.01107
27085	MTBP	19.0018	-3.10098	0.904567	-3.42813	0.000607751	0.01107
25855	BRMS1	29.6459	-2.46985	0.720874	-3.42619	0.000612109	0.0111129
201725	C4orf46	16.9631	-4.11798	1.2022	-3.42537	0.000613958	0.0111288
6676	SPAG4	33.651	2.41154	0.704402	3.42353	0.000618138	0.0111869
6453	ITSN1	284.822	-1.20643	0.352786	-3.41972	0.000626861	0.0113269
51141	INSIG2	137.725	1.27749	0.373622	3.4192	0.000628053	0.0113306
11260	XPOT	269.32	-1.1546	0.338102	-3.41495	0.000637947	0.0114911
10957	PNRC1	320.746	1.24505	0.364666	3.41423	0.000639629	0.0115033
10008	KCNE3	185.596	-1.20087	0.352149	-3.41011	0.000649374	0.0116603
2710	GK	28.6726	2.47345	0.725968	3.4071	0.000656569	0.011715
9824	ARHGAP11A	48.5525	-2.27038	0.666278	-3.40756	0.000655476	0.011715
23646	PLD3	157.812	1.25814	0.369313	3.4067	0.000657524	0.011715
80168	MOGAT2	17.7108	3.22191	0.945609	3.40724	0.00065624	0.011715
158219	TTC39B	114.47	1.34427	0.39442	3.40822	0.00065387	0.011715
8344	H2BC6	23.0792	-3.06188	0.899657	-3.40339	0.000665557	0.0118397
10322	SMYD5	25.6474	-2.99173	0.879293	-3.40243	0.000667904	0.0118447
162655	ZNF519	18.6864	-3.17653	0.933598	-3.40245	0.000667837	0.0118447
6222	RPS18	1041.46	-0.864544	0.254203	-3.401	0.00067141	0.0118885
57486	NLN	72.6052	-1.85686	0.546098	-3.40023	0.000673281	0.0119033
9871	SEC24D	255.652	1.22149	0.359378	3.39889	0.000676601	0.0119436
6520	SLC3A2	116.362	-1.4245	0.419239	-3.39782	0.000679241	0.0119718
54876	DCAF16	78.7775	-1.53758	0.452682	-3.3966	0.000682287	0.0119898
346606	MOGAT3	18.0201	3.20004	0.942138	3.39657	0.000682355	0.0119898
1244	ABCC2	208.371	-1.36735	0.403658	-3.38738	0.000705626	0.0123797
2804	GOLGB1	985.487	0.857788	0.253271	3.38685	0.000707012	0.0123851
4774	NFIA	102.448	-1.3949	0.412107	-3.3848	0.000712306	0.0124588
64682	ANAPC1	184.713	-1.1624	0.343833	-3.38072	0.000722972	0.0126262
1717	DHCR7	274.91	1.08154	0.320027	3.37954	0.000726085	0.0126612
891	CCNB1	37.6217	-2.48674	0.736051	-3.37848	0.000728873	0.0126906
1984	EIF5A	595.182	-0.892226	0.264189	-3.37722	0.000732215	0.0127102
4601	MXI1	299.311	1.19733	0.354517	3.37736	0.000731851	0.0127102
169792	GLIS3	80.2928	-1.59929	0.473801	-3.37544	0.000736972	0.0127734
23564	DDAH2	32.0103	2.36277	0.700767	3.37169	0.00074709	0.0129293
92689	FAM114A1	288	1.15645	0.343119	3.3704	0.000750604	0.0129705
55959	SULF2	260.165	1.08815	0.322989	3.36901	0.000754398	0.0130165
23214	XPO6	133.805	-1.41954	0.421529	-3.3676	0.000758249	0.0130633
164	AP1G1	597.756	0.96283	0.286074	3.36566	0.000763596	0.0131357
5801	PTPRR	267.997	1.27575	0.379168	3.36461	0.000766509	0.013166
3556	IL1RAP	251.704	1.14885	0.341687	3.3623	0.000772957	0.0132551
8602	NOP14	95.194	-1.65579	0.492513	-3.36193	0.000774005	0.0132551
23234	DNAJC9	61.4725	-2.19378	0.65278	-3.36067	0.000777523	0.0132955
102	ADAM10	1551.13	0.931492	0.277334	3.35873	0.000783007	0.0133053
10314	LANCL1	179.374	-1.15842	0.344816	-3.35952	0.000780775	0.0133053
23076	RRP1B	93.4374	-1.52089	0.452673	-3.35979	0.000780017	0.0133053
80853	KDM7A	259.861	1.36372	0.406005	3.35888	0.000782589	0.0133053
100505989	SMIM31	96.6595	1.40664	0.419049	3.35674	0.000788666	0.0133468
7586	ZKSCAN1	438.428	0.924352	0.275414	3.35622	0.000790144	0.0133522
54869	EPS8L1	107.008	1.40298	0.418296	3.35403	0.000796441	0.0134388
6941	TCF19	13.5429	-5.38292	1.60522	-3.35338	0.00079832	0.0134507
2217	FCGRT	212.364	1.10478	0.329582	3.35206	0.000802128	0.013495
197131	UBR1	213.384	1.13592	0.338932	3.35147	0.000803832	0.0135039
2678	GGT1	75.8154	1.59564	0.47629	3.35015	0.000807673	0.0135486
10938	EHD1	221.336	1.07734	0.321743	3.34846	0.00081263	0.0136113
79017	GGCT	75.1278	-1.58987	0.474862	-3.34806	0.000813786	0.0136113
163590	TOR1AIP2	730.504	0.953296	0.284857	3.34657	0.000818168	0.0136647
138162	PIERCE1	14.3135	-4.06019	1.21363	-3.3455	0.000821338	0.0136977
780	DDR1	422.303	0.954356	0.285505	3.34269	0.000829704	0.0137095
890	CCNA2	59.2907	-4.72536	1.41374	-3.34245	0.000830409	0.0137095
1933	EEF1B2	268.04	-1.0311	0.308313	-3.34432	0.000824851	0.0137095
84293	PRXL2A	298.33	1.16592	0.348741	3.34324	0.000828073	0.0137095
146223	CMTM4	115.113	-1.54711	0.462799	-3.34295	0.000828914	0.0137095
282991	BLOC1S2	62.8229	-1.78977	0.535287	-3.34357	0.000827089	0.0137095
100533483	DNAAF4-CCPG1	8.8768	-6.19245	1.85184	-3.34394	0.000825966	0.0137095
5019	OXCT1	27.8568	-2.82917	0.847274	-3.33915	0.000840356	0.0138538
55640	FLVCR2	28.451	2.55285	0.764811	3.33788	0.000844202	0.0138913
64434	NOM1	46.6385	-2.03608	0.610043	-3.3376	0.000845052	0.0138913
1943	EFNA2	363.096	0.945054	0.28324	3.33658	0.000848152	0.0139223
5332	PLCB4	79.1341	1.61274	0.483779	3.33363	0.000857214	0.014051
9779	TBC1D5	74.6469	1.70646	0.512497	3.3297	0.00086939	0.0142302
5393	EXOSC9	64.9197	-1.83623	0.551823	-3.32758	0.000876045	0.0142983
85477	SCIN	44.0615	1.95314	0.588652	3.31799	0.000906686	0.0147774
6418	SET	927.075	-0.8322	0.25094	-3.31633	0.000912081	0.0148443
3156	HMGCR	590.425	1.03095	0.31092	3.31581	0.000913779	0.0148508
9928	KIF14	15.6139	-4.69624	1.41655	-3.31528	0.000915528	0.0148582
3182	HNRNPAB	358.036	-0.959	0.289458	-3.31309	0.000922719	0.0149538
1577	CYP3A5	1174.3	0.867879	0.262139	3.31076	0.000930429	0.0150363
55345	ZGRF1	18.2487	-3.3059	0.998486	-3.31091	0.000929935	0.0150363
56624	ASAH2	35.6958	2.19709	0.664708	3.30534	0.0009486	0.0153084
23097	CDK19	73.796	1.51751	0.459997	3.29896	0.000970422	0.0156166
134429	STARD4	319.723	1.00922	0.305885	3.29935	0.000969079	0.0156166
7429	VIL1	675.203	0.848872	0.257439	3.29737	0.000975957	0.0156837
1965	EIF2S1	271.113	-1.08769	0.329983	-3.29619	0.000980074	0.0157199
26994	RNF11	285.579	1.02083	0.309723	3.29593	0.000980955	0.0157199
394	ARHGAP5	909.966	0.821419	0.249492	3.29236	0.000993497	0.0158545
5654	HTRA1	167.21	1.30616	0.396705	3.29251	0.00099296	0.0158545
11165	NUDT3	158.506	-1.21935	0.370307	-3.29281	0.000991925	0.0158545
9741	LAPTM4A	574.414	0.981417	0.298142	3.29178	0.000995559	0.0158653
8886	DDX18	240.743	-1.07675	0.327388	-3.28891	0.00100576	0.0160057
5634	PRPS2	105.621	-1.36651	0.415642	-3.2877	0.0010101	0.016041
5753	PTK6	51.7414	1.96586	0.597977	3.28751	0.00101077	0.016041
3875	KRT18	1915.11	-1.07355	0.326866	-3.28439	0.00102203	0.0161526
4126	MANBA	61.0715	1.6458	0.501026	3.28486	0.00102034	0.0161526
11329	STK38	134.67	1.24802	0.379962	3.2846	0.00102128	0.0161526
991	CDC20	17.7661	-3.91551	1.19252	-3.2834	0.00102564	0.0161873
5984	RFC4	20.042	-3.22277	0.981936	-3.28206	0.00103053	0.0162422
5653	KLK6	1051.2	0.812994	0.247952	3.27884	0.00104235	0.0164059
899	CCNF	26.325	-2.92795	0.89368	-3.27629	0.00105182	0.0164527
3313	HSPA9	620.496	-0.859561	0.262319	-3.27678	0.00104997	0.0164527
8565	YARS1	221.464	-1.08423	0.330845	-3.27715	0.00104859	0.0164527
23303	KIF13B	367.061	0.964115	0.294287	3.27611	0.00105249	0.0164527
26577	PCOLCE2	16.1248	3.35926	1.02492	3.27758	0.00104701	0.0164527
3013	H2AC7	38.8271	-2.21635	0.676731	-3.27509	0.0010563	0.0164898
9735	KNTC1	66.5027	-1.76476	0.539205	-3.2729	0.0010645	0.0165952
1525	CXADR	668.762	0.845111	0.258508	3.26919	0.00107855	0.0167897
54107	POLE3	52.1223	-1.78279	0.545388	-3.26884	0.0010799	0.0167897
54069	MIS18A	31.1163	-2.43988	0.746609	-3.26795	0.0010833	0.0168198
4522	MTHFD1	136.724	-1.37771	0.421724	-3.26685	0.0010875	0.0168393
7019	TFAM	79.5517	-1.51702	0.464361	-3.26691	0.0010873	0.0168393
9045	RPL14	662.876	-0.85228	0.260987	-3.26561	0.0010923	0.0168909
57619	SHROOM3	764.113	0.863604	0.264572	3.26416	0.00109789	0.0169545
7027	TFDP1	175.807	-1.18747	0.363845	-3.26367	0.00109979	0.0169611
9184	BUB3	127.633	-1.3915	0.426675	-3.26126	0.00110918	0.01706
29785	CYP2S1	521.748	1.00544	0.30829	3.26134	0.00110889	0.01706
8334	H2AC6	39.7656	-2.17495	0.667129	-3.26017	0.00111346	0.0171029
8727	CTNNAL1	145.831	-1.19641	0.367144	-3.25869	0.0011193	0.0171328
10131	TRAP1	158.387	-1.1654	0.357615	-3.25881	0.00111881	0.0171328
55920	RCC2	277.263	-1.04145	0.319607	-3.25853	0.00111989	0.0171328
9516	LITAF	402.506	0.971555	0.298446	3.25538	0.0011324	0.0173012
8574	AKR7A2	58.7633	1.64747	0.506199	3.2546	0.00113554	0.017326
8662	EIF3B	262.719	-1.09167	0.335527	-3.2536	0.00113953	0.0173639
4082	MARCKS	679.645	0.912318	0.280628	3.25099	0.00115004	0.0174544
55735	DNAJC11	117.098	-1.30291	0.400764	-3.25107	0.00114972	0.0174544
79780	CCDC82	79.091	-1.56473	0.481291	-3.25111	0.00114955	0.0174544
292	SLC25A5	585.338	-0.884163	0.272093	-3.24948	0.00115614	0.0175239
10280	SIGMAR1	148.995	-1.19406	0.367632	-3.24798	0.00116229	0.0175938
2896	GRN	706.428	0.838859	0.258326	3.24729	0.00116509	0.017613
22883	CLSTN1	683.605	0.835391	0.25748	3.2445	0.00117659	0.0177634
55183	RIF1	237.163	-1.17326	0.361765	-3.24317	0.00118207	0.0178227
221830	POLR1F	74.6309	-1.51922	0.468532	-3.24252	0.00118479	0.0178402
5985	RFC5	39.4237	-2.10502	0.649865	-3.23916	0.00119883	0.0179903
9361	LONP1	129.462	-1.27891	0.394846	-3.23901	0.00119946	0.0179903
79733	E2F8	20.3964	-3.52601	1.08856	-3.23914	0.00119889	0.0179903
6175	RPLP0	976.186	-0.824763	0.254734	-3.23774	0.00120481	0.018047
64946	CENPH	25.5393	-2.70795	0.837172	-3.23464	0.00121796	0.0181964
344148	NCKAP5	41.9436	2.04897	0.6334	3.23488	0.00121692	0.0181964
5631	PRPS1	21.0975	-3.00473	0.929061	-3.23415	0.00122004	0.0182038
2673	GFPT1	1049.28	0.864371	0.267455	3.23184	0.00122995	0.0183278
6128	RPL6	1028.27	-0.804272	0.248939	-3.23081	0.00123442	0.0183706
247	ALOX15B	11.8754	3.97227	1.23086	3.22724	0.00124989	0.0185527
51046	ST8SIA3	14.7145	3.51252	1.08836	3.22735	0.00124944	0.0185527
56652	TWNK	17.8035	-3.28463	1.01807	-3.22633	0.00125388	0.0185879
9633	TESMIN	9.0588	-5.77868	1.79166	-3.22531	0.00125835	0.0186301
54658	UGT1A1	534.791	0.973488	0.301884	3.22471	0.00126102	0.0186455
1314	COPA	514.955	0.867469	0.269222	3.22213	0.00127242	0.0187899
4779	NFE2L1	461.365	0.955243	0.296918	3.21719	0.00129451	0.0190916
57325	KAT14	44.3505	-2.01826	0.627571	-3.21599	0.00129997	0.0191474
84365	NIFK	96.2458	-1.36675	0.425132	-3.21489	0.00130496	0.0191963
64841	GNPNAT1	221.616	-1.04012	0.323614	-3.21406	0.00130872	0.019227
5900	RALGDS	96.6153	1.45926	0.454125	3.21335	0.00131197	0.0192501
110091775	CFAP298-TCP10L	18.9523	-3.13398	0.975859	-3.21151	0.00132038	0.0193487
51201	ZDHHC2	109.838	1.39703	0.43536	3.2089	0.00133245	0.0195006
6124	RPL4	1436.55	-0.796869	0.24851	-3.20659	0.00134318	0.0196327
55876	GSDMB	180.756	1.14814	0.358424	3.20329	0.00135869	0.0198342
79651	RHBDF2	52.3259	1.76691	0.551835	3.20187	0.00136538	0.0199065
6790	AURKA	37.1722	-2.14366	0.669705	-3.2009	0.00137001	0.0199233
126	ADH1C	102.7	-6.25606	1.95496	-3.2001	0.00137379	0.019953
5329	PLAUR	191.851	1.15728	0.361821	3.19848	0.00138153	0.02004
5034	P4HB	2778.11	0.798137	0.249628	3.19731	0.00138716	0.0200963
6645	SNTB2	131.096	1.23573	0.387074	3.1925	0.00141046	0.0204081
162461	TMEM92	37.7755	2.00502	0.628351	3.19093	0.00141818	0.020494
2271	FH	141.237	-1.18388	0.371431	-3.18736	0.00143579	0.0206186
6476	SI	276.648	1.22683	0.384889	3.18749	0.00143511	0.0206186
8028	MLLT10	57.2771	-1.67323	0.524892	-3.18776	0.0014338	0.0206186
54866	PPP1R14D	36.0849	2.03538	0.638524	3.18763	0.00143444	0.0206186
196441	ZFC3H1	181.515	1.10539	0.346677	3.18854	0.00142993	0.0206186
54509	RHOF	466.987	0.889664	0.279202	3.18646	0.00144028	0.0206572
57515	SERINC1	670.515	0.865782	0.271742	3.18605	0.00144229	0.0206602
7841	MOGS	140.745	1.21166	0.380638	3.18322	0.00145647	0.0208374
571	BACH1	352.277	1.001	0.314694	3.18088	0.00146826	0.0209799
2309	FOXO3	266.925	0.999527	0.31468	3.17633	0.00149153	0.0212404
8034	SLC25A16	63.4577	-1.69948	0.535061	-3.17623	0.00149202	0.0212404
8871	SYNJ2	68.115	-1.55141	0.488443	-3.17623	0.00149205	0.0212404
23243	ANKRD28	136.597	-1.25224	0.394515	-3.17413	0.00150288	0.0213682
10164	CHST4	173.977	1.15346	0.363529	3.17296	0.00150895	0.0214278
5879	RAC1	1542.84	0.817659	0.257914	3.17028	0.00152294	0.0215998
6130	RPL7A	744.229	-0.807485	0.254972	-3.16696	0.0015404	0.0218205
4681	NBL1	374.47	0.936876	0.295876	3.16644	0.00154315	0.0218325
860	RUNX2	51.8632	-2.07525	0.656565	-3.16077	0.00157354	0.022235
55329	MNS1	13.7243	-3.89256	1.23194	-3.1597	0.0015793	0.0222889
57102	FERRY3	46.1893	-1.92599	0.609772	-3.15855	0.00158557	0.0223499
6303	SAT1	2345.05	0.825617	0.261521	3.15698	0.00159411	0.0223887
8331	H2AC14	19.8732	-3.28152	1.03939	-3.15717	0.00159307	0.0223887
26085	KLK13	46.5153	1.91567	0.606806	3.15697	0.00159417	0.0223887
2549	GAB1	143.166	1.2288	0.389401	3.15563	0.00160153	0.0224645
4301	AFDN	618.139	0.84505	0.267856	3.15487	0.00160571	0.0224878
54552	GNL3L	93.5566	-1.41022	0.447035	-3.15461	0.00160711	0.0224878
3136	HLA-H	183.869	1.11282	0.353024	3.15225	0.00162015	0.0225663
55239	OGFOD1	100.284	-1.37858	0.437343	-3.15218	0.00162059	0.0225663
92856	IMP4	75.6012	-1.45377	0.461137	-3.15257	0.00161837	0.0225663
389792	IER5L	51.471	1.73036	0.548902	3.15241	0.00161929	0.0225663
3155	HMGCL	63.4895	1.54145	0.489135	3.15139	0.00162498	0.0226
79172	CENPO	26.8838	-2.67019	0.847575	-3.15039	0.00163054	0.0226499
10079	ATP9A	209.998	1.04955	0.333603	3.1461	0.00165462	0.0229567
9066	SYT7	39.4251	2.19751	0.698925	3.14413	0.00166581	0.0230019
26091	HERC4	167.246	1.12708	0.358357	3.14514	0.00166006	0.0230019
64129	TINAGL1	469.306	0.881075	0.28023	3.14411	0.0016659	0.0230019
286343	LURAP1L	100.655	1.51636	0.482183	3.14479	0.00166205	0.0230019
8533	COPS3	96.6947	-1.38381	0.440314	-3.14278	0.00167349	0.0230789
4192	MDK	477.604	0.878409	0.279689	3.14066	0.00168567	0.023219
9886	RHOBTB1	89.9152	1.4191	0.451909	3.14023	0.00168815	0.0232252
8202	NCOA3	302.073	1.04682	0.333454	3.13931	0.00169343	0.0232641
11004	KIF2C	17.8725	-3.71227	1.18261	-3.13904	0.00169503	0.0232641
23558	WBP2	217.482	1.0227	0.325881	3.13826	0.00169951	0.0232978
100302652	ASB3	20.8553	2.69288	0.859094	3.13456	0.00172113	0.0235659
400	ARL1	261.877	0.960657	0.306526	3.13402	0.00172431	0.0235814
1431	CS	353.658	-0.936538	0.298876	-3.13353	0.00172717	0.0235887
51100	SH3GLB1	494.258	0.852764	0.272168	3.13323	0.00172896	0.0235887
113115	MTFR2	14.7976	-4.26549	1.36168	-3.13251	0.0017332	0.0236185
7316	UBC	3148.08	0.763008	0.243632	3.1318	0.00173738	0.023619
81624	DIAPH3	19.1878	-3.53229	1.1279	-3.13175	0.00173771	0.023619
221079	ARL5B	371.4	0.913356	0.291671	3.13146	0.00173942	0.023619
28977	MRPL42	276.702	-1.03652	0.331157	-3.12998	0.00174817	0.0237099
9521	EEF1E1	47.7786	-1.93193	0.617378	-3.12925	0.00175255	0.0237412
11119	BTN3A1	80.9519	1.42595	0.455854	3.12808	0.00175951	0.0238074
50632	CALY	20.022	2.79698	0.894845	3.12566	0.00177407	0.0238916
51026	GOLT1B	92.3839	1.33869	0.428288	3.12568	0.00177394	0.0238916
64764	CREB3L2	211.845	1.09444	0.350051	3.12652	0.00176887	0.0238916
79035	NABP2	49.751	-1.75198	0.560464	-3.12595	0.00177231	0.0238916
9700	ESPL1	14.7845	-3.90138	1.24903	-3.12354	0.00178689	0.0240361
55723	ASF1B	18.177	-4.04886	1.29681	-3.12217	0.00179525	0.0241111
79789	CLMN	542.912	1.1585	0.371083	3.12193	0.00179667	0.0241111
7390	UROS	43.2051	-1.94438	0.623016	-3.12092	0.00180287	0.024166
284098	PIGW	24.0824	-2.7601	0.885057	-3.11856	0.00181736	0.0243319
23270	TSPYL4	22.522	-2.65143	0.850363	-3.118	0.00182081	0.0243497
332	BIRC5	17.3204	-4.23845	1.36091	-3.11442	0.00184308	0.0246187
950	SCARB2	1244.48	0.799659	0.257271	3.10823	0.00188211	0.0251109
5928	RBBP4	289.027	-0.94468	0.304055	-3.10694	0.00189036	0.0251916
817	CAMK2D	599.523	0.818673	0.263637	3.1053	0.00190085	0.025302
650	BMP2	167.232	1.17329	0.378013	3.10383	0.00191034	0.0253365
55437	STRADB	54.2775	1.79792	0.579296	3.10363	0.00191165	0.0253365
79888	LPCAT1	148.039	1.1492	0.370198	3.10429	0.00190738	0.0253365
377841	ENTPD8	16.2827	2.88574	0.929827	3.10353	0.00191227	0.0253365
8364	H4C3	95.592	-1.37603	0.443469	-3.10288	0.00191648	0.025363
54629	MINDY2	196.488	1.39746	0.450842	3.09967	0.00193739	0.0256102
6651	SON	903.837	0.777846	0.251115	3.09757	0.00195113	0.0257513
120224	TMEM45B	569.827	0.945642	0.305306	3.09735	0.00195256	0.0257513
11345	GABARAPL2	114.626	1.21347	0.392075	3.095	0.00196813	0.0259269
124565	SLC38A10	110.786	1.53002	0.494472	3.09425	0.00197314	0.025963
10921	RNPS1	237.506	-0.99244	0.320933	-3.09235	0.00198575	0.0260991
54704	PDP1	174.094	1.05044	0.339984	3.08967	0.00200379	0.0263061
55818	KDM3A	210.027	1.0828	0.350511	3.08921	0.00200692	0.0263148
201294	UNC13D	125.753	1.20017	0.388544	3.08889	0.00200904	0.0263148
4751	NEK2	13.7399	-4.30827	1.39645	-3.08516	0.00203444	0.0265867
3615	IMPDH2	85.65	-1.47348	0.477668	-3.08473	0.00203737	0.0265947
677	ZFP36L1	740.676	0.807286	0.261776	3.08388	0.00204322	0.0266116
11080	DNAJB4	69.864	1.49058	0.483349	3.08387	0.0020433	0.0266116
9097	USP14	323.727	-0.931609	0.302157	-3.0832	0.00204789	0.0266412
968	CD68	833.528	0.796246	0.258383	3.08164	0.00205861	0.0267411
5578	PRKCA	244.58	1.05091	0.341086	3.08107	0.00206256	0.0267411
404744	NPSR1-AS1	9.72122	4.21261	1.36725	3.08109	0.00206247	0.0267411
57198	ATP8B2	9.577	4.24687	1.37897	3.07974	0.00207183	0.0268309
9181	ARHGEF2	103.746	1.25163	0.406507	3.079	0.00207698	0.0268672
317649	EIF4E3	216.215	1.04144	0.338626	3.07548	0.00210165	0.0271557
220988	HNRNPA3	760.718	-0.878926	0.285851	-3.07477	0.00210664	0.0271897
64105	CENPK	27.6836	-2.4288	0.790122	-3.07396	0.00211237	0.027233
3628	INPP1	117.444	1.20611	0.392491	3.07295	0.00211956	0.0272627
10146	G3BP1	553.787	-0.908432	0.295653	-3.07263	0.0021218	0.0272627
55299	BRIX1	85.5073	-1.38364	0.450213	-3.07329	0.00211711	0.0272627
57018	CCNL1	258.836	0.976329	0.317853	3.07163	0.0021289	0.0273232
29881	NPC1L1	166.119	1.06792	0.34782	3.07033	0.00213823	0.0274124
5214	PFKP	914.042	0.881232	0.287175	3.06863	0.00215043	0.027538
400506	KNOP1	57.105	-1.91949	0.626193	-3.06533	0.00217429	0.0278125
9276	COPB2	567.429	0.816571	0.266434	3.06481	0.00217805	0.0278296
1033	CDKN3	16.8363	-3.42712	1.11857	-3.06384	0.00218513	0.0278689
10797	MTHFD2	207.619	-1.08555	0.354325	-3.06373	0.00218599	0.0278689
64834	ELOVL1	271.899	1.0289	0.335873	3.06336	0.00218869	0.0278724
200373	CFAP221	11.6978	-3.89072	1.27046	-3.06244	0.0021954	0.0279269
3159	HMGA1	866.209	-0.879613	0.287604	-3.05842	0.00222505	0.0282414
81631	MAP1LC3B	264.682	1.02195	0.334306	3.05692	0.00223626	0.0283523
901	CCNG2	282.636	0.925372	0.30284	3.05565	0.00224575	0.0284412
81611	ANP32E	252.941	-1.04846	0.343272	-3.05431	0.0022558	0.028537
54962	TIPIN	20.3352	-3.04171	0.997291	-3.04997	0.00228862	0.0289204
54855	TENT5C	39.2533	1.83517	0.601999	3.04847	0.00230013	0.0290338
22868	FASTKD2	130.518	-1.15299	0.378606	-3.04537	0.00232394	0.0293021
55727	BTBD7	181.515	-1.07682	0.35378	-3.04377	0.00233636	0.0293941
63901	FAM111A	83.5114	-1.59561	0.524172	-3.04405	0.00233416	0.0293941
23200	ATP11B	404.806	1.01686	0.334182	3.04283	0.00234367	0.0294538
13	AADAC	48.0905	-1.99785	0.65666	-3.04244	0.00234667	0.0294592
4189	DNAJB9	97.4221	1.30227	0.428124	3.0418	0.00235171	0.0294902
51582	AZIN1	379.663	0.858649	0.282366	3.0409	0.00235869	0.0295454
5257	PHKB	158.972	1.18908	0.391158	3.03989	0.00236667	0.029613
4047	LSS	84.1805	1.36279	0.448356	3.03953	0.00236948	0.0296159
6892	TAPBP	795.334	0.765113	0.251856	3.03789	0.00238238	0.0297447
79000	AUNIP	11.9631	-4.05133	1.33399	-3.037	0.00238948	0.0298009
2935	GSPT1	423.428	-0.99725	0.328421	-3.0365	0.00239339	0.0298099
4324	MMP15	216.343	1.02646	0.33807	3.03625	0.0023954	0.0298099
5901	RAN	392.289	-0.913573	0.301042	-3.03471	0.00240768	0.0299304
6233	RPS27A	888.971	-0.770451	0.254025	-3.03298	0.00242153	0.03007
2091	FBL	81.8892	-1.41541	0.46683	-3.03196	0.00242975	0.0301068
23030	KDM4B	93.1377	1.48187	0.488744	3.03199	0.00242948	0.0301068
284618	RUSC1-AS1	77.4264	1.36168	0.449439	3.02972	0.00244778	0.0302976
644844	PHGR1	688.492	0.894387	0.295342	3.02831	0.00245928	0.0304071
8343	H2BC7	18.2935	-3.05868	1.0107	-3.02629	0.00247574	0.0305448
81618	ITM2C	1008.82	0.766192	0.253156	3.02657	0.00247348	0.0305448
3693	ITGB5	211.755	1.04781	0.34649	3.02406	0.00249408	0.030738
4771	NF2	166.38	-1.05981	0.350594	-3.02289	0.0025037	0.0308234
144455	E2F7	28.1038	-2.73206	0.904127	-3.02176	0.00251306	0.0309055
163	AP2B1	534.838	-0.891658	0.295197	-3.02055	0.00252312	0.0309629
79863	RBFA	24.054	-2.60444	0.862168	-3.02081	0.00252102	0.0309629
9429	ABCG2	346.036	0.937457	0.310464	3.01953	0.00253164	0.0310343
133	ADM	244.827	1.33803	0.44327	3.01853	0.00254003	0.0310975
81831	NETO2	73.8592	-1.56262	0.517721	-3.01827	0.00254222	0.0310975
134430	WDR36	129.747	-1.18915	0.394383	-3.01521	0.002568	0.0313794
5690	PSMB2	422.525	-0.868085	0.287943	-3.01478	0.00257164	0.0313905
8357	H3C10	20.0122	-2.79862	0.928746	-3.01333	0.00258399	0.0315077
2650	GCNT1	419.543	1.05688	0.350916	3.01178	0.00259718	0.0316348
2114	ETS2	286.514	-0.964598	0.320729	-3.00752	0.00263388	0.0318452
7398	USP1	114.054	-1.26379	0.42007	-3.00852	0.00262524	0.0318452
10960	LMAN2	345.84	0.909469	0.302315	3.00835	0.00262671	0.0318452
28999	KLF15	195.815	1.07945	0.358915	3.00754	0.0026337	0.0318452
55670	PEX26	192.627	1.13712	0.378083	3.0076	0.00263321	0.0318452
80267	EDEM3	385.85	0.863002	0.286884	3.00819	0.00262806	0.0318452
94103	ORMDL3	139.514	1.1455	0.380797	3.00816	0.00262838	0.0318452
3151	HMGN2	205.077	-1.05101	0.3497	-3.00546	0.00265181	0.0320283
55715	DOK4	180.812	1.06759	0.35561	3.00214	0.00268086	0.0323111
83786	FRMD8	264.294	-1.01397	0.337741	-3.00221	0.00268029	0.0323111
60436	TGIF2	22.7757	-2.48731	0.828971	-3.00048	0.00269555	0.032454
2932	GSK3B	342.366	0.902451	0.301038	2.9978	0.00271935	0.0326379
5660	PSAP	1584.86	0.716681	0.239067	2.99782	0.00271916	0.0326379
55312	RFK	286.348	0.906054	0.302231	2.99789	0.0027186	0.0326379
2664	GDI1	173.763	1.03352	0.344797	2.99747	0.00272226	0.0326387
8853	ASAP2	411.445	0.826154	0.275876	2.99466	0.00274751	0.032907
8883	NAE1	185.166	-1.16398	0.388991	-2.9923	0.00276885	0.0331281
203286	ANKS6	40.4933	-1.91714	0.640775	-2.9919	0.00277245	0.0331365
6146	RPL22	594.511	-0.893784	0.298802	-2.99122	0.00277861	0.0331756
205327	C2orf69	75.1897	-1.3862	0.463537	-2.99049	0.00278526	0.0332204
961	CD47	516.21	0.825618	0.276286	2.98827	0.00280558	0.0334281
471	ATIC	121.746	-1.39202	0.465957	-2.98743	0.00281332	0.0334855
55013	MCUB	27.8993	-2.1794	0.729812	-2.98625	0.00282425	0.0335808
5869	RAB5B	481.842	0.807903	0.270573	2.98589	0.00282752	0.0335849
51280	GOLM1	2792.88	0.731571	0.245065	2.98521	0.00283382	0.0336249
987	LRBA	588.967	0.811591	0.272198	2.98162	0.00286724	0.0339584
6541	SLC7A1	194.516	-1.01987	0.34206	-2.98156	0.00286785	0.0339584
4300	MLLT3	106.473	1.22802	0.41279	2.97493	0.00293053	0.0346649
10469	TIMM44	54.7303	-1.64468	0.553161	-2.97325	0.00294668	0.0348199
10133	OPTN	162.65	1.04351	0.351035	2.97266	0.00295231	0.0348506
165055	CCDC138	20.2171	-2.65754	0.894754	-2.97014	0.00297666	0.0351019
5359	PLSCR1	157.838	1.05118	0.354187	2.96788	0.00299865	0.035325
2263	FGFR2	60.6018	-1.4889	0.50181	-2.96705	0.00300673	0.0353476
132660	LIN54	56.7715	-1.72325	0.580792	-2.96707	0.0030065	0.0353476
10772	SRSF10	218.779	-0.971574	0.327677	-2.96503	0.0030265	0.0355072
55364	IMPACT	130.429	-1.11941	0.37751	-2.96525	0.00302433	0.0355072
55170	PRMT6	21.387	-2.56434	0.865432	-2.96307	0.00304586	0.0356978
5859	QARS1	173.969	-1.04901	0.354175	-2.96184	0.00305811	0.0358049
6218	RPS17	1078.99	-0.765705	0.258554	-2.96149	0.00306152	0.0358082
10103	TSPAN1	1000.1	0.833429	0.281501	2.96066	0.00306982	0.0358688
51599	LSR	535.253	0.783618	0.264989	2.95717	0.00310479	0.0362405
2187	FANCB	13.2658	-4.12716	1.39651	-2.95533	0.00312331	0.0363826
10519	CIB1	153.416	1.04882	0.354874	2.95547	0.00312188	0.0363826
655	BMP7	41.6548	-1.8235	0.617345	-2.95377	0.00313918	0.0364934
29889	GNL2	151.844	-1.1625	0.393529	-2.95404	0.00313642	0.0364934
51496	CTDSPL2	211.457	-0.990377	0.335538	-2.95161	0.00316122	0.0367124
2512	FTL	1228.11	-0.753563	0.255483	-2.94956	0.00318225	0.0369181
6237	RRAS	83.1816	1.42236	0.482277	2.94926	0.00318537	0.0369181
4924	NUCB1	386.287	0.911202	0.309271	2.94629	0.00321608	0.0372247
10541	ANP32B	274.347	-0.902533	0.306351	-2.94608	0.00321831	0.0372247
9791	PTDSS1	103.858	-1.26699	0.43028	-2.94456	0.00323415	0.037338
25894	PLEKHG4	10.1746	-4.47658	1.52031	-2.94451	0.00323461	0.037338
23481	PES1	62.8139	-1.48647	0.505089	-2.94299	0.00325058	0.0374576
79152	FA2H	241.843	1.31474	0.44675	2.9429	0.0032515	0.0374576
23446	SLC44A1	320.823	0.865557	0.294152	2.94255	0.00325523	0.0374629
5351	PLOD1	174.682	1.0675	0.362946	2.94121	0.00326928	0.0375558
200958	MUC20	237.627	1.07598	0.365834	2.94116	0.00326985	0.0375558
23406	COTL1	218.471	-1.02589	0.348931	-2.9401	0.00328111	0.037634
83540	NUF2	14.4588	-4.07369	1.38566	-2.9399	0.00328321	0.037634
11161	ERG28	171.12	1.05682	0.359741	2.93773	0.00330622	0.0378598
91860	CALML4	348.555	1.04263	0.354994	2.93704	0.0033136	0.0379066
5305	PIP4K2A	132.363	1.24502	0.424126	2.93549	0.00333026	0.0380592
5029	P2RY2	234.62	1.22505	0.417922	2.93129	0.00337561	0.038406
6207	RPS13	479.112	-0.798012	0.272254	-2.93113	0.00337735	0.038406
26056	RAB11FIP5	99.1317	1.3771	0.469668	2.93208	0.00336701	0.038406
84128	WDR75	128.018	-1.26814	0.432531	-2.9319	0.0033689	0.038406
440957	UQCC5	8.9082	-5.36518	1.8303	-2.93132	0.00337528	0.038406
23071	ERP44	299.491	0.88017	0.30038	2.93019	0.00338754	0.0384838
226	ALDOA	3642.15	1.03505	0.353305	2.92964	0.00339356	0.0385141
7498	XDH	94.5226	1.23208	0.420849	2.92761	0.00341581	0.03869
282809	POC1B	121.169	1.11686	0.381469	2.92778	0.00341387	0.03869
10196	PRMT3	38.7291	-1.84527	0.630531	-2.92654	0.00342758	0.0387851
5328	PLAU	74.9014	1.62611	0.555824	2.92559	0.00343807	0.0388318
85459	CEP295	82.8261	-1.32143	0.451686	-2.92555	0.00343848	0.0388318
210	ALAD	62.9356	1.63581	0.559431	2.92405	0.00345507	0.0389425
9631	NUP155	190.447	-1.17158	0.400666	-2.92408	0.00345472	0.0389425
55974	SLC50A1	132.11	1.10874	0.379298	2.92313	0.00346534	0.0389817
84946	LTV1	68.8097	-1.41889	0.485365	-2.92335	0.0034629	0.0389817
114134	SLC2A13	63.5553	1.50956	0.517037	2.91963	0.00350442	0.0393711
375318	AQP12B	15.8565	2.90087	0.993645	2.91942	0.00350682	0.0393711
375318	AQP12A	15.8565	2.90087	0.993645	2.91942	0.00350682	0.0393711
8340	H2BC13	20.1236	-2.60144	0.891236	-2.91891	0.00351261	0.0393976
25764	HYPK	57.6309	-1.51203	0.51822	-2.91774	0.00352575	0.0395063
6415	SELENOW	172.531	1.02747	0.35223	2.91705	0.00353363	0.0395112
9823	ARMCX2	12.6158	3.66717	1.25709	2.91717	0.00353218	0.0395112
23171	GPD1L	92.7177	-1.39156	0.477086	-2.91679	0.00353652	0.0395112
221150	SKA3	15.296	-3.34665	1.14822	-2.91465	0.00356086	0.0397444
2065	ERBB3	723.502	0.964945	0.331271	2.91286	0.00358139	0.0399348
10916	MAGED2	47.9686	1.58299	0.543644	2.91181	0.00359343	0.0400301
51703	ACSL5	656.983	0.864012	0.296843	2.91067	0.0036066	0.0401378
7851	MALL	2086.59	0.755928	0.260034	2.90703	0.00364876	0.0405677
3191	HNRNPL	468.522	-0.802173	0.275997	-2.90646	0.00365549	0.0406032
999	CDH1	2587.31	0.67421	0.232049	2.90547	0.00366707	0.0406531
10189	ALYREF	55.7829	-1.52609	0.525212	-2.90566	0.00366479	0.0406531
708	C1QBP	175.43	-1.02413	0.352692	-2.90376	0.00368714	0.0407968
5033	P4HA1	1379.49	2.3403	0.805902	2.90394	0.00368495	0.0407968
51669	SARAF	318.616	0.869001	0.299336	2.90309	0.00369501	0.0408444
10381	TUBB3	117.473	1.34149	0.462234	2.90219	0.00370566	0.0409228
51256	TBC1D7	22.9221	-2.30439	0.794579	-2.90014	0.00372994	0.0411357
55186	SLC25A36	312.014	0.882059	0.304163	2.89996	0.00373212	0.0411357
23001	WDFY3	225.786	1.19908	0.413558	2.89942	0.00373851	0.0411667
64328	XPO4	117.378	-1.50459	0.5193	-2.89734	0.00376342	0.0414012
2295	FOXF2	8.55304	5.31242	1.83442	2.89596	0.00378002	0.0414291
2934	GSN	946.877	1.00758	0.347929	2.89593	0.0037804	0.0414291
7280	TUBB2A	130.121	1.12633	0.38889	2.89627	0.00377631	0.0414291
54865	GPATCH4	25.7139	-2.20991	0.763009	-2.89631	0.00377573	0.0414291
51693	TRAPPC2L	43.4479	-1.72168	0.594699	-2.89504	0.00379113	0.0414675
120425	JAML	29.5345	2.38656	0.824302	2.89525	0.00378858	0.0414675
201895	SMIM14	372.27	0.821052	0.283672	2.89437	0.00379922	0.0415164
29953	TRHDE	33.0846	-1.99321	0.688896	-2.89334	0.00381163	0.0415926
84188	FAR1	293.257	-0.905754	0.313064	-2.8932	0.00381344	0.0415926
55871	ZNG1A	98.5987	-1.33114	0.460533	-2.89043	0.0038471	0.0419199
10956	OS9	548.869	0.771869	0.26715	2.88927	0.00386136	0.0420353
2058	EPRS1	639.646	-0.752137	0.260708	-2.88497	0.00391445	0.0424215
5747	PTK2	340.639	0.833512	0.288859	2.88553	0.0039075	0.0424215
6662	SOX9	543.306	0.776988	0.269322	2.88498	0.00391436	0.0424215
7167	TPI1	795.927	1.01503	0.351826	2.88503	0.00391373	0.0424215
23518	R3HDM1	84.7978	-1.31756	0.456724	-2.8848	0.0039166	0.0424215
80139	ZNF703	244.226	-0.934631	0.324006	-2.88461	0.00391902	0.0424215
29943	PADI1	37.7504	1.80617	0.626263	2.88405	0.00392597	0.0424568
978	CDA	66.3556	1.36929	0.474981	2.88283	0.00394125	0.0425679
80271	ITPKC	61.9282	1.5485	0.537181	2.88263	0.00394367	0.0425679
3839	KPNA3	144.618	-1.10162	0.382428	-2.8806	0.00396921	0.0427631
10984	KCNQ1OT1	225.339	1.04124	0.361435	2.88086	0.00396588	0.0427631
7512	XPNPEP2	49.3854	1.54378	0.536088	2.87972	0.00398028	0.0428421
57122	NUP107	75.6206	-1.34797	0.468438	-2.87758	0.00400734	0.0430526
65084	TMEM135	123.565	1.15537	0.401501	2.87764	0.00400662	0.0430526
63977	PRDM15	32.0044	-1.9206	0.667916	-2.87551	0.00403378	0.0432961
2222	FDFT1	845.605	0.779891	0.271592	2.87156	0.00408457	0.0438003
7058	THBS2	29.5186	-2.30723	0.8037	-2.87077	0.00409477	0.0438687
328	APEX1	88.5967	-1.27254	0.443342	-2.87035	0.00410024	0.0438863
692247	LMNTD2-AS1	13.7851	3.22849	1.12495	2.86991	0.00410594	0.0439064
29078	NDUFAF4	21.4915	-2.45925	0.857453	-2.86809	0.00412963	0.0441186
4763	NF1	544.752	0.822954	0.287015	2.86729	0.00414007	0.044189
4292	MLH1	43.6902	-1.69843	0.592716	-2.8655	0.00416353	0.0443981
3097	HIVEP2	192.533	0.953719	0.333059	2.86352	0.00418965	0.0445937
23352	UBR4	1138.75	0.717645	0.250615	2.86354	0.00418932	0.0445937
55128	TRIM68	29.8899	2.00578	0.700553	2.86315	0.00419458	0.0446048
84418	CYSTM1	719.954	0.850374	0.29716	2.86167	0.00421418	0.0447717
10390	CEPT1	189.468	0.965318	0.337435	2.86075	0.00422638	0.0448599
51	ACOX1	295.838	0.854439	0.298725	2.86029	0.00423257	0.0448712
1602	DACH1	25.4756	2.52638	0.883323	2.86009	0.00423527	0.0448712
22949	PTGR1	415.86	1.07983	0.377596	2.85976	0.00423963	0.0448759
6168	RPL37A	1549.93	-0.707668	0.247529	-2.85893	0.00425068	0.0449514
28	ABO	303.376	0.872282	0.30516	2.85844	0.00425732	0.0449802
8856	NR1I2	143.285	1.09365	0.382694	2.85775	0.00426652	0.0449946
51000	SLC35B3	84.2143	1.24507	0.435657	2.85791	0.00426442	0.0449946
6206	RPS12	319.705	-0.898909	0.314952	-2.85412	0.00431566	0.045471
55240	STEAP3	40.78	-1.74153	0.610357	-2.85329	0.00432688	0.0455473
7360	UGP2	445.802	0.87926	0.308484	2.85026	0.00436833	0.0459346
406991	MIR21	193.284	1.01377	0.355705	2.85002	0.00437167	0.0459346
2026	ENO2	55.7436	1.62661	0.57098	2.84881	0.00438829	0.0459829
3192	HNRNPU	982.306	-0.839535	0.294689	-2.84889	0.00438721	0.0459829
6731	SRP72	361.141	-0.854758	0.300007	-2.84912	0.00438399	0.0459829
6601	SMARCC2	202.491	0.951522	0.334123	2.84782	0.00440198	0.0460842
9601	PDIA4	898.944	0.776566	0.272853	2.8461	0.00442584	0.0462918
10555	AGPAT2	230.92	0.906729	0.318642	2.8456	0.00443279	0.0463222
9232	PTTG1	14.026	-3.5661	1.25351	-2.84489	0.00444265	0.046383
84842	HPDL	15.7884	-2.92496	1.02831	-2.84442	0.00444918	0.0464089
1973	EIF4A1	829.384	-0.76227	0.268018	-2.84411	0.00445363	0.0464132
57140	RNPEPL1	97.8213	1.2319	0.433258	2.84334	0.00446435	0.0464827
11214	AKAP13	475.188	0.908737	0.319771	2.84184	0.00448543	0.046656
65083	NOL6	38.4818	-1.91732	0.674739	-2.84158	0.00448912	0.046656
23322	RPGRIP1L	12.3631	-3.51389	1.23711	-2.8404	0.00450571	0.0466809
25758	KIAA1549L	47.2282	1.60283	0.564335	2.84021	0.00450835	0.0466809
26586	CKAP2	80.0101	-1.3829	0.486934	-2.84002	0.00451112	0.0466809
27131	SNX5	189.461	-0.954958	0.336257	-2.83996	0.00451187	0.0466809
94005	PIGS	231.131	0.944924	0.332661	2.8405	0.00450427	0.0466809
26136	TES	263.887	0.911099	0.320894	2.83925	0.00452193	0.0467397
79073	TMEM109	29.6712	-2.03707	0.717535	-2.83899	0.00452569	0.0467397
55785	FGD6	191.531	0.939699	0.33113	2.83786	0.00454175	0.0468212
81567	TXNDC5	264.143	-0.891701	0.314215	-2.83787	0.00454161	0.0468212
9644	SH3PXD2A	239.114	1.27852	0.450881	2.83561	0.00457384	0.0471098
83932	SPRTN	36.6032	-1.79652	0.633735	-2.83482	0.00458518	0.0471842
63929	XPNPEP3	59.8729	-1.58167	0.558217	-2.83343	0.00460515	0.0473472
4927	NUP88	114.877	-1.12074	0.395601	-2.83301	0.00461125	0.0473675
5567	PRKACB	246.684	0.887834	0.313697	2.83023	0.00465152	0.0476958
79075	DSCC1	9.51915	-4.80906	1.69902	-2.83049	0.00464762	0.0476958
5525	PPP2R5A	246.45	0.942781	0.333423	2.82758	0.00469016	0.0480491
8924	HERC2	212.191	-1.21614	0.430214	-2.82684	0.00470105	0.0481176
64866	CDCP1	756.222	0.715639	0.253221	2.82614	0.00471128	0.0481794
10475	TRIM38	140.18	1.03437	0.366137	2.82509	0.0047268	0.0482362
28231	SLCO4A1	52.7154	1.48982	0.527389	2.82491	0.00472946	0.0482362
131675794	NPIPA6	13.6393	-3.28588	1.16306	-2.82521	0.00472493	0.0482362
219	ALDH1B1	43.4647	-1.68751	0.59754	-2.8241	0.00474143	0.0483154
284695	ZNF326	130.787	-1.12415	0.398266	-2.82261	0.00476348	0.048497
389	RHOC	689.435	0.803272	0.284953	2.81896	0.0048179	0.0488292
2491	CENPI	16.975	-2.74124	0.972267	-2.81943	0.00481089	0.0488292
4928	NUP98	291.46	-0.948554	0.336484	-2.81902	0.0048171	0.0488292
22796	COG2	72.2035	-1.46959	0.521169	-2.81979	0.00480546	0.0488292
23112	TNRC6B	349.116	-0.842264	0.298696	-2.8198	0.00480531	0.0488292
51449	PCYOX1	247.783	0.913844	0.324206	2.81871	0.00482164	0.0488292
57650	CIP2A	16.1521	-3.20891	1.13897	-2.81739	0.00484164	0.0489885
7347	UCHL3	70.1268	-1.5235	0.541356	-2.81423	0.00488939	0.0493412
727910	TLCD2	194.014	1.09535	0.389194	2.81442	0.00488655	0.0493412
5471	PPAT	55.3586	-1.49289	0.530596	-2.8136	0.00489896	0.0493943
1964	EIF1AX	272.131	-0.879558	0.312673	-2.81303	0.00490772	0.0493958
4233	MET	665.487	0.727657	0.258664	2.81313	0.00490617	0.0493958
6548	SLC9A1	326.909	0.835281	0.29701	2.8123	0.0049188	0.0494639
2040	STOM	835.041	0.767024	0.27277	2.81198	0.00492381	0.049465
5238	PGM3	229.414	0.89532	0.318423	2.81173	0.00492753	0.049465
51208	CLDN18	161.417	1.25372	0.446002	2.81102	0.00493843	0.0495311
6188	RPS3	966.998	-0.699933	0.24926	-2.80804	0.00498437	0.0499481
79784	MYH14	1524.36	0.6709	0.239103	2.8059	0.0050176	0.0502373
83696	TRAPPC9	69.7297	1.48041	0.527661	2.80561	0.00502215	0.050239
9495	AKAP5	9.58383	-4.74727	1.69388	-2.8026	0.00506924	0.050636
10813	UTP14A	31.2418	-1.96409	0.700834	-2.80251	0.00507066	0.050636
54575	UGT1A10	31.6632	1.84118	0.65711	2.80194	0.00507969	0.050682
3588	IL10RB	73.4254	1.39821	0.499074	2.8016	0.005085	0.050691
2353	FOS	554.543	0.845213	0.301772	2.80083	0.00509706	0.0507639
6472	SHMT2	79.0041	-1.29149	0.461151	-2.80058	0.00510116	0.0507639
6768	ST14	725.005	0.727872	0.259967	2.79986	0.00511247	0.0508323
55761	TTC17	147.367	1.08027	0.385902	2.79933	0.00512085	0.0508716
2591	GALNT3	654.038	0.728918	0.260477	2.7984	0.00513561	0.050974
4839	NOP2	65.2236	-1.44462	0.516333	-2.79785	0.00514438	0.051017
1829	DSG2	3783.35	0.654283	0.23408	2.79512	0.00518805	0.0514056
10413	YAP1	371.182	0.795595	0.284733	2.79418	0.00520312	0.0515104
1104	RCC1	51.2857	-1.58595	0.567914	-2.79259	0.00522886	0.0515422
3549	IHH	62.4333	1.42042	0.50861	2.79275	0.00522623	0.0515422
8833	GMPS	195.648	-0.926292	0.33173	-2.79231	0.00523328	0.0515422
23741	EID1	119.23	-1.08264	0.387671	-2.79267	0.00522749	0.0515422
124808	CCDC43	80.0478	-1.24988	0.447482	-2.79313	0.00522001	0.0515422
285154	CYP1B1-AS1	183.173	0.974886	0.349119	2.79241	0.00523163	0.0515422
57805	CCAR2	98.3587	-1.18592	0.424999	-2.7904	0.00526423	0.0518026
7072	TIA1	132.792	1.05482	0.37806	2.79008	0.00526954	0.0518103
7871	SLMAP	485.527	0.751551	0.269466	2.78903	0.00528655	0.0518443
54474	KRT20	3025.38	0.677077	0.24276	2.78908	0.00528579	0.0518443
60558	GUF1	149.203	-1.00422	0.359992	-2.78957	0.00527784	0.0518443
2778	GNAS	1293.17	0.676516	0.24275	2.78688	0.00532183	0.0521013
55622	TTC27	28.5836	-2.20764	0.792551	-2.78548	0.0053448	0.052237
4297	KMT2A	406.634	1.06843	0.383609	2.7852	0.00534947	0.0522382
293	SLC25A6	210.589	-0.912228	0.327792	-2.78294	0.00538683	0.0525136
6690	SPINK1	710.688	0.877387	0.315273	2.78294	0.00538681	0.0525136
6491	STIL	78.4707	-1.49333	0.536659	-2.78264	0.00539187	0.0525181
51637	RTRAF	147.077	-1.02195	0.367328	-2.78211	0.00540063	0.0525588
694	BTG1	303.353	0.888938	0.319793	2.77973	0.00544038	0.0528579
1510	CTSE	3428.7	0.632692	0.227617	2.77963	0.00544201	0.0528579
5810	RAD1	40.7251	-1.77198	0.63753	-2.77945	0.00544518	0.0528579
6428	SRSF3	271.202	-0.847134	0.304954	-2.77791	0.00547104	0.0530269
10460	TACC3	28.4235	-2.27976	0.82069	-2.77786	0.00547184	0.0530269
55213	RCBTB1	18.8949	-2.72216	0.980668	-2.77582	0.00550629	0.0533157
667	DST	3220.45	0.651379	0.234737	2.77494	0.00552127	0.0533707
1978	EIF4EBP1	59.5917	-1.46878	0.529261	-2.77515	0.0055177	0.0533707
1727	CYB5R3	366.533	0.830012	0.299318	2.77301	0.00555407	0.0534983
11067	DEPP1	100.223	1.15618	0.416975	2.77279	0.00555778	0.0534983
56648	EIF5A2	22.2602	-2.71761	0.979752	-2.77378	0.00554098	0.0534983
56937	PMEPA1	77.3531	1.30894	0.472004	2.77315	0.00555158	0.0534983
345778	MTX3	59.4342	-1.46947	0.529935	-2.77293	0.00555541	0.0534983
165545	DQX1	32.45	1.82872	0.659707	2.77202	0.00557092	0.0535798
63922	CHTF18	10.8378	-4.47999	1.61676	-2.77097	0.0055889	0.0537077
6714	SRC	190.082	1.04834	0.37838	2.77061	0.00559519	0.0537231
7009	TMBIM6	1956.56	0.646388	0.233386	2.7696	0.00561247	0.0537542
8317	CDC7	20.9643	-2.50675	0.905089	-2.76961	0.00561232	0.0537542
27245	AHDC1	99.5706	1.19181	0.430255	2.77	0.0056056	0.0537542
6176	RPLP1	568.415	-0.736156	0.265835	-2.76922	0.00561907	0.0537614
162966	ZNF600	39.4154	1.98379	0.716424	2.76902	0.0056226	0.0537614
5507	PPP1R3C	22.9646	2.34946	0.849449	2.76586	0.00567731	0.0542394
201176	ARHGAP27	211.301	0.965386	0.349258	2.7641	0.00570795	0.0544867
10527	IPO7	556.028	-0.839689	0.303928	-2.76279	0.00573099	0.0546158
56647	BCCIP	123.402	-1.06252	0.384548	-2.76304	0.00572664	0.0546158
60481	ELOVL5	339.976	0.801084	0.290029	2.76208	0.00574336	0.0546882
8848	TSC22D1	291.242	0.885367	0.32058	2.76177	0.00574898	0.0546964
261729	STEAP2	162.829	1.03821	0.37597	2.76143	0.00575493	0.0547076
89978	DPH6	19.9116	-2.64496	0.958168	-2.76043	0.00577249	0.0548291
8329	H2AC13	16.3451	-2.84561	1.03146	-2.75881	0.0058013	0.0550547
8338	H2AC20	42.5747	-1.63003	0.590918	-2.75847	0.0058073	0.0550547
26528	DAZAP1	151.874	-1.04089	0.377369	-2.75828	0.00581063	0.0550547
55365	TMEM176A	182.703	1.00601	0.364812	2.75762	0.00582238	0.0551205
3339	HSPG2	2861.04	0.628521	0.228032	2.75628	0.00584621	0.0552548
729966	CIST1	234.59	0.899359	0.326274	2.75646	0.00584313	0.0552548
6655	SOS2	153.468	0.996785	0.361686	2.75594	0.00585232	0.0552671
5651	TMPRSS15	41.3818	1.77595	0.644733	2.75455	0.00587736	0.0554121
5934	RBL2	126.41	1.0588	0.384366	2.75466	0.00587526	0.0554121
26118	WSB1	201.676	0.988272	0.358813	2.75428	0.00588216	0.0554121
10397	NDRG1	900.213	2.09877	0.762285	2.75326	0.00590047	0.055539
55658	RNF126	72.9637	-1.30231	0.4732	-2.75214	0.00592074	0.0556473
92399	MRRF	81.5331	-1.32113	0.480046	-2.75209	0.00592168	0.0556473
9743	ARHGAP32	521.835	0.751044	0.272986	2.75122	0.00593741	0.0557495
25879	DCAF13	92.5271	-1.17736	0.428118	-2.75008	0.00595815	0.0558985
54625	PARP14	678.546	0.773447	0.281275	2.74979	0.00596332	0.0559012
7804	LRP8	97.384	-1.35729	0.494371	-2.74548	0.00604216	0.0565941
7367	UGT2B17	30.4643	2.01623	0.734862	2.74368	0.00607552	0.0568601
6528	SLC5A5	9.0923	3.62887	1.32366	2.74153	0.00611532	0.0571859
843	CASP10	253.792	0.843409	0.30769	2.7411	0.00612334	0.0572144
11137	PWP1	63.7533	-1.42585	0.520273	-2.74058	0.0061331	0.0572589
200879	LIPH	440.678	0.747115	0.272671	2.73999	0.0061441	0.0573149
51281	ANKMY1	15.2201	-2.71932	0.99372	-2.7365	0.0062096	0.057755
116028	RMI2	11.8874	-3.29891	1.20556	-2.73641	0.00621141	0.057755
317772	H2AC21	21.0519	-2.49747	0.912441	-2.73713	0.00619785	0.057755
100128731	OST4	106.537	1.17148	0.428083	2.73657	0.0062084	0.057755
11057	ABHD2	1348.71	0.65144	0.238164	2.73525	0.00623326	0.0579113
4253	MIA2	432.425	0.811196	0.296718	2.7339	0.00625891	0.0581025
23204	ARL6IP1	1171.64	0.668072	0.244788	2.72919	0.006349	0.0588912
7867	MAPKAPK3	65.6874	-1.33234	0.488251	-2.72879	0.00635662	0.0589143
7919	DDX39B	194.304	-0.980039	0.359205	-2.72836	0.0063651	0.0589453
79711	IPO4	29.777	-1.92468	0.705524	-2.72801	0.00637169	0.0589587
3187	HNRNPH1	378.486	-0.779699	0.285896	-2.72722	0.00638711	0.0590538
4171	MCM2	27.836	-2.26653	0.831503	-2.72582	0.00641412	0.059113
23293	SMG6	79.4843	1.21683	0.446364	2.7261	0.00640885	0.059113
51692	CPSF3	75.4684	-1.34178	0.4922	-2.72609	0.00640904	0.059113
83694	RPS6KL1	11.626	-3.62003	1.32789	-2.72614	0.00640796	0.059113
55246	CCDC25	196.916	-0.973938	0.357393	-2.72512	0.00642781	0.0591915
4077	NBR1	387.63	0.874124	0.320904	2.72394	0.00645076	0.0593553
3420	IDH3B	81.2211	-1.28938	0.473502	-2.72307	0.00646776	0.0594289
9792	SERTAD2	313.789	0.815668	0.299576	2.72274	0.0064743	0.0594289
55236	UBA6	544.661	0.779979	0.286446	2.72295	0.00647021	0.0594289
3321	IGSF3	109.657	1.07498	0.394888	2.72224	0.00648413	0.059465
8175	SF3A2	90.9846	-1.25089	0.459546	-2.72201	0.0064886	0.059465
6934	TCF7L2	688.954	0.721034	0.264922	2.72169	0.00649499	0.0594761
1087	CEACAM7	185.758	2.7917	1.02612	2.72065	0.00651539	0.0595624
1555	CYP2B6	23.698	2.04797	0.75285	2.72029	0.00652247	0.0595624
11094	CACFD1	28.6047	1.94321	0.714377	2.72015	0.00652519	0.0595624
102724594	U2AF1	30.5165	-1.93422	0.711142	-2.71988	0.00653058	0.0595643
102724594		30.5165	-1.93422	0.711142	-2.71988	0.00653058	0.0595643
23545	ATP6V0A2	73.1776	-1.29675	0.476914	-2.71904	0.00654709	0.0596458
51043	ZBTB7B	242.196	0.927198	0.341019	2.7189	0.00654991	0.0596458
84327	ZBED3	26.9118	-2.03254	0.747803	-2.71801	0.00656753	0.0597588
23382	AHCYL2	627.405	0.710922	0.261879	2.71469	0.00663372	0.0602378
27316	RBMX	247.22	-0.931676	0.343212	-2.71458	0.00663592	0.0602378
147798		266.645	0.826612	0.304478	2.71485	0.00663053	0.0602378
147798	TMC4	266.645	0.826612	0.304478	2.71485	0.00663053	0.0602378
55748	CNDP2	225.463	0.857418	0.315948	2.71379	0.00665183	0.0602928
728558	ENTPD1-AS1	22.161	-2.27076	0.836757	-2.71376	0.00665249	0.0602928
27111	SDCBP2	221.183	0.868632	0.32015	2.71321	0.00666358	0.0603456
6667	SP1	482.639	0.784024	0.289075	2.71218	0.00668429	0.0604638
55226	NAT10	57.1426	-1.47007	0.542054	-2.71203	0.00668717	0.0604638
8650	NUMB	319.821	0.905592	0.333953	2.71173	0.00669321	0.0604708
10807	ENTR1	53.9658	-1.42587	0.526074	-2.7104	0.0067203	0.0606678
9392	TGFBRAP1	64.8673	-1.37574	0.507852	-2.70893	0.00674998	0.06084
23604	DAPK2	24.2159	2.23386	0.824603	2.70902	0.00674831	0.06084
26503	SLC17A5	283.714	-0.820644	0.302973	-2.70864	0.00675592	0.0608457
3949	LDLR	821.046	0.681522	0.25164	2.70832	0.00676249	0.0608571
55034	MOCOS	41.9406	-1.6889	0.623851	-2.70722	0.00678492	0.060985
85441	HELZ2	113.891	1.23406	0.455861	2.7071	0.00678733	0.060985
6470	SHMT1	50.9901	-1.53652	0.568026	-2.70502	0.00682996	0.0612974
648791	PPP1R3G	38.505	1.74682	0.645801	2.70489	0.00683278	0.0612974
157313	CDCA2	33.8473	-1.83379	0.678482	-2.70278	0.00687619	0.0616386
79691	QTRT2	70.0423	-1.42893	0.528946	-2.70147	0.00690335	0.0618338
57405	SPC25	11.501	-4.65751	1.72493	-2.70012	0.00693155	0.0620379
10169	SERF2	192.923	0.964903	0.357422	2.69962	0.00694197	0.0620682
55308	DDX19A	76.5466	-1.29515	0.479832	-2.69917	0.00695117	0.0620682
57186	RALGAPA2	318.453	0.94078	0.348525	2.69932	0.00694816	0.0620682
79065	ATG9A	133.798	1.06483	0.394874	2.69663	0.00700452	0.062496
22	ABCB7	44.0062	-1.54504	0.573401	-2.69452	0.00704909	0.062796
57462	MYORG	220.513	0.887679	0.329434	2.69456	0.00704827	0.062796
5792	PTPRF	1763.97	0.673773	0.250148	2.6935	0.00707071	0.0629397
898	CCNE1	19.3417	-2.46103	0.913846	-2.69305	0.00708019	0.0629753
23767	FLRT3	96.5137	1.20704	0.448529	2.6911	0.00712165	0.063295
118424	UBE2J2	45.3084	-1.54981	0.576031	-2.6905	0.00713457	0.0633117
347735	SERINC2	890.909	0.669811	0.248937	2.69069	0.00713051	0.0633117
112	ADCY6	115.967	1.13887	0.423626	2.6884	0.00717958	0.0636619
26227	PHGDH	12.4921	-3.72953	1.38746	-2.68803	0.00718742	0.0636822
81502	HM13	164.305	0.929278	0.345789	2.68741	0.00720084	0.0637519
995	CDC25C	7.97754	-4.70645	1.75202	-2.6863	0.00722491	0.0637682
9917	FAM20B	231.941	-0.942661	0.350913	-2.68631	0.00722465	0.0637682
55284	UBE2W	153.475	1.08113	0.402431	2.68651	0.00722038	0.0637682
84962	AJUBA	50.9179	-1.48079	0.551096	-2.687	0.00720971	0.0637682
283131	NEAT1	3839.83	0.718189	0.267397	2.68586	0.00723441	0.0638029
4744	NEFH	35.5445	-1.77637	0.661891	-2.68378	0.00727956	0.0641026
91663	MYADM	72.0878	-1.48118	0.551875	-2.68391	0.00727662	0.0641026
100133941	CD24	3236.59	0.66203	0.246782	2.68265	0.00730417	0.06427
89970	RSPRY1	120.2	1.09781	0.409269	2.68237	0.00731029	0.0642745
5355	PLP2	167.242	-1.02192	0.38113	-2.68129	0.00733388	0.0644326
10428	CFDP1	62.7122	1.35336	0.504859	2.68068	0.00734736	0.0645016
9329	GTF3C4	111.338	-1.1291	0.42129	-2.68011	0.00735989	0.0645622
286827	TRIM59	40.0331	-1.63256	0.609306	-2.67938	0.00737596	0.0646538
5091	PC	23.9303	2.10597	0.786479	2.67772	0.00741257	0.0648261
27339	PRPF19	84.8435	-1.48071	0.552904	-2.67806	0.00740493	0.0648261
84289	ING5	18.3783	-2.56207	0.956773	-2.67783	0.00741016	0.0648261
128218	TMEM125	26.1777	1.91771	0.716464	2.67664	0.00743645	0.0649854
23505	TMEM131	377.197	0.770285	0.287906	2.67548	0.00746226	0.0651613
3643	INSR	251.029	0.860381	0.321714	2.67437	0.00748706	0.0652785
65059	RAPH1	296.996	0.816984	0.305481	2.67442	0.00748594	0.0652785
6542	SLC7A2	10.03	-4.06879	1.522	-2.67332	0.00751054	0.0653983
7576	ZNF28	50.4176	1.46922	0.549604	2.67324	0.0075122	0.0653983
682	BSG	1107.45	0.677887	0.253786	2.6711	0.00756037	0.0657678
23463	ICMT	220.231	-0.892921	0.334422	-2.67005	0.00758408	0.0658967
54414	SIAE	314.481	0.834795	0.312665	2.66993	0.00758668	0.0658967
6385	SDC4	483.222	0.730581	0.2737	2.66927	0.00760155	0.0659306
10955	SERINC3	341.626	0.771539	0.289075	2.669	0.00760782	0.0659306
23370	ARHGEF18	125.748	1.00832	0.377785	2.66904	0.00760677	0.0659306
54809	SAMD9	507.462	0.734436	0.275206	2.66868	0.00761501	0.0659431
66008	TRAK2	91.5147	-1.16953	0.438556	-2.66676	0.00765857	0.0662703
220441	RNF152	27.8042	2.45146	0.919715	2.66546	0.00768837	0.066478
84068	SLC10A7	33.7193	-1.72646	0.648353	-2.66284	0.00774849	0.0669475
79098	C1orf116	552.793	0.70324	0.264194	2.66183	0.00777166	0.0670971
9665	MARF1	181.97	0.954842	0.35935	2.65714	0.00788071	0.0679874
3024	H1-1	14.1767	-3.13427	1.18015	-2.65582	0.00791159	0.0682026
10988	METAP2	138.628	-1.13175	0.426282	-2.65492	0.00793272	0.0683334
2069	EREG	93.3965	-1.25812	0.47403	-2.65409	0.00795229	0.0683748
10484	SEC23A	398.146	0.89309	0.336631	2.65302	0.0079775	0.0683748
22862	FNDC3A	424.43	0.730733	0.275385	2.65349	0.00796642	0.0683748
23560	GTPBP4	171.529	-0.962245	0.362706	-2.65296	0.00797891	0.0683748
55227	LRRC1	547.548	0.730687	0.275277	2.65437	0.00794577	0.0683748
79961	DENND2D	69.7973	1.2327	0.464654	2.65295	0.00797925	0.0683748
81930	KIF18A	22.4082	-2.20337	0.830461	-2.65319	0.0079736	0.0683748
334	APLP2	1869.39	0.662362	0.249911	2.65039	0.0080398	0.0688423
11194	ABCB8	16.8863	-2.47643	0.934733	-2.64935	0.00806471	0.0690041
80737	VWA7	39.9473	1.92891	0.728173	2.64898	0.00807358	0.0690285
2286	FKBP2	45.5942	1.4819	0.559581	2.64824	0.00809123	0.0690653
5087	PBX1	88.1288	-1.1638	0.439495	-2.64804	0.00809594	0.0690653
55627	SMPD4	84.6927	-1.27166	0.480148	-2.64847	0.00808579	0.0690653
56913	C1GALT1	593.325	0.730939	0.276151	2.64688	0.00812374	0.069251
3241	HPCAL1	85.4591	1.16869	0.441638	2.64626	0.00813875	0.0693274
2256	FGF11	25.6353	2.13141	0.806042	2.6443	0.00818612	0.0696792
54532	USP53	399.413	0.783203	0.296293	2.64334	0.00820926	0.0698244
5290	PIK3CA	123.56	1.0462	0.3959	2.64258	0.00822764	0.0699288
84549	MAK16	70.7795	-1.26468	0.478817	-2.64127	0.00825963	0.0701488
8935	SKAP2	190.294	0.93706	0.354854	2.64069	0.00827373	0.0702165
641	BLM	15.5405	-3.58965	1.36051	-2.63846	0.00832835	0.0704405
10236	HNRNPR	267.685	-0.880339	0.333596	-2.63894	0.00831654	0.0704405
59338	PLEKHA1	607.965	0.715134	0.271052	2.63836	0.00833082	0.0704405
254394	MCM9	26.4878	-2.12385	0.804947	-2.6385	0.00832737	0.0704405
2528	FUT6	25.9343	1.94185	0.73625	2.63749	0.00835219	0.0705692
2064	ERBB2	418.169	0.727851	0.276309	2.63419	0.00843388	0.0710978
5740	PTGIS	9.34027	3.34893	1.27134	2.63418	0.00843402	0.0710978
8754	ADAM9	2860.84	0.601472	0.228353	2.63396	0.00843953	0.0710978
55771	PRR11	50.4843	-2.03663	0.773094	-2.63439	0.00842888	0.0710978
64856	VWA1	151.831	0.986464	0.374847	2.63165	0.00849726	0.0715316
490	ATP2B1	451.022	-0.786584	0.29894	-2.63124	0.0085073	0.0715636
57649	PHF12	92.4005	-1.17817	0.447823	-2.63088	0.00851651	0.0715886
79762	C1orf115	109.439	1.04919	0.399093	2.62894	0.00856514	0.0719447
7407	VARS1	136.304	-0.988135	0.376014	-2.62792	0.00859079	0.0720577
10963	STIP1	307.938	-0.863113	0.328441	-2.62791	0.00859115	0.0720577
79148	MMP28	66.1931	1.41503	0.538676	2.62688	0.00861729	0.0722241
27250	PDCD4	298.107	0.878688	0.334615	2.62596	0.00864037	0.0723119
51073	MRPL4	50.444	-1.44884	0.551706	-2.6261	0.00863694	0.0723119
23262	PPIP5K2	141.951	-1.03632	0.394798	-2.62494	0.00866636	0.0724765
6161	RPL32	592.235	-0.709024	0.270176	-2.6243	0.00868264	0.0725598
10782	ZNF274	72.4108	1.30348	0.496892	2.62327	0.00870902	0.0726744
153443	SRFBP1	34.5377	-1.70339	0.64931	-2.62338	0.00870614	0.0726744
285527	FRYL	515.334	0.721179	0.274955	2.6229	0.00871856	0.0727011
56910	STARD7	298.019	-0.870471	0.332036	-2.62161	0.00875143	0.0729222
81892	SLIRP	92.269	-1.20959	0.461522	-2.62088	0.00877035	0.0730268
7227	TRPS1	304.241	-0.833917	0.318247	-2.62034	0.00878413	0.0730885
10105	PPIF	43.2459	-1.55965	0.595423	-2.6194	0.00880833	0.0732368
11335	CBX3	436.575	-0.727057	0.277598	-2.6191	0.00881609	0.0732482
162967	ZNF320	39.9546	1.61448	0.61656	2.61853	0.00883101	0.0733191
4712	NDUFB6	31.6642	-1.77553	0.678293	-2.61765	0.00885375	0.0734547
672	BRCA1	38.6324	-1.75162	0.669516	-2.61625	0.00889022	0.0737041
80223	RAB11FIP1	884.272	0.653445	0.249836	2.6155	0.0089097	0.0738122
340895	MALRD1	150.81	1.09167	0.417512	2.6147	0.00893054	0.0739314
57688	ZSWIM6	136.166	0.968135	0.370599	2.61235	0.00899221	0.0743347
91862	MARVELD3	108.071	1.08958	0.41707	2.61246	0.00898925	0.0743347
2677	GGCX	52.8148	1.44194	0.552221	2.61117	0.00902336	0.0743673
5496	PPM1G	158.72	-0.945449	0.362076	-2.61119	0.00902287	0.0743673
7132	TNFRSF1A	310.65	0.769602	0.294785	2.61073	0.00903504	0.0743673
9933	PUM3	80.5707	-1.24383	0.476211	-2.61193	0.00900321	0.0743673
10714	POLD3	85.4959	-1.19838	0.458935	-2.61122	0.00902186	0.0743673
85439	STON2	77.6388	-1.4795	0.566657	-2.61093	0.00902967	0.0743673
7033	TFF3	1057.04	0.882974	0.338387	2.60936	0.0090711	0.0745671
26061	HACL1	38.93	-1.66438	0.63786	-2.60932	0.0090723	0.0745671
6035	RNASE1	358.654	0.741844	0.284387	2.60857	0.00909209	0.0746762
93594	TBC1D31	17.5499	-2.60764	0.999794	-2.60818	0.0091026	0.0747091
84700	MYO18B	8.25702	4.16442	1.59727	2.60721	0.00912837	0.074867
80204	FBXO11	234.471	0.857843	0.329108	2.60657	0.00914537	0.0749529
153222	CREBRF	59.5507	1.52072	0.583967	2.60412	0.00921102	0.075437
8447	DOC2B	16.6424	2.57088	0.987515	2.60338	0.0092309	0.0755115
10480	EIF3M	313.52	-0.767813	0.294939	-2.60329	0.00923328	0.0755115
6224	RPS20	1376.2	-0.627649	0.241274	-2.6014	0.00928451	0.0758224
127882475	IFNAR2-IL10RB	33.8007	1.65593	0.636497	2.60163	0.00927829	0.0758224
6169	RPL38	563.265	-0.720977	0.277262	-2.60035	0.00931296	0.0760007
56951	C5orf15	326.852	0.758908	0.291889	2.59999	0.00932273	0.0760263
30815	ST6GALNAC6	27.5869	1.95227	0.75126	2.59866	0.00935896	0.0762676
57489	ODF2L	112.516	1.26651	0.487438	2.59831	0.00936848	0.076281
79031	PDCL3	23.4136	-2.08302	0.801745	-2.59811	0.0093739	0.076281
84726	PRRC2B	346.088	0.890117	0.342648	2.59776	0.0093834	0.0763041
994	CDC25B	48.2301	-1.54044	0.593116	-2.5972	0.00939884	0.0763328
79887	PLBD1	79.3428	1.20635	0.464492	2.59714	0.00940024	0.0763328
5373	PMM2	93.4089	-1.10411	0.4254	-2.59545	0.00944659	0.076655
7976	FZD3	64.6812	-1.52666	0.588397	-2.59462	0.00946967	0.076788
51021	MRPS16	81.3614	-1.19442	0.460409	-2.59425	0.00947964	0.0768146
7035	TFPI	1091.2	0.637911	0.245954	2.59361	0.0094973	0.0769017
29789	OLA1	233.184	-0.94546	0.364567	-2.59338	0.0095038	0.0769017
80255	SLC35F5	417.539	0.730865	0.281862	2.59299	0.00951453	0.0769343
5467	PPARD	146.444	0.970097	0.374347	2.59144	0.00955761	0.0772282
64858	DCLRE1B	24.0294	-2.18945	0.84533	-2.59006	0.00959604	0.0774841
4602	MYB	26.4269	-2.00868	0.775684	-2.58956	0.00960974	0.0775402
387893	KMT5A	80.1487	-1.31287	0.507052	-2.58922	0.00961943	0.0775639
4591	TRIM37	56.8696	-1.41167	0.545388	-2.58837	0.00964312	0.0776627
22976	PAXIP1	43.2024	-1.70616	0.659182	-2.5883	0.00964523	0.0776627
23306	NEMP1	24.7571	-2.28724	0.884061	-2.5872	0.00967605	0.0778563
23212	RRS1	19.9021	-2.31607	0.895304	-2.58691	0.00968421	0.0778608
51162	EGFL7	73.748	1.25681	0.485874	2.58669	0.00969019	0.0778608
100294145		31.8993	-1.73242	0.669921	-2.58601	0.00970949	0.0779613
93010	B3GNT7	210.958	0.865291	0.334691	2.58534	0.00972822	0.0780571
55145	THAP1	22.1786	2.05693	0.796242	2.5833	0.00978609	0.0784666
4736	RPL10A	457.998	-0.715347	0.276942	-2.58302	0.00979401	0.0784752
7984	ARHGEF5	185.216	1.05012	0.406992	2.5802	0.00987419	0.0790624
81610	FAM83D	11.6603	-3.33147	1.29158	-2.57938	0.00989783	0.0791964
2525	FUT3	287.512	0.839508	0.325529	2.5789	0.00991149	0.0792487
203547	VMA21	92.336	-1.15922	0.449541	-2.57867	0.00991818	0.0792487
10766	TOB2	269.443	0.820928	0.318396	2.57832	0.0099281	0.0792577
116228	COX20	57.0381	-1.35778	0.52665	-2.57815	0.00993312	0.0792577
1509	CTSD	1847.17	0.639843	0.248205	2.57788	0.0099408	0.0792639
10616	RBCK1	139.545	0.985305	0.382351	2.57697	0.00996714	0.0794188
4723	NDUFV1	128.59	-1.13096	0.438996	-2.57624	0.00998811	0.0794754
55672	NBPF1	73.8076	-1.27001	0.492939	-2.57641	0.00998328	0.0794754
10437	IFI30	138.748	0.963264	0.374062	2.57514	0.0100198	0.0796724
1803	DPP4	329.999	0.776591	0.301963	2.57181	0.0101169	0.0803336
197320	ZNF778	20.2888	-2.59953	1.01078	-2.57181	0.010117	0.0803336
23031	MAST3	88.4318	1.13328	0.440808	2.57091	0.0101432	0.0804862
11340	EXOSC8	66.1202	-1.36924	0.532805	-2.56987	0.0101736	0.0806609
23255	MTCL1	55.2293	-1.33292	0.518712	-2.56968	0.0101793	0.0806609
6133	RPL9	1310.74	-0.650645	0.253253	-2.56915	0.0101949	0.0807292
4507	MTAP	137.978	-0.983614	0.38306	-2.56778	0.0102352	0.0809921
51144	HSD17B12	827.021	0.696188	0.271318	2.56595	0.0102894	0.0813648
25945	NECTIN3	215.314	-0.839327	0.327209	-2.56511	0.0103143	0.0814494
283489	CHAMP1	39.1307	-1.61204	0.628412	-2.56526	0.0103099	0.0814494
57478	USP31	54.7684	-1.47092	0.573618	-2.56428	0.010339	0.0815884
1798	DPAGT1	50.2378	-1.55329	0.606243	-2.56215	0.0104027	0.0820345
8780	RIOK3	549.269	0.726276	0.283575	2.56115	0.0104327	0.0821024
26233	FBXL6	17.0307	-2.42792	0.947948	-2.56123	0.0104301	0.0821024
90417	KNSTRN	15.8585	-2.72842	1.06514	-2.56156	0.0104203	0.0821024
10435	CDC42EP2	56.8071	1.32847	0.518858	2.56038	0.0104558	0.0821377
30008	EFEMP2	11.007	3.03377	1.18494	2.56028	0.0104587	0.0821377
79087	ALG12	48.7236	1.59947	0.624711	2.56033	0.0104573	0.0821377
115098	CCDC124	53.5355	-1.35247	0.528422	-2.55946	0.0104836	0.0822767
81844	TRIM56	169.903	0.986422	0.385595	2.55818	0.0105221	0.0825227
10939	AFG3L2	129.003	-0.990773	0.387366	-2.55772	0.0105362	0.0825768
53944	CSNK1G1	116.716	-1.02243	0.399852	-2.55703	0.010557	0.0826834
5663	PSEN1	475.423	0.824007	0.322318	2.5565	0.0105731	0.0827525
57539	WDR35	18.7403	-2.3317	0.912782	-2.5545	0.010634	0.0830643
83959	SLC4A11	12.2441	-2.89905	1.13489	-2.55448	0.0106346	0.0830643
129401	NUP35	23.3783	-2.07679	0.812868	-2.55489	0.0106221	0.0830643
10856	RUVBL2	60.5794	-1.34375	0.526119	-2.55408	0.0106468	0.083103
28957	MRPS28	29.7105	-1.74383	0.682895	-2.55358	0.0106622	0.083167
5269	SERPINB6	762.226	0.684381	0.268114	2.55257	0.010693	0.0832372
54854	FAM83E	68.4809	1.23352	0.483221	2.55269	0.0106893	0.0832372
7076	TIMP1	276.068	0.814162	0.319273	2.55005	0.0107708	0.0837858
56929	FEM1C	265.01	0.840073	0.33	2.54568	0.0109067	0.0847853
55755	CDK5RAP2	97.3957	-1.11331	0.437444	-2.54504	0.0109266	0.084883
2146	EZH2	62.1262	-1.33866	0.526519	-2.54248	0.011007	0.0854492
24139	EML2	78.2589	1.15756	0.45571	2.54013	0.0110811	0.0859666
5097	PCDH1	385.053	0.719791	0.283636	2.53773	0.0111575	0.0864705
7693	ZNF134	47.3641	1.74756	0.688728	2.53738	0.0111687	0.0864705
192669	AGO3	64.0202	1.25676	0.495281	2.53747	0.0111658	0.0864705
23710	GABARAPL1	65.2691	1.26135	0.497167	2.53707	0.0111783	0.0864869
10199	MPHOSPH10	60.8693	-1.32647	0.523308	-2.53477	0.011252	0.0869986
125058	TBC1D16	92.9718	-1.15255	0.454827	-2.53403	0.0112759	0.087124
123207	C15orf40	45.1177	-1.49518	0.59011	-2.53373	0.0112855	0.0871399
4179	CD46	1149.68	0.679289	0.268366	2.5312	0.0113672	0.087712
6234	RPS28	274.802	-0.763949	0.301873	-2.5307	0.0113836	0.087779
51605	TRMT6	50.2342	-1.42024	0.561292	-2.53031	0.0113961	0.0878164
23673	STX12	297.48	0.887059	0.35066	2.52969	0.0114164	0.0878869
144348	ZNF664	447.266	-0.696811	0.275467	-2.52956	0.0114205	0.0878869
2150	F2RL1	305.76	0.775395	0.306578	2.5292	0.0114324	0.0878923
8339	H2BC8	70.7076	-1.30163	0.514715	-2.52883	0.0114442	0.0878923
9069	CLDN12	538.185	0.703444	0.278151	2.52901	0.0114386	0.0878923
9126	SMC3	180.18	-0.858795	0.340236	-2.52412	0.0115989	0.0889688
51760	SYT17	19.7354	2.17552	0.861934	2.52399	0.011603	0.0889688
112398	EGLN2	54.6426	1.30518	0.51714	2.52385	0.0116077	0.0889688
10419	PRMT5	96.2431	-1.05106	0.416526	-2.5234	0.0116225	0.0890231
25963	TMEM87A	220.281	0.883438	0.350181	2.5228	0.0116424	0.0891158
51170	HSD17B11	585.271	0.668948	0.265452	2.52004	0.0117342	0.0897586
5612	THAP12	98.8804	-1.09971	0.436836	-2.51744	0.011821	0.0903622
10211	FLOT1	109.112	0.990978	0.394076	2.51469	0.0119137	0.0910106
6217	RPS16	261.517	-0.787646	0.31331	-2.51395	0.0119388	0.0911413
84790	TUBA1C	437.175	-0.728694	0.289897	-2.51363	0.0119495	0.0911627
22948	CCT5	350.583	-0.727657	0.289598	-2.51265	0.0119829	0.0913569
4716	NDUFB10	146.078	-0.944804	0.376151	-2.51176	0.0120129	0.0914033
6202	RPS8	984.528	-0.615047	0.244833	-2.51211	0.0120012	0.0914033
9669	EIF5B	407.034	-0.739134	0.294246	-2.51196	0.0120064	0.0914033
91828	EXOC3L4	15.8563	2.3517	0.936365	2.51152	0.0120212	0.0914056
9797	TATDN2	59.6809	-1.31634	0.524684	-2.50883	0.0121133	0.0919842
64771	ILRUN	273.828	0.758133	0.302176	2.50891	0.0121105	0.0919842
10071	MUC12	772.275	0.756081	0.301491	2.50781	0.0121482	0.0921884
116461	TSEN15	36.9683	-1.59696	0.637372	-2.50554	0.0122264	0.092659
347741	OTOP3	66.4438	1.28987	0.514772	2.50571	0.0122205	0.092659
1687	GSDME	46.8297	1.36991	0.547008	2.50438	0.0122668	0.0929035
55890	GPRC5C	105.135	1.10367	0.440772	2.50395	0.0122817	0.0929549
51406	NOL7	113.861	-0.998292	0.399036	-2.50176	0.0123579	0.0934704
1659	DHX8	150.082	1.06474	0.425658	2.5014	0.0123704	0.0935034
50628	GEMIN4	37.0082	-1.73274	0.692854	-2.50088	0.0123886	0.0935792
55233	MOB1A	728.903	0.735097	0.293994	2.50038	0.0124059	0.0936483
3426	CFI	309.261	0.860203	0.344293	2.49846	0.0124734	0.0940386
23233	EXOC6B	211.234	0.807804	0.323323	2.49844	0.012474	0.0940386
1153	CIRBP	153.146	-0.904464	0.362056	-2.49813	0.012485	0.0940598
64431	ACTR6	57.767	-1.27156	0.509073	-2.49779	0.012497	0.0940882
51028	VPS36	99.3671	1.1203	0.448585	2.49741	0.0125104	0.0941276
57205	ATP10D	22.9771	1.90915	0.764547	2.4971	0.0125213	0.0941478
31	ACACA	297.848	0.778439	0.311824	2.4964	0.012546	0.0941485
1500	CTNND1	1523.36	0.613148	0.245598	2.49655	0.0125407	0.0941485
10983	CCNI	852.706	0.620123	0.24837	2.49677	0.0125331	0.0941485
8517	IKBKG	27.0222	-2.12385	0.851066	-2.49551	0.0125774	0.0942546
63967	CLSPN	40.9815	-2.01222	0.806402	-2.49531	0.0125848	0.0942546
94234	FOXQ1	135.778	-1.04511	0.418815	-2.4954	0.0125816	0.0942546
64110	MAGEF1	27.5477	-1.95204	0.783008	-2.493	0.012667	0.094808
8664	EIF3D	265.059	-0.76749	0.30811	-2.49097	0.0127396	0.0952898
6872	TAF1	116.808	0.983909	0.395196	2.48968	0.0127859	0.0955739
1725	DHPS	64.4329	1.46594	0.589104	2.48843	0.012831	0.0958483
6498	SKIL	223.703	0.856738	0.344412	2.48754	0.0128631	0.0959631
55038	CDCA4	12.5342	-3.13169	1.25885	-2.48773	0.0128561	0.0959631
59343	SENP2	89.298	-1.12148	0.450939	-2.48698	0.0128832	0.0960505
10628	TXNIP	2446.3	0.574154	0.230907	2.48652	0.0129	0.0961136
22802	CLCA4	278.634	0.86098	0.346445	2.48518	0.0129484	0.0963774
84542	SANBR	56.67	1.36807	0.550618	2.48462	0.012969	0.0963774
378938	MALAT1	1293.08	0.678828	0.273167	2.48503	0.0129542	0.0963774
140453	MUC17	26631.4	0.646332	0.260286	2.48316	0.0130222	0.096656
378706	RN7SL2	33179.5	0.668135	0.26907	2.48313	0.0130234	0.096656
10184	LHFPL2	250.771	0.782185	0.315073	2.48255	0.0130446	0.0967512
6029	RN7SL1	33016.1	0.682809	0.27512	2.48186	0.01307	0.0968764
79639	TMEM53	31.9597	1.7055	0.687442	2.48094	0.0131037	0.0970635
8986	RPS6KA4	66.4266	-1.3336	0.53768	-2.48029	0.0131275	0.0971777
4854	NOTCH3	90.241	1.11248	0.448734	2.47915	0.0131696	0.0974132
51575	ESF1	69.3739	-1.23751	0.499203	-2.47897	0.0131763	0.0974132
2801	GOLGA2	151.446	0.904472	0.365141	2.47705	0.0132473	0.0978134
79693	YRDC	30.2979	-1.70909	0.689973	-2.47705	0.0132475	0.0978134
8366	H4C2	46.7064	-1.48295	0.599003	-2.4757	0.0132974	0.0980558
10885	WDR3	69.1419	-1.36304	0.550538	-2.47583	0.0132927	0.0980558
6122	RPL3	914.198	-0.651324	0.263283	-2.47386	0.0133664	0.0985009
1999	ELF3	962.311	0.717476	0.290119	2.47304	0.0133968	0.0986613
23092	ARHGAP26	231.206	0.797009	0.322385	2.47223	0.0134274	0.0987213
54733	SLC35F2	42.3666	-1.46962	0.594388	-2.47249	0.0134176	0.0987213
113791	PIK3IP1	73.365	1.21746	0.492473	2.47214	0.0134307	0.0987213
50488	MINK1	314.182	0.739721	0.299278	2.47169	0.0134477	0.0987832
4659	PPP1R12A	295.277	0.768601	0.311237	2.4695	0.0135302	0.0992118
5538	PPT1	78.6938	-1.12333	0.454933	-2.46922	0.0135407	0.0992118
27314	RAB30	54.3287	1.30824	0.529776	2.46942	0.0135333	0.0992118
89891	DYNC2I2	27.4841	-1.99339	0.807188	-2.46955	0.0135282	0.0992118
124900275	LINC00963	67.1462	-1.22296	0.495407	-2.4686	0.0135641	0.0993203
10945	KDELR1	529.447	0.68155	0.276642	2.46365	0.0137529	0.100574
23466	CBX6	161.027	-0.897248	0.364161	-2.46388	0.0137443	0.100574
6917	TCEA1	152.829	-0.931784	0.378359	-2.4627	0.0137896	0.100778
64960	MRPS15	67.7639	-1.20359	0.488953	-2.46156	0.0138335	0.101035
8192	CLPP	51.5005	-1.34991	0.548617	-2.46056	0.0138719	0.101251
79954	NOL10	70.6391	-1.15825	0.470806	-2.46014	0.0138883	0.101306
9990	SLC12A6	130.239	0.968421	0.393727	2.45962	0.0139082	0.101387
6136	RPL12	643.305	-0.681457	0.277223	-2.45816	0.0139651	0.101657
6817	SULT1A1	183.826	1.14037	0.463966	2.45787	0.0139762	0.101657
6817		183.826	1.14037	0.463966	2.45787	0.0139762	0.101657
55750	AGK	47.9308	-1.40458	0.571488	-2.45776	0.0139808	0.101657
84061	MAGT1	390.808	0.783632	0.318837	2.45778	0.0139799	0.101657
9578	CDC42BPB	446.057	0.679905	0.276702	2.45717	0.0140036	0.101759
6045	RNF2	98.7257	1.02183	0.41594	2.45669	0.0140223	0.101831
2274	FHL2	651.148	0.751024	0.305791	2.45601	0.014049	0.101959
10410	IFITM3	279.942	0.772216	0.314783	2.45317	0.0141604	0.102703
60496	AASDHPPT	44.5731	-1.48179	0.60424	-2.45232	0.014194	0.102882
29923	HILPDA	24.6498	1.94927	0.79513	2.45151	0.014226	0.103048
64965	MRPS9	42.969	-1.45096	0.59197	-2.45108	0.0142429	0.103106
283	ANG	32.7782	2.0679	0.844265	2.44935	0.0143113	0.103405
10514	MYBBP1A	69.1078	-1.29946	0.530497	-2.44952	0.0143048	0.103405
405753	DUOXA2	2514.64	2.50173	1.02138	2.44936	0.0143109	0.103405
6619	SNAPC3	135.009	0.914401	0.373402	2.44884	0.0143317	0.103488
2317	FLNB	4706.43	0.576396	0.2354	2.44857	0.0143423	0.103499
6304	SATB1	23.9976	1.96459	0.802791	2.4472	0.0143973	0.1037
192111	PGAM5	68.7464	-1.24019	0.506688	-2.44764	0.0143795	0.1037
100093631	GTF2IP4	101.42	1.22608	0.500971	2.44741	0.0143887	0.1037
8091	HMGA2	67.0175	-1.18599	0.485164	-2.44451	0.014505	0.104411
6185	RPN2	816.532	0.609523	0.24954	2.44258	0.0145825	0.104837
10551	AGR2	1038.13	0.739696	0.302823	2.44267	0.014579	0.104837
51014	TMED7	529.475	0.690832	0.282874	2.44219	0.0145984	0.104886
4582	MUC1	2275.23	0.618339	0.253283	2.44129	0.0146347	0.105015
8359	H4C1	9.57454	-3.45999	1.41724	-2.44136	0.014632	0.105015
64979	MRPL36	21.7853	-1.96711	0.806157	-2.4401	0.014683	0.105296
378	ARF4	601.303	0.669495	0.274486	2.43909	0.0147243	0.105526
3692	EIF6	191.288	-0.819708	0.336228	-2.43795	0.0147707	0.105763
8368	H4C13	32.4666	-1.76181	0.722698	-2.43783	0.0147758	0.105763
55631	LRRC40	56.8742	-1.30553	0.535721	-2.43695	0.0148116	0.1059
60485	SAV1	395.986	0.834042	0.342254	2.43691	0.0148134	0.1059
23142	DCUN1D4	137.254	0.93151	0.382433	2.43574	0.0148612	0.106175
5190	PEX6	10.0792	2.93597	1.20571	2.43504	0.01489	0.106315
79723	SUV39H2	23.9044	-1.89136	0.777572	-2.43239	0.0149994	0.10703
51202	DDX47	90.0332	-1.11176	0.45739	-2.43065	0.0150716	0.107411
51602	NOP58	159.433	-1.0234	0.42108	-2.43042	0.0150812	0.107412
1111	CHEK1	59.3538	-1.55212	0.638776	-2.42984	0.0151055	0.107452
10521	DDX17	764.113	0.621177	0.255633	2.42996	0.0151005	0.107452
3161	HMMR	17.0382	-2.41206	0.993161	-2.42867	0.0151544	0.107734
172	AFG3L1P	18.5352	-2.13721	0.880411	-2.42751	0.0152027	0.107943
79056	PRRG4	144.553	1.01202	0.416869	2.42767	0.0151961	0.107943
57602	USP36	56.5679	-1.36036	0.560475	-2.42716	0.0152175	0.107981
22875	ENPP4	243.414	0.847119	0.349321	2.42505	0.0153065	0.108478
55225	RAVER2	286.654	0.76162	0.314061	2.42507	0.0153054	0.108478
9518	GDF15	441.794	-0.911142	0.375819	-2.42442	0.0153329	0.108599
3608	ILF2	185.185	-0.852141	0.351662	-2.42318	0.0153853	0.108902
79982	DNAJB14	247.124	0.864608	0.356866	2.42278	0.0154024	0.108956
23317	DNAJC13	232.193	0.861865	0.355854	2.42197	0.0154368	0.109132
4281	MID1	71.2609	-1.21085	0.500034	-2.42153	0.0154554	0.109196
1508	CTSB	980.67	0.653794	0.270142	2.42019	0.0155125	0.109331
9885	OSBPL2	162.319	0.856892	0.354045	2.42029	0.0155081	0.109331
23053	ZSWIM8	88.2913	1.29975	0.536995	2.42042	0.0155026	0.109331
653121	ZBTB8A	23.3653	-1.94599	0.803907	-2.42066	0.0154924	0.109331
10492		453.463	-0.693761	0.286889	-2.41822	0.0155967	0.109857
10492	SYNCRIP	453.463	-0.693761	0.286889	-2.41822	0.0155967	0.109857
29922	NME7	175.723	0.89704	0.370987	2.41798	0.0156068	0.10986
95	ACY1	88.8169	1.08021	0.446796	2.41769	0.0156195	0.109882
8318	CDC45	9.70215	-4.28794	1.7742	-2.41683	0.0156563	0.110074
9581	PREPL	107.997	0.962172	0.398153	2.41659	0.0156668	0.11008
123036	TC2N	557.249	0.724006	0.299809	2.41489	0.0157399	0.110526
131177	FAM3D	24.653	1.87767	0.777656	2.41453	0.0157557	0.110569
9929	JOSD1	286.611	0.755362	0.313126	2.41232	0.0158512	0.111172
7514	XPO1	506.585	-0.664888	0.275673	-2.41188	0.0158707	0.11124
4050	LTB	10.2698	3.25138	1.34846	2.41119	0.0159007	0.111382
83998	REG4	830.586	0.77289	0.320664	2.41028	0.0159403	0.111591
9349	RPL23	934.565	-0.633399	0.262829	-2.40993	0.0159556	0.111631
6599	SMARCC1	248.662	-0.79822	0.33131	-2.40929	0.0159838	0.11176
79572	ATP13A3	566.816	-0.753544	0.312976	-2.40767	0.0160545	0.112186
3659	IRF1	237.329	0.872578	0.362503	2.40709	0.0160801	0.112248
26959	HBP1	156.452	0.974742	0.404989	2.40684	0.0160913	0.112248
79714	CCDC51	24.0537	-2.03171	0.844153	-2.40681	0.0160927	0.112248
1017	CDK2	46.0641	-1.39253	0.579038	-2.4049	0.0161768	0.112766
6717	SRI	215.756	0.805098	0.334909	2.40393	0.0162198	0.112928
10618	TGOLN2	1153.19	0.582398	0.24226	2.40402	0.0162157	0.112928
604	BCL6	104.935	1.01261	0.421299	2.40354	0.016237	0.11298
59084	ENPP5	83.7693	1.07921	0.449079	2.40316	0.0162542	0.11303
101060376	TBC1D3L	27.4235	1.69274	0.704447	2.40293	0.0162644	0.113033
10906	TRAFD1	191.417	0.820556	0.341585	2.4022	0.0162967	0.113189
6154	RPL26	913.855	-0.627545	0.261416	-2.40056	0.0163702	0.113469
8402	SLC25A11	31.34	-1.61054	0.671127	-2.39975	0.0164062	0.113469
9774	BCLAF1	460.966	-0.659073	0.274574	-2.40035	0.0163794	0.113469
10020	GNE	138.297	0.961957	0.400849	2.3998	0.0164041	0.113469
55326	AGPAT5	107.716	-1.04865	0.436971	-2.39982	0.0164033	0.113469
64319	FBRS	111.005	0.957045	0.398745	2.40014	0.0163886	0.113469
285590	SH3PXD2B	65.5986	-1.47803	0.615817	-2.40011	0.01639	0.113469
10953	TOMM34	42.8267	-1.41072	0.58817	-2.39849	0.0164626	0.11379
9343	EFTUD2	143.987	-0.937547	0.390996	-2.39785	0.0164918	0.113924
7283	TUBG1	78.3255	-1.10553	0.461562	-2.39519	0.0166116	0.114613
9786	KIAA0586	72.0222	-1.32042	0.551277	-2.39521	0.0166108	0.114613
1968	EIF2S3	635.66	-0.651894	0.272259	-2.39439	0.0166482	0.114796
6238	RRBP1	1018.39	0.618372	0.258304	2.39397	0.016667	0.114833
116985	ARAP1	101.406	0.978772	0.408873	2.39383	0.0166735	0.114833
3309	HSPA5	1776.51	0.615051	0.257243	2.39093	0.0168056	0.115653
26057	ANKRD17	604.482	-0.65674	0.274697	-2.39078	0.0168127	0.115653
133522	PPARGC1B	86.6886	-1.18739	0.496801	-2.39006	0.0168456	0.115809
55008	HERC6	22.9748	-2.03335	0.85101	-2.38934	0.0168787	0.115968
4363	ABCC1	231.671	-0.771117	0.322768	-2.38908	0.0168907	0.115981
10112	KIF20A	14.2108	-2.85222	1.19467	-2.38745	0.0169655	0.116355
10602	CDC42EP3	11.4915	-2.72716	1.14226	-2.38752	0.0169626	0.116355
8801	SUCLG2	246.649	0.801608	0.335847	2.38683	0.0169944	0.116484
23385	NCSTN	424.249	0.686416	0.287756	2.38541	0.0170601	0.116864
22876	INPP5F	97.3168	1.42616	0.59819	2.38412	0.0171201	0.117205
5889	RAD51C	20.7186	-2.08224	0.873625	-2.38345	0.0171512	0.117348
811	CALR	1988.02	0.639876	0.268537	2.38282	0.0171805	0.117408
2568	GABRP	39.1673	1.42618	0.598489	2.38296	0.0171739	0.117408
9632	SEC24C	244.593	0.750081	0.314835	2.38246	0.0171975	0.117455
23304	UBR2	244.522	0.748876	0.314565	2.38067	0.0172811	0.117885
5921	RASA1	139.198	0.895018	0.376102	2.37972	0.0173256	0.117909
10556	RPP30	39.111	-1.46392	0.615042	-2.3802	0.0173034	0.117909
57587	CFAP97	146.232	-0.871715	0.366245	-2.38014	0.017306	0.117909
65263	PYCR3	9.10794	-3.26273	1.37095	-2.37991	0.0173167	0.117909
3606	IL18	140.454	-1.00905	0.424132	-2.37908	0.0173558	0.117974
3480	IGF1R	72.5629	1.36041	0.572616	2.37578	0.0175118	0.118964
4094	MAF	60.1092	1.21043	0.509576	2.37536	0.0175316	0.119028
22856	CHSY1	43.3841	-1.42237	0.598881	-2.37504	0.0175469	0.119061
84929	FIBCD1	8.79771	4.20678	1.77175	2.37436	0.0175794	0.119141
118813	ZFYVE27	53.2671	1.343	0.565592	2.3745	0.0175726	0.119141
5581	PRKCE	33.4154	1.57426	0.663246	2.37357	0.0176168	0.119324
3172	HNF4A	419.638	0.683517	0.2882	2.37167	0.0177078	0.119658
9236	CCPG1	351.758	0.811428	0.342115	2.3718	0.0177016	0.119658
51258	MRPL51	101.114	-0.970254	0.40904	-2.37203	0.0176907	0.119658
65260	COA7	49.0728	-1.37129	0.578045	-2.37229	0.0176781	0.119658
151648	SGO1	22.0876	-2.33017	0.982717	-2.37115	0.0177327	0.119756
4888	NPY6R	36.048	1.45529	0.613853	2.37075	0.0177519	0.119815
65110	UPF3A	39.6834	-1.48509	0.626605	-2.37005	0.0177857	0.119971
100128191	TMPO-AS1	8.24158	-3.52027	1.48545	-2.36984	0.017796	0.119971
545	ATR	119.009	-0.943993	0.398399	-2.36947	0.0178138	0.120001
7453	WARS1	158.943	-0.868822	0.366698	-2.36931	0.0178213	0.120001
64081	PBLD	68.8072	1.10867	0.468028	2.36881	0.0178453	0.120092
6135	RPL11	713.687	-0.642378	0.271352	-2.36732	0.0179175	0.120507
4487	MSX1	10.2735	3.04735	1.28765	2.36659	0.0179528	0.120674
55333	SYNJ2BP	329.693	0.701083	0.29627	2.36636	0.0179638	0.120677
55794	DDX28	10.4844	-2.9778	1.25905	-2.36511	0.0180249	0.121017
3320	HSP90AA1	2194.38	-0.546758	0.231205	-2.36482	0.018039	0.121041
2494	NR5A2	149.235	0.87266	0.369385	2.36247	0.0181537	0.121739
84187	TMEM164	172.462	0.806443	0.341485	2.36158	0.0181973	0.12196
1967	EIF2B1	68.253	-1.17154	0.496356	-2.36027	0.0182614	0.122247
285830	HLA-F-AS1	49.1986	1.33154	0.56411	2.36042	0.0182544	0.122247
90338	ZNF160	93.1214	1.07504	0.455783	2.35868	0.0183402	0.122703
5565	PRKAB2	148.652	0.910719	0.38621	2.35809	0.018369	0.122824
10376	TUBA1B	473.325	-0.641705	0.27219	-2.35756	0.0183956	0.12293
5888	RAD51	18.5414	-2.25219	0.956026	-2.35579	0.0184835	0.123446
26258	BLOC1S6	230.729	-0.88833	0.377176	-2.35521	0.0185121	0.123565
4853	NOTCH2	347.741	0.708549	0.300997	2.35401	0.0185721	0.123893
1870	E2F2	11.3311	-2.78819	1.18635	-2.35022	0.0187621	0.124943
5424	POLD1	20.54	-2.02971	0.863952	-2.34933	0.0188073	0.124943
5965	RECQL	58.7245	-1.25368	0.533497	-2.34993	0.018777	0.124943
10279	PRSS16	22.8911	1.80643	0.769046	2.34893	0.0188275	0.124943
51312	SLC25A37	162.678	0.826467	0.351748	2.3496	0.0187935	0.124943
54566	EPB41L4B	329.304	0.711873	0.303003	2.3494	0.0188039	0.124943
55788	LMBRD1	235.152	0.776328	0.330489	2.34902	0.0188227	0.124943
64689	GORASP1	82.6893	1.02713	0.437081	2.34998	0.0187745	0.124943
387680	WASHC2A	101.48	-1.12953	0.480865	-2.34895	0.0188262	0.124943
1646	AKR1C2	60.1219	-1.30365	0.555084	-2.34857	0.0188459	0.124945
7247	TSN	131.112	-0.991166	0.422043	-2.34849	0.0188495	0.124945
51335	NGRN	231.095	0.759363	0.323465	2.34759	0.0188952	0.125125
91768	CABLES1	43.8001	-1.4762	0.628833	-2.34753	0.0188985	0.125125
3977	LIFR	798.755	0.841821	0.358718	2.34675	0.0189379	0.125313
9867	PJA2	375.256	0.721879	0.307744	2.34571	0.0189908	0.125591
8367	H4C5	72.0636	-1.1246	0.479689	-2.34444	0.0190558	0.125948
26090	ABHD12	203.142	0.777496	0.331727	2.34378	0.0190895	0.126098
822	CAPG	228.226	0.783863	0.334821	2.34114	0.0192248	0.126919
10553	HTATIP2	130.32	0.992759	0.424216	2.34022	0.0192723	0.12716
401541	CENPP	9.89341	-2.99876	1.28213	-2.33888	0.0193415	0.127542
5711	PSMD5	109.476	-0.958757	0.410082	-2.33797	0.019389	0.127783
56946	EMSY	53.4104	1.25869	0.538504	2.33739	0.019419	0.127906
5603	MAPK13	188.643	0.780101	0.334023	2.33547	0.019519	0.128063
8428	STK24	654.712	0.616493	0.263927	2.33585	0.019499	0.128063
9821	RB1CC1	217.753	0.759381	0.325099	2.33584	0.0194993	0.128063
10212	DDX39A	18.1901	-2.27866	0.975602	-2.33565	0.0195095	0.128063
10257	ABCC4	13.8466	-2.52836	1.08208	-2.33658	0.0194613	0.128063
55793	MINDY1	73.481	1.06642	0.45657	2.33572	0.0195058	0.128063
149041	RC3H1	168.373	0.91983	0.393858	2.33543	0.0195208	0.128063
9699	RIMS2	22.1764	1.95341	0.836704	2.33465	0.0195618	0.128258
6193	RPS5	275.225	-0.740332	0.317159	-2.33426	0.0195819	0.128265
10090	UST	8.07714	3.32499	1.42447	2.3342	0.0195851	0.128265
11059	WWP1	280.167	0.750109	0.321491	2.33322	0.0196367	0.128529
8165	AKAP1	153.369	-0.922215	0.395367	-2.33255	0.0196715	0.128659
117247	SLC16A10	8.35706	-3.43958	1.47469	-2.33241	0.0196789	0.128659
1876	E2F6	24.5584	-1.92264	0.824475	-2.33195	0.0197032	0.128671
55614	KIF16B	158.981	0.832853	0.357124	2.33211	0.019695	0.128671
23400	ATP13A2	188.522	0.872702	0.374612	2.32961	0.0198266	0.129403
83937	RASSF4	59.8013	1.48498	0.6375	2.32938	0.0198392	0.129412
23649	POLA2	37.3675	-1.71642	0.737125	-2.32854	0.0198836	0.129627
3978	LIG1	30.3266	-1.79015	0.769096	-2.3276	0.0199332	0.129877
4257	MGST1	265.569	-0.741675	0.318829	-2.32625	0.0200051	0.130272
580	BARD1	34.8715	-1.54096	0.662644	-2.32546	0.0200471	0.130397
553158	PRR5-ARHGAP8	13.1011	-2.65569	1.14193	-2.32561	0.0200393	0.130397
4209	MEF2D	123.894	0.919453	0.395494	2.32482	0.0200815	0.130515
145853	C15orf61	8.36598	-3.38924	1.45793	-2.3247	0.020088	0.130515
1952	CELSR2	13.5894	-2.48101	1.06921	-2.32042	0.0203181	0.13173
3018	H2BC3	8.57727	-3.59433	1.54903	-2.32037	0.020321	0.13173
10944	C11orf58	250.404	-0.766458	0.33028	-2.32063	0.0203067	0.13173
55752	SEPTIN11	303.987	-0.734067	0.316312	-2.3207	0.0203028	0.13173
23275	POFUT2	37.9568	1.46099	0.630015	2.31897	0.0203967	0.132147
6184	RPN1	996.344	0.592016	0.255379	2.31819	0.0204392	0.132347
3960	LGALS4	1410.04	0.596319	0.257305	2.31756	0.0204734	0.132431
23760	PITPNB	180.677	-0.850753	0.367096	-2.31752	0.0204753	0.132431
60488	MRPS35	182.629	-0.844827	0.36458	-2.31726	0.0204894	0.132448
112267992	ERVE-1	31.3291	1.62783	0.702545	2.31705	0.0205012	0.13245
201254	CENPX	50.2707	-1.25565	0.542106	-2.31624	0.0205451	0.132658
55	ACP3	15.5664	2.27449	0.982373	2.31531	0.0205962	0.132836
776	CACNA1D	49.4671	1.81638	0.784668	2.31484	0.0206215	0.132836
9168	TMSB10	2344.52	0.556421	0.240351	2.31503	0.0206111	0.132836
23300	ATMIN	121.272	-0.947807	0.409476	-2.31468	0.0206304	0.132836
53349	ZFYVE1	42.5395	1.33489	0.576698	2.31471	0.0206287	0.132836
9759	HDAC4	24.1718	1.80219	0.778673	2.31444	0.0206437	0.132847
1191	CLU	314.977	0.960181	0.414944	2.314	0.0206677	0.132908
11012	KLK11	133.963	0.867719	0.375012	2.31384	0.0206764	0.132908
2782	GNB1	877.526	0.620628	0.268256	2.31357	0.0206915	0.132931
3958	LGALS3	2194.3	0.573806	0.248095	2.31285	0.0207309	0.133109
6165	RPL35A	560.186	-0.663828	0.287454	-2.30934	0.0209249	0.134205
9804	TOMM20	444.036	-0.645862	0.279674	-2.30934	0.0209246	0.134205
11224	RPL35	622.079	-0.615407	0.266529	-2.30897	0.0209455	0.134262
30001	ERO1A	4602.83	1.58407	0.686313	2.30809	0.0209939	0.134497
122481	AK7	29.5211	1.70301	0.737923	2.30784	0.021008	0.134512
3704	ITPA	22.4637	-1.83324	0.794575	-2.30719	0.0210441	0.134668
5435	POLR2F	43.7503	-1.33724	0.57978	-2.30646	0.0210848	0.134853
894	CCND2	1444.47	-0.563063	0.244196	-2.30578	0.021123	0.134947
79627	OGFRL1	58.6012	-1.18327	0.513175	-2.30578	0.021123	0.134947
196883	ADCY4	12.4339	2.75048	1.19315	2.30523	0.0211536	0.135068
51809	GALNT7	406.694	0.658415	0.285669	2.30482	0.0211768	0.13514
80312	TET1	9.91678	-3.09413	1.34272	-2.30437	0.0212021	0.135227
10412	NSA2	244.095	-0.73003	0.316891	-2.30373	0.0212378	0.135379
160851	DGKH	141.903	0.886148	0.384861	2.30251	0.0213063	0.13574
112936	VPS26B	56.9848	-1.23775	0.537719	-2.30186	0.0213429	0.135761
399979	SNX19	137.319	0.845174	0.367172	2.30185	0.0213437	0.135761
89872	AQP10	10.7865	2.83201	1.23061	2.30131	0.0213742	0.135838
134266	GRPEL2	74.4666	-1.06022	0.460728	-2.30119	0.0213808	0.135838
790	CAD	46.2017	-1.50687	0.655306	-2.29949	0.021477	0.136374
1486	CTBS	127.787	0.906428	0.394241	2.29917	0.0214951	0.136413
79585	CORO7	21.5413	-1.88035	0.817933	-2.2989	0.0215107	0.136437
23594	ORC6	44.8522	-1.39468	0.606872	-2.29815	0.0215534	0.136632
5213	PFKM	48.4711	-1.37688	0.599458	-2.29687	0.021626	0.137016
838	CASP5	44.2408	1.3495	0.587745	2.29607	0.021672	0.137232
134553	C5orf24	104.918	-1.18761	0.517588	-2.2945	0.0217618	0.137725
118987	PDZD8	630.538	-0.704085	0.306901	-2.29417	0.0217805	0.137767
4673	NAP1L1	242.137	-0.728143	0.317491	-2.29343	0.0218231	0.137885
10477	UBE2E3	93.9163	-0.96776	0.421967	-2.29345	0.0218222	0.137885
8260	NAA10	31.3846	-1.59384	0.695075	-2.29304	0.0218457	0.137951
5134	PDCD2	84.1473	-1.03884	0.453096	-2.29277	0.0218615	0.137975
57175	CORO1B	86.1179	0.983911	0.429297	2.29191	0.0219107	0.138125
80173	IFT74	30.1777	-1.56362	0.682289	-2.29173	0.0219214	0.138125
91750	LIN52	18.551	-2.09771	0.91531	-2.2918	0.0219171	0.138125
113278	SLC52A3	88.5102	1.11249	0.485607	2.29093	0.0219672	0.138338
54576	UGT1A8	60.3109	2.98168	1.30177	2.29049	0.021993	0.138424
54433	GAR1	36.9596	-1.44084	0.629261	-2.28973	0.0220369	0.138549
81875	ISG20L2	68.5707	-1.17311	0.512307	-2.28986	0.0220292	0.138549
25849	PARM1	241.04	2.10003	0.917425	2.28905	0.0220763	0.138721
5252	PHF1	23.4608	1.76817	0.772742	2.28818	0.022127	0.138873
64097	EPB41L4A	72.3728	1.2386	0.541269	2.28833	0.0221184	0.138873
133418	EMB	134.154	-0.924832	0.404208	-2.28801	0.0221368	0.138873
123016	TTC8	27.5008	-1.64162	0.717846	-2.28686	0.0222039	0.139217
20	ABCA2	126.933	0.95168	0.41634	2.28583	0.0222644	0.139521
55779	CFAP44	8.94189	3.03522	1.32804	2.28549	0.0222843	0.139569
6125	RPL5	822.658	-0.601722	0.263411	-2.28435	0.0223512	0.139818
6155	RPL27	346.44	-0.661858	0.289758	-2.28418	0.0223611	0.139818
25844	YIPF3	133.6	0.917464	0.401696	2.28398	0.0223729	0.139818
83879	CDCA7	10.1677	-3.33267	1.45887	-2.28442	0.0223471	0.139818
10507	SEMA4D	92.8034	1.0166	0.445183	2.28356	0.0223975	0.139896
57003	CCDC47	479.015	-0.622197	0.272572	-2.28268	0.022449	0.140141
57182	ANKRD50	60.9677	1.1267	0.493732	2.28201	0.0224886	0.140312
5546	PRCC	89.0797	-0.997731	0.437266	-2.28175	0.0225043	0.140334
8525	DGKZ	72.5565	-1.30462	0.572039	-2.28064	0.0225695	0.140648
200894	ARL13B	17.1626	-2.05735	0.902157	-2.28048	0.0225792	0.140648
6132	RPL8	971.026	-0.568472	0.249355	-2.27977	0.0226212	0.140833
8837	CFLAR	571.837	0.602827	0.264569	2.27853	0.0226952	0.141217
57586	SYT13	153.755	-0.840235	0.368815	-2.2782	0.0227147	0.141262
162972	ZNF550	19.4195	1.89488	0.831946	2.27764	0.0227478	0.141391
1353	COX11	107.36	-0.91327	0.40103	-2.27731	0.0227676	0.141438
5037	PEBP1	142.479	-0.87854	0.386292	-2.27429	0.0229487	0.142386
10769	PLK2	128.455	-0.949745	0.417566	-2.27448	0.0229372	0.142386
10857	PGRMC1	323.327	0.681911	0.299879	2.27396	0.0229685	0.142386
399715	LINC02649	9.63227	2.78192	1.22339	2.27394	0.0229699	0.142386
56993	TOMM22	110.504	-0.942093	0.414537	-2.27264	0.0230479	0.142792
57146	LDAF1	56.8892	1.15268	0.507629	2.27071	0.0231644	0.143437
6635	SNRPE	84.9219	-1.04604	0.460737	-2.27036	0.023186	0.143475
79144	PPDPF	246.959	0.717732	0.316154	2.2702	0.0231955	0.143475
26155	NOC2L	96.5779	-0.95245	0.419704	-2.26933	0.023248	0.143666
51126	NAA20	88.466	-1.00026	0.440782	-2.26928	0.0232514	0.143666
3020	H3-3A	866.189	0.662173	0.292062	2.26723	0.0233762	0.144248
3248	HPGD	199.097	0.750218	0.330913	2.26711	0.0233834	0.144248
5962	RDX	46.7238	-1.69038	0.745495	-2.26746	0.0233621	0.144248
26995	TRUB2	52.0755	-1.24709	0.550204	-2.26659	0.0234153	0.14429
25888	ZNF473	28.4615	-1.68178	0.742239	-2.26582	0.0234625	0.144503
23511	NUP188	100.353	-1.14615	0.505925	-2.26545	0.023485	0.144564
10137	RBM12	276.515	-0.726623	0.321025	-2.26345	0.023608	0.145088
54680	ZNHIT6	40.96	-1.41438	0.624785	-2.26378	0.0235875	0.145088
150465	TTL	39.8822	-1.57765	0.696985	-2.26354	0.0236024	0.145088
7750	ZMYM2	414.846	0.665856	0.29426	2.26282	0.023647	0.145249
152503	SH3D19	443.887	0.628619	0.277888	2.26213	0.0236897	0.145433
5918	RARRES1	30.1114	1.56598	0.692354	2.26183	0.0237082	0.145469
8668	EIF3I	238.692	-0.742938	0.3286	-2.26092	0.023764	0.145578
8793	TNFRSF10D	113.518	0.969947	0.428976	2.26107	0.0237547	0.145578
84376	HOOK3	155.178	0.856663	0.378869	2.2611	0.0237528	0.145578
728340	GTF2H2C	35.704	-1.49908	0.663251	-2.2602	0.023809	0.145776
728340	GTF2H2	35.704	-1.49908	0.663251	-2.2602	0.023809	0.145776
25851	TECPR1	50.5134	1.27827	0.565628	2.2599	0.0238272	0.14581
1514	CTSL	37.8147	-1.39176	0.615999	-2.25935	0.0238614	0.145864
2729	GCLC	404.799	-0.631435	0.279455	-2.25952	0.0238511	0.145864
1075	CTSC	134.68	-0.846981	0.374977	-2.25875	0.0238987	0.145959
1846	DUSP4	424.654	-0.672222	0.297666	-2.25831	0.0239266	0.145959
8710	SERPINB7	22.3959	1.7335	0.767488	2.25867	0.023904	0.145959
54959	ODAM	179.718	-1.07927	0.477915	-2.25829	0.0239279	0.145959
81627	TRMT1L	49.0072	1.23478	0.546993	2.25739	0.0239836	0.146221
23787	MTCH1	233.162	0.728391	0.322837	2.25622	0.024057	0.146591
55719	SLF2	96.2751	-1.02997	0.456637	-2.25555	0.0240986	0.146766
5480	PPIC	101.198	0.951234	0.421875	2.25478	0.0241472	0.146943
5511	PPP1R8	100.023	-0.949937	0.421348	-2.25452	0.0241636	0.146943
6382	SDC1	721.218	0.757179	0.335921	2.25404	0.0241937	0.146943
6631	SNRPC	101.153	-0.947506	0.420283	-2.25445	0.0241681	0.146943
55726	INTS13	70.2448	-1.14417	0.507626	-2.25397	0.0241983	0.146943
256356	GK5	228.263	-0.793919	0.352247	-2.25387	0.0242045	0.146943
9149	DYRK1B	21.4532	1.81168	0.804066	2.25315	0.0242497	0.146984
23677	SH3BP4	179.87	-0.804165	0.356881	-2.25332	0.0242392	0.146984
130340	AP1S3	201.34	-0.783311	0.347597	-2.2535	0.0242275	0.146984
11325	DDX42	259.989	-0.76197	0.338223	-2.25286	0.0242678	0.147016
112479	ERI2	67.9747	-1.491	0.661968	-2.25237	0.0242987	0.147126
313	AOAH	50.0517	1.27264	0.565305	2.25124	0.0243702	0.147469
4212	MEIS2	73.2096	1.04357	0.463587	2.25107	0.024381	0.147469
2107	ETF1	410.457	-0.708078	0.314806	-2.24925	0.0244967	0.14809
79968	WDR76	20.7234	-2.03569	0.9053	-2.24863	0.0245358	0.148248
646719	NIPBL-DT	9.51105	-3.03973	1.35231	-2.24781	0.0245886	0.148489
79053	ALG8	43.2349	-1.33337	0.593448	-2.24682	0.0246516	0.148791
63877	FAM204A	97.0331	-0.951204	0.42342	-2.24648	0.0246732	0.148844
11021	RAB35	71.5166	-1.15279	0.513742	-2.2439	0.0248389	0.149686
109136579	TALAM1	12.6839	2.58569	1.15263	2.24331	0.0248771	0.149837
25917	THUMPD3	107.632	-0.898295	0.400539	-2.24271	0.0249153	0.149989
2846	LPAR4	37.8612	4.05255	1.80819	2.24122	0.0250116	0.150123
5526	PPP2R5B	32.9484	1.44324	0.644264	2.24014	0.0250816	0.150123
6337	SCNN1A	572.833	0.664085	0.296326	2.24106	0.0250222	0.150123
10050	SLC17A4	90.9702	0.966573	0.431454	2.24027	0.0250736	0.150123
10613	ERLIN1	199.537	0.766748	0.341982	2.24207	0.0249569	0.150123
11196	SEC23IP	150.44	-0.816237	0.364164	-2.2414	0.0250002	0.150123
11202	KLK8	99.9555	0.927314	0.413916	2.24034	0.0250686	0.150123
55055	ZWILCH	44.7334	-1.60795	0.717664	-2.24054	0.025056	0.150123
221035	REEP3	698.783	0.609044	0.271744	2.24124	0.0250102	0.150123
284697	BTBD8	43.5509	1.38619	0.618382	2.24164	0.0249847	0.150123
57404	CYP20A1	45.1634	-1.37174	0.613098	-2.2374	0.0252603	0.151114
23508	TTC9	104.335	0.923324	0.412878	2.23631	0.0253314	0.15146
254531	LPCAT4	109.389	0.976801	0.436839	2.23607	0.0253474	0.151477
65018	PINK1	59.3307	1.10742	0.495346	2.23565	0.0253745	0.15156
65265	C8orf33	55.521	-1.15863	0.518782	-2.23336	0.0255254	0.152382
2135	EXTL2	9.18749	-3.40593	1.52517	-2.23315	0.0255393	0.152386
7184	HSP90B1	2895.53	0.636235	0.28494	2.23287	0.0255574	0.152415
55211	DPPA4	25.9017	1.98351	0.888662	2.23202	0.0256134	0.152669
105375166		61.1106	1.11404	0.49918	2.23175	0.0256318	0.152699
10783	NEK6	171.752	0.825551	0.370003	2.2312	0.0256677	0.152834
837	CASP4	187.751	0.796001	0.356861	2.23056	0.0257102	0.153008
726	CAPN5	458.716	0.639223	0.286684	2.22972	0.0257664	0.153159
3326	HSP90AB1	1795.24	-0.527785	0.23672	-2.22957	0.0257757	0.153159
163081	ZNF567	19.4418	1.88947	0.847366	2.22981	0.0257599	0.153159
5564	PRKAB1	191.62	-0.756598	0.339469	-2.22877	0.0258291	0.153238
9683	N4BP1	192.201	0.755585	0.339008	2.22881	0.0258264	0.153238
147841	SPC24	10.3211	-2.8709	1.28799	-2.22897	0.0258158	0.153238
93273	LEMD1	21.7065	1.76665	0.793336	2.22686	0.0259565	0.153778
133308	SLC9B2	81.5615	-1.06308	0.477334	-2.22712	0.0259394	0.153778
219790	RTKN2	24.4444	-1.87026	0.839884	-2.22681	0.0259603	0.153778
11052	CPSF6	165.311	-0.774795	0.348113	-2.2257	0.0260344	0.154058
2395	FXN	21.3278	-1.95588	0.878968	-2.2252	0.026068	0.15415
23054	NCOA6	204.809	0.781924	0.351416	2.22507	0.0260767	0.15415
254887	ZDHHC23	14.6708	-2.48905	1.11883	-2.22469	0.026102	0.15422
54765	TRIM44	179.87	-0.758462	0.341056	-2.22386	0.0261578	0.15447
10961	ERP29	114.623	0.91042	0.409436	2.22359	0.0261758	0.154496
3983	ABLIM1	296.927	-0.706975	0.318203	-2.22177	0.0262986	0.155142
80221	ACSF2	31.3909	1.73731	0.782145	2.22121	0.0263365	0.155285
27333	GOLIM4	166.849	-0.819997	0.369277	-2.22055	0.0263817	0.155472
54205	CYCS	494.219	-0.639333	0.287981	-2.22006	0.026415	0.155588
79815	NIPAL2	64.8972	1.09876	0.495439	2.21774	0.0265722	0.156434
6434	TRA2B	277.319	-0.71613	0.323046	-2.2168	0.0266365	0.15672
25981	DNAH1	23.4001	1.68679	0.760968	2.21663	0.0266481	0.15672
8514	KCNAB2	55.5641	1.15392	0.520791	2.21571	0.0267113	0.157011
57161	PELI2	74.5948	1.07745	0.486374	2.21526	0.0267419	0.157111
7764	ZNF217	396.255	0.625325	0.282374	2.21453	0.0267925	0.157327
57001	SDHAF3	23.3698	-1.77177	0.800491	-2.21335	0.0268732	0.157721
11164	NUDT5	134.355	-0.833131	0.376715	-2.21157	0.0269964	0.158362
4646	MYO6	884.678	0.550075	0.248815	2.21078	0.0270512	0.158522
100421372	MSANTD7	71.6285	-1.09144	0.493653	-2.21095	0.0270392	0.158522
1471	CST3	307.884	0.659386	0.298424	2.20956	0.0271357	0.158936
11124	FAF1	46.8693	-1.23787	0.560349	-2.2091	0.0271679	0.159017
166378	AFG2A	32.5826	-1.52184	0.688939	-2.20896	0.0271772	0.159017
1785	DNM2	766	0.689287	0.312098	2.20856	0.0272054	0.15908
54536	EXOC6	88.0018	1.11819	0.506334	2.20841	0.0272158	0.15908
5108	PCM1	328.427	-0.748096	0.338846	-2.20778	0.0272598	0.159256
8891	EIF2B3	18.6356	-1.96542	0.890469	-2.20717	0.0273022	0.159261
10535	RNASEH2A	11.4152	-2.69229	1.21958	-2.20755	0.0272753	0.159261
22838	RNF44	90.095	0.985825	0.446632	2.20724	0.0272972	0.159261
5573	PRKAR1A	537.925	0.633509	0.287132	2.20633	0.0273606	0.159358
6624	FSCN1	44.2036	1.23988	0.561943	2.20642	0.0273546	0.159358
399687	MYO18A	324	0.785443	0.355969	2.20649	0.0273495	0.159358
8519	IFITM1	155.63	1.09813	0.498193	2.20422	0.027509	0.160141
29127	RACGAP1	54.5713	-1.22343	0.555136	-2.20384	0.0275355	0.160214
5387	PMS2P3	9.3596	-3.03193	1.37649	-2.20264	0.02762	0.160499
9656	MDC1	27.6835	-1.65312	0.750516	-2.20264	0.02762	0.160499
93183	PIGM	34.0324	-1.4342	0.651155	-2.20255	0.0276264	0.160499
957	ENTPD5	182.083	0.737567	0.33495	2.20202	0.0276638	0.160635
7468	NSD2	130.346	-1.01088	0.459136	-2.2017	0.0276863	0.160636
118980	SFXN2	9.94861	-2.8125	1.27747	-2.20162	0.027692	0.160636
8661	EIF3A	750.129	-0.593232	0.269488	-2.20133	0.0277124	0.160673
412	STS	356.988	0.647929	0.294462	2.20038	0.0277798	0.160901
5189	PEX1	69.6398	-1.25896	0.572144	-2.20043	0.0277762	0.160901
1382	CRABP2	28.1659	1.58822	0.721907	2.20003	0.0278048	0.160965
6201	RPS7	1131.98	-0.570655	0.259482	-2.19921	0.0278632	0.161103
391059	FRRS1	230.362	0.704477	0.320293	2.19948	0.0278441	0.161103
106144608	CCDC26	10.1031	2.50559	1.13937	2.1991	0.0278708	0.161103
50618	ITSN2	188.184	0.787446	0.35828	2.19785	0.0279599	0.161537
100529239	RPS10-NUDT3	52.9199	-1.18356	0.538633	-2.19734	0.0279965	0.161667
150696	PROM2	74.3228	1.06268	0.483714	2.19692	0.0280258	0.161755
3956	LGALS1	19.5578	2.15133	0.979654	2.19601	0.0280911	0.16205
284371	ZNF841	38.8364	1.51385	0.689452	2.19573	0.0281113	0.162085
54815	GATAD2A	302.865	-0.734264	0.33448	-2.19524	0.0281464	0.162206
25898	RCHY1	56.4292	-1.14064	0.519964	-2.19369	0.0282576	0.162683
57551	TAOK1	631.929	0.594549	0.271102	2.19308	0.0283014	0.162772
90381	TICRR	20.2709	-1.98254	0.90399	-2.1931	0.0283002	0.162772
51560	RAB6B	131.27	0.86533	0.394646	2.19267	0.0283311	0.162861
10195	ALG3	77.7244	-1.02812	0.46904	-2.19198	0.028381	0.163066
2734	GLG1	643.402	0.580278	0.265053	2.18929	0.0285755	0.163949
29088	MRPL15	45.2392	-1.24603	0.569208	-2.18907	0.0285918	0.163949
153364	MBLAC2	14.0963	-2.21726	1.01281	-2.18922	0.0285809	0.163949
377677	CA13	109.866	-0.888427	0.405784	-2.18941	0.028567	0.163949
83861	RSPH3	57.4581	1.13514	0.51868	2.18852	0.0286318	0.164097
112694756		67.8783	1.20683	0.551909	2.18665	0.0287681	0.164795
6654	SOS1	275.729	0.680499	0.311241	2.1864	0.0287861	0.164816
56005	MYDGF	206.726	0.766002	0.35047	2.18564	0.0288419	0.165053
51510	CHMP5	217.286	0.743944	0.340518	2.18474	0.028908	0.165349
79080	CCDC86	20.6206	-1.81016	0.828687	-2.18437	0.0289347	0.165419
60626	RIC8A	92.2156	0.962445	0.440696	2.18392	0.0289681	0.165528
8741	TNFSF13	73.7538	1.02546	0.469747	2.183	0.0290355	0.16583
55149	MTPAP	76.0142	-1.00523	0.460586	-2.18249	0.0290732	0.165963
5357	PLS1	1926.18	0.553853	0.253817	2.1821	0.0291024	0.166047
375790	AGRN	596.273	0.601633	0.276146	2.17868	0.0293558	0.167409
6990	DYNLT3	301.906	0.661854	0.303905	2.17783	0.0294186	0.167468
9533	POLR1C	40.9107	-1.28633	0.590654	-2.1778	0.0294207	0.167468
56998	CTNNBIP1	43.0089	-1.26873	0.582584	-2.17775	0.0294243	0.167468
221037	JMJD1C	399.464	0.605525	0.277992	2.17821	0.0293906	0.167468
6950	TCP1	520.285	-0.586579	0.269475	-2.17675	0.0294995	0.167718
23657	SLC7A11	201.778	-0.794583	0.365094	-2.17638	0.0295267	0.167718
[truncated: 14,365 more rows]

## Sheet: set3.pHIEs.#1
EntrezID	gene_name	baseMean	log2FoldChange	lfcSE	stat	pvalue	padj
405753	DUOXA2	1189.1	3.85243	0.196402	19.615	1.15122e-85	1.26117e-81
10170	DHRS9	842.711	3.1167	0.175567	17.7522	1.65831e-70	9.08341e-67
5935	RBM3	1058.49	-2.93976	0.167359	-17.5655	4.5249e-69	1.65234e-65
83998	REG4	15504.4	1.89813	0.112546	16.8654	8.07865e-64	2.21254e-60
4584	MUC3A	11471.7	2.20438	0.135871	16.2241	3.40684e-59	7.4644e-56
2168	FABP1	3994.28	2.87648	0.179586	16.0172	9.68817e-58	1.7689e-54
50506	DUOX2	5438.64	2.30007	0.147563	15.5871	8.91177e-55	1.39469e-51
3486	IGFBP3	2730.02	2.31805	0.149891	15.465	5.98129e-54	8.19063e-51
23023	TMCC1	559.373	3.12056	0.205321	15.1985	3.62009e-52	4.40646e-49
3484	IGFBP1	1655.87	2.27146	0.152602	14.8848	4.13569e-50	4.53065e-47
7031	TFF1	5788.42	1.76793	0.121785	14.5169	9.47472e-48	9.43596e-45
2040	STOM	931.38	2.35035	0.165412	14.2091	8.04784e-46	7.34701e-43
112399	EGLN3	390.853	3.20944	0.230189	13.9426	3.49057e-44	2.94148e-41
3860	KRT13	3980.75	1.69525	0.121814	13.9167	5.01679e-44	3.92564e-41
135656	MUCL3	502.589	2.98975	0.218342	13.6929	1.11875e-42	8.17061e-40
2152	F3	3588.37	1.82748	0.134535	13.5837	5.00369e-42	3.42596e-39
8542	APOL1	2546.42	1.63568	0.133308	12.2699	1.31409e-34	8.46818e-32
10397	NDRG1	1011.8	2.03557	0.166331	12.2381	1.9465e-34	1.18466e-31
1755	DMBT1	1795.75	1.74864	0.143769	12.1629	4.90013e-34	2.82531e-31
57211	ADGRG6	2372.18	1.62798	0.13441	12.112	9.11895e-34	4.99491e-31
84171	LOXL4	1290.61	1.77223	0.146633	12.0862	1.24906e-33	6.51591e-31
3099	HK2	1173.41	1.81078	0.151644	11.941	7.23511e-33	3.60275e-30
1048	CEACAM5	6282.28	1.54016	0.129378	11.9044	1.12297e-32	5.34877e-30
768	CA9	313.878	3.69143	0.31667	11.657	2.11283e-31	9.6442e-29
25878	MXRA5	1149.27	1.78008	0.156925	11.3435	7.98861e-30	3.50061e-27
634	CEACAM1	2075.98	1.77422	0.161702	10.9721	5.20244e-28	2.19203e-25
3673	ITGA2	3819.74	1.31451	0.122014	10.7735	4.59336e-27	1.86371e-24
6513	SLC2A1	2040.8	1.50656	0.140052	10.7572	5.48287e-27	2.14517e-24
5033	P4HA1	453.219	2.23754	0.2085	10.7316	7.23007e-27	2.73122e-24
7104	TM4SF4	2042.35	1.48852	0.141395	10.5274	6.45893e-26	2.35859e-23
3294	HSD17B2	1288.52	1.55637	0.148363	10.4903	9.57292e-26	3.38295e-23
727897	MUC5B	1189.29	1.93667	0.186698	10.3732	3.28189e-25	1.12353e-22
5801	PTPRR	421.557	2.23185	0.215367	10.363	3.65436e-25	1.21314e-22
64778	FNDC3B	1008.6	1.62395	0.161961	10.0268	1.16235e-23	3.74515e-21
8553	BHLHE40	862.892	1.95877	0.196697	9.95833	2.31932e-23	7.25946e-21
205	AK4	2670.24	1.34402	0.13704	9.80752	1.04509e-22	3.18026e-20
23780	APOL2	455.496	1.93035	0.200919	9.60757	7.42786e-22	2.19925e-19
10317	B3GALT5	1520.19	1.40703	0.148954	9.44607	3.51792e-21	1.01418e-18
51316	PLAC8	1100.92	1.43631	0.153502	9.35694	8.20799e-21	2.3056e-18
290	ANPEP	291.624	2.39362	0.256546	9.3302	1.05676e-20	2.8942e-18
259282	BOD1L1	756.015	-1.62819	0.176462	-9.22686	2.7867e-20	7.44593e-18
3977	LIFR	574.929	1.72912	0.188772	9.15981	5.19899e-20	1.35607e-17
665	BNIP3L	950.257	1.5009	0.16406	9.14843	5.77675e-20	1.47173e-17
5655	KLK10	4902.24	1.08704	0.119584	9.0902	9.88587e-20	2.46136e-17
388610	TRNP1	938.064	1.44639	0.161509	8.9555	3.38208e-19	8.0545e-17
23613	ZMYND8	816.589	1.58535	0.177485	8.93228	4.17326e-19	9.72724e-17
4680	CEACAM6	25988.5	1.08002	0.121272	8.90574	5.30302e-19	1.2103e-16
131368	ZPLD1	182.088	2.80833	0.318845	8.80784	1.27579e-18	2.85231e-16
266977	ADGRF1	1499.55	1.47843	0.168061	8.79697	1.40563e-18	3.07973e-16
2878	GPX3	2002.4	1.17001	0.133137	8.78805	1.52183e-18	3.26895e-16
9245	GCNT3	4138.3	1.05864	0.121097	8.74207	2.28882e-18	4.82193e-16
30001	ERO1A	2722.95	1.10332	0.127913	8.62555	6.37836e-18	1.31839e-15
131566	DCBLD2	2168.73	1.22739	0.143048	8.58028	9.4645e-18	1.92007e-15
7052	TGM2	492.178	1.93708	0.227247	8.52414	1.53955e-17	3.0665e-15
6175	RPLP0	2829.9	-1.10126	0.129552	-8.50049	1.88789e-17	3.69318e-15
26085	KLK13	287.829	2.01536	0.238468	8.45128	2.88137e-17	5.5378e-15
7077	TIMP2	2286.7	1.117	0.133969	8.33772	7.57373e-17	1.43052e-14
307	ANXA4	5018.34	1.01082	0.121634	8.31033	9.54374e-17	1.77206e-14
79705	LRRK1	10171.1	0.971419	0.117643	8.25738	1.4891e-16	2.71885e-14
9180	OSMR	844.388	1.35239	0.163882	8.25224	1.55449e-16	2.79172e-14
90865	IL33	626.574	-1.54585	0.18831	-8.20908	2.22884e-16	3.93821e-14
29785	CYP2S1	1128.78	1.27065	0.155268	8.18355	2.75596e-16	4.79231e-14
100133941	CD24	8368.37	1.00833	0.123673	8.15323	3.54338e-16	6.06526e-14
664	BNIP3	258.066	2.04239	0.251861	8.10919	5.09582e-16	8.58842e-14
5209	PFKFB3	305.491	1.89228	0.235727	8.02743	9.95353e-16	1.65214e-13
6224	RPS20	3221.76	-1.02548	0.128718	-7.96685	1.62766e-15	2.66135e-13
401152	C4orf3	941.361	1.27592	0.160641	7.9427	1.97823e-15	3.18698e-13
5352	PLOD2	646.547	1.38147	0.176656	7.82011	5.27785e-15	8.25984e-13
3913	LAMB2	503.632	1.66024	0.213924	7.76087	8.43487e-15	1.30146e-12
254531	LPCAT4	812.828	1.32617	0.171198	7.74642	9.45195e-15	1.43814e-12
4643	MYO1E	1364.43	1.10546	0.143242	7.71746	1.18669e-14	1.78085e-12
54474	KRT20	795.806	1.27375	0.167434	7.60743	2.79606e-14	4.1393e-12
3178	HNRNPA1	3072.44	-0.992945	0.131487	-7.55168	4.29684e-14	6.27625e-12
3339	HSPG2	6742.99	0.931132	0.123469	7.54141	4.64917e-14	6.70154e-12
10086	HHLA1	1946.02	1.05494	0.14087	7.48877	6.95213e-14	9.89099e-12
23521	RPL13A	3690.24	-0.923071	0.124081	-7.43925	1.0126e-13	1.42218e-11
9052	GPRC5A	10600.1	0.931234	0.12523	7.43619	1.03628e-13	1.43702e-11
6187	RPS2	2191.53	-1.16923	0.157711	-7.41379	1.22739e-13	1.68076e-11
4084	MXD1	869.371	1.25254	0.169118	7.40635	1.29827e-13	1.75587e-11
27242	TNFRSF21	2260.92	0.977946	0.132158	7.3998	1.36391e-13	1.82215e-11
51208	CLDN18	1101.42	1.15169	0.158074	7.28574	3.19906e-13	4.22237e-11
4131	MAP1B	725.102	1.36323	0.187241	7.28065	3.32207e-13	4.33253e-11
6158	RPL28	1150.41	-1.22239	0.168829	-7.24042	4.47289e-13	5.76477e-11
1308	COL17A1	4190.98	0.907799	0.125972	7.20636	5.74667e-13	7.32032e-11
5272	SERPINB9	279.853	1.68784	0.234758	7.18973	6.49208e-13	8.1748e-11
1848	DUSP6	1471.19	1.00546	0.140259	7.16855	7.57979e-13	9.43598e-11
229	ALDOB	218.5	2.19617	0.309579	7.09407	1.30222e-12	1.60291e-10
6690	SPINK1	479.022	1.39358	0.196617	7.0878	1.36257e-12	1.65855e-10
6222	RPS18	2072.72	-0.949445	0.134063	-7.08211	1.41978e-12	1.7092e-10
100507246	SNHG16	840.323	-1.14765	0.162369	-7.06815	1.57018e-12	1.86971e-10
4008	LMO7	5469.34	0.861427	0.122794	7.0152	2.29627e-12	2.7049e-10
7168	TPM1	2441.31	1.14835	0.16405	6.99998	2.55997e-12	2.98345e-10
6201	RPS7	1664.88	-0.970305	0.140071	-6.92724	4.2914e-12	4.94867e-10
493	ATP2B4	615.908	1.28482	0.18577	6.91615	4.64091e-12	5.29595e-10
4891	SLC11A2	716.655	1.362	0.198182	6.87245	6.31098e-12	7.12751e-10
218	ALDH3A1	191.157	-1.93923	0.28306	-6.85096	7.33549e-12	8.20003e-10
6132	RPL8	2559.85	-0.907602	0.132764	-6.8362	8.13236e-12	8.99899e-10
55971	BAIAP2L1	911.18	1.10572	0.16184	6.83218	8.36322e-12	9.16191e-10
3921	RPSA	1494.12	-1.01175	0.148235	-6.8253	8.77439e-12	9.51718e-10
56987	BBX	390.039	1.45962	0.214038	6.81944	9.13988e-12	9.81641e-10
51703	ACSL5	2201.33	0.897629	0.132408	6.77928	1.20778e-11	1.28459e-09
6135	RPL11	1373.3	-1.0162	0.15046	-6.75393	1.43896e-11	1.51575e-09
23607	CD2AP	2094.36	1.047	0.155514	6.73251	1.66764e-11	1.7399e-09
6204	RPS10	1117.71	-1.02513	0.152475	-6.72327	1.7769e-11	1.83641e-09
3939	LDHA	4822.32	0.924511	0.137635	6.71712	1.85354e-11	1.89771e-09
79789	CLMN	662.531	1.27802	0.192368	6.64363	3.0605e-11	3.10443e-09
219285	SAMD9L	101.693	2.45795	0.373142	6.58717	4.48302e-11	4.50564e-09
3868	KRT16	104.466	2.52617	0.386008	6.54436	5.9752e-11	5.95075e-09
203068	TUBB	1466.22	-0.958478	0.146615	-6.5374	6.25989e-11	6.17811e-09
9349	RPL23	2282.52	-0.876142	0.135211	-6.4798	9.18424e-11	8.98334e-09
2877	GPX2	2135.99	0.85156	0.131733	6.46427	1.01786e-10	9.7813e-09
29842	TFCP2L1	186.105	2.18785	0.338411	6.46506	1.01259e-10	9.7813e-09
6124	RPL4	4529.5	-0.789703	0.12229	-6.45764	1.06345e-10	1.01305e-08
133	ADM	180.227	1.88106	0.291491	6.45323	1.09488e-10	1.034e-08
6307	MSMO1	1620	0.937818	0.145516	6.44477	1.15776e-10	1.08404e-08
100506211	MIR210HG	44.6902	3.85239	0.599496	6.42605	1.30961e-10	1.21583e-08
6319	SCD	8909.71	0.81523	0.127029	6.41766	1.38389e-10	1.27399e-08
57584	ARHGAP21	1155.5	0.961349	0.149873	6.41445	1.41336e-10	1.27962e-08
80267	EDEM3	1068.8	0.970779	0.151339	6.41462	1.41177e-10	1.27962e-08
10509	SEMA4B	783.089	1.0625	0.166211	6.39245	1.63244e-10	1.46585e-08
285154	CYP1B1-AS1	408.173	1.29476	0.20306	6.37625	1.8148e-10	1.61635e-08
26509	MYOF	8257.65	0.731032	0.114821	6.36669	1.93145e-10	1.70637e-08
7032	TFF2	844.487	1.06677	0.167757	6.35904	2.03018e-10	1.76512e-08
53405	CLIC5	976.041	1.08372	0.170397	6.35994	2.01828e-10	1.76512e-08
4233	MET	1656.24	0.882876	0.139139	6.34527	2.22033e-10	1.91525e-08
6235	RPS29	640.394	-1.19875	0.189072	-6.34017	2.29514e-10	1.96432e-08
8224	SYN3	435.598	1.30974	0.206852	6.33177	2.42369e-10	2.05826e-08
6208	RPS14	1400.63	-0.915141	0.144956	-6.31323	2.7327e-10	2.30282e-08
6134	RPL10	2243.38	-0.839871	0.133264	-6.30232	2.93214e-10	2.45203e-08
5029	P2RY2	406.797	1.27225	0.202017	6.29775	3.01993e-10	2.50631e-08
131177	FAM3D	128.172	2.10672	0.334736	6.29368	3.10026e-10	2.55363e-08
293	SLC25A6	558.878	-1.14634	0.182794	-6.2712	3.58277e-10	2.92905e-08
790952	ESRG	3192.06	0.808029	0.12944	6.24251	4.30616e-10	3.46867e-08
3309	HSPA5	3205.11	0.849269	0.136767	6.20962	5.31125e-10	4.24706e-08
3576	CXCL8	358.447	1.31605	0.212012	6.20742	5.38617e-10	4.27576e-08
4907	NT5E	379.369	1.35832	0.221271	6.13869	8.32057e-10	6.55769e-08
79589	RNF128	1617.14	0.8616	0.14094	6.11323	9.76348e-10	7.63992e-08
166824	RASSF6	454.6	1.32819	0.217765	6.09921	1.06592e-09	8.28164e-08
6168	RPL37A	3352.95	-0.759671	0.125331	-6.06133	1.35003e-09	1.04152e-07
1001	CDH3	598.685	1.18878	0.196282	6.05647	1.39144e-09	1.06596e-07
7852	CXCR4	57.0768	3.28443	0.543721	6.04067	1.5348e-09	1.15957e-07
56477	CCL28	121.443	2.042	0.338026	6.04096	1.53204e-09	1.15957e-07
4000	LMNA	964.921	-1.13966	0.188822	-6.03561	1.58359e-09	1.18824e-07
4045	LSAMP	210.908	2.06205	0.341839	6.03222	1.61724e-09	1.20523e-07
6233	RPS27A	1952.85	-0.836428	0.13908	-6.01401	1.80988e-09	1.33968e-07
6164	RPL34	1370.9	-0.867966	0.145133	-5.9805	2.22456e-09	1.62467e-07
50853	VILL	1282.02	0.890902	0.149597	5.95537	2.59487e-09	1.87018e-07
6542	SLC7A2	138.19	-1.97253	0.33184	-5.94422	2.77768e-09	1.98886e-07
5653	KLK6	2231.08	0.777887	0.131007	5.93776	2.88945e-09	2.05545e-07
4585	MUC4	103.898	2.15058	0.362888	5.92628	3.09866e-09	2.19005e-07
5036	PA2G4	917.358	-1.13285	0.191999	-5.90029	3.62853e-09	2.54811e-07
1999	ELF3	1054.92	0.912382	0.15474	5.89624	3.71869e-09	2.57087e-07
4071	TM4SF1	2665.89	0.749257	0.127099	5.89505	3.7457e-09	2.57087e-07
6535	SLC6A8	1431.2	0.957087	0.162303	5.89692	3.70344e-09	2.57087e-07
338596	ST8SIA6	54.0389	3.57788	0.606971	5.89465	3.7548e-09	2.57087e-07
9181	ARHGEF2	516.896	1.22408	0.208279	5.87713	4.1745e-09	2.84048e-07
6188	RPS3	2121.11	-0.972238	0.165951	-5.85859	4.66818e-09	3.15678e-07
6167	RPL37	1927.36	-0.787076	0.134596	-5.84768	4.98463e-09	3.3501e-07
79660	PPP1R3B	191.305	1.65037	0.282474	5.84254	5.14123e-09	3.43428e-07
901	CCNG2	542.194	1.14976	0.197042	5.83511	5.37539e-09	3.56893e-07
6193	RPS5	945.866	-0.907822	0.155906	-5.82286	5.78478e-09	3.81761e-07
6364	CCL20	230.562	1.50975	0.259451	5.81901	5.91973e-09	3.88327e-07
5507	PPP1R3C	51.2345	3.19087	0.549147	5.81059	6.22519e-09	4.03532e-07
51693	TRAPPC2L	111.131	-2.10231	0.36177	-5.81118	6.20358e-09	4.03532e-07
6217	RPS16	808.257	-1.01323	0.174624	-5.80234	6.5394e-09	4.21407e-07
6206	RPS12	575.291	-1.05497	0.182337	-5.78585	7.21458e-09	4.62197e-07
9121	SLC16A5	573.031	1.04449	0.180586	5.78389	7.29912e-09	4.64894e-07
6171	RPL41	4231.99	-0.770072	0.13352	-5.76746	8.04754e-09	5.096e-07
481	ATP1B1	4182.66	0.816931	0.141708	5.76489	8.17125e-09	5.1152e-07
55227	LRRC1	821.185	0.930689	0.161431	5.76523	8.15471e-09	5.1152e-07
6142	RPL18A	1517.55	-0.851512	0.147817	-5.76059	8.38209e-09	5.20993e-07
132299	OCIAD2	395.471	-1.2453	0.216202	-5.75987	8.41769e-09	5.20993e-07
6144	RPL21	640.428	-1.01422	0.176469	-5.74732	9.06704e-09	5.58031e-07
2317	FLNB	7790.05	0.693421	0.12103	5.72932	1.00837e-08	6.17131e-07
9123	SLC16A3	319.138	1.68327	0.294075	5.72394	1.04083e-08	6.33462e-07
6176	RPLP1	1566.6	-0.823475	0.144472	-5.69989	1.19881e-08	7.1765e-07
6218	RPS17	1846.08	-0.841561	0.147622	-5.70078	1.19258e-08	7.1765e-07
374383	NCR3LG1	136.291	-1.88351	0.330417	-5.7004	1.19524e-08	7.1765e-07
6564	SLC15A1	800.017	0.962317	0.169541	5.676	1.37884e-08	8.20937e-07
9615	GDA	982.398	0.952541	0.168154	5.66469	1.47291e-08	8.72204e-07
4035	LRP1	2508.15	0.726803	0.128343	5.66296	1.48785e-08	8.76314e-07
57561	ARRDC3	215.753	1.53428	0.273343	5.61302	1.98824e-08	1.16477e-06
79853	TM4SF20	1112.69	0.912411	0.162768	5.60559	2.0755e-08	1.20942e-06
11224	RPL35	1181.45	-0.835648	0.14957	-5.58702	2.30997e-08	1.33893e-06
1612	DAPK1	802.601	1.12074	0.201102	5.57299	2.50403e-08	1.44377e-06
64129	TINAGL1	847.902	0.897399	0.161179	5.56771	2.58115e-08	1.48044e-06
166929	SGMS2	1053.82	0.839994	0.150967	5.5641	2.63511e-08	1.50352e-06
6130	RPL7A	2542.61	-0.754363	0.13574	-5.55739	2.73837e-08	1.55435e-06
1718	DHCR24	2503.06	0.787115	0.141661	5.55634	2.75493e-08	1.55568e-06
51280	GOLM1	2713.71	0.719994	0.129655	5.55316	2.80556e-08	1.57615e-06
8682	PEA15	560.186	1.1659	0.210152	5.54786	2.89184e-08	1.61633e-06
226	ALDOA	4027.92	0.719993	0.129936	5.54115	3.00495e-08	1.66258e-06
3694	ITGB6	416.305	1.11237	0.200719	5.54193	2.99149e-08	1.66258e-06
56649	TMPRSS4	1141.33	0.874156	0.157844	5.53811	3.05746e-08	1.68314e-06
8663	EIF3C	1851.29	-0.740617	0.134697	-5.4984	3.83251e-08	2.09926e-06
4088	SMAD3	1105.34	0.899421	0.163786	5.49144	3.98666e-08	2.17283e-06
308	ANXA5	2790.94	0.694993	0.126727	5.4842	4.15353e-08	2.24481e-06
3159	HMGA1	2313.4	-0.742156	0.135333	-5.48393	4.1597e-08	2.24481e-06
10537	UBD	268.692	1.32654	0.242092	5.47946	4.26618e-08	2.29098e-06
80022	MYO15B	530.645	1.15917	0.211984	5.4682	4.54639e-08	2.42954e-06
23499	MACF1	3517.09	0.745129	0.136328	5.46569	4.61101e-08	2.45212e-06
8139	GAN	890.438	0.937852	0.17204	5.45137	4.99839e-08	2.64528e-06
4179	CD46	2352.62	0.711919	0.13078	5.44366	5.2198e-08	2.74918e-06
6223	RPS19	1046.75	-0.90253	0.165926	-5.43936	5.3471e-08	2.80275e-06
6207	RPS13	1298.6	-0.79142	0.145619	-5.43486	5.48392e-08	2.86078e-06
3038	HAS3	107.175	2.0776	0.382545	5.43101	5.60368e-08	2.9094e-06
80255	SLC35F5	1131.04	0.9416	0.173531	5.4261	5.75978e-08	2.97634e-06
6125	RPL5	2279.29	-0.74095	0.136719	-5.4195	5.97669e-08	3.07393e-06
10071	MUC12	486.947	1.07752	0.199483	5.40155	6.60679e-08	3.38212e-06
80139	ZNF703	343.208	-1.19437	0.221803	-5.38483	7.25136e-08	3.69482e-06
79956	ERMP1	656.487	0.944872	0.175796	5.37481	7.66614e-08	3.88808e-06
58476	TP53INP2	314.739	1.20146	0.224321	5.35598	8.50953e-08	4.29594e-06
7068	THRB	451.923	1.11487	0.208616	5.34413	9.08517e-08	4.56551e-06
55304	SPTLC3	264.45	-1.28053	0.240304	-5.32881	9.88573e-08	4.94512e-06
56154	TEX15	102.36	1.93578	0.363471	5.3258	1.00508e-07	5.00485e-06
6169	RPL38	1187.93	-0.86829	0.163067	-5.32475	1.0109e-07	5.01106e-06
4082	MARCKS	788.432	0.88664	0.166835	5.31447	1.06968e-07	5.27854e-06
724102	SNHG4	153.707	-1.81308	0.341393	-5.31083	1.09126e-07	5.36087e-06
5046	PCSK6	411.886	1.08742	0.205018	5.30403	1.13275e-07	5.53984e-06
629	CFB	1577.35	0.755416	0.142555	5.29911	1.16366e-07	5.66572e-06
55246	CCDC25	452.284	-1.05668	0.199752	-5.28994	1.22355e-07	5.90483e-06
160851	DGKH	240.497	1.38406	0.261607	5.2906	1.21918e-07	5.90483e-06
6515	SLC2A3	54.7797	2.84774	0.539265	5.28078	1.28637e-07	6.1808e-06
25873	RPL36	376.843	-1.26054	0.239322	-5.26714	1.38564e-07	6.62871e-06
26020	LRP10	1299.64	0.781243	0.148353	5.26612	1.39337e-07	6.63668e-06
7011	TEP1	518.905	1.06549	0.20244	5.26325	1.41533e-07	6.71209e-06
8334	H2AC6	30.9226	-8.20703	1.56293	-5.25105	1.51231e-07	7.11046e-06
29968	PSAT1	182.773	-1.48562	0.282879	-5.25178	1.50633e-07	7.11046e-06
3418	IDH2	1317.44	0.777346	0.148092	5.24907	1.52867e-07	7.12622e-06
23642	SNHG1	275.421	-1.2392	0.236048	-5.24976	1.52296e-07	7.12622e-06
6136	RPL12	1783.82	-0.732686	0.139893	-5.23749	1.62772e-07	7.55578e-06
23508	TTC9	298.09	1.22274	0.233975	5.22596	1.73252e-07	7.97469e-06
3945	LDHB	1252.34	-0.781276	0.149687	-5.2194	1.79501e-07	8.22775e-06
1316	KLF6	962.497	0.83996	0.161271	5.20837	1.90504e-07	8.6957e-06
8671	SLC4A4	290.548	1.22168	0.234661	5.20613	1.92824e-07	8.7651e-06
57583	TMEM181	673.654	0.896819	0.172795	5.19008	2.10199e-07	9.51541e-06
94025	MUC16	68.8345	2.45968	0.474062	5.18852	2.11971e-07	9.51697e-06
140453	MUC17	63719.2	0.65172	0.125607	5.18856	2.11924e-07	9.51697e-06
3732	CD82	470.575	1.08343	0.209502	5.17145	2.32286e-07	1.03865e-05
7093	TLL2	60.0192	2.51808	0.487274	5.16768	2.37015e-07	1.05549e-05
9045	RPL14	1892.91	-0.696297	0.134863	-5.16298	2.43051e-07	1.07799e-05
6210	RPS15A	2167.34	-0.681967	0.133382	-5.11287	3.17293e-07	1.39038e-05
7039	TGFA	1005.62	0.806511	0.15772	5.11355	3.16167e-07	1.39038e-05
2752	GLUL	656.604	1.03443	0.202711	5.103	3.34312e-07	1.45912e-05
5018	OXA1L	454.26	-1.0076	0.197768	-5.09488	3.4897e-07	1.51705e-05
6128	RPL6	2516.21	-0.68098	0.133813	-5.08905	3.59854e-07	1.55818e-05
3654	IRAK1	501.177	-1.04103	0.204704	-5.08552	3.66621e-07	1.58124e-05
120425	JAML	73.123	2.35294	0.463388	5.07768	3.82062e-07	1.64137e-05
3320	HSP90AA1	4931.08	0.745824	0.146918	5.07645	3.84547e-07	1.64559e-05
6155	RPL27	638.195	-0.89383	0.176361	-5.06818	4.01646e-07	1.70995e-05
6156	RPL30	774.671	-0.832804	0.164336	-5.06767	4.02707e-07	1.70995e-05
10890	RAB10	2188.9	0.661623	0.130644	5.06431	4.09889e-07	1.73372e-05
1362	CPD	1557.93	0.914225	0.180631	5.06129	4.16428e-07	1.751e-05
6990	DYNLT3	555.211	0.924528	0.182679	5.06095	4.17172e-07	1.751e-05
59277	NTN4	322.76	1.25297	0.247771	5.05698	4.25955e-07	1.78105e-05
6819	SULT1C2	121.515	1.68856	0.334068	5.05454	4.31425e-07	1.79706e-05
3304	HSPA1B	837.035	0.853222	0.168869	5.05258	4.3589e-07	1.80878e-05
6469	SHH	352.405	1.09926	0.218207	5.03769	4.71177e-07	1.94783e-05
6161	RPL32	1823.82	-0.71656	0.142594	-5.02519	5.02925e-07	2.0635e-05
23286	WWC1	1004.81	0.939097	0.186875	5.02528	5.02708e-07	2.0635e-05
2309	FOXO3	501.46	0.965158	0.192224	5.02101	5.14e-07	2.09552e-05
91947	ARRDC4	1674.12	0.688169	0.137063	5.0208	5.14555e-07	2.09552e-05
11199	ANXA10	3076.94	0.656078	0.130995	5.00842	5.48791e-07	2.21845e-05
11331	PHB2	385.107	-1.05386	0.210391	-5.00905	5.46989e-07	2.21845e-05
64114	TMBIM1	1982.46	0.721418	0.144162	5.0042	5.60944e-07	2.25924e-05
65110	UPF3A	187.575	-1.48209	0.296432	-4.99977	5.7398e-07	2.30328e-05
5563	PRKAA2	209.817	1.30003	0.260267	4.99498	5.88418e-07	2.3526e-05
23162	MAPK8IP3	309.494	-1.16172	0.233686	-4.97127	6.65165e-07	2.64978e-05
100505839	SH3PXD2A-AS1	139.212	1.55745	0.313713	4.96456	6.88578e-07	2.7331e-05
6482	ST3GAL1	1786.24	0.764656	0.15438	4.95309	7.30455e-07	2.88886e-05
6137	RPL13	1234.89	-0.743637	0.15019	-4.9513	7.37209e-07	2.90508e-05
91351	DDX60L	444.636	1.24042	0.250636	4.94908	7.45658e-07	2.92784e-05
3895	KTN1	2645.84	0.793533	0.160432	4.94623	7.56636e-07	2.9597e-05
51433	ANAPC5	557.705	-1.00783	0.20379	-4.94546	7.59644e-07	2.9597e-05
64332	NFKBIZ	840.248	0.790867	0.159936	4.94489	7.61876e-07	2.9597e-05
6146	RPL22	1409.93	-0.724684	0.146797	-4.93664	7.94787e-07	3.07664e-05
5468	PPARG	449.197	0.996995	0.202072	4.93386	8.06219e-07	3.09899e-05
10164	CHST4	377.875	1.04192	0.211175	4.93389	8.06089e-07	3.09899e-05
2091	FBL	161.326	-1.46965	0.29806	-4.93072	8.19269e-07	3.13814e-05
11165	NUDT3	282.087	-1.35929	0.276287	-4.91986	8.66044e-07	3.30575e-05
8728	ADAM19	87.4772	1.96506	0.399566	4.918	8.74323e-07	3.32034e-05
11254	SLC6A14	162.335	1.53016	0.311199	4.91697	8.78958e-07	3.32034e-05
55437	STRADB	207.239	1.32887	0.270252	4.91717	8.78046e-07	3.32034e-05
1803	DPP4	838.342	0.815942	0.165985	4.91577	8.84349e-07	3.32922e-05
1778	DYNC1H1	2490.98	0.682182	0.138818	4.91423	8.91314e-07	3.34395e-05
4316	MMP7	1455.97	0.788906	0.16057	4.91314	8.96271e-07	3.35107e-05
90271	OLMALINC	1850.4	0.822873	0.167897	4.90107	9.53174e-07	3.55171e-05
1937	EEF1G	2871.51	-0.636682	0.129948	-4.89953	9.6065e-07	3.56743e-05
84790	TUBA1C	1153.2	-0.726989	0.148944	-4.88097	1.05568e-06	3.90708e-05
10915	TCERG1	457.944	-0.962846	0.197327	-4.87943	1.06391e-06	3.9111e-05
9188	DDX21	1108.68	-0.809358	0.165897	-4.87869	1.06794e-06	3.91279e-05
11196	SEC23IP	524.934	-1.08668	0.223292	-4.86661	1.13526e-06	4.14559e-05
6539	SLC6A12	155.866	1.48746	0.305965	4.86153	1.16481e-06	4.23936e-05
55210	ATAD3A	90.9489	-1.93896	0.399003	-4.85951	1.17677e-06	4.26872e-05
6165	RPL35A	1245.95	-0.769302	0.158368	-4.85769	1.18761e-06	4.2797e-05
11309	SLCO2B1	895.612	0.805955	0.1659	4.85807	1.18538e-06	4.2797e-05
8140	SLC7A5	344.171	-1.04762	0.215775	-4.85515	1.20297e-06	4.32082e-05
4248	MGAT3	205.425	1.278	0.264121	4.83867	1.30708e-06	4.67942e-05
1829	DSG2	3272.6	0.601949	0.124492	4.83522	1.32997e-06	4.74586e-05
387590	TPTEP1	371.502	1.02655	0.212478	4.83134	1.35616e-06	4.82361e-05
3008	H1-4	95.5948	-1.86375	0.387055	-4.81521	1.47043e-06	5.21313e-05
2109	ETFB	407.253	-1.09359	0.227266	-4.81193	1.49477e-06	5.28231e-05
10628	TXNIP	3700.38	0.589945	0.122692	4.80834	1.52191e-06	5.36093e-05
6205	RPS11	2199.1	-0.642753	0.133797	-4.80394	1.5557e-06	5.46239e-05
54809	SAMD9	310.232	1.09659	0.228535	4.79836	1.59974e-06	5.59908e-05
6141	RPL18	484.195	-0.972782	0.203079	-4.79016	1.66647e-06	5.79471e-05
6194	RPS6	4119.9	-0.628369	0.131196	-4.78956	1.6715e-06	5.79471e-05
7171	TPM4	4275.25	0.592313	0.123662	4.78976	1.66984e-06	5.79471e-05
8618	CADPS	276.613	-1.14596	0.239435	-4.78612	1.70038e-06	5.87624e-05
966	CD59	7262.12	0.617564	0.129095	4.7838	1.72012e-06	5.92574e-05
230	ALDOC	167.858	1.43684	0.300915	4.77488	1.79812e-06	6.17505e-05
2950	GSTP1	1725.68	-0.668866	0.140153	-4.77241	1.82031e-06	6.23172e-05
10156	RASA4	155.782	1.84058	0.385791	4.77093	1.83375e-06	6.24521e-05
144348	ZNF664	1069.04	-0.735738	0.154219	-4.77072	1.83565e-06	6.24521e-05
57231	SNX14	575.44	0.879205	0.184341	4.76946	1.84721e-06	6.26507e-05
10096	ACTR3	1152.1	0.711791	0.149784	4.75212	2.01297e-06	6.80622e-05
5650	KLK7	5518.23	0.561494	0.11836	4.74397	2.09571e-06	7.03546e-05
6157	RPL27A	998.732	-0.80689	0.170067	-4.74453	2.08995e-06	7.03546e-05
8665	EIF3F	390.02	-0.978084	0.206192	-4.74355	2.10004e-06	7.03546e-05
1490	CCN2	499.836	0.909265	0.191749	4.74196	2.11659e-06	7.06929e-05
9415	FADS2	442.026	0.934229	0.197075	4.74048	2.13214e-06	7.09958e-05
7739	ZNF185	241.453	1.17202	0.247647	4.73263	2.21632e-06	7.35751e-05
79152	FA2H	145.424	1.50759	0.318683	4.73068	2.23773e-06	7.40613e-05
6227	RPS21	929.458	-0.792446	0.167666	-4.72635	2.28593e-06	7.49771e-05
118788	PIK3AP1	429.708	1.19351	0.252462	4.72747	2.27331e-06	7.49771e-05
340547	VSIG1	108.089	1.97085	0.416981	4.72647	2.28452e-06	7.49771e-05
1200	TPP1	538.844	0.893544	0.189099	4.72528	2.298e-06	7.5148e-05
3688	ITGB1	6053.39	0.643705	0.13629	4.72306	2.32322e-06	7.57468e-05
170384	FUT11	97.5544	1.7727	0.375695	4.71845	2.37644e-06	7.7252e-05
23325	WASHC4	547.868	0.87755	0.186075	4.71612	2.40387e-06	7.79124e-05
6229	RPS24	2078.41	-0.646225	0.137057	-4.715	2.41708e-06	7.81094e-05
11343	MGLL	1060.45	0.725153	0.153842	4.71362	2.4335e-06	7.84088e-05
4716	NDUFB10	284.442	-1.11558	0.237387	-4.69942	2.60904e-06	8.38184e-05
10056	FARSB	314.104	-1.0442	0.222409	-4.69497	2.66649e-06	8.54134e-05
6202	RPS8	2164.37	-0.628385	0.133967	-4.69061	2.72391e-06	8.69985e-05
3301	DNAJA1	622.301	0.932928	0.199278	4.68154	2.84731e-06	9.06752e-05
441951	ZFAS1	316.392	-1.06724	0.228402	-4.67264	2.97355e-06	9.4421e-05
1984	EIF5A	1465.28	-0.677069	0.145071	-4.66714	3.05417e-06	9.67007e-05
84419	C15orf48	48.7969	2.55996	0.548755	4.66503	3.08566e-06	9.7416e-05
5578	PRKCA	533.334	0.895375	0.191977	4.66396	3.1018e-06	9.76444e-05
284716	RIMKLA	173.308	1.50612	0.323922	4.64964	3.32515e-06	0.000104375
9334	B4GALT5	821.948	0.749854	0.161397	4.64601	3.38416e-06	0.000105924
389432	SAMD5	782.946	-0.781857	0.168614	-4.63697	3.53555e-06	0.000110347
5327	PLAT	101.932	1.76542	0.381336	4.62956	3.66447e-06	0.000114046
2037	EPB41L2	723.679	0.787422	0.17017	4.62726	3.70528e-06	0.00011499
254102	EHBP1L1	423.758	0.915141	0.198216	4.61689	3.89536e-06	0.000120547
81563	C1orf21	76.6323	-2.04146	0.442365	-4.61489	3.93311e-06	0.000121372
3248	HPGD	380.847	0.96286	0.208739	4.61276	3.97362e-06	0.000121935
4869	NPM1	3028.11	-0.643689	0.139533	-4.61317	3.96577e-06	0.000121935
6152	RPL24	977.829	-0.746037	0.161754	-4.61216	3.9851e-06	0.000121946
3840	KPNA4	982.358	0.727438	0.157754	4.61123	4.00295e-06	0.000122151
3784	KCNQ1	162.24	-1.40422	0.304736	-4.60801	4.06546e-06	0.000123452
27063	ANKRD1	292.372	1.06704	0.231569	4.60787	4.06811e-06	0.000123452
57462	MYORG	671.381	0.801469	0.174435	4.59465	4.33471e-06	0.000131179
6231	RPS26	598.434	-0.818179	0.178204	-4.59125	4.40599e-06	0.000132969
285527	FRYL	596.61	0.904993	0.197161	4.59012	4.42999e-06	0.000133326
2195	FAT1	21320.7	0.526873	0.114859	4.58715	4.49339e-06	0.000134495
57456	KIAA1143	248.697	-1.11761	0.244437	-4.57216	4.82712e-06	0.00014409
57698	SHTN1	142.438	-1.42713	0.312292	-4.56984	4.88088e-06	0.000145299
6421	SFPQ	1010.19	-0.712649	0.156054	-4.56667	4.95522e-06	0.000147112
3551	IKBKB	235.96	1.21986	0.267285	4.56388	5.02171e-06	0.000148683
6526	SLC5A3	1202.78	0.69621	0.152665	4.56037	5.10639e-06	0.000150783
8754	ADAM9	4118.14	0.569265	0.124938	4.55637	5.20457e-06	0.000153269
1933	EEF1B2	850.071	-0.778275	0.170896	-4.55408	5.26159e-06	0.000154533
50848	F11R	1554.27	0.634802	0.139572	4.54819	5.41081e-06	0.00015849
7296	TXNRD1	1620.45	0.630729	0.138696	4.54756	5.42704e-06	0.000158542
6768	ST14	1722.74	0.629511	0.138616	4.54141	5.58798e-06	0.000162809
1543	CYP1A1	410.815	-0.954323	0.210299	-4.53794	5.68076e-06	0.000165073
5690	PSMB2	670.151	-0.842285	0.185749	-4.53454	5.77287e-06	0.000166823
153339	TMEM167A	1128.21	0.737341	0.162586	4.53509	5.75778e-06	0.000166823
201651	AADACP1	284.043	1.0474	0.231008	4.53404	5.78666e-06	0.000166823
55632	G2E3	91.5783	1.74382	0.384683	4.53315	5.81101e-06	0.000167086
8915	BCL10	473.547	0.900613	0.198713	4.53222	5.83659e-06	0.000167382
83858	ATAD3B	52.4133	-2.62029	0.578294	-4.53106	5.86873e-06	0.000167864
283209	PGM2L1	200.626	1.2205	0.269546	4.52798	5.95503e-06	0.000169889
1595	CYP51A1	2668.73	0.619171	0.136887	4.52323	6.09026e-06	0.000173296
2617	GARS1	815.604	-0.778676	0.172605	-4.51131	6.443e-06	0.000181251
6228	RPS23	1622.95	-0.726977	0.161117	-4.5121	6.41897e-06	0.000181251
54959	ODAM	72.0326	-1.99964	0.44326	-4.5112	6.44607e-06	0.000181251
57214	CEMIP	2093.2	0.617366	0.136858	4.51099	6.45256e-06	0.000181251
58190	CTDSP1	210.884	1.17534	0.260447	4.51277	6.39863e-06	0.000181251
6129	RPL7	3122.46	-0.574458	0.127467	-4.50671	6.58395e-06	0.000184469
55789	DEPDC1B	125.178	1.56005	0.346699	4.49972	6.80441e-06	0.000189675
6522	SLC4A2	215.945	-1.18547	0.263547	-4.49815	6.85489e-06	0.000190597
57658	CALCOCO1	513.021	0.882042	0.196114	4.49759	6.8727e-06	0.000190609
85027	SMIM3	52.9375	-2.41743	0.538523	-4.48901	7.15554e-06	0.000197952
316	AOX1	47.705	2.55477	0.569572	4.48542	7.2769e-06	0.000200802
8916	HERC3	167.208	1.37969	0.308089	4.47823	7.52661e-06	0.000207171
5768	QSOX1	2621.29	0.694322	0.15513	4.47573	7.6149e-06	0.000209076
5359	PLSCR1	284.764	1.07205	0.240123	4.46458	8.02256e-06	0.00021917
9644	SH3PXD2A	377.833	0.986396	0.220918	4.46498	8.00778e-06	0.00021917
7158	TP53BP1	261.658	1.38915	0.311199	4.46387	8.0494e-06	0.000219356
10769	PLK2	683.829	0.812217	0.182205	4.45772	8.28345e-06	0.000224716
55902	ACSS2	648.77	0.91644	0.205644	4.45644	8.33323e-06	0.000224716
161424	NOP9	272.513	-1.09122	0.244868	-4.45636	8.33612e-06	0.000224716
404744	NPSR1-AS1	47.3881	2.68402	0.602173	4.45722	8.30291e-06	0.000224716
11240	PADI2	575.324	0.80315	0.180632	4.44634	8.73458e-06	0.000234528
5099	PCDH7	715.888	0.871053	0.196	4.44416	8.8236e-06	0.000235762
284058	KANSL1	388.114	0.932943	0.209921	4.44425	8.8199e-06	0.000235762
8550	MAPKAPK5	237.443	-1.13044	0.254426	-4.44311	8.8668e-06	0.00023634
5295	PIK3R1	520.135	-0.901586	0.203043	-4.44037	8.98051e-06	0.00023879
8447	DOC2B	28.5284	3.03656	0.685145	4.432	9.33626e-06	0.000247648
388524	RPSA2	362.449	-0.973306	0.219689	-4.43038	9.40659e-06	0.000248911
9263	STK17A	188.148	1.21573	0.274617	4.427	9.55514e-06	0.000252233
55359	STYK1	55.1144	2.90142	0.65613	4.42203	9.77791e-06	0.000257493
54583	EGLN1	406.1	0.896967	0.203084	4.41674	1.00201e-05	0.000263238
200958	MUC20	456.198	0.851421	0.192796	4.41618	1.00463e-05	0.000263294
6139	RPL17	1894.12	-0.610897	0.138532	-4.40978	1.03475e-05	0.000270541
27075	TSPAN13	568.376	0.806343	0.182977	4.40681	1.04904e-05	0.000273624
26579	MYEOV	380.561	0.949355	0.215519	4.40498	1.05795e-05	0.000275292
725	C4BPB	147.634	-1.38291	0.313996	-4.40423	1.0616e-05	0.000275587
30061	SLC40A1	1311.98	0.65223	0.148124	4.40328	1.06626e-05	0.000276143
1974	EIF4A2	3494.56	0.714737	0.162456	4.39959	1.08458e-05	0.000280226
5870	RAB6A	843.12	0.703045	0.159854	4.39804	1.09233e-05	0.000281565
1906	EDN1	272.655	1.03268	0.234833	4.3975	1.09504e-05	0.000281601
10924	SMPDL3A	231.285	1.11169	0.252898	4.39582	1.10358e-05	0.000283131
3909	LAMA3	1382.93	0.680517	0.154956	4.39168	1.1248e-05	0.00028723
7295	TXN	1485.13	-0.633596	0.14426	-4.39205	1.12289e-05	0.00028723
3184	HNRNPD	583.648	-0.795638	0.181288	-4.38881	1.13972e-05	0.000289875
5687	PSMA6	328.456	-0.98515	0.224476	-4.38867	1.14045e-05	0.000289875
22980	TCF25	384.552	-0.970999	0.221504	-4.38366	1.16703e-05	0.000295212
51429	SNX9	637.915	0.788918	0.179951	4.38406	1.16486e-05	0.000295212
63929	XPNPEP3	328.959	-1.12835	0.257426	-4.38319	1.16953e-05	0.000295212
1830	DSG3	1236.03	0.671414	0.153372	4.37767	1.19954e-05	0.000301397
84281	C2orf88	714.912	0.773065	0.176668	4.3758	1.20989e-05	0.000303303
65065	NBEAL1	1011.74	0.725935	0.165956	4.37426	1.21847e-05	0.000304757
100529097	RPL36A-HNRNPH2	316.276	-0.968674	0.221541	-4.37244	1.22863e-05	0.000306599
3422	IDI1	1100.77	0.731926	0.167516	4.3693	1.24644e-05	0.000310335
5434	POLR2E	314.607	-1.16067	0.265691	-4.36849	1.25109e-05	0.000310786
6154	RPL26	2026.98	-0.592313	0.135706	-4.36468	1.27311e-05	0.000315542
6749	SSRP1	277.237	-1.03074	0.236498	-4.35833	1.3106e-05	0.000324101
10399	RACK1	2414.1	-0.732336	0.168458	-4.34728	1.37836e-05	0.00034009
1938	EEF2	7884.48	-0.529432	0.121937	-4.34187	1.41278e-05	0.000347797
55103	RALGPS2	732.272	0.89718	0.206702	4.34046	1.42185e-05	0.000349247
54575	UGT1A10	268.26	1.06021	0.244548	4.33539	1.45505e-05	0.000356601
78987	CRELD1	88.843	1.70884	0.395417	4.3216	1.54899e-05	0.000378776
221035	REEP3	1389.73	0.645888	0.149663	4.31562	1.59158e-05	0.000388325
4249	MGAT5	1220.15	0.637571	0.147803	4.31367	1.60568e-05	0.000390894
3151	HMGN2	373.014	-0.93646	0.217196	-4.31159	1.62088e-05	0.000393719
56892	TCIM	31.05	2.96751	0.688505	4.31007	1.632e-05	0.000395544
112694756		51.9414	2.36875	0.549661	4.30948	1.63639e-05	0.000395731
5355	PLP2	505.145	-0.813127	0.188981	-4.3027	1.6873e-05	0.000407144
6203	RPS9	531.796	-0.792893	0.184468	-4.29827	1.72138e-05	0.000414456
1153	CIRBP	389.467	-0.92667	0.215742	-4.29528	1.74476e-05	0.000419163
4830	NME1	188.748	-1.20893	0.282037	-4.28643	1.81568e-05	0.000435248
80762	NDFIP1	964.631	0.672138	0.156882	4.28435	1.83278e-05	0.000438387
1108	CHD4	941.42	-0.754878	0.176234	-4.2834	1.84063e-05	0.000439305
6713	SQLE	1188.51	0.650227	0.152363	4.26762	1.97573e-05	0.000470468
8876	VNN1	169.752	1.21913	0.2857	4.26716	1.97979e-05	0.000470468
2948	GSTM4	1592.82	-0.594837	0.139458	-4.26535	1.99585e-05	0.000473258
2312	FLG	36.0101	2.77357	0.650671	4.26263	2.02033e-05	0.000478027
9804	TOMM20	1011.2	-0.760793	0.178752	-4.25614	2.0799e-05	0.000490008
257019	FRMD3	211.862	1.14097	0.268061	4.25638	2.07764e-05	0.000490008
54517	PUS7	187.33	-1.17901	0.277107	-4.25471	2.09319e-05	0.000492079
26354	GNL3	474.757	-0.816426	0.191914	-4.25412	2.09877e-05	0.000492334
81539	SLC38A1	1316.43	-0.674986	0.158758	-4.25166	2.12191e-05	0.0004967
667	DST	6300.05	0.51194	0.120488	4.24889	2.14831e-05	0.000501806
4715	NDUFB9	293.839	-0.975995	0.229833	-4.24654	2.17093e-05	0.000505323
6189	RPS3A	1824.2	-0.645316	0.151976	-4.24616	2.17462e-05	0.000505323
6653	SORL1	1512.01	0.592858	0.139631	4.2459	2.1772e-05	0.000505323
84918	LRP11	257.609	1.01201	0.238572	4.24196	2.21572e-05	0.000513176
10144	FAM13A	162.481	1.29086	0.304363	4.24118	2.22348e-05	0.000513886
84458	LCOR	1817.82	0.675418	0.159509	4.23437	2.29196e-05	0.000528598
338376	IFNE	42.0328	2.4236	0.573331	4.22723	2.36583e-05	0.000542212
347741	OTOP3	117.281	1.48747	0.351827	4.22785	2.35939e-05	0.000542212
388403	YPEL2	202.033	1.30077	0.307709	4.22727	2.36547e-05	0.000542212
6143	RPL19	4280.09	-0.596757	0.141278	-4.224	2.39999e-05	0.000548891
4321	MMP12	292.315	0.983635	0.232941	4.22268	2.41413e-05	0.000550975
9528	TMEM59	2250.89	0.55258	0.130895	4.22154	2.42641e-05	0.000552627
9648	GCC2	622.469	0.786006	0.186409	4.21657	2.48051e-05	0.000563776
7110	TMF1	438.978	1.03586	0.24572	4.2156	2.49114e-05	0.00056502
7029	TFDP2	344.743	-1.05999	0.251528	-4.21421	2.50653e-05	0.000567334
442197	OR2I1P	151.379	1.25966	0.298982	4.21318	2.51796e-05	0.000568748
11333	PDAP1	286.709	-0.968171	0.230054	-4.20845	2.57126e-05	0.000579591
338	APOB	128.875	1.47201	0.350616	4.19836	2.68857e-05	0.00060479
134492	NUDCD2	170.321	-1.20326	0.286645	-4.19772	2.69613e-05	0.000605247
51362	CDC40	139.434	-1.44994	0.345616	-4.19524	2.72588e-05	0.000609429
144110	TMEM86A	75.6461	1.88696	0.44975	4.19559	2.72167e-05	0.000609429
37	ACADVL	1246.08	0.644957	0.153857	4.19194	2.76583e-05	0.000615848
8565	YARS1	522.049	-0.820812	0.195796	-4.19219	2.76279e-05	0.000615848
6122	RPL3	2937.08	-0.543365	0.129665	-4.19052	2.7831e-05	0.000618436
83877	TM2D2	300.654	1.15788	0.276467	4.18811	2.81285e-05	0.00062378
2059	EPS8	1156.08	0.693139	0.165586	4.18597	2.83947e-05	0.000628034
4904	YBX1	2413.56	-0.551578	0.131778	-4.18565	2.84349e-05	0.000628034
54541	DDIT4	245.137	1.14755	0.274255	4.18424	2.86121e-05	0.000630675
11329	STK38	341.516	0.897673	0.214617	4.18268	2.88089e-05	0.000633739
57464	STRIP2	249.658	1.03124	0.246853	4.17756	2.94652e-05	0.000646876
818	CAMK2G	267.702	-1.0802	0.258602	-4.17709	2.95262e-05	0.00064692
1184	CLCN5	333.007	-0.911956	0.218564	-4.17249	3.01287e-05	0.000658801
7804	LRP8	709.352	-0.740892	0.177849	-4.16584	3.10212e-05	0.000674679
56919	DHX33	156.743	-1.23585	0.296673	-4.1657	3.10396e-05	0.000674679
135228	CD109	112.218	-1.45422	0.349043	-4.16632	3.09558e-05	0.000674679
3572	IL6ST	892.501	0.891179	0.213967	4.16503	3.11314e-05	0.000675335
8537	BCAS1	106.339	1.5056	0.361887	4.16041	3.17676e-05	0.000687774
5357	PLS1	2274.09	0.59616	0.143331	4.15933	3.19188e-05	0.000688328
390874	ONECUT3	536.49	0.76965	0.185033	4.15954	3.18894e-05	0.000688328
440	ASNS	115.529	-1.48589	0.357457	-4.15682	3.22702e-05	0.000694538
23471	TRAM1	2349.57	0.574638	0.138381	4.15258	3.28744e-05	0.000706155
23014	FBXO21	392.314	-1.11538	0.268712	-4.15082	3.31288e-05	0.000710227
80129	CCDC170	31.9211	-3.07839	0.741842	-4.14965	3.3298e-05	0.00071246
57222	ERGIC1	1539	0.583981	0.140928	4.14382	3.41566e-05	0.000729407
6232	RPS27	283.241	-0.996853	0.240638	-4.14255	3.43471e-05	0.000732048
84699	CREB3L3	53.5566	2.17738	0.525912	4.1402	3.47006e-05	0.000738054
10103	TSPAN1	2549.27	0.55573	0.134345	4.1366	3.52494e-05	0.00074582
10644	IGF2BP2	431.082	0.812082	0.196378	4.1353	3.54485e-05	0.00074582
11214	AKAP13	1087.27	0.63321	0.153088	4.13626	3.53007e-05	0.00074582
23203	PMPCA	376.626	-0.888408	0.214842	-4.13517	3.54699e-05	0.00074582
115209	OMA1	114.703	1.48065	0.357997	4.13593	3.53523e-05	0.00074582
55001	TTC22	247.014	1.00476	0.24312	4.13275	3.58444e-05	0.000752252
28960	DCPS	61.6099	-1.96186	0.475719	-4.12399	3.72362e-05	0.000779967
4323	MMP14	292.056	0.976754	0.236952	4.12216	3.75329e-05	0.000783186
7184	HSP90B1	4633.11	0.566777	0.137492	4.12227	3.75153e-05	0.000783186
56937	PMEPA1	334.384	0.889908	0.215943	4.12103	3.7718e-05	0.000785553
6472	SHMT2	196.369	-1.18245	0.287005	-4.11995	3.7895e-05	0.000787741
7112	TMPO	238.638	-1.0202	0.247747	-4.11792	3.82312e-05	0.000793224
51661	FKBP7	34.2589	-2.55589	0.621128	-4.11492	3.8731e-05	0.000800562
22995	CEP152	37.3801	-2.80863	0.683094	-4.11162	3.92888e-05	0.000810563
3691	ITGB4	4724.38	0.496438	0.120754	4.11114	3.9371e-05	0.000810731
4627	MYH9	4942.64	0.490467	0.119402	4.1077	3.99612e-05	0.000821341
64855	NIBAN2	1138.76	0.66185	0.161144	4.10719	4.005e-05	0.000821626
4170	MCL1	1557.22	0.607885	0.148307	4.09882	4.15259e-05	0.000850311
221294	NT5DC1	372.334	-0.855224	0.208713	-4.09761	4.17432e-05	0.000853165
27335	EIF3K	295.218	-0.942708	0.230158	-4.09591	4.20507e-05	0.000857849
406991	MIR21	1021.47	0.649566	0.158792	4.09068	4.30108e-05	0.000875806
27340	UTP20	170.152	-1.16953	0.286246	-4.08575	4.39337e-05	0.000892939
3146	HMGB1	815.123	-0.665435	0.162904	-4.08483	4.41084e-05	0.00089483
23303	KIF13B	864.047	0.653579	0.160089	4.08261	4.45324e-05	0.000900097
92609	TIMM50	135.159	-1.33731	0.327689	-4.08104	4.48354e-05	0.000904552
604	BCL6	177.893	1.27666	0.312927	4.07976	4.50831e-05	0.000906212
6181	RPLP2	281.352	-0.993798	0.243587	-4.07985	4.5064e-05	0.000906212
6632	SNRPD1	246.084	-1.23562	0.303013	-4.07778	4.54673e-05	0.000912261
1843	DUSP1	123.7	1.34849	0.331079	4.07302	4.6408e-05	0.000927736
23053	ZSWIM8	276.071	1.10428	0.271114	4.07311	4.63887e-05	0.000927736
7284	TUFM	495.91	-0.768248	0.189043	-4.06388	4.82632e-05	0.000961315
1327	COX4I1	557.717	-0.749402	0.184436	-4.0632	4.84037e-05	0.000962365
1956	EGFR	1131.1	0.661488	0.162922	4.06016	4.904e-05	0.000973249
10402	ST3GAL6	108.114	1.42773	0.35173	4.05916	4.92503e-05	0.000975655
55236	UBA6	780.227	0.718686	0.177292	4.0537	5.04149e-05	0.000996923
8655	DYNLL1	530.055	0.803714	0.198862	4.04157	5.30938e-05	0.00104801
8848	TSC22D1	786.166	0.69006	0.170763	4.04104	5.3215e-05	0.00104851
284801	MIR663AHG	5457.06	-0.682091	0.168948	-4.03727	5.40763e-05	0.00106357
10521	DDX17	2870.54	0.52798	0.13088	4.03408	5.48161e-05	0.00107618
7532	YWHAG	1855.35	0.5442	0.134968	4.03206	5.52897e-05	0.00108354
5101	PCDH9	222.547	-1.07968	0.268041	-4.02804	5.62443e-05	0.00110028
5689	PSMB1	505.924	-0.754492	0.187724	-4.01915	5.84094e-05	0.00113857
6159	RPL29	2029	-0.603957	0.150255	-4.01954	5.83125e-05	0.00113857
5230	PGK1	2004.34	0.655861	0.163283	4.01671	5.90159e-05	0.00114835
51669	SARAF	1142.61	0.658191	0.16389	4.01605	5.91829e-05	0.00114955
7392	USF2	153.205	-1.32879	0.331476	-4.00871	6.10525e-05	0.00118168
9076	CLDN1	1433.95	0.663926	0.165605	4.00909	6.09533e-05	0.00118168
26973	CHORDC1	213.277	1.02979	0.257026	4.00656	6.16093e-05	0.00119035
3692	EIF6	335.355	-0.877204	0.21904	-4.00477	6.20786e-05	0.00119731
84985	FAM83A	35.654	2.47031	0.617222	4.00231	6.27275e-05	0.0012077
118429	ANTXR2	479.018	0.79487	0.199015	3.99403	6.49602e-05	0.00124849
4189	DNAJB9	221.148	1.10474	0.276711	3.99239	6.54112e-05	0.00125496
5869	RAB5B	1083.04	0.605331	0.151668	3.99116	6.57518e-05	0.00125929
6209	RPS15	930.583	-0.631612	0.15829	-3.99021	6.60159e-05	0.00126214
4686	NCBP1	341.595	0.891591	0.2239	3.9821	6.83101e-05	0.00130146
5514	PPP1R10	439.818	0.782612	0.196713	3.97845	6.93672e-05	0.00131529
10383	TUBB4B	1191.96	-0.610307	0.153381	-3.97901	6.9202e-05	0.00131529
23333	DPY19L1	743.202	0.699949	0.175942	3.97828	6.94142e-05	0.00131529
55773	TBC1D23	364.998	0.831444	0.209014	3.97793	6.95165e-05	0.00131529
6431	SRSF6	882.817	0.626648	0.157633	3.97536	7.02734e-05	0.00132732
23233	EXOC6B	879.875	0.63915	0.160798	3.97487	7.04181e-05	0.00132776
25758	KIAA1549L	209.839	1.03382	0.260212	3.973	7.09722e-05	0.00133591
10808	HSPH1	794.956	0.660255	0.166261	3.97119	7.15149e-05	0.00134382
93129	ORAI3	87.587	1.6121	0.40609	3.9698	7.19329e-05	0.00134936
1015	CDH17	6025.6	0.467067	0.117694	3.96848	7.2332e-05	0.00135289
9791	PTDSS1	322.51	-0.92932	0.234182	-3.96836	7.23681e-05	0.00135289
253461	ZBTB38	596.764	0.700401	0.17652	3.96782	7.25331e-05	0.00135366
813	CALU	1003.9	0.619218	0.156132	3.966	7.30899e-05	0.00136173
8821	INPP4B	742.853	0.73215	0.18467	3.96464	7.3508e-05	0.0013672
80142	PTGES2	114.881	-1.41066	0.356005	-3.96249	7.4173e-05	0.00137723
11346	SYNPO	377.721	0.817011	0.206414	3.95811	7.55448e-05	0.00140033
9383	TSIX	976.892	0.640085	0.161941	3.95257	7.73158e-05	0.00142885
9871	SEC24D	473.693	0.910422	0.230342	3.95248	7.73443e-05	0.00142885
375790	AGRN	1676.3	0.570209	0.144466	3.947	7.91357e-05	0.00145948
27166	PRELID1	643.09	-0.695073	0.176302	-3.94251	8.06332e-05	0.0014846
54858	PGPEP1	460.488	-0.887972	0.22552	-3.93744	8.23554e-05	0.00151376
30846	EHD2	55.1832	1.94682	0.495172	3.93161	8.43786e-05	0.00154835
2171	FABP5	133.133	-1.25542	0.319572	-3.92844	8.55004e-05	0.0015637
5611	DNAJC3	1051.06	0.60638	0.154449	3.92608	8.63409e-05	0.00157644
8554	PIAS1	721.505	0.784433	0.200318	3.91593	9.00569e-05	0.00164155
57186	RALGAPA2	882.286	0.629913	0.160891	3.91515	9.03479e-05	0.00164412
10263	CDK2AP2	136.491	1.24884	0.319358	3.91047	9.21175e-05	0.00167275
55839	CENPN	75.7868	-1.63374	0.417818	-3.91018	9.22263e-05	0.00167275
8420	SNHG3	234.517	-1.16069	0.296911	-3.90922	9.25931e-05	0.00167662
6309	SC5D	892.504	0.628711	0.160959	3.90604	9.38224e-05	0.00169608
134147	CMBL	240.105	-1.25717	0.322214	-3.90167	9.5532e-05	0.00172414
6138	RPL15	3185.22	-0.483487	0.124086	-3.89639	9.7636e-05	0.00175921
51719	CAB39	799.355	0.663489	0.170603	3.88907	0.000100627	0.00181013
253430	IPMK	246.446	0.999619	0.257244	3.88587	0.000101964	0.00183117
401466	RBIS	217.966	-1.04302	0.268588	-3.88333	0.000103035	0.00184737
6342	SCP2	975.615	0.60023	0.154772	3.87816	0.000105249	0.00188399
6598	SMARCB1	235.787	-0.99833	0.257614	-3.8753	0.000106494	0.00190317
26523	AGO1	356.27	-0.832831	0.215021	-3.87325	0.000107395	0.00191615
8078	USP5	256.848	-0.948741	0.245297	-3.86773	0.000109854	0.00195683
885	CCK	141.786	1.18686	0.307014	3.86583	0.000110713	0.00196892
158158	RASEF	293.56	0.901142	0.233459	3.85995	0.00011341	0.00201363
7430	EZR	4807.18	0.468372	0.121518	3.85434	0.000116043	0.00205705
4736	RPL10A	1388.07	-0.610981	0.158581	-3.85279	0.000116779	0.00206447
85439	STON2	323.853	0.936647	0.243117	3.85267	0.000116839	0.00206447
55670	PEX26	587.369	0.694789	0.180638	3.8463	0.000119915	0.00211542
8714	ABCC3	1765.79	0.547227	0.142365	3.84384	0.000121124	0.0021333
22992	KDM2A	526.2	0.710274	0.184906	3.84128	0.000122397	0.00215225
23243	ANKRD28	215.483	-0.994643	0.259366	-3.8349	0.000125613	0.00220527
377677	CA13	192.093	-1.04418	0.272598	-3.83047	0.000127898	0.0022418
6520	SLC3A2	256.301	-0.929904	0.242851	-3.82911	0.00012861	0.00224708
6711	SPTBN1	9256.65	0.456605	0.119238	3.82936	0.000128477	0.00224708
9368	NHERF1	1202.54	0.591066	0.154408	3.82795	0.000129218	0.00225411
3856	KRT8	15262.8	-0.456254	0.11933	-3.82347	0.000131588	0.0022918
2549	GAB1	209.301	0.997732	0.260985	3.82294	0.000131867	0.00229303
2801	GOLGA2	335.543	0.921201	0.241201	3.81922	0.000133872	0.00232419
10863	ADAM28	88.5846	1.49779	0.392341	3.81757	0.000134771	0.00233611
3749	KCNC4	294.308	1.17669	0.308377	3.81575	0.000135771	0.00234602
29103	DNAJC15	84.9681	1.52979	0.400902	3.81588	0.000135697	0.00234602
154214	RNF217	183.279	1.29226	0.33879	3.81432	0.000136557	0.00235588
2222	FDFT1	1562.67	0.531895	0.139501	3.81283	0.000137384	0.00236642
7579	ZSCAN20	84.3729	1.49583	0.392804	3.8081	0.000140041	0.0024084
5859	QARS1	492.606	-0.791679	0.207917	-3.80766	0.000140288	0.00240886
57185	NIPAL3	652.371	0.692329	0.181848	3.8072	0.000140552	0.00240961
9138	ARHGEF1	146.333	-1.1686	0.30735	-3.80219	0.000143422	0.00245499
6581	SLC22A3	195.93	1.02699	0.270179	3.80115	0.000144027	0.00246149
1662	DDX10	137.865	-1.20799	0.317886	-3.80008	0.000144648	0.00246826
7103	TSPAN8	10246.1	0.466161	0.122718	3.79864	0.000145493	0.00247881
4650	MYO9B	258.874	0.976933	0.25734	3.79627	0.000146889	0.00249871
904	CCNT1	318.359	0.878486	0.231646	3.79236	0.000149222	0.00253372
4953	ODC1	372.296	-0.793654	0.209294	-3.79205	0.00014941	0.00253372
9855	FARP2	490.057	0.860504	0.227281	3.78607	0.000153048	0.00259141
3717	JAK2	410.046	0.798208	0.21094	3.78406	0.000154292	0.00260844
1604	CD55	1767.49	0.53922	0.142592	3.78157	0.000155845	0.00263063
29943	PADI1	53.3291	1.89541	0.501787	3.77731	0.000158529	0.00266772
56262	LRRC8A	583.574	0.673769	0.178355	3.77769	0.000158289	0.00266772
7873	MANF	256.952	0.905093	0.240148	3.76889	0.000163975	0.00275094
10207	PATJ	813.534	0.652289	0.173072	3.76889	0.000163977	0.00275094
8997	KALRN	1217.95	-0.554732	0.147205	-3.76842	0.000164285	0.0027519
26275	HIBCH	269.248	0.882164	0.234234	3.76617	0.000165772	0.00277155
84617	TUBB6	248.755	0.919114	0.244064	3.76588	0.000165964	0.00277155
27339	PRPF19	255.144	-0.92319	0.245345	-3.76283	0.000168001	0.00280129
5865	RAB3B	2873.45	0.483756	0.12862	3.76113	0.000169144	0.00281607
22907	DHX30	253.601	-0.911546	0.242422	-3.76017	0.0001698	0.0028227
10452	TOMM40	143.947	-1.18871	0.316275	-3.75847	0.000170952	0.00283755
157695	TDRP	118.358	1.52338	0.405602	3.75585	0.000172755	0.00286314
6574	SLC20A1	632.128	-0.705153	0.187957	-3.75167	0.000175662	0.00290691
54467	ANKIB1	375.961	0.772768	0.206107	3.74936	0.000177285	0.00292935
80736	SLC44A4	1946.69	0.539921	0.144142	3.74575	0.000179855	0.00296734
163590	TOR1AIP2	1732.25	0.5128	0.136919	3.74527	0.000180202	0.0029686
8780	RIOK3	630.07	0.65053	0.17374	3.74428	0.00018091	0.00297578
5256	PHKA2	171.13	1.09606	0.293016	3.74062	0.000183569	0.00300645
55421	NCBP3	292.515	-0.848099	0.226729	-3.74058	0.000183598	0.00300645
84524	ZC3H8	82.9278	-1.74069	0.465273	-3.74123	0.000183125	0.00300645
127	ADH4	48.2718	-2.07911	0.557019	-3.73257	0.000189534	0.00309902
9600	PITPNM1	239.273	0.987718	0.26469	3.7316	0.000190265	0.0031025
10765	KDM5B	691.039	0.63449	0.170034	3.73154	0.000190313	0.0031025
6774	STAT3	850.045	0.604777	0.162105	3.73076	0.000190899	0.00310743
9792	SERTAD2	460.886	0.733279	0.196836	3.72533	0.000195061	0.00317046
4361	MRE11	135.322	-1.20556	0.323669	-3.72466	0.000195581	0.0031742
64110	MAGEF1	110.424	-1.29907	0.348815	-3.72424	0.000195902	0.00317472
51018	RRP15	170.146	-1.19916	0.322043	-3.72359	0.000196413	0.00317829
23175	LPIN1	481.253	0.714485	0.191909	3.72305	0.000196831	0.00318036
6667	SP1	846.12	0.592623	0.159217	3.72212	0.000197558	0.0031874
26155	NOC2L	219.971	-0.9842	0.264552	-3.72026	0.000199019	0.00320625
129642	MBOAT2	146.626	1.18347	0.318552	3.71514	0.000203087	0.00326699
5937	RBMS1	440.466	0.724361	0.195064	3.71346	0.000204448	0.00328325
9219	MTA2	337.455	-0.868316	0.233849	-3.71315	0.000204698	0.00328325
9069	CLDN12	507.392	0.738745	0.198987	3.71253	0.000205201	0.00328652
23530	NNT	212.68	0.99463	0.267956	3.71192	0.000205697	0.00328965
1107	CHD3	178.087	1.06659	0.288083	3.70237	0.000213591	0.00340841
57035	RSRP1	285.365	0.857712	0.231677	3.70219	0.000213745	0.00340841
6170	RPL39	961.423	-0.579599	0.156613	-3.70084	0.000214884	0.00341662
79983	POF1B	1042.25	0.606	0.163742	3.70095	0.000214793	0.00341662
1611	DAP	970.083	0.603773	0.16321	3.69937	0.000216136	0.00341679
1847	DUSP5	240.415	0.908323	0.245515	3.69967	0.000215879	0.00341679
2947	GSTM3	369.731	-0.824081	0.222785	-3.699	0.000216454	0.00341679
6633	SNRPD2	377.061	-0.766872	0.207307	-3.69921	0.00021627	0.00341679
118426	BORCS5	81.3007	-1.5237	0.411813	-3.69998	0.000215616	0.00341679
4493	MT1E	71.2699	-1.62659	0.440324	-3.69408	0.000220687	0.0034786
10625	IVNS1ABP	477.356	0.722097	0.195854	3.68692	0.000226988	0.00356972
132158	GLYCTK	91.8701	-1.42879	0.387547	-3.68677	0.00022712	0.00356972
9520	NPEPPS	1456.72	0.644931	0.1752	3.68112	0.000232214	0.00363934
79828	METTL8	119.818	-1.36217	0.370013	-3.68143	0.000231933	0.00363934
8974	P4HA2	286.017	0.912902	0.248335	3.67608	0.000236841	0.00370457
151636	DTX3L	441.202	0.756304	0.205749	3.67586	0.000237052	0.00370457
23095	KIF1B	792.716	0.602169	0.163837	3.67541	0.00023747	0.00370582
378706	RN7SL2	29410.9	-0.420565	0.114472	-3.67395	0.000238833	0.00372179
22796	COG2	241.706	-0.919475	0.25048	-3.67085	0.000241749	0.00375654
7098	TLR3	56.5227	1.94573	0.530837	3.66539	0.000246962	0.00382668
89978	DPH6	51.1181	-2.29499	0.626074	-3.66568	0.000246686	0.00382668
79849	NHERF4	103.127	1.43563	0.391892	3.66334	0.00024895	0.00384696
222584	FAM83B	548.418	0.697638	0.190439	3.66331	0.000248973	0.00384696
5691	PSMB3	241.135	-0.903682	0.246972	-3.65905	0.000253154	0.00390606
84002	B3GNT5	420.155	0.781572	0.213686	3.65756	0.000254624	0.00392321
9092	SART1	104.732	-1.29144	0.353363	-3.65472	0.000257467	0.00396144
84440	RAB11FIP4	363.589	-0.830184	0.227266	-3.65291	0.000259281	0.00398376
5879	RAC1	1947.1	0.491161	0.134516	3.65133	0.000260887	0.00400283
60558	GUF1	327.802	-0.797338	0.218632	-3.64695	0.000265374	0.00406598
23404	EXOSC2	82.9334	-1.48278	0.4068	-3.64499	0.000267407	0.00409141
6191	RPS4X	3713.02	-0.45153	0.123907	-3.64412	0.000268311	0.0040995
23120	ATP10B	1182.54	0.541803	0.148722	3.64306	0.000269419	0.0041107
57804	POLD4	225.397	0.912856	0.250731	3.64078	0.000271809	0.00414141
1353	COX11	265.018	-0.942656	0.258994	-3.63968	0.00027298	0.00415347
200373	CFAP221	57.4014	-1.73992	0.478425	-3.63677	0.000276075	0.00419474
1195	CLK1	331.422	0.807987	0.222219	3.63599	0.000276915	0.00420167
22862	FNDC3A	510.876	0.725205	0.199532	3.63453	0.000278487	0.00421968
11198	SUPT16H	471.643	-0.724304	0.199365	-3.63305	0.000280095	0.00423817
283987	HID1	406.821	0.783311	0.215756	3.63054	0.000282834	0.00427372
9516	LITAF	709.189	0.703612	0.193911	3.62853	0.000285043	0.00430117
8987	STBD1	118.754	1.20922	0.333488	3.62598	0.000287869	0.00433783
23002	DAAM1	214.794	0.941443	0.259769	3.62416	0.000289908	0.00436255
64801	ARV1	144.815	-1.12042	0.309401	-3.62125	0.000293187	0.00440585
900	CCNG1	849.928	-0.717412	0.19818	-3.62	0.000294607	0.00442113
5638	PRRG1	676.432	0.655679	0.181291	3.61672	0.000298358	0.00447128
51024	FIS1	240.647	-0.918614	0.254048	-3.61591	0.000299299	0.00447926
54822	TRPM7	439.068	-0.850635	0.235387	-3.61377	0.00030178	0.00451024
342371	ATXN1L	267.978	-0.908709	0.251558	-3.61232	0.000303467	0.00452926
57224	NHSL1	232.479	-1.02681	0.284317	-3.61151	0.000304425	0.00453121
84669	USP32	252.907	0.892144	0.247017	3.61167	0.000304229	0.00453121
1967	EIF2B1	152.956	-1.12876	0.312743	-3.60923	0.000307106	0.00456492
122526782		54.098	1.78406	0.494632	3.60685	0.000309939	0.00460079
79035	NABP2	104.503	-1.32006	0.366049	-3.60623	0.000310678	0.00460552
8826	IQGAP1	2846.54	0.574597	0.159648	3.59916	0.000319251	0.00472621
4670	HNRNPM	525.699	-0.672813	0.186988	-3.59817	0.000320465	0.00473778
25923	ATL3	788.284	0.594998	0.165429	3.5967	0.000322279	0.00475177
137075	CLDN23	213.168	0.925971	0.257444	3.59679	0.000322173	0.00475177
1537	CYC1	141.082	-1.11287	0.309557	-3.59505	0.000324331	0.00475641
3312	HSPA8	5910.78	0.473778	0.131771	3.59547	0.000323809	0.00475641
10257	ABCC4	280.883	-0.831045	0.2311	-3.59604	0.000323101	0.00475641
10525	HYOU1	1227.13	0.578808	0.160996	3.59516	0.000324189	0.00475641
6541	SLC7A1	508.796	-0.670213	0.18651	-3.59345	0.000326331	0.00477935
55876	GSDMB	187.053	0.989427	0.275486	3.59157	0.000328698	0.00480759
1431	CS	968.762	-0.563814	0.157065	-3.58969	0.00033107	0.00483583
2108	ETFA	482.66	0.692487	0.19308	3.58653	0.000335105	0.00488825
3853	KRT6A	92.0718	1.49372	0.416871	3.58317	0.000339451	0.00493431
7127	TNFAIP2	502.004	0.755163	0.21076	3.58304	0.000339614	0.00493431
55170	PRMT6	51.2866	-1.81923	0.507725	-3.5831	0.000339541	0.00493431
3675	ITGA3	3207.3	0.447617	0.124966	3.58192	0.000341073	0.00494895
6038	RNASE4	87.6165	1.3906	0.388282	3.58141	0.000341744	0.00495213
10903	MTMR11	229.342	0.911545	0.254617	3.58007	0.000343501	0.00496445
63935	PCIF1	75.8523	-1.49241	0.416865	-3.58008	0.000343491	0.00496445
85415	RHPN2	942.074	0.561156	0.156912	3.57626	0.000348548	0.00502414
554202	MIR31HG	93.6418	1.37704	0.385023	3.57651	0.000348217	0.00502414
10250	SRRM1	870.717	-0.650105	0.181853	-3.5749	0.000350363	0.00504366
5629	PROX1	179.887	0.998014	0.27922	3.5743	0.000351167	0.0050486
7057	THBS1	354.516	0.785456	0.219796	3.57357	0.000352142	0.00505598
79932	KIAA0319L	553.603	0.643913	0.180228	3.57276	0.00035324	0.00506511
55651	NHP2	185.277	-0.992283	0.27778	-3.57219	0.000354009	0.0050695
7358	UGDH	521.729	0.740957	0.207517	3.57059	0.000356181	0.00509394
2110	ETFDH	352.779	0.837437	0.234582	3.56991	0.0003571	0.00510043
5501	PPP1CC	1034.08	-0.620541	0.173925	-3.56786	0.000359913	0.00513391
84263	HSDL2	313.609	0.787356	0.221517	3.55438	0.000378872	0.00539733
4938	OAS1	485.285	0.766166	0.215643	3.55294	0.000380955	0.00541963
7353	UFD1	311.339	-0.838869	0.236128	-3.55261	0.000381427	0.00541963
10788	IQGAP2	1494.18	0.599064	0.168652	3.55207	0.000382208	0.00542369
143	PARP4	2268.6	0.470752	0.132584	3.5506	0.00038436	0.00543993
7422	VEGFA	573.189	0.721179	0.203123	3.55046	0.000384566	0.00543993
55740	ENAH	283.063	-0.89846	0.253068	-3.55027	0.000384842	0.00543993
412	STS	284.316	0.811329	0.228632	3.54862	0.000387256	0.00546699
4666	NACA	894.572	-0.578889	0.16324	-3.54624	0.000390764	0.00550941
142	PARP1	392.632	-0.731818	0.206431	-3.54509	0.000392474	0.00552641
6470	SHMT1	87.294	-1.37627	0.388352	-3.54388	0.000394292	0.00554489
283638	CEP170B	780.69	-0.583972	0.16499	-3.53944	0.000400981	0.00563172
79098	C1orf116	2170.06	0.462018	0.13056	3.53875	0.000402025	0.00563916
10528	NOP56	299.169	-0.810432	0.229051	-3.53821	0.000402845	0.00564344
3685	ITGAV	683.463	0.602716	0.170582	3.53329	0.000410417	0.00574217
708	C1QBP	413.31	-0.738918	0.209195	-3.5322	0.000412121	0.00575642
5717	PSMD11	527.609	-0.709344	0.200836	-3.53196	0.000412486	0.00575642
64225	ATL2	363.703	-0.753746	0.213474	-3.53085	0.000414227	0.00577336
9692	PRORP	107.66	-1.28536	0.364476	-3.52661	0.000420921	0.00585919
9112	MTA1	206.625	-0.921043	0.261388	-3.52366	0.000425631	0.00591344
80144	FRAS1	486.951	0.688209	0.19532	3.52349	0.000425897	0.00591344
284618	RUSC1-AS1	195.842	0.979414	0.278088	3.52196	0.000428369	0.00594023
27161	AGO2	694.138	0.795168	0.22588	3.52031	0.000431042	0.00596974
3875	KRT18	7562.79	-0.426086	0.121089	-3.51877	0.000433549	0.00598932
22848	AAK1	809.462	0.662933	0.188389	3.51896	0.000433248	0.00598932
3315	HSPB1	94.9923	1.29415	0.36794	3.51727	0.000436002	0.00601562
54532	USP53	388.724	0.731332	0.208134	3.51376	0.00044181	0.00608809
9823	ARMCX2	45.677	2.34691	0.668184	3.51237	0.000444136	0.00611245
27143	PALD1	44.0807	-1.97444	0.562698	-3.50888	0.000449999	0.00618536
29767	TMOD2	66.1079	1.73308	0.494789	3.50267	0.000460622	0.00632345
7574	ZNF26	158.553	-1.03891	0.296708	-3.50147	0.000462708	0.00634413
23132	RAD54L2	318.35	-0.779942	0.222884	-3.49932	0.000466455	0.0063829
84888	SPPL2A	514.429	0.689455	0.197034	3.49917	0.000466701	0.0063829
3845	KRAS	387.427	0.721389	0.206244	3.49775	0.000469206	0.00640916
5571	PRKAG1	288.643	-0.801508	0.229235	-3.49645	0.000471495	0.00643241
518	ATP5MC3	673.349	-0.593957	0.169916	-3.4956	0.000473	0.00644492
80273	GRPEL1	179.69	-0.973537	0.27855	-3.49501	0.00047404	0.00645106
18	ABAT	584.797	0.623087	0.178517	3.49036	0.000482366	0.00655622
1650	DDOST	706.749	-0.653859	0.187366	-3.48973	0.000483503	0.00656354
91612	CHURC1	244.678	-0.942861	0.270514	-3.48544	0.000491329	0.00666152
7476	WNT7A	182.072	0.993791	0.285182	3.48475	0.000492589	0.00667035
124976	SPNS2	445.343	0.721752	0.207171	3.48385	0.000494252	0.00668461
292	SLC25A5	1503.55	-0.506096	0.145481	-3.47878	0.000503694	0.00680391
2635	GBP3	883.729	0.551591	0.158609	3.47768	0.00050577	0.00682354
10140	TOB1	1114.65	0.530632	0.152805	3.4726	0.000515438	0.00694541
50999	TMED5	459.666	0.71974	0.207332	3.47144	0.000517674	0.00694991
51347	TAOK3	330.66	0.821996	0.236748	3.47204	0.000516528	0.00694991
51582	AZIN1	604.159	0.6561	0.188983	3.47174	0.000517097	0.00694991
4976	OPA1	736.717	-0.607832	0.175141	-3.47053	0.000519431	0.00696495
3183	HNRNPC	1590.85	0.488446	0.140837	3.46816	0.00052404	0.00701816
754	PTTG1IP	2323.9	0.474861	0.136981	3.46662	0.000527055	0.00704993
128	ADH5	317.603	-0.763018	0.22022	-3.46479	0.00053064	0.00708922
602	BCL3	147.322	1.13523	0.327747	3.46375	0.000532708	0.00710818
9881	TRANK1	134.739	1.45019	0.418741	3.46322	0.000533758	0.00711353
6385	SDC4	1340.96	0.515246	0.148833	3.4619	0.000536369	0.00713467
649159	LINC00273	480.191	-0.812565	0.234726	-3.46176	0.000536647	0.00713467
23076	RRP1B	170.561	-1.00143	0.289328	-3.46121	0.000537746	0.00714061
51493	RTCB	362.011	-0.726631	0.209984	-3.46041	0.000539345	0.00715318
201294	UNC13D	191.571	0.992143	0.286866	3.45856	0.00054307	0.00719387
246243	RNASEH1	218.3	-0.973704	0.281617	-3.45755	0.000545103	0.00721209
2197	FAU	315.477	-0.787188	0.227724	-3.45676	0.000546706	0.00721586
7128	TNFAIP3	91.1993	1.62569	0.47026	3.457	0.000546216	0.00721586
4173	MCM4	147.504	-1.08192	0.313185	-3.45457	0.000551171	0.00726603
51141	INSIG2	257.988	0.853917	0.24726	3.45351	0.000553334	0.00728579
28951	TRIB2	663.284	0.683388	0.198095	3.4498	0.000561001	0.00737787
5520	PPP2R2A	663.99	0.602484	0.174712	3.44844	0.000563825	0.00740612
22874	PLEKHA6	726.889	0.574005	0.166546	3.44653	0.000567834	0.00744984
142891	SAMD8	360.032	0.724107	0.210119	3.44617	0.000568596	0.00745093
2355	FOSL2	723.435	0.686164	0.199174	3.44505	0.000570957	0.00746401
25831	HECTD1	1327.54	0.496589	0.144132	3.44537	0.000570281	0.00746401
6578	SLCO2A1	71.8152	1.49049	0.432807	3.44377	0.000573671	0.00749054
54874	FNBP1L	326.672	0.756386	0.219737	3.44223	0.000576939	0.00752425
5166	PDK4	64.2746	1.5271	0.443702	3.44173	0.000577998	0.00752909
7167	TPI1	918.327	0.589338	0.171323	3.43994	0.000581854	0.00757032
3998	LMAN1	871.621	0.55415	0.161187	3.43793	0.000586174	0.00760846
5603	MAPK13	368.835	0.756016	0.219949	3.43724	0.000587683	0.00761902
94122	SYTL5	35.041	2.13558	0.621613	3.43554	0.000591382	0.00765791
4704	NDUFA9	380.757	-0.736679	0.214528	-3.43395	0.00059485	0.00769372
3337	DNAJB1	677.339	0.677214	0.197355	3.43144	0.000600386	0.00775616
3420	IDH3B	160.707	-1.01758	0.29661	-3.43072	0.000601989	0.00776225
10270	AKAP8	165.448	-1.018	0.296769	-3.43027	0.000602983	0.00776225
10957	PNRC1	509.71	0.651054	0.189789	3.43042	0.000602655	0.00776225
64900	LPIN3	144.588	1.12644	0.328458	3.42948	0.000604728	0.00777559
7082	TJP1	1546.27	0.513721	0.149823	3.42884	0.000606171	0.007785
2568	GABRP	73.5077	1.45411	0.424402	3.42625	0.00061198	0.0078504
794	CALB2	47.4351	-1.85576	0.542332	-3.42182	0.000622045	0.00794923
1969	EPHA2	1303.33	0.512693	0.149829	3.42186	0.000621935	0.00794923
201595	STT3B	1521.13	0.505559	0.147725	3.42228	0.000620972	0.00794923
100271927	RASA4B	171.722	1.26454	0.369578	3.42158	0.000622587	0.00794923
857	CAV1	165.25	1.03527	0.302712	3.42	0.000626207	0.00798615
473	RERE	396.817	-0.854141	0.249888	-3.41809	0.000630621	0.00803308
3475	IFRD1	127.641	1.12888	0.330504	3.41562	0.000636359	0.00809677
5813	PURA	426.323	0.683663	0.20046	3.41047	0.000648514	0.00824185
328	APEX1	260.251	-0.892408	0.26176	-3.40926	0.000651394	0.00826886
1633	DCK	59.6576	-1.84703	0.54198	-3.40793	0.000654566	0.0082995
197320	ZNF778	64.5159	-1.65985	0.487297	-3.40624	0.000658651	0.00834165
2653	GCSH	203.754	-0.958921	0.281624	-3.40497	0.000661716	0.0083593
23545	ATP6V0A2	220.984	-1.01096	0.296929	-3.40471	0.000662334	0.0083593
90102	PHLDB2	88.885	1.31787	0.387041	3.40499	0.000661668	0.0083593
3918	LAMC2	1236.25	0.525955	0.154497	3.4043	0.000663338	0.00836233
302	ANXA2	13124.9	0.407159	0.119625	3.40361	0.000665013	0.00837381
1119	CHKA	185.717	-0.931689	0.273863	-3.40203	0.000668874	0.00841276
10487	CAP1	1903.49	0.468672	0.137827	3.40045	0.00067276	0.00845193
8888	MCM3AP	406.264	-0.733991	0.216006	-3.39801	0.00067877	0.00851767
1736	DKC1	362.215	-0.714559	0.210611	-3.39279	0.000691854	0.00867192
203102	ADAM32	183.623	0.926179	0.273174	3.39043	0.000697825	0.00873677
5250	SLC25A3	1273.16	-0.547063	0.161377	-3.38998	0.000698981	0.00874125
10196	PRMT3	115.243	-1.15792	0.341631	-3.3894	0.00070046	0.00874977
4495	MT1G	33.342	-2.28168	0.674438	-3.38308	0.000716783	0.00892482
7555	CNBP	882.618	-0.535212	0.158198	-3.38318	0.00071651	0.00892482
23097	CDK19	108.852	1.37031	0.405056	3.38303	0.000716918	0.00892482
8672	EIF4G3	1008.46	0.521849	0.154296	3.38213	0.000719266	0.00894388
9908	G3BP2	1257.61	0.546478	0.161634	3.38096	0.00072232	0.00897168
1785	DNM2	1353.25	0.510615	0.151086	3.37962	0.000725857	0.00900539
54625	PARP14	751.317	0.61676	0.182614	3.3774	0.000731738	0.00906809
6147	RPL23A	1116.72	-0.608144	0.18016	-3.37559	0.000736587	0.00911786
22921	MSRB2	100.685	1.21021	0.358704	3.37385	0.000741258	0.00916533
22984	PDCD11	316.699	-0.753906	0.223572	-3.3721	0.000745979	0.00921331
5152	PDE9A	53.308	1.72753	0.512796	3.36884	0.000754859	0.00931248
5265	SERPINA1	23645.2	0.383269	0.113924	3.36426	0.000767489	0.00945764
286144	TRIQK	224.095	0.953961	0.283613	3.3636	0.000769339	0.00946979
23461	ABCA5	143.221	1.08826	0.323673	3.36223	0.000773149	0.009506
9583	ENTPD4	471.416	0.63962	0.190317	3.36082	0.000777125	0.00954418
9235	IL32	495.798	0.656391	0.195362	3.35987	0.0007798	0.00956631
84320	ACBD6	106.858	-1.19278	0.355231	-3.35776	0.000785755	0.00962858
84418	CYSTM1	1010.86	0.565676	0.168813	3.35091	0.000805464	0.00985906
2300	FOXL1	191.773	0.923464	0.275615	3.35056	0.000806494	0.00986065
10856	RUVBL2	173.286	-0.949874	0.283589	-3.34948	0.000809637	0.00988804
23071	ERP44	444.333	0.67139	0.200537	3.34796	0.00081408	0.00993123
2519	FUCA2	1383.09	-0.475487	0.142152	-3.34491	0.000823098	0.0100301
118932	ANKRD22	165.439	-0.961894	0.287779	-3.34248	0.000830336	0.010107
23362	PSD3	411.246	0.706539	0.211424	3.34181	0.000832332	0.0101201
9867	PJA2	506.308	0.640268	0.191717	3.33966	0.000838822	0.0101877
58533	SNX6	856.511	0.565814	0.169674	3.33472	0.000853847	0.0103587
4191	MDH2	822.718	-0.542413	0.162712	-3.33356	0.000857408	0.0103904
5516	PPP2CB	405.949	0.708518	0.212694	3.33116	0.000864837	0.0104638
6400	SEL1L	1029.85	0.518143	0.155567	3.33068	0.00086633	0.0104638
85476	GFM1	394.126	-0.708316	0.212652	-3.33087	0.000865758	0.0104638
10421	CD2BP2	120.397	-1.10953	0.333162	-3.33029	0.000867552	0.010467
9688	NUP93	138.08	-1.06868	0.320948	-3.32977	0.000869165	0.0104749
51643	TMBIM4	397.618	0.802398	0.241245	3.32608	0.000880773	0.0106032
10611	PDLIM5	1199.44	0.536914	0.161677	3.3209	0.000897288	0.0107838
79080	CCDC86	84.3821	-1.30867	0.394089	-3.32075	0.000897752	0.0107838
3672	ITGA1	296.147	1.02468	0.308722	3.3191	0.000903089	0.0108361
4586	MUC5AC	162.188	0.995084	0.299921	3.31782	0.000907235	0.0108739
677	ZFP36L1	595.816	0.615236	0.1855	3.31663	0.000911092	0.0109082
79026	AHNAK	18940.6	0.38899	0.117316	3.31575	0.00091398	0.0109308
1936	EEF1D	362.972	-0.725243	0.218867	-3.31362	0.000920952	0.0110022
25813	SAMM50	192.625	-0.942457	0.284468	-3.31305	0.000922836	0.0110127
10318	TNIP1	807.597	0.586494	0.177063	3.31235	0.000925171	0.0110286
92579	G6PC3	103.842	-1.19543	0.360984	-3.3116	0.000927645	0.011034
131118	DNAJC19	111.3	-1.18142	0.356744	-3.31167	0.000927403	0.011034
23057	NMNAT2	215.542	0.940154	0.283958	3.31089	0.000930008	0.0110501
113278	SLC52A3	132.242	1.05787	0.31958	3.3102	0.000932308	0.0110655
57646	USP28	53.094	1.69609	0.512497	3.30947	0.000934732	0.0110822
203	AK1	345.186	-0.707627	0.214119	-3.30483	0.000950333	0.011255
25844	YIPF3	361.594	0.715335	0.216557	3.30322	0.000955824	0.0113078
688	KLF5	3635.05	0.480176	0.145546	3.29913	0.000969855	0.0114614
8935	SKAP2	195.004	0.926825	0.281098	3.29716	0.000976681	0.0115297
283349	RASSF3	282.921	-0.769742	0.233899	-3.29092	0.000998618	0.011776
55344	PLCXD1	170.939	0.985732	0.299726	3.28877	0.00100625	0.0118532
7134	TNNC1	67.9008	-1.4433	0.439169	-3.28644	0.00101461	0.0119388
2004	ELK3	113.906	-1.11636	0.339738	-3.28594	0.00101642	0.0119473
2921	CXCL3	79.9028	1.35686	0.413153	3.28415	0.0010229	0.0119934
27250	PDCD4	612.778	0.582318	0.177291	3.28454	0.0010215	0.0119934
83861	RSPH3	276.022	0.776704	0.236515	3.28395	0.00102363	0.0119934
6453	ITSN1	442.962	0.77238	0.235327	3.28216	0.00103015	0.0120569
29766	TMOD3	897.478	0.52022	0.158617	3.27973	0.00103908	0.0121485
567	B2M	8397.09	0.379015	0.115726	3.27511	0.00105619	0.0123235
79993	ELOVL7	354.828	0.704812	0.215204	3.27509	0.0010563	0.0123235
114049	BUD23	140.177	-1.01351	0.309653	-3.27304	0.00106397	0.0123997
55706	NDC1	214.413	-0.864197	0.264108	-3.27214	0.00106737	0.0124262
5163	PDK1	230.774	0.859762	0.262841	3.27104	0.00107154	0.0124615
10184	LHFPL2	424.241	0.695868	0.212815	3.26982	0.00107616	0.0125019
55808	ST6GALNAC1	218.15	0.855679	0.261867	3.26761	0.00108461	0.0125806
64848	YTHDC2	394.671	-0.723772	0.22151	-3.26745	0.00108523	0.0125806
5257	PHKB	424.775	0.690697	0.211443	3.26659	0.00108853	0.0126055
4047	LSS	414.458	0.682777	0.209306	3.26211	0.00110588	0.0127795
84886	C1orf198	269.342	-0.782507	0.239863	-3.26231	0.00110507	0.0127795
4343	MOV10	207.969	0.858167	0.26321	3.26039	0.00111261	0.0127898
5832	ALDH18A1	972.036	0.500934	0.153635	3.26055	0.00111198	0.0127898
10826	FAXDC2	63.5575	1.49114	0.457272	3.26095	0.0011104	0.0127898
55299	BRIX1	105.258	-1.18896	0.364624	-3.26078	0.00111104	0.0127898
114884	OSBPL10	347.917	-0.717082	0.219924	-3.26059	0.00111182	0.0127898
102723854	LINC01819	456.946	0.652937	0.200297	3.25984	0.00111474	0.0128009
55658	RNF126	149.344	-1.01386	0.311159	-3.25833	0.0011207	0.0128558
150472	ZNG1C	161.994	-0.964383	0.296164	-3.25624	0.00112898	0.0129372
150472	ZNG1B	161.994	-0.964383	0.296164	-3.25624	0.00112898	0.0129372
87	ACTN1	821.233	0.56977	0.175009	3.25566	0.00113131	0.0129503
9182	RASSF9	54.6013	1.61196	0.496393	3.24735	0.00116485	0.0133203
8853	ASAP2	952.442	0.513952	0.158304	3.24662	0.00116785	0.0133408
84067	FHIP1B	201.729	0.856462	0.263906	3.24533	0.00117316	0.0133874
64764	CREB3L2	498.047	0.647665	0.199646	3.24407	0.00117836	0.0134188
220441	RNF152	110.511	1.21544	0.374652	3.24417	0.00117792	0.0134188
84327	ZBED3	36.7101	-1.98509	0.612188	-3.24261	0.00118439	0.0134735
1942	EFNA1	125.956	1.1009	0.339713	3.24067	0.0011925	0.0135517
9071	CLDN10	35.8198	1.92585	0.594746	3.23811	0.00120326	0.0136598
115817	DHRS1	106.462	-1.15372	0.35657	-3.23561	0.00121381	0.0137653
51312	SLC25A37	371.649	0.66996	0.207094	3.23505	0.00121622	0.0137784
9231	DLG5	328.851	0.738254	0.228269	3.23414	0.00122008	0.0137969
347735	SERINC2	709.326	0.543768	0.168137	3.23407	0.00122037	0.0137969
162461	TMEM92	87.3356	1.39396	0.43112	3.23334	0.00122352	0.013804
114483834	ABCF2-H2BK1	109.256	-1.16506	0.360322	-3.23338	0.00122335	0.013804
23406	COTL1	425.289	-0.655801	0.202878	-3.23249	0.00122718	0.013831
2444	FRK	974.855	0.497717	0.154022	3.23147	0.00123155	0.013866
192683	SCAMP5	110.106	-1.153	0.357101	-3.22877	0.00124323	0.0139831
27125	AFF4	1425.7	0.489663	0.151758	3.22659	0.00125273	0.0140755
55204	GOLPH3L	384.18	0.852858	0.264406	3.22556	0.00125728	0.0140977
119559	SFXN4	100.157	-1.24885	0.387169	-3.22558	0.00125716	0.0140977
10632	ATP5MG	230.86	-0.842088	0.261105	-3.22509	0.00125933	0.0141063
7693	ZNF134	71.9238	1.35299	0.419633	3.22423	0.00126312	0.0141343
23165	NUP205	330.468	-0.789748	0.245487	-3.21706	0.00129509	0.0144773
64847	SPATA20	219.717	-0.834318	0.259391	-3.21645	0.00129789	0.0144938
4747	NEFL	120.887	-1.10976	0.345081	-3.21594	0.00130018	0.0145046
60560	NAA35	264.14	-0.811326	0.252315	-3.21553	0.00130204	0.0145105
123207	C15orf40	165.606	-0.982434	0.305614	-3.21463	0.00130615	0.0145415
9202	ZMYM4	348.308	0.763817	0.237722	3.21307	0.00131326	0.0145911
284098	PIGW	59.1915	-1.68291	0.523758	-3.21315	0.00131288	0.0145911
7979	SEM1	149.568	-1.01674	0.316697	-3.21044	0.00132531	0.0146951
10589	DRAP1	106.389	-1.24041	0.386364	-3.21046	0.00132524	0.0146951
1510	CTSE	7923.49	0.371783	0.115919	3.20727	0.00134003	0.0148402
10985	GCN1	932.845	-0.657139	0.204905	-3.20704	0.00134111	0.0148402
4502	MT2A	39.8099	-1.83997	0.573956	-3.20577	0.00134704	0.0148608
23367	LARP1	1612.51	-0.45616	0.14229	-3.20585	0.00134666	0.0148608
643641	ZNF862	45.6057	1.66332	0.518825	3.20593	0.00134628	0.0148608
10447	FAM3C	1092.49	0.47882	0.14944	3.20409	0.00135489	0.0149324
10131	TRAP1	453.436	-0.634271	0.197981	-3.20369	0.00135677	0.0149381
2872	MKNK2	483.628	0.711894	0.222474	3.1999	0.00137474	0.0151208
29088	MRPL15	132.987	-1.06774	0.334155	-3.19535	0.00139663	0.0153461
2356	FPGS	83.0406	-1.27292	0.39847	-3.19452	0.00140064	0.0153747
3855	KRT7	2138.96	0.429049	0.134537	3.18909	0.0014272	0.0156194
6023	RMRP	12869.9	-0.437865	0.13728	-3.18958	0.00142478	0.0156194
143689	PIWIL4	76.9455	1.37349	0.430666	3.18921	0.00142662	0.0156194
5066	PAM	1491.09	0.478153	0.150013	3.18741	0.00143554	0.0156637
8794	TNFRSF10C	158.412	0.932588	0.292582	3.18744	0.00143536	0.0156637
282809	POC1B	252.498	0.776416	0.243564	3.18773	0.00143396	0.0156637
3397	ID1	313.34	0.705388	0.221332	3.18702	0.00143749	0.0156693
55278	QRSL1	95.4706	-1.18609	0.372371	-3.18525	0.00144631	0.0157498
54843	SYTL2	436.847	0.717403	0.225435	3.18231	0.00146106	0.0158947
51409	HEMK1	62.2907	1.44244	0.45336	3.18166	0.00146432	0.0159143
389434	IYD	111.175	-1.12581	0.354135	-3.17905	0.00147758	0.0160425
9240	PNMA1	395.213	0.64228	0.202074	3.17845	0.00148066	0.0160601
6635	SNRPE	185.712	-0.868476	0.273473	-3.17573	0.0014946	0.0161632
57587	CFAP97	405.789	-0.75964	0.239181	-3.17601	0.00149318	0.0161632
79918	SETD6	103.262	-1.13889	0.358601	-3.17592	0.00149362	0.0161632
6498	SKIL	177.356	0.973253	0.306919	3.17104	0.00151893	0.0164101
84135	UTP15	115.718	-1.09814	0.346466	-3.16956	0.00152671	0.0164779
27032	ATP2C1	614.758	0.575093	0.18155	3.16768	0.00153661	0.0165684
4718	NDUFC2	460.168	-0.619093	0.195525	-3.16631	0.00154387	0.0166303
60674	GAS5	437.853	-0.627946	0.198342	-3.16598	0.00154561	0.0166328
3664	IRF6	479.891	0.638402	0.201682	3.16539	0.00154873	0.0166336
5190	PEX6	50.6066	1.58584	0.500963	3.16559	0.00154769	0.0166336
4853	NOTCH2	659.584	0.668771	0.211407	3.16342	0.00155926	0.0167304
5817	PVR	528.057	0.707783	0.223846	3.16192	0.00156734	0.0167852
10766	TOB2	555.219	0.602333	0.190497	3.1619	0.00156744	0.0167852
4691	NCL	2702.51	-0.477826	0.151221	-3.15979	0.00157884	0.0168908
10725	NFAT5	1130.24	0.508277	0.16093	3.15838	0.00158649	0.016956
2873	GPS1	178.583	-0.889392	0.281684	-3.15741	0.00159177	0.0169959
9321	TRIP11	544.351	0.61895	0.196096	3.15637	0.00159748	0.0170403
23270	TSPYL4	85.1766	-1.23349	0.390848	-3.15592	0.00159991	0.0170496
124900275	LINC00963	106.998	-1.19231	0.378167	-3.15286	0.00161682	0.0172131
23064	SETX	866.373	0.552205	0.175165	3.15249	0.00161885	0.017218
3192	HNRNPU	1760.48	0.42746	0.135627	3.15172	0.00162313	0.01723
26959	HBP1	250.813	0.833542	0.264465	3.1518	0.00162267	0.01723
4725	NDUFS5	267.684	-0.744407	0.236436	-3.14845	0.00164139	0.017407
999	CDH1	4822.79	0.38977	0.123881	3.14633	0.00165333	0.0175113
387521	PEDS1	502.553	0.608476	0.193404	3.14614	0.00165443	0.0175113
6234	RPS28	612.747	-0.604891	0.192417	-3.14364	0.00166862	0.0176445
81853	TMEM14B	188.064	-0.894266	0.284555	-3.14269	0.00167406	0.0176849
2512	FTL	4953.91	-0.411325	0.131071	-3.13819	0.00169996	0.0179413
5709	PSMD3	363.56	-0.672442	0.214377	-3.13673	0.00170845	0.0180135
55697	VAC14	70.0484	-1.36706	0.435953	-3.13578	0.00171395	0.0180541
1802	DPH2	63.8716	-1.4009	0.446827	-3.1352	0.00171735	0.0180726
92856	IMP4	186.705	-0.879905	0.280709	-3.13458	0.00172102	0.0180938
54097	FAM3B	205.573	0.818221	0.261103	3.13371	0.00172609	0.0181297
3149	HMGB3	62.1244	-1.43395	0.45814	-3.12994	0.00174841	0.0183466
57291	DANCR	177.749	-0.90389	0.288919	-3.12852	0.00175687	0.0184177
1808	DPYSL2	3095.81	-0.401206	0.128274	-3.12774	0.00176157	0.0184317
5198	PFAS	41.2006	-1.7874	0.571434	-3.12793	0.00176043	0.0184317
109	ADCY3	45.2851	-1.71489	0.548923	-3.1241	0.0017835	0.0186433
55968	NSFL1C	341.182	-0.668059	0.214072	-3.12073	0.00180405	0.0188402
51691	LSM8	191.211	-0.845653	0.271095	-3.1194	0.00181221	0.0189074
55269	PSPC1	141.616	-0.987607	0.316694	-3.11848	0.00181784	0.0189481
5325	PLAGL1	96.1811	1.18244	0.379354	3.11698	0.00182716	0.0190206
401331	POLR2J4	99.2877	1.12691	0.36156	3.1168	0.00182827	0.0190206
10640	EXOC5	390.052	0.710905	0.228197	3.11532	0.00183747	0.019075
51258	MRPL51	240.214	-0.777611	0.249625	-3.11512	0.00183872	0.019075
57498	KIDINS220	638.303	0.548001	0.17589	3.11558	0.00183584	0.019075
11057	ABHD2	5069.1	0.391863	0.125893	3.11267	0.00185401	0.0191787
23212	RRS1	84.7596	-1.234	0.396437	-3.11273	0.00185365	0.0191787
54206	ERRFI1	350.021	0.664996	0.213635	3.11277	0.00185337	0.0191787
60314	MYG1	117.463	-1.06079	0.340827	-3.1124	0.00185572	0.0191787
51622	CCZ1	165.08	-1.08174	0.347972	-3.10869	0.0018792	0.0193858
79644	SRD5A3	243.134	0.80521	0.25902	3.10867	0.0018793	0.0193858
9829	DNAJC6	34.2313	2.01268	0.647739	3.10724	0.00188841	0.0194614
4791	NFKB2	101.264	1.31829	0.424742	3.10374	0.00191089	0.0196746
7033	TFF3	506.789	0.649391	0.209325	3.1023	0.00192022	0.0197344
10848	PPP1R13L	85.6342	1.22721	0.395583	3.10229	0.0019203	0.0197344
84231	TRAF7	379.629	-0.669889	0.216044	-3.10071	0.00193059	0.0198216
130367	SGPP2	570.838	0.589959	0.190297	3.1002	0.0019339	0.0198369
85028	SNHG12	98.6851	-1.12967	0.364685	-3.09765	0.00195059	0.0199708
221079	ARL5B	349.232	0.65984	0.213035	3.09734	0.00195269	0.0199736
25976	TIPARP	454.52	0.609022	0.196651	3.09697	0.00195507	0.0199793
7023	TFAP4	33.9969	-1.89404	0.611681	-3.09645	0.00195852	0.0199959
57210	SLC45A4	209.977	0.838759	0.270926	3.0959	0.00196218	0.0200146
3376	IARS1	1108.12	-0.48219	0.15578	-3.09532	0.00196601	0.020035
23272	TASOR	568.577	0.625934	0.20241	3.09241	0.00198538	0.0202136
57169	ZNFX1	1018.55	0.471792	0.152635	3.09097	0.00199502	0.0202929
5792	PTPRF	1445.17	0.468827	0.15176	3.08927	0.00200647	0.0203716
26073	POLDIP2	289.909	-0.714232	0.231183	-3.08946	0.00200519	0.0203716
4831	NME2	525.919	-0.580645	0.188036	-3.08795	0.00201544	0.0204437
4648	MYO7B	1004.1	0.493363	0.159883	3.08578	0.00203016	0.020574
1519	CTSO	37.5833	-1.86614	0.605594	-3.0815	0.00205957	0.0208337
252983	STXBP4	111.987	1.05095	0.34105	3.0815	0.0020596	0.0208337
91663	MYADM	225.106	0.83633	0.271465	3.0808	0.00206443	0.0208633
2318	FLNC	68.5588	1.42356	0.462139	3.08037	0.00206741	0.0208742
9665	MARF1	411.492	0.705993	0.229548	3.07558	0.00210091	0.0211929
11163	NUDT4	1054.83	0.508503	0.16542	3.07401	0.00211204	0.0212856
6646	SOAT1	72.6786	1.30073	0.423874	3.06867	0.00215015	0.0216498
9055	PRC1	59.722	-1.41006	0.459559	-3.06828	0.00215295	0.021658
22925	PLA2R1	331.796	0.672863	0.219334	3.06776	0.0021567	0.0216758
5608	MAP2K6	116.578	-1.10517	0.36057	-3.06508	0.00217613	0.0218383
6714	SRC	459.784	0.642247	0.209543	3.06498	0.00217685	0.0218383
57016	AKR1B10	503.733	-0.57426	0.187423	-3.06399	0.0021841	0.0218909
127829	ARL8A	294.309	0.729741	0.238251	3.0629	0.002192	0.02195
3615	IMPDH2	413.577	-0.623105	0.203552	-3.06117	0.00220477	0.0220578
4218	RAB8A	337.352	-0.673794	0.220247	-3.05927	0.00221878	0.0221776
23582	CCNDBP1	155.648	0.915467	0.299426	3.05741	0.0022326	0.0222954
84259	DCUN1D5	245.606	-0.747629	0.244579	-3.0568	0.00223712	0.0223202
8349	H2BC21	240.866	0.749211	0.24529	3.0544	0.00225515	0.0224796
3295	HSD17B4	931.997	0.48734	0.159644	3.05267	0.00226816	0.0225683
10217	CTDSPL	567.247	-0.547463	0.179331	-3.0528	0.00226714	0.0225683
8175	SF3A2	71.304	-1.34373	0.440416	-3.05104	0.00228048	0.0226703
1642	DDB1	1164.36	-0.448876	0.147155	-3.05037	0.00228563	0.0227009
468	ATF4	698.518	-0.537913	0.176413	-3.04917	0.00229472	0.0227704
84798	C19orf48P	78.8902	-1.23378	0.404663	-3.0489	0.00229678	0.0227704
2678	GGT1	422.273	0.606247	0.19891	3.04785	0.00230484	0.0228296
10179	RBM7	169.231	0.932177	0.306092	3.04542	0.00232359	0.0229738
654463	FER1L6	2477.83	0.393726	0.129283	3.04546	0.00232326	0.0229738
509	ATP5F1C	829.162	-0.495678	0.162933	-3.04221	0.00234845	0.0231777
3182	HNRNPAB	762.379	-0.500288	0.164447	-3.04226	0.00234812	0.0231777
54954	FAM120C	34.1072	-1.94935	0.641393	-3.03925	0.00237168	0.0233859
6631	SNRPC	178.475	-0.853254	0.28078	-3.03887	0.00237471	0.0233947
9445	ITM2B	2577.55	0.386903	0.127354	3.03801	0.00238149	0.0234405
79646	PANK3	1252.95	0.478223	0.15744	3.03749	0.00238554	0.0234592
2919	CXCL1	298.702	0.689718	0.227126	3.03672	0.00239169	0.0234986
23360	FNBP4	289.69	-0.709542	0.233737	-3.03564	0.00240025	0.0235616
55612	FERMT1	930.881	0.472169	0.155585	3.03481	0.00240689	0.0236057
1947	EFNB1	592.02	0.53544	0.176514	3.03341	0.00241809	0.0236853
2734	GLG1	1508.88	0.442283	0.145812	3.03325	0.00241934	0.0236853
10007	GNPDA1	127.703	-1.02908	0.3393	-3.03296	0.00242168	0.0236871
4126	MANBA	148.858	1.01872	0.336291	3.02929	0.00245131	0.0239342
5580	PRKCD	357.566	0.640671	0.211479	3.02947	0.0024498	0.0239342
5297	PI4KA	393.45	0.787065	0.260083	3.02621	0.00247644	0.024158
6310	ATXN1	185.562	0.830241	0.274378	3.0259	0.00247893	0.0241607
4864	NPC1	613.55	0.553439	0.182919	3.02559	0.00248148	0.024161
375056	MIA3	502.904	-0.592902	0.195977	-3.02536	0.00248337	0.024161
340485	ACER2	213.578	0.795985	0.263199	3.02427	0.00249234	0.0242268
2494	NR5A2	525.271	0.624642	0.206593	3.02354	0.00249837	0.0242639
4820	NKTR	544.904	-0.564807	0.186891	-3.02212	0.00251014	0.0242828
5201	PFDN1	142.366	-0.937827	0.310296	-3.02236	0.00250814	0.0242828
23136	EPB41L3	83.9492	1.17516	0.388874	3.02196	0.0025114	0.0242828
79838	TMC5	2752.02	0.389605	0.128916	3.02216	0.00250978	0.0242828
116987	AGAP1	387.495	-0.644665	0.213265	-3.02284	0.00250415	0.0242828
3460	IFNGR2	185.603	0.827684	0.27395	3.0213	0.0025169	0.0243145
3172	HNF4A	1514.05	0.430597	0.142568	3.02029	0.00252536	0.0243747
80349	SKIC8	76.6684	-1.26084	0.417597	-3.01927	0.00253383	0.0244349
101752399	STAG3L5P-PVRIG2P-PILRB	160.873	0.914764	0.303453	3.01451	0.00257393	0.0247999
3635	INPP5D	362.435	0.747652	0.248056	3.01404	0.00257793	0.0248166
29896	TRA2A	360.331	0.681438	0.226122	3.01358	0.00258184	0.0248324
8766	RAB11A	1466.43	0.474413	0.157466	3.0128	0.0025885	0.0248403
56913	C1GALT1	423.874	0.642253	0.213183	3.01269	0.00258947	0.0248403
59338	PLEKHA1	629.295	0.523992	0.173909	3.01302	0.00258665	0.0248403
2673	GFPT1	1305.94	0.454436	0.150926	3.01099	0.002604	0.0249579
6619	SNAPC3	186.613	0.872379	0.289775	3.01054	0.00260782	0.0249652
84532	ACSS1	104.872	-1.06321	0.353182	-3.01037	0.00260932	0.0249652
79751	SLC25A22	70.4057	-1.32678	0.441192	-3.00727	0.00263608	0.0251992
54815	GATAD2A	556.766	-0.548629	0.182553	-3.00531	0.00265312	0.0253399
91	ACVR1B	207.057	-0.828151	0.275613	-3.00476	0.0026579	0.0253635
654364	NME1-NME2	31.4201	2.10644	0.701254	3.00382	0.00266617	0.0254203
5695	PSMB7	295.689	-0.68358	0.22763	-3.00303	0.00267305	0.0254637
1786	DNMT1	178.924	-0.882524	0.29392	-3.0026	0.00267681	0.0254773
54471	MIEF1	380.926	-0.631186	0.210306	-3.00128	0.0026885	0.0255664
1045	CDX2	150.958	-1.01666	0.339003	-2.99897	0.00270896	0.0257386
26	AOC1	532.53	0.578851	0.193057	2.99834	0.00271458	0.0257697
9524	TECR	508.299	-0.584705	0.195111	-2.99678	0.00272845	0.0258631
23596	OPN3	54.4545	1.52735	0.509677	2.99671	0.00272914	0.0258631
23596	CHML	54.4545	1.52735	0.509677	2.99671	0.00272914	0.0258631
54852	PAQR5	238.835	0.750151	0.250348	2.99643	0.00273164	0.0258644
23549	DNPEP	186.525	-0.985691	0.329032	-2.99573	0.00273792	0.0259015
7416	VDAC1	1966.3	-0.413727	0.138122	-2.99536	0.00274117	0.0259098
28	ABO	172.316	0.921384	0.307662	2.99479	0.00274635	0.0259365
6237	RRAS	111.296	1.02489	0.342403	2.99322	0.00276055	0.0260481
2677	GGCX	289.605	0.735497	0.245798	2.99228	0.00276898	0.0260827
148362	BROX	661.838	0.539972	0.180444	2.99246	0.00276737	0.0260827
112267992	ERVE-1	43.7185	1.59268	0.533072	2.98773	0.00281057	0.0264517
57579	FAM135A	808.802	0.482894	0.161667	2.98696	0.00281762	0.0264953
221895	JAZF1	72.7023	1.23655	0.414126	2.98593	0.00282718	0.0265624
216	ALDH1A1	887.677	-0.513216	0.171933	-2.98498	0.00283599	0.0266223
871	SERPINH1	102.303	1.18813	0.39811	2.98441	0.00284124	0.0266246
64118	DUS1L	189.463	-0.822601	0.275655	-2.98417	0.00284352	0.0266246
84959	UBASH3B	532.242	0.553142	0.185344	2.9844	0.00284134	0.0266246
51023	MRPS18C	136.011	-0.95011	0.318454	-2.98351	0.00284967	0.0266594
26986	PABPC1	7140.75	0.444416	0.148999	2.98268	0.00285737	0.0267086
8000	PSCA	72.4373	1.27545	0.427817	2.98131	0.0028702	0.0268
23204	ARL6IP1	4564.26	0.360837	0.121041	2.98111	0.00287204	0.0268
4077	NBR1	987.336	0.461847	0.154963	2.98037	0.00287899	0.026842
166378	AFG2A	115.531	-1.04235	0.349796	-2.97989	0.00288352	0.0268549
345778	MTX3	96.6578	-1.10668	0.371406	-2.9797	0.00288527	0.0268549
11313	LYPLA2	203.357	-1.01292	0.340087	-2.97843	0.00289731	0.026944
54414	SIAE	847.439	0.475309	0.159696	2.97634	0.00291709	0.027105
8491	MAP4K3	557.786	0.578936	0.194787	2.97215	0.00295723	0.0274546
83666	PARP9	427.966	0.596795	0.200878	2.97093	0.00296898	0.0275404
10595	ERN2	356.398	-0.688678	0.232041	-2.96792	0.00299824	0.0277648
25984	KRT23	904.786	0.482779	0.162663	2.96798	0.00299765	0.0277648
10079	ATP9A	520.04	0.575306	0.19388	2.96732	0.00300404	0.0277949
93627	TBCK	139.296	0.992179	0.33444	2.96669	0.00301026	0.0278291
27316	RBMX	455.184	-0.583577	0.196818	-2.96506	0.0030262	0.0279528
306	ANXA3	1196.98	0.445221	0.150288	2.96246	0.00305194	0.0281431
23466	CBX6	221.765	-0.752268	0.254001	-2.96167	0.00305975	0.0281709
51290	ERGIC2	234.914	0.823921	0.278198	2.96164	0.0030601	0.0281709
3727	JUND	396.776	-0.610455	0.206258	-2.95966	0.00307977	0.0283282
55860	ACTR10	196.587	0.794314	0.268462	2.95876	0.00308883	0.0283877
7045	TGFBI	48.2376	-1.55859	0.526863	-2.95825	0.00309395	0.0284109
23019	CNOT1	1477.32	-0.473573	0.160208	-2.95598	0.00311676	0.0285964
5915	RARB	100.967	1.07516	0.36405	2.95333	0.00314364	0.0288189
84272	YIPF4	361.926	0.859532	0.291106	2.95264	0.00315069	0.0288594
2622	GAS8	77.3931	-1.21935	0.413027	-2.95223	0.00315488	0.0288736
1644	DDC	101.292	-1.12597	0.381547	-2.95105	0.00316694	0.0288874
10020	GNE	180.016	0.838242	0.283998	2.95157	0.00316159	0.0288874
10953	TOMM34	266.148	-0.696555	0.236029	-2.95115	0.00316595	0.0288874
54876	DCAF16	162.247	-0.913904	0.309677	-2.95116	0.00316588	0.0288874
5925	RB1	271.803	0.814779	0.276194	2.95003	0.00317746	0.0289593
516	ATP5MC1	157.39	-0.911487	0.309181	-2.94807	0.00319762	0.0291189
3949	LDLR	2946.53	0.384595	0.130479	2.94755	0.00320299	0.0291193
5708	PSMD2	735.524	-0.522272	0.177181	-2.94767	0.00320178	0.0291193
133308	SLC9B2	856.337	0.502301	0.170439	2.9471	0.00320773	0.0291382
5787	PTPRB	118.601	1.05062	0.356843	2.9442	0.00323796	0.0293884
6687	SPG7	277.95	-0.702461	0.238661	-2.94335	0.00324685	0.0294447
6018	RLF	243.302	0.734047	0.249424	2.94296	0.00325086	0.0294567
6628	SNRPB	174.075	-0.84942	0.289083	-2.93833	0.0032999	0.0298764
9563	H6PD	257.639	-0.719067	0.245016	-2.93477	0.00333791	0.0301956
9790	BMS1	408.868	-0.590981	0.201684	-2.93024	0.00338703	0.0305894
57476	GRAMD1B	750.032	-0.501417	0.171103	-2.93049	0.00338424	0.0305894
378	ARF4	1060.54	0.439984	0.150251	2.92833	0.00340783	0.0307518
1030	CDKN2B	70.6296	1.25135	0.427365	2.92806	0.0034108	0.0307533
90850	ZNF598	133.567	-0.935839	0.319642	-2.92778	0.00341396	0.0307565
81502	HM13	659.51	0.505205	0.172578	2.9274	0.00341804	0.030768
1161	ERCC8	135.921	-0.923616	0.315641	-2.92615	0.0034318	0.0308665
4714	NDUFB8	117.385	-0.987131	0.338379	-2.91724	0.0035315	0.0317371
3960	LGALS4	3921.66	-0.357354	0.122548	-2.91603	0.00354518	0.0318079
57666	FBRSL1	139.277	-0.904553	0.31018	-2.91622	0.00354299	0.0318079
54869	EPS8L1	177.141	0.869635	0.298258	2.91571	0.00354881	0.0318144
8034	SLC25A16	174.702	-0.978145	0.335561	-2.91496	0.00355737	0.0318651
7486	WRN	142.357	-1.08698	0.373225	-2.91239	0.00358671	0.0321016
84900	RNFT2	38.6073	-1.7865	0.613893	-2.91011	0.00361302	0.0323107
1978	EIF4EBP1	81.5006	-1.19506	0.41071	-2.90975	0.00361716	0.0323214
9879	DDX46	305.078	-0.688108	0.236699	-2.9071	0.00364794	0.0325699
6509	SLC1A4	40.9503	-1.71147	0.588952	-2.90596	0.00366131	0.0326626
9197	SLC33A1	291.913	0.660742	0.227487	2.90452	0.00367811	0.0327857
80208	SPG11	578.831	0.705731	0.243019	2.90401	0.00368417	0.032813
54780	NSMCE4A	82.0321	-1.17116	0.403374	-2.9034	0.0036913	0.0328498
55742	PARVA	391.356	0.661451	0.227893	2.90246	0.00370243	0.0329222
22868	FASTKD2	258.126	-0.716345	0.246894	-2.90143	0.00371461	0.0330037
29997	NOP53	157.521	-0.854856	0.294736	-2.90041	0.00372676	0.0330849
23647	ARFIP2	221.664	-0.738278	0.254676	-2.89889	0.00374482	0.0332182
6626	SNRPA	170.485	-0.839443	0.28965	-2.89813	0.003754	0.0332727
25847	ANAPC13	105.433	-1.04288	0.360016	-2.89675	0.00377052	0.0333921
10541	ANP32B	403.677	-0.594682	0.205535	-2.89334	0.00381164	0.0337291
3021	H3-3B	1357.72	0.449969	0.155554	2.89269	0.00381962	0.0337723
29086	BABAM1	115.646	-0.996786	0.344726	-2.89153	0.00383369	0.0338694
8602	NOP14	268.706	-0.703861	0.2437	-2.88822	0.00387424	0.0342
7941	PLA2G7	32.783	1.80337	0.624692	2.88682	0.00389162	0.0343258
9985	REC8	240.27	0.716838	0.248692	2.88243	0.00394617	0.034779
80315	CPEB4	543.032	0.651238	0.226018	2.88135	0.00395973	0.0348705
65083	NOL6	196.322	-0.770283	0.267376	-2.8809	0.00396546	0.0348928
1445	CSK	165.593	-0.918803	0.318977	-2.88047	0.0039708	0.0349118
9868	TOMM70	700.754	-0.51056	0.177294	-2.87973	0.0039801	0.034952
57515	SERINC1	1085.89	0.446559	0.155077	2.8796	0.00398175	0.034952
56829	ZC3HAV1	527.011	0.536432	0.186327	2.87898	0.00398959	0.0349928
27284	SULT1B1	139.717	1.00791	0.350161	2.87843	0.00399665	0.0350267
102288414	C11orf98	120.733	-0.957397	0.333005	-2.87502	0.00403999	0.0353782
220988	HNRNPA3	853.534	-0.463977	0.161489	-2.87311	0.00406447	0.0355641
10158	PDZK1IP1	260.89	0.715977	0.249448	2.87025	0.00410147	0.0358592
171568	POLR3H	77.0892	-1.35732	0.473202	-2.86838	0.00412576	0.0360141
352962	HLA-V	78.5619	1.3335	0.464857	2.86862	0.0041227	0.0360141
8874	ARHGEF7	342.977	0.640338	0.223306	2.86753	0.00413687	0.0360712
79754	ASB13	101.266	-1.03053	0.359398	-2.86738	0.00413889	0.0360712
3726	JUNB	317.208	0.643632	0.224503	2.86692	0.00414489	0.0360764
57325	KAT14	158.878	-0.840587	0.293212	-2.86683	0.00414607	0.0360764
285830	HLA-F-AS1	34.1918	1.87721	0.655062	2.8657	0.00416089	0.0361766
9221	NOLC1	700.213	-0.527183	0.184023	-2.86477	0.00417317	0.0362546
57688	ZSWIM6	278.771	0.682671	0.238338	2.8643	0.00417934	0.0362795
5214	PFKP	765.724	0.475517	0.166126	2.86239	0.0042046	0.0364698
6867	TACC1	277.741	-0.7367	0.257498	-2.86099	0.00422318	0.036602
12	SERPINA3	428.419	0.673083	0.235375	2.85962	0.00424155	0.0367321
9883	POM121	490.165	-0.540554	0.189069	-2.85904	0.00424929	0.0367701
10944	C11orf58	545.882	-0.525625	0.184053	-2.85583	0.00429242	0.0370847
84256	FLYWCH1	52.6669	-1.41151	0.494222	-2.85603	0.00428976	0.0370847
85021	REPS1	158.605	-0.836685	0.293017	-2.85541	0.00429807	0.0371043
27044	SND1	777.964	-0.477683	0.167407	-2.85343	0.00432502	0.0373075
6934	TCF7L2	859.732	0.499628	0.175227	2.85131	0.00435389	0.0375071
23670	CEMIP2	1829.26	-0.416304	0.146008	-2.85123	0.004355	0.0375071
115253422	DUS4L-BCAP29	57.0608	-1.38846	0.487273	-2.84946	0.00437934	0.0376871
23118	TAB2	587.381	0.512902	0.180037	2.84887	0.00438751	0.0377277
1824	DSC2	1207.44	0.47896	0.168178	2.84794	0.00440029	0.0377783
54107	POLE3	135.747	-0.891068	0.31287	-2.84804	0.00439888	0.0377783
5692	PSMB4	270.971	-0.666105	0.23391	-2.84769	0.00440374	0.0377783
6810	STX4	113.368	-1.046	0.367419	-2.84689	0.00441489	0.0378148
54834	GDAP2	393.588	0.720876	0.253213	2.84692	0.00441448	0.0378148
56929	FEM1C	283.193	0.680182	0.238974	2.84626	0.00442362	0.03786
4123	MAN2C1	101.213	-1.03663	0.364509	-2.8439	0.00445655	0.038112
5939	RBMS2	774.586	0.507053	0.178427	2.8418	0.00448595	0.0382938
8976	WASL	624.03	0.501785	0.176559	2.84203	0.00448276	0.0382938
100093631	GTF2IP4	1097.08	0.445845	0.156897	2.84163	0.00448829	0.0382938
2224	FDPS	847.341	0.500069	0.176005	2.84122	0.00449407	0.0382976
6874	TAF4	145.562	0.918487	0.323285	2.84111	0.00449572	0.0382976
539	ATP5PO	440.931	-0.575073	0.202522	-2.83955	0.00451767	0.0384546
90488	TMEM263	293.591	0.640172	0.225603	2.83761	0.00454526	0.0386356
92747	BPIFB1	50.9444	1.41464	0.498541	2.83756	0.00454599	0.0386356
3866	KRT15	208.788	0.772725	0.272381	2.83692	0.00455508	0.0386829
7866	IFRD2	153.205	-0.857614	0.302404	-2.83599	0.00456844	0.0387663
9529	BAG5	354.786	-0.605551	0.213557	-2.83554	0.00457479	0.0387901
6838	SURF6	194.772	-0.802882	0.283282	-2.83421	0.00459387	0.0388921
728689	EIF3CL	508.922	-0.541692	0.191126	-2.83421	0.00459392	0.0388921
728689	EIF3C	508.922	-0.541692	0.191126	-2.83421	0.00459392	0.0388921
63933	MCUR1	262.313	-0.697563	0.246224	-2.83304	0.0046107	0.039004
23198	PSME4	827.237	-0.49389	0.174358	-2.83263	0.00461669	0.0390246
283489	CHAMP1	157.596	-0.839952	0.29658	-2.83213	0.0046239	0.0390554
771	CA12	510.01	0.570273	0.201577	2.82906	0.00466845	0.0393572
6558	SLC12A2	1532.21	-0.549042	0.194064	-2.82918	0.00466678	0.0393572
11161	ERG28	502.954	0.569138	0.201185	2.82893	0.00467041	0.0393572
55131	RBM28	258.993	-0.838973	0.296932	-2.82547	0.00472119	0.0397545
55654	TMEM127	476.473	0.542427	0.192007	2.82504	0.00472747	0.0397768
55226	NAT10	186.105	-0.866532	0.306844	-2.82402	0.0047426	0.0398429
81892	SLIRP	228.818	-0.737955	0.261304	-2.82413	0.00474093	0.0398429
5522	PPP2R2C	156.379	0.826067	0.292689	2.82234	0.00476743	0.0399137
7360	UGP2	441.709	0.548311	0.194284	2.82222	0.00476924	0.0399137
9806	SPOCK2	30.2543	1.8204	0.645001	2.82232	0.00476771	0.0399137
83596	BCL2L12	31.4764	-1.8079	0.640515	-2.82257	0.00476405	0.0399137
157638	LRATD2	256.202	-0.695897	0.246514	-2.82295	0.00475838	0.0399137
256356	GK5	348.771	-0.653438	0.231566	-2.82182	0.00477514	0.0399326
9920	KBTBD11	298.249	-0.634982	0.225115	-2.8207	0.00479187	0.0400284
11146	GLMN	63.605	-1.29042	0.457503	-2.82057	0.00479391	0.0400284
53630	BCO1	32.5112	-1.7849	0.633198	-2.81886	0.00481941	0.04018
57099	AVEN	51.8949	-1.37233	0.486802	-2.81908	0.00481621	0.04018
113000	RPUSD1	63.7236	-1.37013	0.486252	-2.81774	0.00483628	0.0402901
10412	NSA2	377.132	-0.593041	0.210529	-2.81692	0.00484872	0.0403331
388630	TRABD2B	74.2571	1.21245	0.430458	2.81665	0.00485268	0.0403347
353274	ZNF445	159.825	-0.854608	0.303446	-2.81635	0.00485734	0.0403428
9487	PIGL	56.0187	-1.35453	0.481056	-2.81574	0.00486649	0.0403882
7534	YWHAZ	6682.21	0.387107	0.137525	2.8148	0.00488075	0.0404759
55139	ANKZF1	166.972	0.878344	0.312184	2.81355	0.00489984	0.0406034
170679	PSORS1C1	172.201	0.849432	0.301987	2.81281	0.00491103	0.0406654
6597	SMARCA4	686.675	-0.480315	0.170789	-2.81233	0.00491833	0.0406951
8693	GALNT4	468.332	0.584593	0.207991	2.81067	0.00494386	0.0408427
23635	SSBP2	134.651	0.977256	0.347707	2.81057	0.00494535	0.0408427
113201	GOLM2	1093.43	0.50605	0.180061	2.81044	0.00494736	0.0408427
9679	FAM53B	89.5116	-1.07295	0.382012	-2.80867	0.0049746	0.0410138
9736	USP34	1043.44	0.434832	0.154821	2.80861	0.00497557	0.0410138
3383	ICAM1	80.6776	1.23459	0.439756	2.80745	0.00499359	0.0411314
83661	MS4A8	160.378	0.830741	0.29601	2.80647	0.00500882	0.0412259
10980	COPS6	166.604	-0.826413	0.294582	-2.80538	0.00502578	0.0413121
84310	C7orf50	56.2883	-1.32645	0.472836	-2.80531	0.00502684	0.0413121
51043	ZBTB7B	341.737	0.65031	0.231882	2.80448	0.00503974	0.0413871
5134	PDCD2	244.771	-0.708578	0.25277	-2.80325	0.00505899	0.0414962
51386	EIF3L	826.08	-0.494733	0.176492	-2.80315	0.00506061	0.0414962
152217	NCBP2AS2	43.9814	-1.51379	0.540781	-2.79926	0.00512197	0.041968
4547	MTTP	59.3915	1.28376	0.458813	2.798	0.00514208	0.0421009
85446	ZFHX2	52.8426	1.3902	0.496899	2.79776	0.00514588	0.0421009
23240	TMEM131L	44.2901	-1.55531	0.556327	-2.79568	0.00517907	0.0423408
5395	PMS2	134.02	-0.930775	0.333062	-2.7946	0.00519646	0.0424197
84916	UTP4	166.079	-0.822078	0.294148	-2.79478	0.00519354	0.0424197
156	GRK2	317.631	-0.657029	0.235129	-2.79433	0.00520076	0.0424232
6433	SFSWAP	184.402	-0.813343	0.291241	-2.79268	0.0052273	0.042608
5550	PREP	799.748	0.455445	0.163113	2.7922	0.00523512	0.0426399
9801	MRPL19	341.951	-0.686138	0.24578	-2.79167	0.00524361	0.0426774
157680	VPS13B	320.712	0.622803	0.223119	2.79135	0.00524889	0.0426886
115	ADCY9	121.101	0.913549	0.327479	2.78964	0.00527661	0.0427256
130	ADH6	45.1873	-1.61734	0.579657	-2.79017	0.00526806	0.0427256
10982	MAPRE2	393.245	0.588656	0.211007	2.78975	0.0052749	0.0427256
84548	TMEM185A	79.1066	1.13718	0.407716	2.78915	0.00528463	0.0427256
123263	MTFMT	108.311	-0.987831	0.354161	-2.78922	0.00528357	0.0427256
126969	SLC44A3	354.005	0.616262	0.220911	2.78964	0.00527662	0.0427256
100131998	RRN3P3	44.9325	1.64877	0.591089	2.78938	0.00528085	0.0427256
100505915		102.476	-1.06941	0.383417	-2.78916	0.00528451	0.0427256
5335	PLCG1	170.844	-0.87154	0.312532	-2.78864	0.00529297	0.0427614
79581	SLC52A2	144.963	-0.977573	0.350647	-2.78791	0.0053049	0.0428262
23160	WDR43	547.003	-0.507025	0.182108	-2.78419	0.00536609	0.0432565
153769	SH3RF2	342.419	-0.597595	0.214628	-2.78432	0.005364	0.0432565
27086	FOXP1	592.129	0.542007	0.194764	2.7829	0.0053876	0.0433979
9819	TSC22D2	292.511	0.634514	0.228075	2.78205	0.00540172	0.0434477
55970	GNG12	1271.45	0.416502	0.149788	2.78062	0.00542554	0.0436073
64924	SLC30A5	253.42	0.673984	0.242427	2.78015	0.00543332	0.0436378
55284	UBE2W	284.958	0.646904	0.232871	2.77795	0.00547035	0.0438709
79971	WLS	192.883	-0.76002	0.273575	-2.77811	0.00546768	0.0438709
6041	RNASEL	82.6867	1.09952	0.395956	2.77686	0.00548869	0.0439858
57062	DDX24	467.732	-0.532606	0.191843	-2.77626	0.00549881	0.0440347
8525	DGKZ	314.734	-0.631453	0.227477	-2.7759	0.00550494	0.0440516
4733	DRG1	176.121	-0.804173	0.289798	-2.77494	0.00552121	0.0441495
7107	GPR137B	104.57	1.04872	0.378172	2.77314	0.00555186	0.0443622
8364	H4C3	62.7023	-1.30276	0.469898	-2.77243	0.00556388	0.0444259
80173	IFT74	151.345	-0.843946	0.304526	-2.77134	0.00558255	0.0445425
2909	ARHGAP35	810.406	0.517472	0.186747	2.77098	0.00558876	0.0445596
1075	CTSC	639.252	-0.511782	0.18482	-2.76908	0.00562145	0.0447876
723790	H2AC19	33.8648	5.66302	2.04613	2.76767	0.0056459	0.0449498
5906	RAP1A	443.855	0.548934	0.198633	2.76355	0.00571755	0.0454683
8879	SGPL1	566.06	-0.516497	0.186919	-2.76322	0.00572349	0.0454683
55069	TMEM248	783.754	0.507543	0.183668	2.76336	0.00572088	0.0454683
23070	CMTR1	108.04	-1.0126	0.366596	-2.76217	0.00574182	0.0455809
728769	SCAMP1-AS1	33.6	-1.7364	0.628879	-2.7611	0.00576073	0.0456979
513	ATP5F1D	81.8022	-1.11665	0.404657	-2.7595	0.00578901	0.0457691
811	CALR	2783.54	0.399033	0.144589	2.75977	0.00578417	0.0457691
7132	TNFRSF1A	374.878	0.579268	0.209902	2.7597	0.00578536	0.0457691
7204	TRIO	639.79	0.659668	0.239039	2.75967	0.00578602	0.0457691
23304	UBR2	603.568	0.488904	0.177177	2.75941	0.0057906	0.0457691
55744	COA1	128.734	-0.923874	0.33485	-2.75907	0.00579656	0.0457832
51019	WASHC3	162.254	0.85752	0.310853	2.7586	0.0058049	0.0458115
64762	GAREM1	213.16	0.710226	0.257477	2.7584	0.0058085	0.0458115
105369250		74.9219	1.20591	0.437265	2.75784	0.00581844	0.0458569
23247	KATNIP	197.87	0.751435	0.272604	2.75651	0.00584217	0.0460108
10425	ARIH2	319.929	-0.624874	0.226839	-2.75471	0.00587447	0.0461437
55034	MOCOS	158.57	-0.808752	0.293565	-2.75493	0.00587049	0.0461437
55917	CTTNBP2NL	480.603	0.530004	0.192375	2.75506	0.00586807	0.0461437
79101	TAF1D	666.35	-0.490309	0.177995	-2.75463	0.0058759	0.0461437
23116	TOGARAM1	118.584	0.980466	0.355974	2.75432	0.00588143	0.0461541
51010	EXOSC3	110.536	-1.08716	0.39476	-2.75398	0.00588749	0.0461685
25825	BACE2	2925.42	0.374035	0.135864	2.75301	0.00590495	0.0462723
5833	PCYT2	217.547	-0.719792	0.261543	-2.7521	0.00592151	0.0463689
55041	PLEKHB2	1012.87	-0.419356	0.1524	-2.75168	0.00592895	0.0463941
84971	ATG4D	50.6687	-1.38857	0.504925	-2.75005	0.00595858	0.0465926
55279	ZNF654	196.027	0.761414	0.276963	2.74915	0.00597498	0.0466875
165545	DQX1	68.8266	1.27298	0.463099	2.74883	0.00598087	0.0467003
726	CAPN5	1147.61	0.405585	0.147642	2.74708	0.00601287	0.0467201
2117	ETV3	454.946	0.531215	0.193372	2.74712	0.00601218	0.0467201
4285	MIPEP	114.566	-0.934871	0.340209	-2.74794	0.00599716	0.0467201
5670	PSG2	154.312	-1.09487	0.398477	-2.74763	0.00600282	0.0467201
8986	RPS6KA4	169.905	-0.836764	0.304604	-2.74706	0.00601327	0.0467201
65979	PHACTR4	271.449	-0.646279	0.235199	-2.7478	0.00599969	0.0467201
728215	NALF1	205.411	-0.771988	0.280965	-2.74764	0.00600267	0.0467201
51654	CDK5RAP1	72.2544	-1.2386	0.451048	-2.74606	0.00603166	0.0467967
441273	SPDYE2	100.213	0.989412	0.360298	2.74609	0.00603099	0.0467967
54878	DPP8	482.649	-0.541351	0.197187	-2.74537	0.00604419	0.0468606
51560	RAB6B	286.069	0.752035	0.27407	2.74395	0.00607043	0.0469976
55785	FGD6	420.718	0.582927	0.212436	2.74402	0.00606926	0.0469976
118980	SFXN2	61.2356	-1.38985	0.506575	-2.74362	0.00607649	0.0470113
8301	PICALM	843.366	0.458074	0.167019	2.74265	0.00609464	0.0470346
25836	NIPBL	725.717	0.494788	0.180413	2.74254	0.00609668	0.0470346
51231	VRK3	239.506	0.684594	0.24959	2.74287	0.0060905	0.0470346
114794	ELFN2	237.978	0.799907	0.291655	2.74265	0.00609457	0.0470346
6835	SURF2	32.5219	-1.77509	0.648011	-2.73929	0.00615718	0.0474094
51454	GULP1	246.59	-0.687186	0.250847	-2.73946	0.00615398	0.0474094
84859	LRCH3	199.782	0.874187	0.319136	2.73923	0.00615825	0.0474094
7328	UBE2H	860.544	0.440288	0.160785	2.73837	0.00617442	0.0475005
26519	TIMM10	36.7697	-1.66234	0.607144	-2.73797	0.00618193	0.047525
10042	HMGXB4	131.569	-0.868973	0.317951	-2.73304	0.00627528	0.0482087
54800	KLHL24	201.17	0.869599	0.318386	2.73128	0.00630896	0.0483996
54811	ZNF562	309.603	0.651164	0.238406	2.73132	0.00630813	0.0483996
2010	EMD	99.1248	-0.987066	0.361552	-2.73008	0.00633184	0.0485072
79073	TMEM109	87.4587	-1.05685	0.387083	-2.73031	0.00632756	0.0485072
394	ARHGAP5	954.732	0.420939	0.154209	2.72966	0.00633999	0.0485357
330	BIRC3	185.309	0.820982	0.300816	2.72918	0.0063492	0.0485723
207	AKT1	412.75	-0.608825	0.223132	-2.72854	0.00636161	0.0485993
27345	KCNMB4	40.0494	-1.59505	0.584559	-2.72864	0.00635956	0.0485993
2264	FGFR4	209.126	-0.715896	0.262427	-2.72798	0.00637232	0.0486134
79659	DYNC2H1	107.081	0.970225	0.355632	2.72817	0.00636872	0.0486134
8925	HERC1	420.124	-0.581211	0.213241	-2.72561	0.00641826	0.0488957
26018	LRIG1	152.085	-0.850729	0.312117	-2.72567	0.00641705	0.0488957
10299	MARCHF6	920.256	-0.496452	0.182176	-2.72512	0.00642786	0.0489348
10211	FLOT1	155.967	0.841244	0.308801	2.72423	0.0064452	0.0490327
375033	PEAR1	37.5393	1.62405	0.596315	2.72347	0.00645999	0.0491111
5351	PLOD1	514.065	0.507384	0.186348	2.72278	0.00647361	0.0491806
5097	PCDH1	1222.77	0.400864	0.147298	2.72145	0.00649969	0.0491906
8458	TTF2	135.832	-1.18256	0.434477	-2.7218	0.00649275	0.0491906
10906	TRAFD1	167.629	0.841982	0.309296	2.72226	0.00648379	0.0491906
25777	SUN2	168.002	0.888841	0.326619	2.72134	0.00650186	0.0491906
29889	GNL2	260.955	-0.677157	0.248773	-2.72199	0.00648902	0.0491906
114926	SMIM19	65.515	-1.23392	0.453388	-2.72155	0.00649762	0.0491906
22904	SBNO2	230.774	0.685384	0.251917	2.72068	0.00651484	0.0492547
51313	GASK1B	369.178	-0.643139	0.236485	-2.71957	0.00653659	0.0493851
9701	PPP6R2	203.366	-0.727033	0.267837	-2.71446	0.00663834	0.0501192
694	BTG1	412.287	0.541988	0.199896	2.71135	0.0067009	0.0505567
5876	RABGGTB	401.972	-0.546892	0.201776	-2.71039	0.00672046	0.0506346
6382	SDC1	891.638	0.437579	0.161435	2.71055	0.00671713	0.0506346
3276	PRMT1	233.188	-0.704171	0.259892	-2.70948	0.00673895	0.0507315
23355	VPS8	237.314	0.666589	0.2461	2.70861	0.00675648	0.0507315
51752	ERAP1	365.575	0.621376	0.22936	2.70917	0.00674511	0.0507315
440026	TMEM41B	355.635	0.597222	0.220457	2.70902	0.00674831	0.0507315
653479	EFCAB13-DT	34.9674	-1.71256	0.632244	-2.70869	0.00675485	0.0507315
9904	RBM19	113.338	-0.949215	0.350483	-2.7083	0.0067628	0.0507391
645553	IGFL2-AS1	315.521	0.636855	0.235166	2.70811	0.00676676	0.0507391
54916	TMEM260	90.4473	1.0753	0.397159	2.70748	0.00677971	0.0508014
6654	SOS1	491.347	0.539869	0.199493	2.7062	0.00680571	0.0509614
23563	CHST5	100.746	1.06737	0.394665	2.7045	0.00684074	0.0511189
55055	ZWILCH	93.4415	-1.25028	0.462264	-2.70469	0.0068369	0.0511189
56605	ERO1B	33.7017	1.78617	0.660419	2.70459	0.0068388	0.0511189
4301	AFDN	1151.26	0.411026	0.152054	2.70316	0.00686834	0.0512902
6731	SRP72	749.944	-0.482038	0.178366	-2.70252	0.00688165	0.0513196
55333	SYNJ2BP	626.284	0.57325	0.212111	2.70259	0.00688007	0.0513196
6655	SOS2	249.239	0.654061	0.24204	2.70228	0.00688657	0.0513214
134510	UBLCP1	195.852	-0.739266	0.273646	-2.70154	0.00690188	0.0514005
23509	POFUT1	222.026	-0.689708	0.255371	-2.70081	0.00691708	0.0514437
91748	MIDEAS	501.504	-0.510497	0.189009	-2.70091	0.00691493	0.0514437
283267	LINC00294	68.9023	1.16338	0.430975	2.69941	0.00694632	0.0516261
1476	CSTB	1219.18	0.409254	0.151692	2.69792	0.00697739	0.0516818
8666	EIF3G	283.483	-0.619509	0.22955	-2.69879	0.00695912	0.0516818
10810	WASF3	112.093	-0.964582	0.357495	-2.69817	0.00697217	0.0516818
55357	TBC1D2	120.382	0.902542	0.334523	2.698	0.00697578	0.0516818
81566	CSRNP2	150.959	0.923905	0.342393	2.69838	0.00696787	0.0516818
51256	TBC1D7	48.7728	-1.39148	0.51623	-2.69546	0.00702914	0.0520299
10988	METAP2	287.672	-0.663911	0.247	-2.6879	0.00719036	0.0531873
8872	CDC123	413.116	-0.635201	0.236363	-2.6874	0.00720106	0.0532305
5618	PRLR	31.912	-1.90675	0.709665	-2.68683	0.00721338	0.0532857
54778	RNF111	257.677	0.66373	0.247128	2.68577	0.00723628	0.0534188
3679	ITGA7	521.665	-0.51701	0.192542	-2.68518	0.007249	0.0534766
51400	PPME1	208.576	0.718665	0.267672	2.68487	0.00725586	0.0534912
7879	RAB7A	1299.48	0.478975	0.178644	2.68117	0.00733657	0.0540498
326624	RAB37	34.0846	1.62807	0.60753	2.67981	0.0073664	0.0542332
9980	DOP1B	327.336	0.628301	0.234481	2.67954	0.00737226	0.0542398
8607	RUVBL1	117.457	-0.9095	0.339835	-2.6763	0.007444	0.0546575
26010	SPATS2L	917.357	0.478196	0.178654	2.67666	0.00743606	0.0546575
137682	NDUFAF6	60.815	-1.21687	0.45466	-2.67645	0.00744068	0.0546575
9907	AP5Z1	71.8431	-1.14878	0.429395	-2.67536	0.00746499	0.0547749
240	ALOX5	301.758	0.621869	0.23248	2.67494	0.00747429	0.0548065
9343	EFTUD2	280.284	-0.617793	0.23102	-2.67419	0.00749093	0.0548436
11269	DDX19B	102.171	-0.997356	0.372977	-2.67404	0.00749437	0.0548436
30968	STOML2	141.067	-0.82873	0.309874	-2.67441	0.00748608	0.0548436
351	APP	4217.75	0.351199	0.131419	2.67235	0.00753213	0.0550814
11334	TUSC2	85.5901	-1.0459	0.391407	-2.67214	0.00753693	0.0550814
5570	PKIB	447.605	0.517124	0.193765	2.66883	0.00761167	0.0555535
9703	BLTP2	1576.75	0.436053	0.163424	2.66823	0.00762523	0.0556154
196264	MPZL3	347.907	0.579566	0.217231	2.66798	0.00763099	0.0556204
312	ANXA13	178.413	-0.779391	0.29225	-2.66686	0.00765625	0.0557292
7174	TPP2	243.687	0.679254	0.254722	2.66665	0.00766118	0.0557292
51263	MRPL30	251.607	-0.738602	0.277005	-2.66639	0.00766707	0.0557351
124975	GGT6	182.862	-0.735798	0.275991	-2.66602	0.00767548	0.0557592
10282	BET1	93.731	1.05146	0.394771	2.66346	0.00773406	0.0561104
11345	GABARAPL2	247.067	0.663591	0.249141	2.66351	0.00773293	0.0561104
105377924		55.7615	1.27891	0.48021	2.66323	0.00773941	0.056112
79954	NOL10	204.408	-0.6996	0.26277	-2.66241	0.00775844	0.0562128
4026	LPP	1629.46	0.384942	0.144626	2.66164	0.00777617	0.056304
10591	DNPH1	53.8686	-1.30256	0.48989	-2.65888	0.00783999	0.0567286
3189	HNRNPH3	273.649	0.631953	0.237696	2.65866	0.00784525	0.0567292
9643	MORF4L2	859.328	0.452098	0.170126	2.65743	0.00787396	0.0568992
4300	MLLT3	190.162	0.773229	0.291012	2.65703	0.00788321	0.0569285
10926	DBF4	57.1267	-1.34264	0.505414	-2.65651	0.00789537	0.0569788
6737	TRIM21	96.7685	0.966994	0.36426	2.65468	0.00793836	0.0572513
124935	SLC43A2	176.407	-0.901298	0.33957	-2.65424	0.00794883	0.0572891
8837	CFLAR	1890.1	0.454186	0.17114	2.65388	0.00795718	0.0573116
7311	UBA52	1135.09	-0.424485	0.160025	-2.65261	0.00798717	0.0574351
54578	UGT1A6	87.6017	-1.04037	0.392184	-2.65276	0.00798368	0.0574351
157506	RDH10	312.267	-0.608387	0.229365	-2.65249	0.00799005	0.0574351
4726	NDUFS6	54.9222	-1.28081	0.482969	-2.65195	0.00800287	0.0574518
25966	C2CD2	141.548	0.927182	0.349621	2.65196	0.00800252	0.0574518
1238	ACKR2	37.3315	1.53757	0.579969	2.65112	0.00802248	0.0575548
129401	NUP35	69.563	-1.15409	0.43537	-2.65083	0.00802934	0.0575664
3313	HSPA9	1428.22	-0.376913	0.142223	-2.65015	0.00804568	0.0576407
54881	TEX10	204.879	-0.757299	0.285778	-2.64996	0.00805023	0.0576407
2970	GTF2IP1	453.953	0.558649	0.210848	2.64953	0.00806034	0.0576754
51201	ZDHHC2	65.4743	1.25798	0.474963	2.64858	0.00808308	0.0577555
51421	AMOTL2	215.598	0.683326	0.258014	2.6484	0.00808735	0.0577555
51646	YPEL5	374.715	0.575643	0.217338	2.64861	0.00808228	0.0577555
6809	STX3	606.174	-0.515815	0.194903	-2.64652	0.00813239	0.0580015
10885	WDR3	181.915	-0.744644	0.281344	-2.64673	0.00812735	0.0580015
2564	GABRE	147.793	1.0262	0.387818	2.64609	0.00814284	0.0580383
4605	MYBL2	40.3181	-1.49994	0.566932	-2.64571	0.00815203	0.058066
5694	PSMB6	160.951	-0.772806	0.292215	-2.64465	0.00817761	0.0581013
10469	TIMM44	83.149	-1.1495	0.434636	-2.64475	0.00817524	0.0581013
79834	PEAK1	354.791	0.57038	0.215675	2.64462	0.0081782	0.0581013
100506668	NRAV	70.2441	1.11421	0.421253	2.64498	0.00816951	0.0581013
117178	SSX2IP	88.1773	-1.03875	0.39287	-2.644	0.00819328	0.0581707
5886	RAD23A	267.833	-0.644534	0.243887	-2.64275	0.00822346	0.0583471
8402	SLC25A11	75.3986	-1.10565	0.418535	-2.64171	0.00824886	0.0584895
9738	CCP110	87.7846	1.05179	0.398313	2.64061	0.00827568	0.0586417
4641	MYO1C	943.157	0.518629	0.19643	2.64027	0.00828392	0.0586621
54848	ARHGEF38	65.9623	-1.23572	0.468189	-2.63935	0.00830645	0.0587837
118987	PDZD8	1118.97	-0.448725	0.17019	-2.63661	0.00837396	0.0592232
1352	COX10	106.25	-1.06987	0.40599	-2.63522	0.00840824	0.0593507
1773	DNASE1	79.2634	-1.08717	0.41251	-2.63549	0.00840153	0.0593507
51534	VTA1	461.687	0.507221	0.192474	2.63527	0.00840704	0.0593507
10514	MYBBP1A	226.706	-0.729259	0.276793	-2.63467	0.0084219	0.0594088
1975	EIF4B	3380.96	-0.335486	0.127359	-2.63419	0.00843385	0.0594548
22883	CLSTN1	994.349	0.407112	0.154563	2.63396	0.00843959	0.059457
5496	PPM1G	335.323	-0.567932	0.215737	-2.63252	0.00847549	0.0596034
51144	HSD17B12	1672.16	0.488852	0.185679	2.63277	0.00846914	0.0596034
151258	SLC38A11	30.3563	-1.8234	0.692657	-2.63247	0.00847669	0.0596034
57143	ADCK1	40.8981	-1.6841	0.640145	-2.6308	0.00851832	0.0598577
10607	TBL3	82.4277	-1.09712	0.417298	-2.6291	0.00856124	0.0601207
489	ATP2A3	167.558	0.789603	0.300386	2.62863	0.00857306	0.0601652
84973	SNHG7	116.143	-0.920215	0.350167	-2.62794	0.00859048	0.0602488
64757	MTARC1	81.2609	-1.2736	0.484797	-2.62707	0.00861237	0.0603637
3491	CCN1	193.975	0.71626	0.272725	2.6263	0.00863179	0.0604479
5924	RASGRF2	135.642	0.852469	0.324634	2.62594	0.00864093	0.0604479
23644	EDC4	119.063	-0.937645	0.357068	-2.62595	0.00864066	0.0604479
55622	TTC27	64.738	-1.16095	0.442253	-2.62508	0.00866283	0.0605624
58508	KMT2C	1032.26	0.414698	0.158019	2.62435	0.00868143	0.0606538
23590	PDSS1	61.8849	-1.19817	0.456642	-2.62387	0.00869362	0.0607002
7227	TRPS1	296.077	-0.724415	0.276176	-2.62302	0.00871533	0.060813
8763	CD164	2298.27	0.381854	0.145623	2.62222	0.00873599	0.0609184
5908	RAP1B	771.714	0.429888	0.164076	2.62006	0.00879142	0.061227
55245	UQCC1	192.107	-0.73521	0.280591	-2.62022	0.00878721	0.061227
3163	HMOX2	279.633	-0.617843	0.23588	-2.61931	0.00881069	0.0612793
3897	L1CAM	116.891	-0.918021	0.350497	-2.6192	0.0088136	0.0612793
84514	GHDC	33.3396	-1.61546	0.616827	-2.61898	0.00881943	0.0612793
115286	SLC25A26	93.4807	-1.02004	0.38949	-2.6189	0.00882131	0.0612793
650	BMP2	88.5353	0.994473	0.379781	2.61854	0.00883061	0.0612947
6505	SLC1A1	1023.53	0.409111	0.156245	2.61838	0.00883471	0.0612947
10011	SRA1	105.353	-0.973327	0.371904	-2.61714	0.00886687	0.0614459
23151	GRAMD4	336.747	-0.620966	0.237271	-2.61711	0.00886773	0.0614459
23250	ATP11A	1095.36	0.477283	0.182388	2.61685	0.00887448	0.0614538
9021	SOCS3	50.8461	1.29911	0.496613	2.61595	0.00889803	0.061578
51187	RSL24D1	368.343	-0.563138	0.21533	-2.61524	0.00891647	0.0616666
9610	RIN1	55.9703	-1.24787	0.477284	-2.61453	0.00893508	0.0617563
55088	CCDC186	606.371	0.488592	0.186961	2.61334	0.00896631	0.0618941
10301	DLEU1	31.0983	-1.7001	0.651134	-2.61098	0.00902823	0.0622823
9375	TM9SF2	1610.57	0.364537	0.139635	2.61064	0.0090372	0.0623049
6429	SRSF4	324.352	0.620717	0.237847	2.60973	0.00906138	0.0624324
51335	NGRN	337.054	0.583518	0.223742	2.608	0.00910737	0.0627098
79663	HSPBAP1	32.7049	-1.648	0.632019	-2.60752	0.00912011	0.062758
2068	ERCC2	73.6729	-1.09584	0.420413	-2.60658	0.00914505	0.0628235
7342	UBP1	425.812	0.623171	0.239082	2.60652	0.00914683	0.0628235
644873	SLC12A2-DT	131.51	-0.850411	0.326224	-2.60683	0.00913846	0.0628235
9462	RASAL2	475.975	0.502638	0.193008	2.60424	0.00920795	0.0632037
125144	SNHG29	929.488	-0.465127	0.178702	-2.60281	0.00924632	0.0634273
53841	CDHR5	416.605	0.518833	0.199439	2.60147	0.00928263	0.0636365
498	ATP5F1A	1472.76	-0.400735	0.154085	-2.60073	0.00930248	0.0636929
28977	MRPL42	677.255	-0.486631	0.187103	-2.60088	0.0092986	0.0636929
80829	ZFP91	795.452	-0.432116	0.166194	-2.60008	0.00932034	0.0637753
9514	GAL3ST1	65.8708	1.17975	0.453908	2.5991	0.00934693	0.0639174
191	AHCY	354.04	-0.587543	0.226112	-2.59846	0.00936432	0.0639796
55920	RCC2	542.872	-0.487099	0.187466	-2.59833	0.00936771	0.0639796
8455	ATRN	951.904	-0.409539	0.157646	-2.59784	0.0093813	0.0640325
57761	TRIB3	48.3229	-1.34921	0.519555	-2.59685	0.00940833	0.064177
8481	OFD1	249.38	0.741504	0.285616	2.59616	0.00942725	0.0642661
55314	TMEM144	211.107	-0.735823	0.283547	-2.59507	0.00945725	0.0644305
8417	STX7	649.206	0.458864	0.176854	2.59459	0.00947046	0.0644804
2803	GOLGA4	1694.88	0.36121	0.139337	2.59234	0.00953257	0.0648227
8795	TNFRSF10B	686.958	0.439743	0.169626	2.59243	0.00953013	0.0648227
5880	RAC2	209.968	0.672406	0.259483	2.59133	0.00956061	0.064973
79716	NPEPL1	51.8779	-1.28211	0.49482	-2.59107	0.00956772	0.064981
2547	XRCC6	1116.58	-0.532037	0.205421	-2.58999	0.0095979	0.0651456
56655	POLE4	81.1065	-1.03529	0.399777	-2.58968	0.00960657	0.0651641
2762	GMDS	279.559	0.637246	0.246115	2.58922	0.00961946	0.0652111
63027	SLC22A23	284.614	0.60239	0.232722	2.58846	0.00964075	0.065315
9793	CKAP5	533.375	0.519053	0.200592	2.58761	0.00966457	0.065436
6199	RPS6KB2	145.94	-0.784543	0.303251	-2.58711	0.00967851	0.0654494
51318	MRPL35	205.779	-0.699536	0.270392	-2.58712	0.00967815	0.0654494
26168	SENP3	119.972	-0.962799	0.372273	-2.58627	0.00970199	0.0655677
9319	TRIP13	35.3933	-1.76827	0.684855	-2.58195	0.00982424	0.066353
202	CRYBG1	1761.81	0.36191	0.1402	2.58138	0.00984056	0.0664223
2976	GTF3C2	283.916	-0.686366	0.266214	-2.57825	0.00993017	0.0669446
11060	WWP2	221.413	0.658413	0.255617	2.57578	0.0100015	0.0673839
3748	KCNC3	143.145	0.818153	0.317755	2.57479	0.0100301	0.067452
6717	SRI	455.281	0.512517	0.199022	2.57518	0.0100187	0.067452
51134	CEP83	71.5549	-1.1032	0.42845	-2.57486	0.010028	0.067452
1783	DYNC1LI2	807.076	0.50711	0.197117	2.57263	0.0100928	0.067573
2766	GMPR	40.1306	-1.46446	0.569173	-2.57296	0.0100834	0.067573
4915	NTRK2	273.689	0.605507	0.235305	2.57328	0.0100739	0.067573
5298	PI4KB	201.041	-0.691481	0.268668	-2.57373	0.0100608	0.067573
7084	TK2	123.765	1.05808	0.411343	2.57226	0.0101036	0.067573
8507	ENC1	3013.89	0.342316	0.133072	2.57242	0.010099	0.067573
8933	RTL8C	139.295	0.79966	0.310855	2.57245	0.0100981	0.067573
116068	LYSMD3	207.235	0.731594	0.28427	2.57359	0.0100649	0.067573
221393	ADGRF4	29.9601	-1.79576	0.697788	-2.57351	0.0100673	0.067573
4125	MAN2B1	225.641	-0.674279	0.262209	-2.57153	0.010125	0.0675925
8924	HERC2	621.523	-0.475747	0.184978	-2.5719	0.0101142	0.0675925
80114	BICC1	414.895	0.550579	0.214089	2.57173	0.0101192	0.0675925
10054	UBA2	349.146	-0.629046	0.244658	-2.57112	0.0101369	0.0676311
5738	PTGFRN	407.76	-0.516578	0.201079	-2.56903	0.0101984	0.0679999
54976	ADISSP	51.6485	-1.30934	0.509832	-2.56819	0.0102232	0.0681235
50640	PNPLA8	263.943	0.62558	0.243617	2.56789	0.010232	0.0681407
55788	LMBRD1	634.91	0.464262	0.180834	2.56733	0.0102485	0.0681678
400506	KNOP1	125.68	-0.850554	0.331273	-2.56753	0.0102425	0.0681678
5091	PC	112.442	0.896872	0.349457	2.56648	0.0102738	0.068253
144699	FBXL14	28.1978	-1.76772	0.68873	-2.56663	0.0102692	0.068253
54888	NSUN2	441.854	-0.514683	0.200573	-2.56606	0.0102861	0.0682933
27236	ARFIP1	372.445	0.608691	0.237316	2.5649	0.0103207	0.0684814
221830	POLR1F	134.654	-0.810949	0.316306	-2.56381	0.0103529	0.0686537
64061	TSPYL2	35.2393	-1.53552	0.599103	-2.56303	0.0103763	0.0687673
8313	AXIN2	92.781	-0.986872	0.385209	-2.56191	0.0104098	0.0689476
1522	CTSZ	1140.76	0.398374	0.155595	2.56032	0.0104577	0.0691811
64682	ANAPC1	437.927	-0.513929	0.200721	-2.56041	0.0104548	0.0691811
9966	TNFSF15	1233.56	0.394562	0.154253	2.55788	0.0105312	0.0696252
134429	STARD4	489.432	0.494778	0.193487	2.55716	0.010553	0.0697276
976	ADGRE5	558.525	-0.476536	0.186395	-2.55659	0.0105703	0.0697996
1175	AP2S1	236.473	-0.656282	0.256724	-2.55637	0.010577	0.0698021
3015	H2AZ1	175.237	-0.735514	0.287753	-2.55606	0.0105864	0.0698216
10053	AP1M2	426.708	-0.510926	0.200071	-2.55372	0.0106578	0.0702082
134553	C5orf24	282.909	0.665863	0.26073	2.55384	0.0106542	0.0702082
1131	CHRM3	52.0643	-1.31761	0.516479	-2.55115	0.0107369	0.070687
10783	NEK6	368.961	0.551478	0.216406	2.54835	0.0108234	0.0712137
2041	EPHA1	259.176	-0.607888	0.238697	-2.5467	0.0108748	0.0715088
55603	TENT5A	365.035	0.53573	0.210455	2.54558	0.0109096	0.0716944
8502	PKP4	579.002	0.50706	0.199209	2.54536	0.0109164	0.0716961
140739	UBE2F	205.756	0.692548	0.272289	2.54343	0.0109771	0.0720514
158399	ZNF483	68.625	-1.17944	0.464016	-2.54181	0.011028	0.0723424
25938	HEATR5A	409.697	0.559383	0.22016	2.54081	0.0110597	0.0725072
11316	COPE	288.831	-0.635177	0.250017	-2.54053	0.0110683	0.07252
342892	ZNF850	35.3514	-1.65664	0.652326	-2.53959	0.0110984	0.0726734
829	CAPZA1	1540.66	0.361603	0.142409	2.53918	0.0111114	0.0727153
84632	AFAP1L2	177.265	0.737838	0.29077	2.53753	0.0111638	0.0730144
51768	TM7SF3	582.556	0.464352	0.183044	2.53683	0.0111862	0.0730737
84915	FAM222A	101.173	0.904387	0.3565	2.53685	0.0111855	0.0730737
9538	EI24	590.619	-0.466654	0.184012	-2.536	0.0112128	0.0732038
1915	EEF1A1	36431	-0.283921	0.112006	-2.53486	0.0112492	0.0733977
79961	DENND2D	227.909	0.677138	0.267186	2.53433	0.0112662	0.0734652
54823	SWT1	39.6008	1.41346	0.558	2.53308	0.0113065	0.0736841
8228	PNPLA4	127.061	-0.818334	0.323119	-2.53261	0.0113218	0.0737321
9631	NUP155	215.918	-0.731632	0.288905	-2.53243	0.0113274	0.0737321
22943	DKK1	267.646	0.686217	0.271219	2.53012	0.0114023	0.0741758
54756	IL17RD	35.6915	1.5124	0.597936	2.52936	0.0114271	0.0742932
5978	REST	534.023	0.479089	0.189453	2.5288	0.0114453	0.0743671
2582	GALE	150.509	0.759384	0.3004	2.52791	0.0114744	0.0745123
5918	RARRES1	42.4416	1.37509	0.544016	2.52767	0.0114822	0.0745188
56683	CFAP298	200.713	-0.670206	0.265304	-2.52618	0.0115309	0.0747907
1968	EIF2S3	2349.18	-0.346496	0.137201	-2.52545	0.011555	0.0748138
7094	TLN1	1037	0.498917	0.19753	2.52577	0.0115444	0.0748138
10690	FUT9	49.6309	-1.33203	0.527434	-2.52549	0.0115536	0.0748138
116064	LRRC58	343.122	-0.53982	0.213851	-2.52428	0.0115934	0.0750184
55093	NTAQ1	33.3946	-1.5477	0.613486	-2.5228	0.0116425	0.0752912
55326	AGPAT5	213.558	-0.655495	0.25995	-2.52162	0.0116816	0.0754996
4925	NUCB2	125.721	0.81101	0.322176	2.51729	0.0118262	0.0763489
6894	TARBP1	222.92	-0.774515	0.307682	-2.51726	0.0118273	0.0763489
9213	XPR1	589.814	0.480316	0.190824	2.51706	0.0118339	0.0763489
7644	ZNF91	335.02	0.693769	0.275734	2.51608	0.0118668	0.076516
118	ADD1	874.403	0.42395	0.168513	2.51583	0.0118752	0.0765251
2077	ERF	111.201	-0.881611	0.35046	-2.51559	0.0118835	0.0765337
56731	SLC2A4RG	44.1148	-1.53301	0.609592	-2.51481	0.0119098	0.0766128
126374	WTIP	59.9941	-1.15943	0.461024	-2.51491	0.0119064	0.0766128
2271	FH	275.628	-0.585076	0.232708	-2.5142	0.0119302	0.0766225
6359	CCL15	124.68	0.840066	0.334114	2.51431	0.0119267	0.0766225
29956	CERS2	844.883	0.437036	0.173831	2.51414	0.0119323	0.0766225
10390	CEPT1	355.582	0.58337	0.232123	2.5132	0.0119643	0.0767281
10480	EIF3M	586.186	-0.456712	0.181737	-2.51304	0.0119697	0.0767281
25840	TMT1A	90.0333	-0.981799	0.390637	-2.51333	0.0119598	0.0767281
55667	DENND4C	903.036	0.421394	0.167702	2.51275	0.0119794	0.0767454
6397	SEC14L1	351.814	0.636234	0.253236	2.51241	0.011991	0.0767743
10095	ARPC1B	559.262	0.464288	0.184914	2.51083	0.0120447	0.0770734
8891	EIF2B3	75.942	-1.08799	0.433577	-2.50933	0.012096	0.0773113
55339	WDR33	397.286	-0.51294	0.204411	-2.50935	0.0120952	0.0773113
7551	ZNF3	95.1403	-0.957289	0.381959	-2.50626	0.0122015	0.0778948
26118	WSB1	447.037	0.553726	0.220928	2.50636	0.0121982	0.0778948
51382	ATP6V1D	376.669	0.518301	0.206835	2.50587	0.0122151	0.077936
91107	TRIM47	41.3912	1.37786	0.550034	2.50505	0.0122434	0.0780712
3704	ITPA	67.6518	-1.10199	0.439949	-2.50481	0.0122517	0.0780785
55466	DNAJA4	117.746	0.827727	0.330546	2.50412	0.0122755	0.078185
51	ACOX1	1118.85	0.37455	0.149608	2.50354	0.0122956	0.0782676
157378	TMEM65	106.934	0.870338	0.347746	2.5028	0.0123216	0.0783873
8543	LMO4	761.768	-0.412274	0.16484	-2.50105	0.0123826	0.0787296
11140	CDC37	576.779	-0.480733	0.192281	-2.50016	0.0124138	0.0788824
23370	ARHGEF18	253.592	0.597883	0.239273	2.49875	0.0124632	0.0791502
10087	CERT1	300.509	0.575408	0.230555	2.49575	0.0125691	0.0797764
55174	INTS10	246.199	-0.702503	0.281537	-2.49524	0.0125872	0.0798451
10797	MTHFD2	220.311	-0.635793	0.254834	-2.49493	0.0125984	0.0798698
22993	HMGXB3	213.59	-0.664546	0.266404	-2.4945	0.0126133	0.0799184
2971	GTF3A	233.498	-0.636087	0.255021	-2.49425	0.0126223	0.0799288
149041	RC3H1	370.076	-0.63823	0.255943	-2.49364	0.0126441	0.080021
9400	RECQL5	80.8183	1.09662	0.439877	2.49302	0.0126661	0.0800212
55793	MINDY1	137.077	0.801333	0.3214	2.49326	0.0126576	0.0800212
100101267	POM121C	429.246	-0.532029	0.213401	-2.49309	0.0126635	0.0800212
50854	SNHG32	128.552	-0.828746	0.332501	-2.49246	0.012686	0.0801012
9852	EPM2AIP1	323.978	-0.548138	0.220013	-2.49139	0.0127244	0.0801757
27258	LSM3	227.547	-0.678763	0.272408	-2.49172	0.0127128	0.0801757
201254	CENPX	48.5491	-1.26542	0.507931	-2.49132	0.0127271	0.0801757
554313	H4C15	87.3298	1.02143	0.409988	2.49136	0.0127256	0.0801757
329	BIRC2	398.092	0.600491	0.241193	2.48967	0.0127862	0.0805013
4094	MAF	52.8021	1.23936	0.498032	2.48851	0.0128279	0.080647
51320	MEX3C	271.53	0.603662	0.242593	2.48837	0.0128329	0.080647
57180	ACTR3B	54.4353	-1.22569	0.492534	-2.48854	0.012827	0.080647
283450	HECTD4	450.477	0.599225	0.240825	2.48821	0.0128387	0.080647
23258	DENND5A	87.0589	0.965474	0.388072	2.48787	0.012851	0.080672
134637	ADAT2	62.3003	-1.19494	0.48034	-2.48769	0.0128574	0.080672
2308	FOXO1	208.727	0.644685	0.25918	2.4874	0.0128679	0.0806914
23387	SIK3	155.637	0.83377	0.33524	2.48708	0.0128795	0.0807179
79133	NDUFAF5	72.1427	-1.05711	0.425081	-2.48684	0.0128883	0.080727
10471	PFDN6	66.7308	-1.10158	0.443252	-2.48523	0.0129468	0.081047
25782	RAB3GAP2	464.58	0.598864	0.240996	2.48495	0.0129569	0.0810641
10312	TCIRG1	261.833	0.626276	0.252072	2.48451	0.012973	0.0810847
130074	FAM168B	476.745	-0.478011	0.192401	-2.48445	0.012975	0.0810847
1152	CKB	92.0191	1.08057	0.435174	2.48307	0.0130257	0.081355
55258	THNSL2	99.1236	0.893589	0.360036	2.48194	0.0130668	0.0815648
8527	DGKD	149.945	-0.854486	0.344381	-2.48122	0.0130933	0.081639
339287	MSL1	310.094	0.574245	0.231437	2.48121	0.0130935	0.081639
63877	FAM204A	145.801	-0.772911	0.311564	-2.48075	0.0131107	0.0816996
7290	HIRA	243.176	-0.611196	0.246461	-2.47989	0.0131422	0.081849
26284	ERAL1	82.0021	-0.997761	0.402377	-2.47967	0.0131505	0.0818544
55362	TMEM63B	471.975	0.475096	0.191646	2.47902	0.0131744	0.08191
55486	PARL	193.697	-0.700737	0.282665	-2.47904	0.0131737	0.08191
90861	JPT2	417.255	0.504792	0.203771	2.47725	0.01324	0.082271
8470	SORBS2	73.0732	-1.0521	0.424827	-2.47654	0.0132663	0.0823878
100302736	TMED7-TICAM2	47.6466	1.28632	0.519473	2.47621	0.0132787	0.0824182
389524	GTF2IRD2B	58.5372	-1.18851	0.480041	-2.47586	0.0132916	0.0824517
84128	WDR75	174.182	-0.713123	0.288199	-2.47442	0.0133454	0.0827387
64951	MRPS24	67.4571	-1.09742	0.443658	-2.47357	0.013377	0.0828874
2731	GLDC	174.591	0.726951	0.293941	2.47312	0.013394	0.0828989
64768	IPPK	95.5506	-0.923186	0.373276	-2.4732	0.013391	0.0828989
5526	PPP2R5B	73.9451	1.05751	0.427736	2.47235	0.0134228	0.082937
8942	KYNU	77.2277	1.04501	0.422653	2.47251	0.013417	0.082937
27297	CRCP	156.883	-0.73711	0.298099	-2.47271	0.0134095	0.082937
6051	RNPEP	464.615	0.485243	0.196285	2.47213	0.0134311	0.0829413
79573	TTC13	177.968	-0.709656	0.287135	-2.47151	0.0134545	0.083039
6133	RPL9	443.433	-0.534223	0.216219	-2.47075	0.0134831	0.0831686
158	ADSL	116.29	-0.88115	0.356666	-2.47052	0.0134918	0.0831755
757	TMEM50B	190.213	0.700649	0.283755	2.46921	0.0135412	0.083392
9988	DMTF1	186.616	0.688417	0.278812	2.46911	0.013545	0.083392
23511	NUP188	300.117	-0.566384	0.2294	-2.46898	0.0135498	0.083392
57148	RALGAPB	768.171	0.418198	0.169405	2.46863	0.0135632	0.0834279
2936	GSR	449.288	-0.497488	0.201826	-2.46494	0.0137036	0.0842439
5714	PSMD8	302.706	-0.554792	0.2252	-2.46355	0.0137569	0.0843412
9887	SMG7	649.016	0.440541	0.178826	2.46352	0.0137579	0.0843412
79752	ZFAND1	215.782	-0.636069	0.25816	-2.46385	0.0137453	0.0843412
90480	GADD45GIP1	63.9304	-1.12906	0.458299	-2.46359	0.0137554	0.0843412
115019	SLC26A9	207.226	0.640607	0.259987	2.464	0.0137397	0.0843412
5167	ENPP1	91.888	0.947634	0.385138	2.4605	0.0138742	0.0850067
908	CCT6A	732.94	-0.49521	0.201339	-2.45958	0.0139099	0.0851301
4259	MGST3	488.068	-0.465002	0.189122	-2.45874	0.0139426	0.0852824
153562	MARVELD2	418.909	0.491461	0.199991	2.45741	0.0139943	0.0855511
339500	ZNF678	72.7725	-1.24404	0.506418	-2.45655	0.014028	0.0857094
3614	IMPDH1	56.5391	-1.1939	0.48626	-2.45528	0.0140775	0.085782
10376	TUBA1B	640.06	-0.464855	0.189312	-2.4555	0.0140689	0.085782
11234	HPS5	199.525	0.678987	0.276546	2.45524	0.0140791	0.085782
55178	MRM3	38.1859	-1.47501	0.600592	-2.45593	0.0140519	0.085782
55689	YEATS2	216.989	0.638833	0.26013	2.45582	0.0140564	0.085782
23593	HEBP2	520.701	-0.469514	0.191255	-2.45492	0.0140916	0.085811
2048	EPHB2	114.683	-0.858842	0.349926	-2.45435	0.0141139	0.085851
7262	PHLDA2	497.026	0.458075	0.186636	2.45438	0.0141129	0.085851
2218	FKTN	202.389	-0.827354	0.33726	-2.45317	0.0141605	0.0860377
5663	PSEN1	867.719	0.393477	0.160408	2.45297	0.0141682	0.0860377
84220	RGPD5	143.357	-0.815378	0.332431	-2.45277	0.014176	0.0860377
283431	GAS2L3	74.2123	1.0833	0.441653	2.45283	0.0141737	0.0860377
8338	H2AC20	40.807	-1.3661	0.557041	-2.45242	0.0141899	0.0860745
10544	PROCR	70.9906	-1.05217	0.42908	-2.45214	0.0142008	0.0860929
6916	TBXAS1	69.992	1.09095	0.445057	2.45126	0.0142359	0.0862577
7464	CORO2A	791.088	0.396683	0.161853	2.45089	0.0142504	0.086298
8367	H4C5	55.7799	-1.22439	0.499768	-2.44992	0.0142888	0.0864201
9721	GPRIN2	49.7241	1.21988	0.497956	2.44978	0.0142942	0.0864201
57477	SHROOM4	33.8049	1.63239	0.666249	2.45011	0.0142811	0.0864201
112	ADCY6	293.411	0.670606	0.27389	2.44845	0.0143471	0.0866441
4124	MAN2A1	746.221	0.462493	0.188886	2.44853	0.014344	0.0866441
79170	PRR15L	582.98	0.434338	0.177414	2.44816	0.0143589	0.0866677
64770	CCDC14	292.346	-0.600515	0.24533	-2.44779	0.0143736	0.0867086
23277	CLUH	529.296	-0.592905	0.24238	-2.44618	0.0144377	0.0870474
347902	AMIGO2	46.7705	1.26702	0.518092	2.44555	0.014463	0.0871519
146223	CMTM4	348.201	0.73206	0.299432	2.44483	0.0144922	0.0872317
196446	MYRFL	259.538	0.60056	0.245629	2.44498	0.0144859	0.0872317
23361	ZNF629	129.074	-0.7953	0.325439	-2.44377	0.0145346	0.0874392
3735	KARS1	395.489	-0.512593	0.209846	-2.44271	0.0145776	0.0876494
9797	TATDN2	207.111	-0.644825	0.264022	-2.44231	0.0145936	0.0876976
57479	PRR12	176.655	0.699704	0.286561	2.44173	0.0146172	0.0877914
63971	KIF13A	570.995	-0.465613	0.19076	-2.44083	0.0146536	0.0879134
259173	ALS2CL	345.273	0.531116	0.217594	2.44086	0.0146523	0.0879134
79591	ARMH3	180.508	0.72772	0.298196	2.44041	0.0146705	0.0879671
9584	RBM39	949.728	0.481877	0.197522	2.43961	0.0147033	0.088115
22824	HSPA4L	385.342	-0.515083	0.211178	-2.4391	0.014724	0.0881911
7071	KLF10	362.422	0.509195	0.208833	2.43829	0.014757	0.0883402
56255	TMX4	146.856	-0.748851	0.307164	-2.43795	0.0147707	0.0883739
144363	ETFRF1	108.064	-0.851383	0.349403	-2.43668	0.0148228	0.0886377
8842	PROM1	1463.93	0.360913	0.148168	2.43583	0.0148578	0.088798
26043	UBXN7	361.445	0.565193	0.232193	2.43415	0.0149269	0.0891143
51649	MRPS23	141.249	-0.762158	0.313225	-2.43326	0.0149635	0.0892351
55915	LANCL2	108.363	-0.851715	0.350018	-2.43335	0.0149599	0.0892351
4582	MUC1	4186.61	0.303181	0.124658	2.43211	0.0150113	0.0894205
9912	ARHGAP44	103.678	-0.869261	0.357438	-2.43192	0.0150191	0.0894205
63976	PRDM16	90.6242	-0.960785	0.395011	-2.4323	0.0150033	0.0894205
126353	MISP	1077.56	0.37396	0.153827	2.43104	0.0150554	0.089588
84133	ZNRF3	128.739	-0.800314	0.329313	-2.43025	0.0150882	0.0896374
84912	SLC35B4	86.6037	-0.984394	0.405049	-2.43031	0.015086	0.0896374
91369	ANKRD40	279.084	-0.613197	0.252287	-2.43055	0.0150758	0.0896374
79863	RBFA	64.9114	-1.1211	0.461407	-2.42974	0.0151096	0.089708
120224	TMEM45B	1904.07	0.328402	0.135168	2.42958	0.0151165	0.089708
6907	TBL1X	109.774	0.929865	0.382962	2.42809	0.0151787	0.0899796
90957	DHX57	120.027	-0.854558	0.351936	-2.42816	0.0151755	0.0899796
157869	SBSPON	35.893	1.43809	0.592329	2.42785	0.0151885	0.0899891
54520	CCDC93	297.348	0.604446	0.24909	2.42661	0.0152405	0.0902483
100500862	MIR3648-1	112.986	-1.07354	0.442523	-2.42594	0.0152686	0.0903174
103504731	MIR3648-2	112.986	-1.07354	0.442523	-2.42594	0.0152686	0.0903174
4166	CHST6	44.4501	1.28835	0.531625	2.42342	0.0153749	0.0908481
87178	PNPT1	215.146	-0.629534	0.259765	-2.42348	0.0153728	0.0908481
55735	DNAJC11	400.82	-0.488589	0.201641	-2.42307	0.01539	0.090888
1798	DPAGT1	128.407	0.780329	0.322097	2.42265	0.0154076	0.0909429
26286	ARFGAP3	406.891	0.514995	0.212653	2.42176	0.0154454	0.091117
80336	PABPC1L	72.2852	1.00765	0.416129	2.42147	0.0154577	0.0911407
3064	HTT	867.93	-0.410429	0.169511	-2.42125	0.0154674	0.0911488
10005	ACOT8	152.222	0.724246	0.29923	2.42036	0.015505	0.091321
51253	MRPL37	213.457	-0.631432	0.260922	-2.42	0.0155204	0.0913627
9200	HACD1	34.0028	1.5093	0.623829	2.41942	0.0155454	0.0914608
5934	RBL2	253.19	0.623818	0.257912	2.41873	0.0155748	0.0915846
3927	LASP1	1958.49	0.326519	0.135045	2.41785	0.0156125	0.0917572
6662	SOX9	1019.35	0.382421	0.15824	2.41671	0.0156613	0.0919944
57122	NUP107	107.802	-0.860188	0.355983	-2.41637	0.015676	0.0920312
6550	SLC9A3	898.973	0.430319	0.178153	2.41545	0.0157159	0.0922164
84287	ZDHHC16	153.156	0.713594	0.295457	2.41522	0.0157255	0.0922234
115294	PCMTD1	410.862	0.492039	0.20378	2.41456	0.015754	0.0923411
152519	NIPAL1	182.716	-0.68068	0.282479	-2.40967	0.0159672	0.0935402
2288	FKBP4	478.854	0.455506	0.189055	2.40938	0.0159795	0.0935627
9246	UBE2L6	52.441	1.20702	0.501116	2.40867	0.0160109	0.093596
90527	DUOXA1	29.1138	1.67665	0.696036	2.40885	0.0160029	0.093596
283219	KCTD21	157.608	0.722948	0.3001	2.40903	0.0159951	0.093596
80167	ABHD18	79.2423	0.989276	0.410775	2.40832	0.0160262	0.093636
23764	MAFF	91.5163	0.901924	0.37457	2.40789	0.0160449	0.093695
23142	DCUN1D4	211.108	0.727213	0.302143	2.40685	0.0160908	0.0939129
56654	NPDC1	287.814	0.571782	0.237664	2.40585	0.016135	0.0941206
11047	ADRM1	177.293	-0.684885	0.28475	-2.40521	0.016163	0.0942341
29078	NDUFAF4	91.0476	-1.03362	0.429986	-2.40385	0.0162234	0.0945357
28987	NOB1	216.107	-0.62538	0.260183	-2.40361	0.0162339	0.0945466
81688	C6orf62	942.362	0.395275	0.164539	2.40232	0.0162914	0.0948311
150	ADRA2A	751.756	-0.404593	0.168569	-2.40015	0.0163881	0.095192
2799	GNS	1281.05	0.356247	0.148391	2.40073	0.0163622	0.095192
9377	COX5A	281.091	-0.604161	0.251715	-2.40018	0.0163871	0.095192
29780	PARVB	40.1961	-1.39752	0.58222	-2.40032	0.0163806	0.095192
4839	NOP2	209.69	-0.658844	0.274654	-2.39881	0.0164483	0.0954905
222537	HS3ST5	62.6298	-1.13609	0.473794	-2.39785	0.0164915	0.0956906
6117	RPA1	192.827	-0.645618	0.269398	-2.39652	0.0165514	0.0959878
2720	GLB1	687.689	0.482964	0.201571	2.39599	0.0165754	0.0959898
2908	NR3C1	177.424	0.665729	0.277817	2.39628	0.0165624	0.0959898
3485	IGFBP2	146.987	-0.727926	0.303817	-2.39593	0.0165781	0.0959898
3843	IPO5	629.987	-0.512593	0.214046	-2.39478	0.0166302	0.0962411
283624	LINC00641	103.113	-0.843922	0.352541	-2.39383	0.0166735	0.0964407
201292	TRIM65	38.753	-1.52945	0.639241	-2.3926	0.0167293	0.096703
400960	PCBP1-AS1	110.977	0.856673	0.358074	2.39244	0.0167366	0.096703
253943	YTHDF3	538.57	0.459962	0.192326	2.39158	0.0167762	0.0968812
3150	HMGN1	652.388	-0.4186	0.17509	-2.39077	0.0168129	0.097042
57182	ANKRD50	146.816	0.722538	0.302347	2.38976	0.0168592	0.0972581
115106	HAUS1	29.3056	-1.57243	0.658143	-2.38919	0.0168854	0.0973576
6059	ABCE1	631.77	-0.474503	0.198636	-2.3888	0.0169034	0.09741
6230	RPS25	2292.14	-0.396903	0.166186	-2.3883	0.0169266	0.0974925
58509	CACTIN	48.8717	-1.28787	0.539361	-2.38777	0.0169509	0.0975814
3912	LAMB1	547.301	-0.461709	0.193435	-2.38689	0.0169917	0.0977383
9374	PPT2	43.6338	1.27149	0.532763	2.3866	0.017005	0.0977383
11218	DDX20	95.5858	-0.891494	0.373524	-2.38671	0.0169998	0.0977383
2628	GATM	219.175	0.605094	0.253641	2.38563	0.01705	0.097843
51535	PPHLN1	244.947	-0.642373	0.269258	-2.38571	0.017046	0.097843
102724219	LINC03104	64.4525	1.04894	0.439631	2.38596	0.0170348	0.097843
6675	UAP1	244.368	0.579356	0.24297	2.38447	0.0171035	0.098099
11267	SNF8	85.4935	-0.927204	0.388982	-2.38367	0.017141	0.0982624
55884	WSB2	916.17	0.377961	0.158608	2.38299	0.0171725	0.0983915
7265	TTC1	247.371	-0.583444	0.245056	-2.38086	0.0172722	0.0988592
10959	TMED2	2169.26	0.348375	0.146322	2.38088	0.0172714	0.0988592
331	XIAP	609.03	0.434939	0.182711	2.38047	0.0172904	0.0988945
54862	CC2D1A	183.627	-0.652645	0.274181	-2.38035	0.0172964	0.0988945
23424	TDRD7	190.237	0.662167	0.278204	2.38015	0.0173056	0.0988953
205327	C2orf69	125.325	-0.773117	0.324893	-2.3796	0.0173313	0.0989907
8624	PSMG1	101.013	-0.867543	0.364636	-2.37921	0.01735	0.099046
8395	PIP5K1B	233.429	-0.597982	0.251378	-2.37881	0.0173684	0.0990996
84549	MAK16	158.729	-0.734748	0.308924	-2.37841	0.0173874	0.0991562
1399	CRKL	435.176	0.471828	0.198519	2.37674	0.0174662	0.0993468
3880	KRT19	6638.36	-0.311113	0.130883	-2.37704	0.0174523	0.0993468
7357	UGCG	448.485	0.474207	0.199487	2.37713	0.0174479	0.0993468
51031	GLOD4	305.098	-0.534154	0.224732	-2.37684	0.0174615	0.0993468
116983	ACAP3	120.327	-0.829287	0.348898	-2.37687	0.01746	0.0993468
2631	NIPSNAP2	187.123	-0.652095	0.274499	-2.37559	0.0175211	0.0995043
6595	SMARCA2	351.067	-0.536348	0.225745	-2.3759	0.0175061	0.0995043
10419	PRMT5	324.576	-0.589847	0.248294	-2.3756	0.0175205	0.0995043
1992	SERPINB1	3637.32	0.310179	0.130649	2.37413	0.0175904	0.0998127
6533	SLC6A6	436.176	-1.48276	0.624764	-2.3733	0.0176297	0.0998127
9821	RB1CC1	422.408	0.510764	0.215169	2.37378	0.0176071	0.0998127
9875	URB1	350.804	-0.525361	0.221363	-2.3733	0.0176301	0.0998127
115098	CCDC124	93.3966	-0.911003	0.383778	-2.37377	0.0176073	0.0998127
643008	SMIM5	37.7182	1.36007	0.573058	2.37335	0.0176273	0.0998127
29881	NPC1L1	337.577	0.539007	0.227186	2.37254	0.0176665	0.0999155
51301	GCNT4	68.4089	1.08908	0.459021	2.37262	0.0176626	0.0999155
47	ACLY	1472.45	0.35043	0.147729	2.37211	0.0176867	0.0999267
100505817	LINC02582	824.347	0.39152	0.165047	2.37217	0.0176842	0.0999267
100532731	COMMD3-BMI1	41.3175	-1.30419	0.549933	-2.37154	0.0177142	0.10003
27134	TJP3	470.73	0.452492	0.190955	2.36962	0.0178062	0.100498
9555	MACROH2A1	1310.8	-0.339463	0.143493	-2.36572	0.0179952	0.101513
55315	SLC29A3	132.543	0.742797	0.314038	2.36531	0.018015	0.101572
81631	MAP1LC3B	518.628	0.438871	0.185567	2.36502	0.018029	0.101598
54543	TOMM7	122.373	-0.829757	0.35099	-2.36405	0.0180765	0.101814
4329	ALDH6A1	56.0574	1.12409	0.475553	2.36374	0.0180913	0.101845
2119	ETV5	116.679	0.898128	0.38009	2.36293	0.018131	0.101865
2846	LPAR4	34.6415	-1.51506	0.641031	-2.36347	0.0181047	0.101865
23317	DNAJC13	507.414	0.457985	0.193799	2.36319	0.0181182	0.101865
51205	ACP6	202.78	-0.647416	0.273991	-2.36291	0.0181321	0.101865
55656	INTS8	280.589	0.634539	0.268572	2.36264	0.0181455	0.101888
80852	GRIP2	66.7177	1.0355	0.438347	2.36229	0.0181624	0.101931
642273	FAM110C	164.252	0.676706	0.286516	2.36184	0.0181844	0.102002
27131	SNX5	463.601	-0.491276	0.208117	-2.36057	0.0182467	0.102299
144811	LACC1	82.0672	1.0253	0.434425	2.36013	0.0182685	0.102369
6996	TDG	243.847	-0.585777	0.248313	-2.35902	0.018323	0.10257
25943	DNAAF9	98.7388	0.844657	0.358038	2.35913	0.0183179	0.10257
353	APRT	147.301	-0.726581	0.308419	-2.35582	0.0184818	0.103405
7114	TMSB4X	1631.38	-0.341283	0.144916	-2.35503	0.0185212	0.103573
51090	PLLP	340.408	-0.513624	0.218133	-2.35464	0.0185406	0.103629
166336	PRICKLE2	68.0284	1.20667	0.512545	2.35427	0.0185589	0.103678
1465	CSRP1	353.152	-0.532476	0.226194	-2.35406	0.0185694	0.103684
4208	MEF2C	64.8174	-1.28102	0.544277	-2.35362	0.0185916	0.103734
23043	TNIK	1026.53	0.406395	0.172678	2.35349	0.0185979	0.103734
51149	MRNIP	123.041	-0.79061	0.335955	-2.35332	0.0186067	0.103734
552891	DNAJC25-GNG10	88.9021	0.926398	0.393742	2.3528	0.0186325	0.103824
2079	ERH	388.475	-0.478888	0.203798	-2.34981	0.0187828	0.104387
6786	STIM1	368.729	0.577965	0.245977	2.34967	0.0187901	0.104387
9990	SLC12A6	214.252	0.665711	0.283279	2.35002	0.0187723	0.104387
23585	TMEM50A	616.383	0.414863	0.176542	2.34995	0.0187762	0.104387
54854	FAM83E	166.663	0.671906	0.285959	2.34966	0.0187906	0.104387
100526737	RBM14-RBM4	44.2725	1.31131	0.558079	2.34969	0.0187889	0.104387
8664	EIF3D	592.11	-0.423766	0.180488	-2.34789	0.0188803	0.104832
7317	UBA1	1082.36	0.360885	0.153746	2.34728	0.0189112	0.104844
10809	STARD10	249.255	0.57237	0.243826	2.34745	0.0189025	0.104844
63905	MANBAL	170.296	-0.687413	0.292842	-2.34739	0.0189057	0.104844
57724	EPG5	343.794	0.577413	0.2461	2.34625	0.0189634	0.104979
84749	USP30	71.539	-1.05432	0.449314	-2.34651	0.0189502	0.104979
653519	GPR89A	96.1597	-0.861468	0.36717	-2.34623	0.0189642	0.104979
653519	GPR89B	96.1597	-0.861468	0.36717	-2.34623	0.0189642	0.104979
85457	CIPC	152.425	-0.741555	0.316274	-2.34466	0.0190444	0.10537
127814297		85.5708	0.95637	0.407983	2.34414	0.0190709	0.105463
6645	SNTB2	265.284	0.575514	0.245543	2.34384	0.0190862	0.105494
25994	HIGD1A	1118.63	0.384772	0.164192	2.34342	0.0191077	0.10556
134430	WDR36	350.208	-0.503344	0.214885	-2.34239	0.0191606	0.105799
57161	PELI2	138.915	0.793656	0.338951	2.34151	0.0192061	0.105996
7108	TM7SF2	243.236	0.57104	0.243926	2.34104	0.01923	0.106075
8673	VAMP8	492.12	0.443679	0.189576	2.34038	0.0192644	0.106211
10130	PDIA6	945.093	0.368496	0.157465	2.34018	0.0192745	0.106213
54733	SLC35F2	146.398	-0.732945	0.313535	-2.33768	0.0194037	0.106701
55695	NSUN5	36.9426	-1.41368	0.604707	-2.3378	0.0193977	0.106701
[truncated: 18,651 more rows]

## Sheet: set4.pHIEs.#2
EntrezID	gene_name	baseMean	log2FoldChange	lfcSE	stat	pvalue	padj
[truncated: 21,049 more rows]

[truncated: 2 more sheets: set5.aHIEs.#1, set6.aHIEs.#2]
