# Supplementary material for: Temperature and developmental stage govern intestinal susceptibility to human coronavirus 229E
Source: Proc Natl Acad Sci U S A. 2026 Jun 24;123(26):e2600632123. doi: 10.1073/pnas.2600632123 (PMC13320717; doi:10.1073/pnas.2600632123)
Supplement: Supplementary file 3 — Dataset S02 (XLSX) [file pnas.2600632123.sd02.xlsx]

## Sheet: df.set1.fHIEs.1.32
Dataset S2. RNA-seq differential expression analysis of mock-infected HIEs vs 229E-infected HIEs.
EntrezID	gene_name	baseMean	log2FoldChange	lfcSE	stat	pvalue	padj
7249	TSC2	105.528	-2.15889	0.403286	-5.35325	8.6389e-08	0.00154334
7273	TTN	19.0307	-7.69254	1.63509	-4.70467	2.54276e-06	0.0227132
729540	RGPD6	82.1239	2.45461	0.538941	4.5545	5.25108e-06	0.0312702
1659	DHX8	144.904	-1.50324	0.377915	-3.97772	6.95781e-05	0.310753
701	BUB1B	143.699	-1.5613	0.408823	-3.81902	0.000133984	0.478726
54906	TASOR2	195.915	1.28113	0.359278	3.56584	0.000362694	0.999966
57082	KNL1	178.943	-1.28829	0.369739	-3.48433	0.000493374	0.999966
26146	TRAF3IP1	46.5753	1.859	0.547629	3.39464	0.000687199	0.999966
84910	TMEM87B	306.444	1.03695	0.306295	3.38546	0.000710592	0.999966
24138	IFIT5	52.8088	-1.75373	0.532512	-3.29332	0.000990131	0.999966
27161	AGO2	240.226	-1.19812	0.36661	-3.2681	0.0010827	0.999966
55585	UBE2Q1	98.2481	1.34567	0.419947	3.20439	0.00135349	0.999966
9658	ZNF516	51.2288	-1.71096	0.538157	-3.1793	0.0014763	0.999966
4897	NRCAM	77.3506	-1.55405	0.489683	-3.17358	0.00150569	0.999966
23333	DPY19L1	119.354	1.23931	0.404398	3.06458	0.00217978	0.999966
79786	KLHL36	58.3451	-1.50424	0.491569	-3.06008	0.0022128	0.999966
8467	SMARCA5	356.262	1.08541	0.35866	3.0263	0.00247568	0.999966
253714	MMS22L	73.2714	-1.48438	0.491542	-3.01984	0.00252908	0.999966
23178	PASK	27.4956	-2.02451	0.682006	-2.96847	0.00299286	0.999966
100534599	ISY1-RAB43	12.7649	-3.4589	1.17086	-2.95416	0.0031352	0.999966
3014	H2AX	59.1684	-1.67795	0.572579	-2.93051	0.0033841	0.999966
3064	HTT	218.373	-1.10416	0.378341	-2.91841	0.00351821	0.999966
57666	FBRSL1	90.3891	-1.69862	0.5854	-2.90163	0.00371222	0.999966
10466	COG5	148.151	1.20873	0.418534	2.88801	0.00387687	0.999966
9517	SPTLC2	479.368	0.845939	0.293655	2.88073	0.00396759	0.999966
9156	EXO1	64.6276	-1.53413	0.536001	-2.86218	0.00420738	0.999966
54921	CHTF8	17.5109	-2.49346	0.875899	-2.84674	0.00441695	0.999966
54809	SAMD9	282.08	0.855767	0.300998	2.8431	0.00446777	0.999966
51490	SPOUT1	22.011	-2.18563	0.770551	-2.83646	0.00456172	0.999966
402778	IFITM10	40.2031	1.66158	0.586377	2.83364	0.00460208	0.999966
145508	CEP128	15.6206	-2.58685	0.922279	-2.80484	0.00503416	0.999966
83852	SETDB2	34.7848	2.00756	0.720396	2.78674	0.0053241	0.999966
7976	FZD3	68.7332	-1.50772	0.543032	-2.77648	0.00549513	0.999966
23503	ZFYVE26	84.1296	1.53492	0.553805	2.77159	0.00557829	0.999966
9232	PTTG1	48.5675	-1.51529	0.54714	-2.76948	0.00561453	0.999966
23768	FLRT2	16.6179	3.3321	1.23774	2.69208	0.0071007	0.999966
440672	NUDT4B	40.6329	-1.5555	0.584758	-2.66008	0.00781226	0.999966
8352	H3C3	201.799	-0.865206	0.326628	-2.6489	0.00807543	0.999966
29127	RACGAP1	109.102	-1.09503	0.414751	-2.64022	0.00828526	0.999966
55635	DEPDC1	57.5947	-1.3297	0.505693	-2.62946	0.00855214	0.999966
51251	NT5C3A	128.075	0.98619	0.377711	2.61097	0.0090287	0.999966
124989	EFCAB13	8.84443	-4.08414	1.56744	-2.60561	0.00917096	0.999966
5898	RALA	260.716	0.805317	0.311713	2.58352	0.00977969	0.999966
83892	KCTD10	90.1347	-1.07128	0.415628	-2.5775	0.00995184	0.999966
8347	H2BC4	261.288	-0.788895	0.307002	-2.56968	0.0101794	0.999966
1787	TRDMT1	15.5552	2.44506	0.952234	2.56771	0.0102374	0.999966
27102	EIF2AK1	327.087	-0.813268	0.317196	-2.56393	0.0103494	0.999966
90624	LYRM7	35.3913	-1.70019	0.663857	-2.56108	0.0104346	0.999966
25989	ULK3	48.5189	-1.50034	0.589938	-2.54322	0.0109837	0.999966
64788	LMF1	20.2922	-2.04636	0.80753	-2.5341	0.0112736	0.999966
139818	DOCK11	15.7905	2.92696	1.15537	2.53335	0.0112979	0.999966
51524	TMEM138	53.3969	-1.29351	0.510955	-2.53156	0.0113555	0.999966
25782	RAB3GAP2	123.548	0.99471	0.393902	2.52527	0.0115608	0.999966
2346	FOLH1	16.6608	2.34417	0.932535	2.51376	0.0119451	0.999966
126374	WTIP	16.5508	2.40139	0.956473	2.51067	0.0120503	0.999966
80031	SEMA6D	8.63807	3.23254	1.28807	2.5096	0.0120869	0.999966
399687	MYO18A	263.332	0.816639	0.3255	2.50888	0.0121115	0.999966
80228	ORAI2	18.9521	-2.29439	0.91511	-2.50723	0.0121683	0.999966
80143	SIKE1	121.673	1.0224	0.408395	2.50346	0.0122986	0.999966
7351	UCP2	35.1638	-1.62667	0.651322	-2.49748	0.0125079	0.999966
1760	DMPK	22.9221	1.97028	0.789051	2.49703	0.0125239	0.999966
57099	AVEN	11.8085	2.6	1.04246	2.49409	0.0126281	0.999966
5277	PIGA	40.6833	1.51352	0.609596	2.48282	0.0130348	0.999966
90871	DMAC1	35.9044	-1.75764	0.709033	-2.47893	0.0131778	0.999966
1820	ARID3A	22.0984	-2.04475	0.824881	-2.47884	0.0131811	0.999966
136895	SPMIP4	6.73718	-3.54548	1.43646	-2.4682	0.0135793	0.999966
655	BMP7	57.1059	-1.22443	0.497191	-2.4627	0.0137897	0.999966
8358	H3C2	158.696	-0.891784	0.362626	-2.45924	0.0139231	0.999966
3009	H1-5	261.191	-0.789975	0.322624	-2.44859	0.0143415	0.999966
8360	H4C4	80.2254	-1.08347	0.4429	-2.44631	0.0144327	0.999966
3749	KCNC4	34.9602	-1.84926	0.757569	-2.44105	0.0146445	0.999966
122809	SOCS4	115.696	0.931444	0.382576	2.43466	0.0149057	0.999966
285598	ARL10	25.3961	-2.36084	0.972962	-2.42645	0.0152473	0.999966
4204	MECP2	74.3165	-1.09554	0.452177	-2.42281	0.0154009	0.999966
10861	SLC26A1	7.2179	4.65993	1.92547	2.42015	0.0155143	0.999966
9497	SLC4A7	234.57	0.871124	0.360156	2.41874	0.0155743	0.999966
100526783	ARPIN-AP3S2	36.139	-1.47779	0.612044	-2.41451	0.0157564	0.999966
84765	ZNF577	9.72877	-2.95678	1.22538	-2.41294	0.0158244	0.999966
84456	L3MBTL3	33.6813	1.57374	0.658943	2.38829	0.0169271	0.999966
58500	ZNF250	8.00485	3.21081	1.35156	2.37562	0.0175195	0.999966
125058	TBC1D16	102.602	-0.960917	0.405225	-2.37132	0.0177248	0.999966
3013	H2AC7	84.8869	-1.02542	0.432694	-2.36986	0.0177947	0.999966
8780	RIOK3	351.691	0.67907	0.289055	2.34928	0.0188098	0.999966
57102	FERRY3	63.1433	-1.11483	0.475478	-2.34465	0.0190448	0.999966
100128191	TMPO-AS1	19.0335	-1.96836	0.839594	-2.34442	0.0190565	0.999966
4306	NR3C2	42.7243	1.37777	0.588586	2.34082	0.0192415	0.999966
10090	UST	63.7925	1.10959	0.476164	2.33026	0.0197925	0.999966
5048	PAFAH1B1	290.713	0.698501	0.30085	2.32176	0.0202459	0.999966
23272	TASOR	189.563	-0.785153	0.339109	-2.31534	0.0205943	0.999966
79613	TANGO6	26.7516	-1.6041	0.693304	-2.3137	0.0206842	0.999966
100093631	GTF2IP4	44.9626	1.41505	0.612764	2.30929	0.0209274	0.999966
8355	H3C8	91.6786	-0.98767	0.428043	-2.30741	0.0210321	0.999966
114825	PWWP2A	79.7271	0.997448	0.433829	2.29917	0.0214951	0.999966
81573	ANKRD13C	76.2602	1.08686	0.472752	2.29901	0.0215043	0.999966
891	CCNB1	111.45	-0.905636	0.394148	-2.2977	0.0215786	0.999966
9806	SPOCK2	13.5824	2.17849	0.948285	2.2973	0.0216018	0.999966
10403	NDC80	77.0465	-1.05088	0.458523	-2.29187	0.0219129	0.999966
79612	NAA16	56.9819	1.12897	0.492921	2.29037	0.0219999	0.999966
56992	KIF15	57.5088	-1.31533	0.574661	-2.28887	0.0220867	0.999966
1755	DMBT1	581.977	-0.73094	0.319765	-2.28587	0.0222621	0.999966
283450	HECTD4	81.7229	0.984552	0.431618	2.28107	0.022544	0.999966
140803	TRPM6	4.74795	3.96799	1.73989	2.2806	0.0225719	0.999966
8970	H2BC11	74.9126	-1.01556	0.445845	-2.27783	0.0227367	0.999966
57695	USP37	48.1985	-1.20277	0.529302	-2.27237	0.0230644	0.999966
55601	DDX60	131.633	0.877454	0.386949	2.26762	0.0233521	0.999966
90865	IL33	43.6407	-1.26682	0.558864	-2.26678	0.0234037	0.999966
64328	XPO4	157.429	0.881445	0.389605	2.2624	0.0236724	0.999966
8354	H3C11	104.936	-0.901034	0.398691	-2.25998	0.0238225	0.999966
3842	TNPO1	394.887	0.847771	0.37534	2.25867	0.0239038	0.999966
408050	NOMO3	257.919	-0.69185	0.307012	-2.25349	0.024228	0.999966
10505	SEMA4F	12.3927	2.49356	1.10656	2.25343	0.0242323	0.999966
79567	RIPOR1	74.6089	-1.10919	0.492285	-2.25314	0.0242504	0.999966
344148	NCKAP5	16.1759	2.01621	0.896542	2.24887	0.0245206	0.999966
23536	ADAT1	57.9679	1.11587	0.496809	2.24608	0.0246987	0.999966
64167	ERAP2	27.0892	1.56846	0.698886	2.24423	0.0248177	0.999966
9739	SETD1A	70.7163	1.07876	0.481633	2.23979	0.0251047	0.999966
123258400	POLR2J2-UPK3BL1	3.26741	-5.16089	2.30485	-2.23914	0.0251467	0.999966
101929415	PENK-AS1	15.037	2.23078	0.998628	2.23384	0.0254935	0.999966
1087	CEACAM7	40.5937	-1.30628	0.585214	-2.23215	0.025605	0.999966
8349	H2BC21	175.534	-0.825986	0.37044	-2.22974	0.0257645	0.999966
9698	PUM1	279.982	0.684303	0.307312	2.22674	0.0259648	0.999966
8343	H2BC7	66.8466	-1.09005	0.489756	-2.22569	0.0260346	0.999966
112616	CMTM7	55.2813	-1.11492	0.500977	-2.22549	0.0260481	0.999966
4983	OPHN1	60.6492	-1.15002	0.517425	-2.22259	0.0262436	0.999966
4288	MKI67	1084.02	-0.783552	0.353501	-2.21655	0.0266539	0.999966
55374	TMCO6	14.4822	-2.25857	1.01959	-2.21517	0.0267486	0.999966
139728	PNCK	72.9115	-1.27245	0.574941	-2.21318	0.0268853	0.999966
4008	LMO7	749.471	0.657558	0.297159	2.21282	0.0269104	0.999966
10419	PRMT5	116.404	0.870686	0.39387	2.21059	0.0270642	0.999966
23307	FKBP15	82.0747	1.04991	0.475078	2.20998	0.0271064	0.999966
9656	MDC1	59.278	-1.23546	0.559269	-2.20906	0.0271708	0.999966
23515	MORC3	147.155	0.983618	0.445428	2.20825	0.0272266	0.999966
26289	AK5	5.0523	5.22957	2.36877	2.20771	0.0272646	0.999966
23095	KIF1B	209.15	0.873512	0.396981	2.20039	0.0277794	0.999966
10885	WDR3	92.7952	0.917211	0.4173	2.19797	0.0279514	0.999966
101927599	ZNF529-AS1	6.03834	3.67141	1.67055	2.19772	0.0279691	0.999966
54811	ZNF562	108.337	0.876154	0.398821	2.19686	0.0280304	0.999966
5073	PARN	93.3534	-0.946273	0.431359	-2.1937	0.0282568	0.999966
29886	SNX8	46.2106	-1.18368	0.541366	-2.18647	0.0287809	0.999966
2970	GTF2IP1	56.6166	-1.15123	0.526742	-2.18557	0.0288473	0.999966
64072	CDH23	6.50564	4.63026	2.11865	2.18548	0.0288536	0.999966
51301	GCNT4	79.792	0.991181	0.453614	2.18507	0.0288834	0.999966
378938	MALAT1	1064.21	0.764958	0.350208	2.1843	0.0289405	0.999966
55756	INTS9	24.1356	-1.62948	0.746476	-2.18289	0.0290438	0.999966
6091	ROBO1	71.2268	0.996182	0.457349	2.17817	0.0293937	0.999966
440275	EIF2AK4	127.941	0.82702	0.381052	2.17036	0.0299799	0.999966
57584	ARHGAP21	477.096	0.801884	0.369804	2.16841	0.0301278	0.999966
8527	DGKD	63.459	-1.04285	0.4817	-2.16493	0.0303927	0.999966
124359	CDYL2	45.1013	1.23284	0.570108	2.16247	0.0305821	0.999966
203228	C9orf72	29.1981	1.45553	0.677612	2.14802	0.0317118	0.999966
23070	CMTR1	50.4036	1.26782	0.590825	2.14585	0.0318847	0.999966
11143	KAT7	88.7051	-0.951001	0.444038	-2.14171	0.0322169	0.999966
113263	GLCCI1	21.2358	-1.63583	0.765839	-2.13599	0.0326801	0.999966
8518	ELP1	97.8235	0.86019	0.403567	2.13146	0.0330509	0.999966
29842	TFCP2L1	24.323	-1.75112	0.822841	-2.12814	0.0333253	0.999966
79810	PTCD2	26.3558	-1.46685	0.689492	-2.12743	0.0333844	0.999966
79815	NIPAL2	45.6947	-1.34561	0.632879	-2.12618	0.0334886	0.999966
112479	ERI2	56.5496	-1.26638	0.597077	-2.12097	0.0339244	0.999966
730	C7	2.99283	4.73777	2.23389	2.12086	0.0339334	0.999966
100505767	SPDYE18	2.99789	-5.03751	2.3764	-2.11981	0.0340219	0.999966
54843	SYTL2	202.49	0.725743	0.34248	2.11908	0.0340837	0.999966
114883	OSBPL9	195.674	0.802515	0.379049	2.11718	0.0342444	0.999966
165324	UBXN2A	70.8181	0.971222	0.458761	2.11706	0.0342551	0.999966
23094	SIPA1L3	163.349	0.905186	0.428065	2.1146	0.0344641	0.999966
4191	MDH2	281.094	-0.65272	0.308962	-2.11263	0.0346327	0.999966
487	ATP2A1	12.1915	3.30635	1.56539	2.11216	0.0346724	0.999966
3978	LIG1	75.6353	-1.01049	0.479232	-2.10857	0.034982	0.999966
8339	H2BC8	135.017	-0.778043	0.369055	-2.1082	0.0350133	0.999966
51340	CRNKL1	78.12	0.921737	0.437249	2.10804	0.0350277	0.999966
65125	WNK1	392.518	0.731783	0.347547	2.10557	0.035242	0.999966
22832	CEP162	24.4995	1.49155	0.708643	2.1048	0.0353085	0.999966
2194	FASN	419.586	-0.607769	0.289382	-2.10023	0.0357086	0.999966
7086	TKT	380.538	-0.618361	0.29497	-2.09635	0.0360509	0.999966
2120	ETV6	253.669	-0.646507	0.308403	-2.09631	0.0360551	0.999966
84851	TRIM52	4.45269	4.29773	2.05169	2.09473	0.036195	0.999966
56946	EMSY	48.8875	1.1012	0.526257	2.09252	0.0363923	0.999966
9518	GDF15	541.225	-0.606995	0.291257	-2.08405	0.0371556	0.999966
57448	BIRC6	508.569	0.598283	0.287273	2.08263	0.0372848	0.999966
11165	NUDT3	201.489	-0.689773	0.331304	-2.082	0.0373428	0.999966
9401	RECQL4	29.3579	-1.45836	0.70085	-2.08085	0.0374475	0.999966
100529239	RPS10-NUDT3	61.9146	1.0055	0.483427	2.07994	0.037531	0.999966
64288	ZSCAN31	10.5313	-2.26687	1.09046	-2.07882	0.0376341	0.999966
445815	PALM2AKAP2	36.4705	1.32937	0.641581	2.07202	0.0382639	0.999966
11169	WDHD1	63.063	-1.00928	0.48745	-2.07052	0.0384035	0.999966
10133	OPTN	78.2384	0.930165	0.44935	2.07002	0.0384501	0.999966
5365	PLXNB3	3.49416	-4.57169	2.2088	-2.06976	0.0384749	0.999966
10068	IL18BP	9.25253	-2.56809	1.24544	-2.062	0.0392078	0.999966
64135	IFIH1	28.7536	1.37261	0.665822	2.06152	0.0392533	0.999966
64859	NABP1	137.43	0.769987	0.374451	2.05631	0.0397526	0.999966
80778	ZNF34	2.86041	4.96056	2.41273	2.056	0.0397829	0.999966
3148	HMGB2	124.754	-0.790945	0.384986	-2.05448	0.0399292	0.999966
107282092	BOLA2-SMG1P6	100.924	-0.84912	0.413715	-2.05243	0.040128	0.999966
5565	PRKAB2	84.2924	0.921387	0.448998	2.0521	0.0401602	0.999966
1636	ACE	9.75585	-2.45985	1.20025	-2.04945	0.0404185	0.999966
80063	ATF7IP2	62.7834	-1.01862	0.497032	-2.04941	0.0404219	0.999966
54822	TRPM7	191.835	0.685644	0.335667	2.04263	0.0410886	0.999966
4650	MYO9B	76.0174	-1.00715	0.493344	-2.04147	0.0412039	0.999966
162967	ZNF320	24.767	-1.56798	0.769978	-2.03639	0.0417108	0.999966
23392	ECPAS	333.299	-0.598424	0.293952	-2.03579	0.0417713	0.999966
8496	PPFIBP1	104.328	0.861828	0.423679	2.03415	0.0419364	0.999966
5426	POLE	111.875	-0.903585	0.445353	-2.02892	0.0424666	0.999966
146059	CDAN1	11.4681	2.09519	1.03482	2.02469	0.0428994	0.999966
5707	PSMD1	719.916	0.525282	0.260129	2.01931	0.0434548	0.999966
64755	RUSF1	71.8321	1.02083	0.505573	2.01916	0.0434705	0.999966
9786	KIAA0586	58.8343	-0.982451	0.486722	-2.0185	0.0435388	0.999966
55180	LINS1	18.3252	-1.80507	0.895679	-2.0153	0.0438729	0.999966
23351	KHNYN	120.64	0.801856	0.398842	2.01046	0.0443825	0.999966
83876	MRO	5.49972	3.08667	1.53936	2.00517	0.0449454	0.999966
115752	DIS3L	43.5472	-1.10377	0.55087	-2.00369	0.0451033	0.999966
6029	RN7SL1	21709	-0.580207	0.290052	-2.00035	0.0454622	0.999966
10592	SMC2	179.822	-0.679138	0.339621	-1.99969	0.0455333	0.999966
26091	HERC4	83.0915	0.853899	0.427108	1.99926	0.0455805	0.999966
9678	PHF14	114.436	0.79714	0.399942	1.99314	0.0462462	0.999966
100131998	RRN3P3	14.1488	-1.84671	0.928154	-1.98966	0.0466284	0.999966
125050	RN7SK	15227.7	-0.61868	0.311117	-1.98858	0.046748	0.999966
3607	FOXK2	111.096	-0.797391	0.401715	-1.98497	0.0471479	0.999966
9612	NCOR2	335.108	0.665082	0.335347	1.98327	0.0473376	0.999966
3843	IPO5	392.238	-0.573853	0.289601	-1.98153	0.0475315	0.999966
163486	DENND1B	85.4573	0.847212	0.427595	1.98134	0.0475528	0.999966
51203	NUSAP1	159.975	-0.704389	0.356154	-1.97776	0.0479553	0.999966
148789	B3GALNT2	87.7863	0.842562	0.42608	1.97747	0.0479882	0.999966
3223	HOXC6	11.6644	2.01328	1.01891	1.97592	0.0481639	0.999966
92856	IMP4	83.1758	-0.913073	0.462535	-1.97406	0.0483746	0.999966
282974	STK32C	9.49422	-2.40238	1.21789	-1.97258	0.0485434	0.999966
8549	LGR5	8.24303	-3.04296	1.54276	-1.97241	0.0485631	0.999966
5918	RARRES1	9.28623	-2.33039	1.18156	-1.97229	0.0485763	0.999966
91754	NEK9	71.1161	1.00241	0.508592	1.97095	0.04873	0.999966
64420	SUSD1	35.1377	-1.2254	0.621863	-1.97053	0.0487774	0.999966
11004	KIF2C	51.3469	-1.16617	0.592006	-1.96986	0.0488547	0.999966
23037	PDZD2	5.30377	-3.24923	1.65233	-1.96645	0.0492468	0.999966
55558	PLXNA3	46.9075	1.08626	0.553022	1.96422	0.0495046	0.999966
7705	ZNF146	194.961	0.748365	0.381825	1.95997	0.0499993	0.999966
57538	ALPK3	24.6558	1.56324	0.797721	1.95964	0.0500381	0.999966
54443	ANLN	275.971	-0.590439	0.301639	-1.95744	0.0502961	0.999966
10346	TRIM22	63.1429	-1.37158	0.700912	-1.95685	0.050365	0.999966
196441	ZFC3H1	116.027	-0.815071	0.416623	-1.95637	0.0504211	0.999966
9537	TP53I11	77.6525	-0.879399	0.44975	-1.95531	0.0505468	0.999966
904	CCNT1	110.222	-0.777275	0.397859	-1.95364	0.0507435	0.999966
55332	DRAM1	33.4809	1.58058	0.810064	1.95118	0.0510351	0.999966
255189	PLA2G4F	14.6904	1.79442	0.920184	1.95006	0.0511689	0.999966
6093	ROCK1	218.78	0.790997	0.405996	1.94829	0.0513807	0.999966
5213	PFKM	50.162	-1.03182	0.529963	-1.94697	0.0515388	0.999966
125950	RAVER1	94.3982	-0.923847	0.474598	-1.94659	0.0515841	0.999966
2218	FKTN	74.2868	0.881657	0.453522	1.94402	0.0518928	0.999966
6533	SLC6A6	146.868	-0.740093	0.380723	-1.94392	0.0519054	0.999966
6234	RPS28	345.343	-0.58466	0.301014	-1.94231	0.0521	0.999966
90025	UBE3D	12.8666	-1.93742	0.99755	-1.94218	0.0521149	0.999966
8332	H2AC16	33.2827	-1.25273	0.64537	-1.94111	0.0522455	0.999966
1808	DPYSL2	268.408	-0.61246	0.315704	-1.93999	0.0523814	0.999966
7784	ZP3	4.72507	-3.67737	1.89908	-1.9364	0.0528188	0.999966
107080638	TBC1D7	2.62534	4.83966	2.50191	1.93439	0.0530654	0.999966
115749	C12orf56	4.53245	-3.19328	1.65168	-1.93336	0.0531924	0.999966
283927	NUDT7	6.91953	-2.61873	1.35578	-1.93152	0.0534183	0.999966
6187	RPS2	1170.4	-0.504474	0.261217	-1.93125	0.0534526	0.999966
219285	SAMD9L	105.291	0.872402	0.45252	1.92787	0.053871	0.999966
2197	FAU	182.844	-0.64616	0.33646	-1.92046	0.0547992	0.999966
23530	NNT	88.6663	0.81268	0.423192	1.92036	0.0548125	0.999966
57649	PHF12	90.1383	0.811599	0.42333	1.91718	0.0552152	0.999966
23225	NUP210	52.7311	-1.10687	0.577755	-1.91582	0.0553885	0.999966
25766	PRPF40B	19.7525	1.51657	0.791966	1.91494	0.0554999	0.999966
8336	H2AC17	85.731	-0.853766	0.446451	-1.91234	0.0558328	0.999966
102659353	THRIL	27.0333	1.30772	0.683944	1.91203	0.0558726	0.999966
172	AFG3L1P	29.4192	-1.24247	0.649844	-1.91195	0.0558824	0.999966
79799	UGT2A3	59.876	0.925042	0.483994	1.91127	0.0559702	0.999966
7701	ZNF142	52.8273	-1.10167	0.576439	-1.91117	0.0559824	0.999966
420	ART4	10.367	5.71569	2.99306	1.90965	0.0561787	0.999966
101928834		3.90189	3.76373	1.97096	1.90959	0.0561862	0.999966
5091	PC	8.02643	2.34153	1.23009	1.90354	0.0569696	0.999966
387338	NSUN4	42.737	1.07199	0.563792	1.90139	0.0572506	0.999966
90529	STPG1	30.4456	-1.3771	0.725706	-1.8976	0.0577482	0.999966
2065	ERBB3	414.072	-0.615599	0.324464	-1.89728	0.0577911	0.999966
90102	PHLDB2	95.0825	-0.782591	0.412804	-1.89579	0.0579877	0.999966
51631	LUC7L2	155.434	0.665033	0.351068	1.89431	0.0581833	0.999966
146909	KIF18B	44.1724	-1.1836	0.626027	-1.89065	0.0586714	0.999966
64764	CREB3L2	174.029	0.724868	0.383491	1.89018	0.0587333	0.999966
84138	SLC7A6OS	32.0175	-1.28139	0.679278	-1.8864	0.059241	0.999966
54839	LRRC49	2.80507	-4.50376	2.38827	-1.88578	0.0593244	0.999966
80017	DGLUCY	23.2734	-1.45158	0.771935	-1.88044	0.060048	0.999966
84803	GPAT3	39.0318	1.09991	0.585842	1.87748	0.0604523	0.999966
63035	BCORL1	14.6739	-1.77512	0.945583	-1.87728	0.0604804	0.999966
1154	CISH	6.5153	-2.56642	1.36759	-1.8766	0.0605724	0.999966
7443	VRK1	135.716	-0.681934	0.364117	-1.87284	0.0610902	0.999966
5651	TMPRSS15	71.8204	0.949922	0.507262	1.87265	0.0611173	0.999966
145853	C15orf61	6.90349	2.51386	1.34342	1.87124	0.0613119	0.999966
347344	ZNF81	21.4693	-1.45539	0.780031	-1.86581	0.0620675	0.999966
430	ASCL2	4.1333	-4.0643	2.17974	-1.86458	0.0622407	0.999966
53340	SPA17	26.0526	1.29314	0.693652	1.86424	0.0622877	0.999966
84263	HSDL2	88.1867	-0.783239	0.420226	-1.86385	0.0623428	0.999966
9842	PLEKHM1	59.0292	-0.907596	0.48706	-1.86342	0.0624034	0.999966
54664	TMEM106B	412.262	0.520486	0.279502	1.86219	0.0625759	0.999966
55055	ZWILCH	63.5423	1.07544	0.577594	1.86193	0.0626134	0.999966
56938	BMAL2	91.6608	-0.796521	0.428683	-1.85806	0.0631601	0.999966
65250	CPLANE1	28.9347	1.25439	0.675587	1.85675	0.0633474	0.999966
140707	BRI3BP	259.119	-0.593213	0.31974	-1.8553	0.063554	0.999966
79734	KCTD17	5.88019	2.70563	1.4584	1.8552	0.0635676	0.999966
29959	NRBP1	129.74	-0.688144	0.371225	-1.85371	0.0637809	0.999966
23	ABCF1	125.082	0.690976	0.372758	1.85369	0.0637838	0.999966
92255	LMBRD2	112.296	-0.782864	0.422389	-1.85342	0.0638224	0.999966
9811	CTIF	25.0939	-1.29509	0.699186	-1.85228	0.0639852	0.999966
55632	G2E3	29.8381	-1.20167	0.648861	-1.85197	0.0640296	0.999966
91750	LIN52	22.9385	-1.42521	0.76961	-1.85185	0.0640467	0.999966
57190	SELENON	198.197	-0.60557	0.327216	-1.85067	0.0642168	0.999966
51292	GMPR2	48.4597	1.01855	0.550613	1.84985	0.0643351	0.999966
10376	TUBA1B	832.595	-0.49951	0.270122	-1.8492	0.0644292	0.999966
1337	COX6A1	297.998	-0.549613	0.297257	-1.84895	0.0644651	0.999966
100529241	HSPE1-MOB4	2.96219	4.97175	2.69208	1.84681	0.0647748	0.999966
84826	SFT2D3	2.96219	4.97175	2.69208	1.84681	0.0647748	0.999966
83879	CDCA7	48.6146	-0.971128	0.526174	-1.84564	0.0649442	0.999966
29091	STXBP6	23.7219	-1.41523	0.767551	-1.84383	0.0652077	0.999966
3570	IL6R	11.7947	1.94247	1.05384	1.84322	0.0652963	0.999966
2104	ESRRG	3.82881	3.69808	2.00698	1.8426	0.065387	0.999966
23151	GRAMD4	90.8487	-0.830383	0.450986	-1.84126	0.0655829	0.999966
55105	GPATCH2	67.787	1.0144	0.5515	1.83934	0.0658652	0.999966
51343	FZR1	56.8635	-0.924173	0.502496	-1.83917	0.0658909	0.999966
9891	NUAK1	12.4661	-1.82336	0.991469	-1.83905	0.0659084	0.999966
6416	MAP2K4	101.515	0.854005	0.464459	1.83871	0.0659582	0.999966
22835	ZFP30	27.9365	-1.29584	0.704837	-1.83849	0.0659898	0.999966
4440	MSI1	26.3018	-1.25174	0.682755	-1.83337	0.0667478	0.999966
23140	ZZEF1	169.841	0.679032	0.371733	1.82667	0.0677497	0.999966
5291	PIK3CB	115.515	0.744555	0.407711	1.82618	0.0678228	0.999966
10198	MPHOSPH9	49.4326	-1.07675	0.590372	-1.82385	0.0681754	0.999966
8439	NSMAF	87.263	-0.897203	0.492103	-1.8232	0.068273	0.999966
10471	PFDN6	43.4974	1.13808	0.624512	1.82236	0.068401	0.999966
90639	COX19	32.5138	1.17	0.642787	1.82019	0.0687294	0.999966
2035	EPB41	133.39	-0.7972	0.438003	-1.82008	0.0687471	0.999966
51514	DTL	91.3819	-0.952404	0.52355	-1.81913	0.0688922	0.999966
9521	EEF1E1	59.8935	-0.883176	0.485609	-1.8187	0.0689576	0.999966
9092	SART1	67.3677	0.938488	0.516173	1.81817	0.0690388	0.999966
29104	N6AMT1	12.3802	1.81012	0.996005	1.81738	0.0691583	0.999966
57644	MYH7B	4.61546	-3.62667	1.99557	-1.81736	0.0691618	0.999966
23137	SMC5	180.301	0.719713	0.396718	1.81417	0.0696516	0.999966
84859	LRCH3	42.2271	-1.07089	0.5905	-1.81353	0.0697494	0.999966
8204	NRIP1	312.02	0.558921	0.30835	1.81262	0.0698901	0.999966
5625	PRODH	5.07383	3.74767	2.06803	1.81219	0.0699567	0.999966
56889	TM9SF3	2055.35	0.489995	0.270621	1.81063	0.0701979	0.999966
55245	UQCC1	46.9766	-1.00616	0.555753	-1.81045	0.0702257	0.999966
2355	FOSL2	404.597	-0.511975	0.282932	-1.80953	0.0703681	0.999966
27309	ZNF330	34.404	-1.1682	0.645602	-1.80947	0.0703784	0.999966
9075	CLDN2	57.8672	-0.916881	0.506965	-1.80857	0.070518	0.999966
101059953	NPIPA8	9.27645	-2.30738	1.27686	-1.80706	0.0707522	0.999966
64427	TTC31	26.2489	-1.25806	0.696507	-1.80624	0.0708809	0.999966
112	ADCY6	75.2506	0.909436	0.503596	1.80588	0.0709365	0.999966
1026	CDKN1A	554.699	-0.50375	0.279026	-1.80539	0.0710142	0.999966
11177	BAZ1A	191.129	0.604595	0.335034	1.80458	0.0711408	0.999966
10051	SMC4	212.974	0.584301	0.323856	1.8042	0.0711997	0.999966
11120	BTN2A1	38.5893	-1.07282	0.59494	-1.80324	0.0713499	0.999966
3911	LAMA5	220.121	0.576568	0.319975	1.80192	0.0715587	0.999966
200958	MUC20	137.609	-0.678596	0.376767	-1.8011	0.0716871	0.999966
10531	PITRM1	180.936	0.644987	0.358336	1.79995	0.0718686	0.999966
117247	SLC16A10	10.3764	-2.25555	1.25327	-1.79973	0.0719027	0.999966
123876	ACSM2A	2.22255	4.45432	2.47625	1.79882	0.0720479	0.999966
10137	RBM12	260.953	-0.548491	0.305027	-1.79817	0.0721494	0.999966
5362	PLXNA2	113.216	0.701709	0.390354	1.79762	0.0722366	0.999966
81929	SEH1L	122.232	-0.704669	0.392515	-1.79526	0.0726117	0.999966
8338	H2AC20	79.4909	-0.789066	0.440157	-1.79269	0.0730222	0.999966
8854	ALDH1A2	3.84525	4.17263	2.32784	1.79249	0.0730544	0.999966
221935	SDK1	7.66704	2.52972	1.41244	1.79102	0.0732894	0.999966
219855	SLC37A2	3.5618	-3.55695	1.9874	-1.78975	0.0734938	0.999966
2802	GOLGA3	198.135	0.656987	0.367235	1.78901	0.0736133	0.999966
84885	ZDHHC12	27.9279	-1.25447	0.701768	-1.78759	0.0738427	0.999966
5297	PI4KA	85.0685	-0.796476	0.447428	-1.78012	0.075056	0.999966
54867	TMEM214	155.412	-0.627448	0.352643	-1.77927	0.0751951	0.999966
1788	DNMT3A	68.8772	0.86407	0.48577	1.77876	0.0752785	0.999966
5997	RGS2	96.6039	0.725271	0.408401	1.77588	0.0757531	0.999966
55276	PGM2	111.941	0.735043	0.41412	1.77495	0.0759057	0.999966
80055	PGAP1	154.719	-0.697349	0.392996	-1.77444	0.07599	0.999966
10399	RACK1	801.47	-0.465183	0.262225	-1.77398	0.0760656	0.999966
349075	ZNF713	7.80429	2.26365	1.27635	1.77354	0.0761398	0.999966
199223	TTC21A	4.28001	-3.51632	1.98312	-1.77313	0.0762071	0.999966
2904	GRIN2B	29.4829	-1.27298	0.71809	-1.77273	0.0762737	0.999966
157680	VPS13B	71.3445	0.818598	0.462328	1.7706	0.0766275	0.999966
8356	H3C12	64.0862	-0.889071	0.502341	-1.76985	0.0767516	0.999966
5163	PDK1	289.341	-0.692223	0.391928	-1.7662	0.0773624	0.999966
1506	CTRL	16.1443	1.55752	0.881862	1.76618	0.0773663	0.999966
143279	HECTD2	3.00664	-3.58464	2.03044	-1.76545	0.0774887	0.999966
252969	NEIL2	18.6691	-1.49919	0.850048	-1.76365	0.0777906	0.999966
23288	IQCE	78.2055	0.852366	0.483327	1.76354	0.07781	0.999966
7260	EIPR1	50.3903	1.00805	0.571642	1.76342	0.0778295	0.999966
10297	APC2	5.13874	2.95629	1.67789	1.76191	0.0780848	0.999966
55909	BIN3	16.6788	1.72921	0.982844	1.75939	0.0785108	0.999966
23133	PHF8	51.0934	0.979428	0.556878	1.75879	0.078614	0.999966
100533467	BIVM-ERCC5	9.86011	2.22475	1.266	1.75731	0.0788647	0.999966
3174	HNF4G	229.914	0.653188	0.371861	1.75654	0.0789966	0.999966
125488	TTC39C	48.2103	-0.937917	0.534265	-1.75553	0.079169	0.999966
57489	ODF2L	68.3942	-0.815061	0.464458	-1.75486	0.0792826	0.999966
25834	MGAT4C	10.0466	2.81366	1.60569	1.7523	0.0797222	0.999966
3096	HIVEP1	7.10852	2.44762	1.39757	1.75134	0.0798871	0.999966
51569	UFM1	192.537	0.60566	0.345964	1.75065	0.0800069	0.999966
375449	MAST4	94.5804	-0.723324	0.413235	-1.75039	0.0800505	0.999966
196	AHR	783.556	0.475387	0.272287	1.7459	0.0808281	0.999966
26974	ZNF285	8.33663	-2.47991	1.42061	-1.74567	0.0808686	0.999966
89782	LMLN	38.9605	1.18557	0.679539	1.74466	0.0810438	0.999966
11254	SLC6A14	238.06	0.713227	0.409005	1.74381	0.0811918	0.999966
211	ALAS1	309.745	-0.588341	0.337409	-1.7437	0.0812107	0.999966
9897	WASHC5	135.683	0.702398	0.402927	1.74324	0.0812918	0.999966
79944	L2HGDH	36.7597	1.03588	0.594348	1.74288	0.0813552	0.999966
10195	ALG3	124.619	-0.798372	0.458421	-1.74157	0.0815842	0.999966
2595	GANC	33.4014	-1.12586	0.646612	-1.74116	0.081655	0.999966
7423	VEGFB	22.5514	-1.5664	0.899723	-1.74098	0.0816879	0.999966
80267	EDEM3	241.25	0.546712	0.314092	1.74061	0.0817521	0.999966
118788	PIK3AP1	204.302	-0.60559	0.347938	-1.74051	0.0817694	0.999966
7094	TLN1	338.815	-0.656955	0.377807	-1.73887	0.0820584	0.999966
51135	IRAK4	29.2221	1.13679	0.654316	1.73737	0.0823218	0.999966
92399	MRRF	109.745	-0.694595	0.400334	-1.73504	0.0827339	0.999966
10226	PLIN3	71.5433	-0.840013	0.484361	-1.73427	0.08287	0.999966
652	BMP4	232.485	-0.543876	0.313716	-1.73366	0.0829784	0.999966
9306	SOCS6	135.268	0.651809	0.376079	1.73317	0.0830656	0.999966
27300	ZNF544	40.9592	1.0806	0.623811	1.73225	0.0832293	0.999966
5603	MAPK13	185.522	-0.576999	0.333221	-1.73158	0.0833484	0.999966
441666		46.1307	-0.991139	0.572671	-1.73073	0.0834999	0.999966
10169	SERF2	118.473	-0.670861	0.387781	-1.73	0.0836303	0.999966
271	AMPD2	75.1598	0.825502	0.477349	1.72935	0.0837469	0.999966
158747	MOSPD2	47.047	-0.942378	0.545011	-1.7291	0.0837913	0.999966
2316	FLNA	231.925	-0.554527	0.321026	-1.72736	0.0841033	0.999966
6446	SGK1	172.613	0.623124	0.360995	1.72613	0.0843246	0.999966
170463	SSBP4	34.9577	-1.14401	0.662794	-1.72604	0.084341	0.999966
100507507	FAM131B-AS2	2.20756	4.5564	2.6403	1.72571	0.0843993	0.999966
8829	NRP1	60.9962	-0.832903	0.482704	-1.72549	0.0844386	0.999966
123099	DEGS2	10.8483	1.79929	1.0436	1.72412	0.0846868	0.999966
152002	XXYLT1	44.0274	-0.946956	0.549457	-1.72344	0.0848094	0.999966
134549	SHROOM1	30.6127	-1.10726	0.642871	-1.72236	0.085004	0.999966
131870	NUDT16	63.3071	0.81413	0.473781	1.71837	0.0857295	0.999966
23347	SMCHD1	620.97	0.663079	0.386232	1.71679	0.0860173	0.999966
1073	CFL2	7.7943	2.12199	1.23717	1.7152	0.0863094	0.999966
54206	ERRFI1	268.54	0.525008	0.306131	1.71498	0.0863495	0.999966
653082	ZDHHC11B	21.7838	-1.68776	0.984154	-1.71494	0.0863568	0.999966
6294	SAFB	133.955	0.638945	0.372728	1.71424	0.0864844	0.999966
63892	THADA	50.094	-0.888347	0.518451	-1.71346	0.0866273	0.999966
24137	KIF4A	42.0128	-1.0237	0.597489	-1.71334	0.0866506	0.999966
6498	SKIL	116.948	0.734501	0.428755	1.7131	0.0866936	0.999966
7268	TTC4	32.5174	-1.08759	0.635015	-1.7127	0.0867673	0.999966
23560	GTPBP4	156.422	0.789525	0.461493	1.71081	0.0871169	0.999966
5127	CDK16	151.263	-0.639836	0.374555	-1.70826	0.0875889	0.999966
25829	TMEM184B	91.7316	0.704566	0.412562	1.70778	0.0876763	0.999966
1316	KLF6	352.168	0.493215	0.288833	1.70762	0.0877077	0.999966
29099	COMMD9	37.1045	-1.00476	0.588528	-1.70724	0.0877774	0.999966
9968	MED12	52.569	0.924716	0.541978	1.70619	0.0879733	0.999966
85019	TMEM241	21.6435	1.35112	0.791928	1.70612	0.0879858	0.999966
51473	DCDC2	37.3831	1.13758	0.667681	1.70378	0.0884215	0.999966
4194	MDM4	71.3496	0.861875	0.505916	1.70359	0.0884569	0.999966
29899	GPSM2	118.647	-0.661713	0.389178	-1.70028	0.0890775	0.999966
23550	PSD4	85.5347	0.877784	0.516434	1.6997	0.089187	0.999966
836	CASP3	206.058	0.608273	0.358258	1.69786	0.0895335	0.999966
65055	REEP1	24.9409	1.21175	0.713772	1.69768	0.089569	0.999966
51512	GTSE1	38.1026	-1.05731	0.622803	-1.69767	0.0895704	0.999966
6723	SRM	75.6666	-0.968053	0.570227	-1.69766	0.0895715	0.999966
723790	H2AC19	30.1013	3.15943	1.86143	1.69731	0.089638	0.999966
4599	MX1	114.738	0.651436	0.383896	1.69691	0.0897143	0.999966
11190	CEP250	60.3296	0.909057	0.535995	1.69602	0.0898828	0.999966
57447	NDRG2	34.3537	-1.09086	0.643253	-1.69584	0.0899155	0.999966
79875	THSD4	12.3652	1.67121	0.985633	1.69557	0.0899678	0.999966
25797	QPCT	87.7531	-0.72905	0.430127	-1.69496	0.0900827	0.999966
2132	EXT2	135.244	0.61664	0.363879	1.69463	0.0901464	0.999966
8350	H3C1	28.0243	-1.14069	0.673716	-1.69313	0.0904316	0.999966
23033	DOP1A	80.4797	0.749855	0.442963	1.69282	0.0904902	0.999966
116068	LYSMD3	53.0953	0.864502	0.510848	1.69229	0.0905913	0.999966
25855	BRMS1	31.248	-1.12566	0.665749	-1.69081	0.0908726	0.999966
30827	CXXC1	29.35	-1.11449	0.659154	-1.69079	0.0908775	0.999966
54816	ZNF280D	47.9944	-0.898697	0.531531	-1.69077	0.0908809	0.999966
11113	CIT	101.453	-0.750527	0.444085	-1.69005	0.0910179	0.999966
400	ARL1	198.29	0.558139	0.330386	1.68936	0.0911512	0.999966
54520	CCDC93	87.8475	-0.71484	0.423287	-1.68878	0.0912611	0.999966
8363	H4C11	24.4815	-8.06592	4.78698	-1.68497	0.0919946	0.999966
4810	NHS	39.9427	-1.20859	0.718466	-1.68218	0.0925348	0.999966
8476	CDC42BPA	483.309	0.467258	0.27783	1.68181	0.0926051	0.999966
23358	USP24	229.146	0.671168	0.399106	1.68168	0.092631	0.999966
22995	CEP152	48.2504	-1.09597	0.651869	-1.68127	0.0927114	0.999966
8850	KAT2B	35.0202	-1.06731	0.635501	-1.67947	0.0930597	0.999966
51209	RAB9B	8.00334	-2.22826	1.32702	-1.67915	0.093123	0.999966
203197	TMEM268	15.6198	-1.47629	0.880048	-1.67751	0.0934429	0.999966
55014	STX17	118.369	0.688357	0.410502	1.67687	0.0935684	0.999966
2140	EYA3	95.5044	-0.725851	0.433036	-1.67619	0.0937012	0.999966
55230	USP40	48.1932	0.917254	0.547232	1.67617	0.0937048	0.999966
11160	ERLIN2	206.784	-0.590967	0.352914	-1.67453	0.0940256	0.999966
5462	POU5F1B	21.412	1.2907	0.770973	1.67413	0.0941059	0.999966
4790	NFKB1	69.6737	-0.784777	0.468955	-1.67346	0.0942371	0.999966
9777	TM9SF4	175.418	0.574105	0.343165	1.67297	0.0943333	0.999966
8969	H2AC11	71.6629	-0.765476	0.458055	-1.67115	0.094693	0.999966
54793	KCTD9	130.391	0.662284	0.396976	1.66832	0.0952517	0.999966
7879	RAB7A	516.083	-0.560799	0.336297	-1.66757	0.0954004	0.999966
57805	CCAR2	124.418	0.700787	0.420332	1.66722	0.0954705	0.999966
23332	CLASP1	113.341	-0.677746	0.40653	-1.66715	0.0954848	0.999966
153733	CCDC112	16.9609	-1.42325	0.854097	-1.66638	0.095638	0.999966
26115	TANC2	58.9227	-1.01307	0.608104	-1.66595	0.0957224	0.999966
9716	AQR	158.888	0.610195	0.36667	1.66415	0.0960817	0.999966
6549	SLC9A2	105.074	0.836063	0.502405	1.66412	0.0960882	0.999966
6262	RYR2	1.83789	-4.36898	2.62737	-1.66287	0.0963375	0.999966
64645	MFSD14A	97.2614	0.755905	0.455046	1.66116	0.0966812	0.999966
64841	GNPNAT1	263.005	-0.565998	0.340805	-1.66077	0.0967601	0.999966
23325	WASHC4	171.528	0.568815	0.342769	1.65947	0.097021	0.999966
9828	ARHGEF17	16.6443	1.45634	0.877729	1.65921	0.0970728	0.999966
730051	ZNF814	24.2926	1.3724	0.827287	1.65892	0.0971316	0.999966
4129	MAOB	36.9556	0.981748	0.591934	1.65854	0.0972078	0.999966
118672	PSTK	2.78895	3.53044	2.13002	1.65746	0.0974256	0.999966
79866	BORA	38.7541	-1.01394	0.611834	-1.65721	0.0974773	0.999966
10776	ARPP19	484.471	-0.501657	0.302725	-1.65714	0.0974917	0.999966
5954	RCN1	168.523	-0.575552	0.347719	-1.65522	0.0978793	0.999966
23433	RHOQ	67.0948	-0.774168	0.46782	-1.65484	0.0979565	0.999966
57639	CCDC146	5.70516	2.56066	1.54846	1.65369	0.0981909	0.999966
5889	RAD51C	22.4148	-1.22109	0.738409	-1.65368	0.0981928	0.999966
144717	PHETA1	29.1667	-1.17196	0.709019	-1.65293	0.0983449	0.999966
2950	GSTP1	464.089	-0.537116	0.325114	-1.65208	0.0985174	0.999966
10745	PHTF1	28.5444	1.08584	0.657343	1.65186	0.0985624	0.999966
2650	GCNT1	188.43	-0.623651	0.378034	-1.64972	0.0989997	0.999966
91351	DDX60L	245.035	0.521978	0.316472	1.64937	0.0990724	0.999966
8365	H4C8	98.3174	-0.698688	0.424334	-1.64655	0.0996502	0.999966
56922	MCCC1	40.2519	1.14533	0.696595	1.64418	0.100139	0.999966
91298	RLIG1	28.6256	1.08774	0.661774	1.64367	0.100245	0.999966
9824	ARHGAP11A	110.897	-0.721396	0.438932	-1.64352	0.100275	0.999966
57162	PELI1	196.169	-0.537301	0.327146	-1.64239	0.100509	0.999966
5578	PRKCA	128.294	0.612985	0.37344	1.64146	0.100703	0.999966
440345	NPIPB4	19.4489	-1.33494	0.814045	-1.63988	0.101029	0.999966
56254	RNF20	86.2151	0.695609	0.42426	1.63958	0.101092	0.999966
3925	STMN1	80.3938	-0.730601	0.445603	-1.63958	0.101093	0.999966
10153	CEBPZ	163.618	-0.620172	0.379927	-1.63234	0.102607	0.999966
1435	CSF1	4.26877	2.78425	1.70617	1.63187	0.102706	0.999966
8340	H2BC13	46.761	-0.891099	0.546093	-1.63177	0.102728	0.999966
112724	RDH13	13.4082	1.63027	0.999585	1.63095	0.102901	0.999966
10100	TSPAN2	11.5963	1.66284	1.0199	1.6304	0.103018	0.999966
197342	EME2	48.6261	0.854757	0.524494	1.62968	0.103169	0.999966
11214	AKAP13	261.903	0.515372	0.316376	1.62899	0.103316	0.999966
10287	RGS19	6.75962	-2.19536	1.34854	-1.62796	0.103534	0.999966
5328	PLAU	40.5028	0.944044	0.580123	1.62732	0.10367	0.999966
100101268	SPDYE12	1.99072	-4.44738	2.73449	-1.6264	0.103864	0.999966
3007	H1-3	254.896	-0.50347	0.309627	-1.62605	0.103938	0.999966
643770	LINC02453	2.88307	-4.19008	2.57689	-1.62602	0.103945	0.999966
80255	SLC35F5	244.346	-0.560184	0.344787	-1.62473	0.104221	0.999966
8405	SPOP	46.8753	-0.87924	0.541186	-1.62465	0.104237	0.999966
166	TLE5	543.133	-0.440956	0.271563	-1.62377	0.104424	0.999966
105369438	PIWIL4-AS1	2.3193	-4.66386	2.87295	-1.62337	0.104511	0.999966
23514	SPIDR	51.2516	-0.841713	0.518618	-1.62299	0.104591	0.999966
79876	UBA5	83.3709	-0.82428	0.508069	-1.62238	0.104723	0.999966
79730	NSUN7	25.6849	-1.12619	0.695158	-1.62005	0.105222	0.999966
1139	CHRNA7	9.41339	1.83632	1.13422	1.61902	0.105442	0.999966
10826	FAXDC2	11.764	-1.62077	1.00177	-1.6179	0.105684	0.999966
22906	TRAK1	347.988	0.470064	0.290804	1.61643	0.106002	0.999966
84820	POLR2J4	18.4202	1.42463	0.881445	1.61624	0.106042	0.999966
7272	TTK	70.4539	-0.735806	0.455421	-1.61566	0.106167	0.999966
79071	ELOVL6	171.741	0.719295	0.445367	1.61506	0.106298	0.999966
26007	TKFC	48.5525	0.892545	0.552834	1.61449	0.106421	0.999966
9586	CREB5	47.9569	-1.0003	0.620432	-1.61226	0.106905	0.999966
1058	CENPA	16.4704	-1.41397	0.878187	-1.61011	0.107374	0.999966
5991	RFX3	10.532	1.69328	1.05177	1.60992	0.107414	0.999966
80833	APOL3	6.86555	2.56292	1.59259	1.60927	0.107557	0.999966
256435	ST6GALNAC3	3.26152	3.92764	2.44135	1.6088	0.107661	0.999966
890	CCNA2	140.715	-0.606874	0.377309	-1.60843	0.107742	0.999966
54058	C21orf58	5.2896	-2.5314	1.57384	-1.60842	0.107743	0.999966
858	CAV2	292.926	0.611542	0.380296	1.60807	0.10782	0.999966
57107	PDSS2	53.8	-1.16587	0.725169	-1.60773	0.107895	0.999966
29761	USP25	123.4	0.63175	0.393264	1.60643	0.10818	0.999966
4487	MSX1	13.9054	-1.50548	0.937408	-1.606	0.108273	0.999966
55975	KLHL7	44.6008	0.962327	0.599217	1.60597	0.10828	0.999966
51277	DNAJC27	10.9652	1.68037	1.04687	1.60513	0.108464	0.999966
83851	SYT16	4.3423	2.66261	1.65981	1.60416	0.108679	0.999966
64863	METTL4	27.4063	1.10028	0.685964	1.60398	0.108718	0.999966
85465	SELENOI	313.662	0.476195	0.296931	1.60372	0.108775	0.999966
9477	MED20	29.2086	1.22102	0.761813	1.60278	0.108982	0.999966
3695	ITGB7	3.90312	3.65811	2.28321	1.60218	0.109116	0.999966
84174	SLA2	6.91659	2.1944	1.36976	1.60204	0.109148	0.999966
201158	TVP23C	23.8058	1.44911	0.905222	1.60083	0.109414	0.999966
85235	H2AC12	79.8148	-0.692819	0.432829	-1.60067	0.109449	0.999966
6524	SLC5A2	5.41747	-2.5721	1.60831	-1.59925	0.109765	0.999966
221150	SKA3	32.569	-1.09561	0.685284	-1.59877	0.109871	0.999966
80205	CHD9	263.702	0.618523	0.386943	1.59849	0.109934	0.999966
139411	PTCHD1	10.8171	-2.19919	1.37679	-1.59732	0.110194	0.999966
10131	TRAP1	179.262	-0.552913	0.346335	-1.59647	0.110384	0.999966
5618	PRLR	60.4047	-0.961335	0.602313	-1.59607	0.110473	0.999966
286016	TPI1P2	1.9239	4.37575	2.74311	1.59518	0.110672	0.999966
728642	CDK11A	40.7027	1.01452	0.637134	1.59231	0.111315	0.999966
58486	ZBED5	146.297	-0.641157	0.402673	-1.59225	0.111328	0.999966
9209	LRRFIP2	146.062	-0.567603	0.356555	-1.59191	0.111405	0.999966
4520	MTF1	112.229	0.762415	0.479836	1.58891	0.112081	0.999966
81037	CLPTM1L	146.832	0.578438	0.364134	1.58853	0.112166	0.999966
284023	RNF227	2.30392	4.60784	2.90071	1.58852	0.112169	0.999966
653437	AQP12B	3.30645	3.5888	2.26133	1.58703	0.112505	0.999966
8522	GAS7	4.52321	2.901	1.82971	1.5855	0.112854	0.999966
26959	HBP1	77.2015	-0.706022	0.445478	-1.58486	0.112997	0.999966
55062	WIPI1	31.9939	-1.02445	0.646449	-1.58474	0.113026	0.999966
23097	CDK19	26.8003	-1.10433	0.696884	-1.58467	0.113042	0.999966
23639	DNAAF11	9.23087	-1.76285	1.11369	-1.58289	0.113446	0.999966
27297	CRCP	59.6471	0.805324	0.509043	1.58203	0.113642	0.999966
6949	TCOF1	109.125	-0.614966	0.38875	-1.58191	0.113671	0.999966
8458	TTF2	69.7162	-0.785448	0.496874	-1.58078	0.113928	0.999966
8638	OASL	31.2018	1.08348	0.68561	1.58031	0.114036	0.999966
9140	ATG12	75.3857	0.758564	0.480023	1.58027	0.114046	0.999966
441272	SPDYE3	9.85842	-1.9773	1.25194	-1.5794	0.114245	0.999966
57606	SLAIN2	145.614	-0.613027	0.388223	-1.57906	0.114323	0.999966
10863	ADAM28	50.7414	0.814878	0.516255	1.57844	0.114464	0.999966
84172	POLR1B	109.537	0.615976	0.390432	1.57768	0.11464	0.999966
29953	TRHDE	37.8405	1.05414	0.668367	1.57719	0.114751	0.999966
7110	TMF1	238.117	0.507701	0.322211	1.57568	0.115099	0.999966
9962	SLC23A2	38.5717	0.939223	0.596122	1.57556	0.115128	0.999966
107986669		2.96293	-3.55593	2.25711	-1.57543	0.115157	0.999966
10493	VAT1	204.846	-0.520331	0.331108	-1.57148	0.116071	0.999966
991	CDC20	57.4265	-0.80056	0.509595	-1.57097	0.116189	0.999966
1739	DLG1	199.347	0.612107	0.389682	1.57079	0.116232	0.999966
55083	KIF26B	3.26045	-3.05332	1.94393	-1.57069	0.116254	0.999966
84705	GTPBP3	18.5663	-1.47405	0.938643	-1.57041	0.116321	0.999966
6480	ST6GAL1	11.4768	-1.64132	1.04622	-1.56881	0.116693	0.999966
10224	ZNF443	14.8956	1.42997	0.911666	1.56852	0.116759	0.999966
4793	NFKBIB	31.1073	-1.06399	0.678885	-1.56726	0.117055	0.999966
100533496	TVP23C-CDRT4	1.90326	-4.34792	2.77457	-1.56706	0.1171	0.999966
57567	ZNF319	12.0009	-1.5895	1.01477	-1.56636	0.117265	0.999966
55771	PRR11	88.7271	-0.720271	0.460038	-1.56568	0.117425	0.999966
55161	TMEM33	326.157	0.482593	0.308243	1.56562	0.117436	0.999966
8345	H2BC9	113.693	-0.607106	0.387839	-1.56535	0.1175	0.999966
55275	VPS53	190.021	-0.53821	0.344435	-1.56259	0.118149	0.999966
51095	TRNT1	85.5214	0.677001	0.433438	1.56193	0.118304	0.999966
27351	DESI1	123.948	-0.764783	0.48979	-1.56145	0.118418	0.999966
56951	C5orf15	167.238	-0.594168	0.380563	-1.56128	0.118457	0.999966
22864	R3HDM2	96.8826	-0.664495	0.425613	-1.56127	0.11846	0.999966
157	GRK3	135.842	-0.58486	0.374897	-1.56006	0.118747	0.999966
5896	RAG1	6.12922	-2.33091	1.49471	-1.55945	0.118891	0.999966
6137	RPL13	469.896	-0.45022	0.288727	-1.55933	0.118919	0.999966
7376	NR1H2	61.3658	-0.782188	0.502026	-1.55806	0.119219	0.999966
10277	UBE4B	108.004	0.609016	0.391119	1.55711	0.119444	0.999966
60681	FKBP10	3.21979	-2.99237	1.92188	-1.557	0.119471	0.999966
9097	USP14	254.23	0.485551	0.311859	1.55696	0.119481	0.999966
64241	ABCG8	2.73974	-3.77331	2.42396	-1.55667	0.119549	0.999966
10914	PAPOLA	506.982	0.430939	0.277251	1.55433	0.120106	0.999966
5140	PDE3B	20.1494	-1.3158	0.846589	-1.55424	0.120126	0.999966
7593	MZF1	7.27761	-1.98931	1.28043	-1.55362	0.120274	0.999966
11224	RPL35	696.656	-0.430264	0.277081	-1.55285	0.12046	0.999966
85441	HELZ2	71.3644	-0.848989	0.546805	-1.55264	0.12051	0.999966
23127	COLGALT2	3.00923	-3.5375	2.27893	-1.55226	0.120599	0.999966
51116	MRPS2	58.2958	-0.790464	0.50924	-1.55224	0.120604	0.999966
113939925	BMS1P4-AGAP5	1.8412	-4.34266	2.7977	-1.55223	0.120608	0.999966
84433	CARD11	66.9658	0.738093	0.476216	1.54991	0.121162	0.999966
3077	HFE	14.6017	1.43721	0.927403	1.54972	0.121209	0.999966
7084	TK2	38.0052	-1.28946	0.832276	-1.54932	0.121305	0.999966
201595	STT3B	666.775	0.427626	0.276217	1.54816	0.121585	0.999966
29888	STRN4	124.495	-0.592624	0.382894	-1.54775	0.121682	0.999966
26235	FBXL4	53.8398	-0.791121	0.51152	-1.54661	0.121958	0.999966
55914	ERBIN	656.552	0.43225	0.279534	1.54632	0.122027	0.999966
56924	PAK6	14.5605	-1.4016	0.906846	-1.54558	0.122206	0.999966
3074	HEXB	434.663	0.467786	0.30284	1.54466	0.122428	0.999966
138050	HGSNAT	64.3326	-0.7884	0.510458	-1.5445	0.122468	0.999966
284194	LGALS9B	14.9614	-1.44022	0.933018	-1.54362	0.122681	0.999966
975	CD81	226.058	-0.507659	0.32888	-1.5436	0.122685	0.999966
55666	NPLOC4	189.921	0.514488	0.333618	1.54215	0.123038	0.999966
3572	IL6ST	282.213	-0.51868	0.336704	-1.54046	0.123448	0.999966
23271	CAMSAP2	89.0117	0.655658	0.42581	1.53979	0.123612	0.999966
23567	ZNF346	20.7615	-1.16927	0.759528	-1.53947	0.123689	0.999966
196483	EEF2KMT	30.9332	-1.00614	0.65452	-1.53722	0.124239	0.999966
9625	AATK	58.7034	-0.838282	0.545747	-1.53603	0.124532	0.999966
80184	CEP290	71.6417	0.693513	0.451579	1.53575	0.124599	0.999966
79137	RETREG2	65.7073	-0.782669	0.509633	-1.53575	0.124599	0.999966
57515	SERINC1	348.396	0.457995	0.298393	1.53487	0.124816	0.999966
64175	P3H1	25.7118	-1.07174	0.698609	-1.53411	0.125004	0.999966
81566	CSRNP2	42.8844	0.867542	0.56567	1.53365	0.125115	0.999966
7029	TFDP2	144.785	-0.611261	0.398935	-1.53223	0.125465	0.999966
54892	NCAPG2	128.378	-0.629401	0.410854	-1.53193	0.125539	0.999966
219790	RTKN2	33.3868	-0.96135	0.627703	-1.53154	0.125637	0.999966
26260	FBXO25	54.5112	-0.794511	0.519109	-1.53053	0.125886	0.999966
13	AADAC	82.412	0.758664	0.495831	1.53009	0.125995	0.999966
3202	HOXA5	5.08342	2.42191	1.58374	1.52924	0.126206	0.999966
26013	L3MBTL1	10.6618	-1.67655	1.09658	-1.5289	0.12629	0.999966
2186	BPTF	245.899	0.484852	0.317381	1.52767	0.126595	0.999966
79713	IGFLR1	4.35382	-2.82032	1.84636	-1.5275	0.126636	0.999966
7126	TNFAIP1	126.675	-0.66287	0.434037	-1.52722	0.126707	0.999966
328	APEX1	104.278	-0.604852	0.39641	-1.52582	0.127053	0.999966
79568	MAIP1	40.9473	0.870676	0.5707	1.52563	0.127102	0.999966
2241	FER	73.1448	0.800268	0.524562	1.52559	0.127111	0.999966
140460	ASB7	35.0029	0.923687	0.605636	1.52515	0.127221	0.999966
148867	SLC30A7	207.975	0.557729	0.365809	1.52465	0.127347	0.999966
284996	RNF149	154.792	0.538298	0.353228	1.52394	0.127523	0.999966
6938	TCF12	138.343	-0.765101	0.502637	-1.52217	0.127965	0.999966
5616	PRKY	24.2846	1.45878	0.958463	1.522	0.12801	0.999966
94121	SYTL4	51.6063	0.779481	0.512253	1.52167	0.128091	0.999966
6472	SHMT2	112.947	-0.606835	0.398992	-1.52092	0.12828	0.999966
91683	SYT12	9.48093	-1.87283	1.23234	-1.51973	0.128578	0.999966
79883	PODNL1	2.09374	-3.81116	2.50799	-1.5196	0.12861	0.999966
338707	B4GALNT4	14.989	-1.36167	0.896117	-1.51952	0.128632	0.999966
646851	FAM227A	6.28188	2.09205	1.37712	1.51915	0.128726	0.999966
84146	ZNF644	162.335	-0.530321	0.349324	-1.51814	0.12898	0.999966
4094	MAF	47.2834	0.806627	0.531698	1.51708	0.129247	0.999966
64094	SMOC2	3.52694	-3.65293	2.40814	-1.51691	0.129289	0.999966
29997	NOP53	83.764	-0.704317	0.464474	-1.51637	0.129425	0.999966
63898	SH2D4A	53.6874	-0.808339	0.533087	-1.51633	0.129435	0.999966
64770	CCDC14	98.9465	-0.697864	0.460262	-1.51623	0.129461	0.999966
84699	CREB3L3	24.208	1.16991	0.771613	1.51618	0.129473	0.999966
6222	RPS18	1275.8	-0.407755	0.268944	-1.51613	0.129486	0.999966
5256	PHKA2	126.582	-0.577738	0.381083	-1.51605	0.129508	0.999966
51088	KLHL5	137.862	0.547774	0.361376	1.5158	0.12957	0.999966
259230	SGMS1	44.4941	-0.850872	0.561592	-1.51511	0.129745	0.999966
100101490	MCTS2	3.29158	-3.46527	2.28731	-1.515	0.129773	0.999966
157922	CAMSAP1	69.1035	-0.757396	0.499978	-1.51486	0.129808	0.999966
11213	IRAK3	9.50458	1.84888	1.22086	1.51441	0.129923	0.999966
54947	LPCAT2	54.7799	0.878157	0.58025	1.51341	0.130175	0.999966
84231	TRAF7	168.801	-0.526879	0.348167	-1.51329	0.130205	0.999966
375248	ANKRD36	89.5024	0.643511	0.425543	1.51221	0.13048	0.999966
4736	RPL10A	706.492	-0.409024	0.270682	-1.51108	0.130767	0.999966
9610	RIN1	27.543	-1.33705	0.885159	-1.51052	0.130911	0.999966
50853	VILL	104.793	0.615643	0.407631	1.5103	0.130968	0.999966
5757	PTMA	2410.98	-0.374847	0.248349	-1.50936	0.131208	0.999966
347	APOD	1.781	-4.28378	2.83954	-1.50861	0.131397	0.999966
149041	RC3H1	130.96	-0.675683	0.447933	-1.50845	0.13144	0.999966
728621	CCDC30	8.5326	-1.82848	1.21229	-1.50829	0.13148	0.999966
283991	UBALD2	53.0973	0.93024	0.617285	1.50699	0.131814	0.999966
55900	ZNF302	43.1342	-0.893891	0.59334	-1.50654	0.131928	0.999966
104326056	ZNF511-PRAP1	2.0616	-4.49389	2.98359	-1.5062	0.132015	0.999966
105180390	SPDYE13	2.0616	-4.49389	2.98359	-1.5062	0.132015	0.999966
105180390	SPDYE10	2.0616	-4.49389	2.98359	-1.5062	0.132015	0.999966
84197	POMK	198.742	-1.35024	0.8965	-1.50612	0.132036	0.999966
64782	AEN	60.6929	-0.746667	0.495776	-1.50606	0.132053	0.999966
4215	MAP3K3	11.92	-1.57992	1.04924	-1.50577	0.132126	0.999966
55643	BTBD2	100.095	-0.672288	0.447129	-1.50357	0.132693	0.999966
87178	PNPT1	159.07	0.522051	0.347311	1.50312	0.132807	0.999966
7402	UTRN	194.15	0.577754	0.384631	1.5021	0.133071	0.999966
57122	NUP107	98.0274	-0.626584	0.417161	-1.50202	0.133092	0.999966
6522	SLC4A2	169.229	0.654248	0.43584	1.50112	0.133324	0.999966
473	RERE	187.014	-0.536638	0.357557	-1.50085	0.133395	0.999966
2634	GBP2	87.286	0.68662	0.457589	1.50052	0.133481	0.999966
9197	SLC33A1	44.3553	0.835193	0.556703	1.50025	0.13355	0.999966
57533	TBC1D14	134.516	0.566425	0.377804	1.49926	0.133807	0.999966
3149	HMGB3	78.0298	-0.680241	0.454169	-1.49777	0.134193	0.999966
8671	SLC4A4	371.361	0.437374	0.292176	1.49696	0.134404	0.999966
84640	USP38	96.3156	0.640082	0.427649	1.49675	0.134459	0.999966
22823	MTF2	72.5731	0.685782	0.458189	1.49672	0.134466	0.999966
1646	AKR1C2	95.6296	0.613608	0.410654	1.49422	0.135117	0.999966
6502	SKP2	65.7978	-0.712062	0.476703	-1.49372	0.135248	0.999966
57117	INTS12	48.6414	0.783029	0.524276	1.49354	0.135295	0.999966
90379	DCAF15	34.7537	0.922758	0.617901	1.49337	0.135339	0.999966
10769	PLK2	171.585	0.568241	0.380601	1.49301	0.135434	0.999966
55295	KLHL26	14.9343	-1.64669	1.10441	-1.49101	0.135959	0.999966
729970	CNN3-DT	1.74391	4.23457	2.84178	1.49011	0.136195	0.999966
706	TSPO	84.429	-0.642589	0.431571	-1.48895	0.1365	0.999966
11065	UBE2C	81.4502	-0.727629	0.48884	-1.48848	0.136624	0.999966
9202	ZMYM4	104.747	-0.774833	0.520624	-1.48828	0.136678	0.999966
89910	UBE3B	56.1031	-0.743569	0.499677	-1.4881	0.136725	0.999966
91355		15.2935	-1.36504	0.917634	-1.48756	0.136867	0.999966
1645	AKR1C1	38.8175	0.858515	0.577254	1.48724	0.136952	0.999966
60314	MYG1	76.5842	-0.658709	0.443007	-1.4869	0.137041	0.999966
81605	URM1	47.6485	0.903121	0.607501	1.48662	0.137116	0.999966
27237	ARHGEF16	92.6483	-0.614522	0.413582	-1.48585	0.137318	0.999966
80298	MTERF2	17.9152	-1.22793	0.827243	-1.48436	0.137713	0.999966
7543	ZFX	67.8576	0.835442	0.563131	1.48357	0.137924	0.999966
26048	ZNF500	12.4238	1.44268	0.972464	1.48353	0.137933	0.999966
5989	RFX1	23.4909	-1.07098	0.721961	-1.48343	0.137961	0.999966
400224	PLEKHD1	2.93346	3.43887	2.31889	1.48298	0.138079	0.999966
23317	DNAJC13	145.684	0.570269	0.384698	1.48238	0.138239	0.999966
9949	AMMECR1	41.6465	0.891317	0.601589	1.48161	0.138445	0.999966
220134	SKA1	36.4618	-0.877312	0.592161	-1.48154	0.138462	0.999966
11031	RAB31	34.5544	-0.90283	0.609423	-1.48145	0.138487	0.999966
8760	CDS2	94.962	0.669493	0.451926	1.48142	0.138494	0.999966
4337	MOCS1	5.95903	2.13677	1.4427	1.48109	0.138584	0.999966
131566	DCBLD2	58.1922	0.81491	0.550212	1.48108	0.138584	0.999966
114814	GNRHR2	3.64558	-2.92572	1.97586	-1.48073	0.138678	0.999966
285268	ZNF621	54.0166	0.752597	0.509357	1.47755	0.13953	0.999966
9736	USP34	315.901	0.521842	0.353184	1.47753	0.139532	0.999966
1843	DUSP1	67.3196	0.695341	0.470734	1.47714	0.139638	0.999966
139231	FAM199X	145.634	0.525611	0.355913	1.4768	0.13973	0.999966
400618	SOX9-AS1	2.73428	-3.23089	2.18817	-1.47652	0.139803	0.999966
79789	CLMN	342.919	-0.446868	0.302855	-1.47552	0.140073	0.999966
3485	IGFBP2	335.589	-0.489651	0.33194	-1.47512	0.14018	0.999966
83890	SPATA9	2.53262	3.54244	2.40174	1.47495	0.140226	0.999966
1032	CDKN2D	2.71705	-3.42361	2.32123	-1.47491	0.140237	0.999966
83874	TBC1D10A	26.0958	-1.07787	0.731576	-1.47336	0.140654	0.999966
7559	ZNF12	76.862	0.674058	0.457572	1.47312	0.140719	0.999966
84960	CCDC183	31.967	-1.03265	0.702614	-1.46972	0.141636	0.999966
9144	SYNGR2	198.098	-0.48284	0.32855	-1.46961	0.141668	0.999966
124540	MSI2	309.763	-0.459209	0.312647	-1.46878	0.141893	0.999966
2070	EYA4	3.35639	3.37746	2.30027	1.46829	0.142026	0.999966
124045	SPATA33	8.01163	1.77683	1.2105	1.46785	0.142146	0.999966
4927	NUP88	92.2987	0.637709	0.434458	1.46783	0.142151	0.999966
7167	TPI1	576.168	-0.416934	0.284061	-1.46776	0.14217	0.999966
654466	FGF7P3	5.99476	-2.41254	1.64411	-1.46739	0.142271	0.999966
92285	ZNF585B	37.4971	0.93611	0.638085	1.46706	0.142359	0.999966
54916	TMEM260	26.136	-1.01332	0.691434	-1.46553	0.142777	0.999966
9702	CEP57	90.5349	-0.65343	0.445919	-1.46535	0.142824	0.999966
23269	MGA	161.447	-0.593222	0.404836	-1.46534	0.142828	0.999966
51465	UBE2J1	285.649	0.439328	0.299814	1.46534	0.142829	0.999966
440689	H2BC18	77.197	-0.698983	0.477054	-1.46521	0.142864	0.999966
22990	PCNX1	114.017	0.647647	0.442228	1.46451	0.143055	0.999966
151903	CCDC12	43.2864	0.822491	0.561857	1.46388	0.143227	0.999966
84255	SLC37A3	105.534	0.622281	0.425136	1.46372	0.14327	0.999966
8148	TAF15	166.064	-0.50865	0.347821	-1.46239	0.143634	0.999966
3131	HLF	2.94618	3.55911	2.43439	1.46201	0.143738	0.999966
81620	CDT1	30.8878	-0.971346	0.664438	-1.46191	0.143767	0.999966
1495	CTNNA1	849.816	0.41027	0.280724	1.46147	0.143886	0.999966
25814	ATXN10	127.813	-0.605793	0.414513	-1.46146	0.14389	0.999966
7296	TXNRD1	544.061	0.403786	0.276338	1.4612	0.14396	0.999966
100507459	NRSN2-AS1	7.40987	-1.824	1.24838	-1.46109	0.143991	0.999966
55279	ZNF654	76.5999	-0.72409	0.496089	-1.4596	0.1444	0.999966
7916	PRRC2A	284.302	-0.477732	0.327551	-1.4585	0.144703	0.999966
8560	DEGS1	34.7996	0.905637	0.621267	1.45773	0.144916	0.999966
93145	OLFM2	1.6832	-4.20913	2.88847	-1.45722	0.145056	0.999966
1033	CDKN3	39.7279	-0.847075	0.581325	-1.45714	0.145076	0.999966
331	XIAP	218.075	0.478198	0.328302	1.45658	0.145232	0.999966
23216	TBC1D1	257.289	0.510447	0.350553	1.45612	0.145359	0.999966
162	AP1B1	235.689	-0.475153	0.326409	-1.4557	0.145475	0.999966
51185	CRBN	47.633	0.837919	0.575809	1.4552	0.145613	0.999966
26012	NSMF	111.364	-0.619443	0.426231	-1.4533	0.14614	0.999966
389384	BNIP5	35.631	0.869049	0.598052	1.45313	0.146187	0.999966
84722	PSRC1	15.8001	-1.28238	0.882852	-1.45254	0.14635	0.999966
781	CACNA2D1	5.85963	-2.10083	1.44697	-1.45188	0.146534	0.999966
9887	SMG7	235.803	-0.504555	0.347577	-1.45164	0.146602	0.999966
374928	ZNF773	8.25991	-1.77099	1.22003	-1.45159	0.146615	0.999966
2235	FECH	87.4702	-0.646129	0.44516	-1.45145	0.146654	0.999966
442028		1.87915	4.22923	2.91532	1.45069	0.146866	0.999966
1131	CHRM3	14.7108	1.42945	0.985541	1.45043	0.14694	0.999966
284323	ZNF780A	49.1942	0.821351	0.566298	1.45039	0.146951	0.999966
161436	EML5	3.96805	2.98739	2.06033	1.44996	0.147071	0.999966
116840	CNTROB	30.9649	-0.921664	0.636182	-1.44874	0.14741	0.999966
3455	IFNAR2	75.4185	-0.658899	0.455255	-1.44732	0.147808	0.999966
58490	RPRD1B	104.529	-0.593515	0.410253	-1.44671	0.14798	0.999966
60625	DHX35	18.7982	1.14803	0.793664	1.44649	0.148039	0.999966
51075	TMX2	174.742	0.492518	0.340686	1.44567	0.148271	0.999966
255252	LRRC57	58.7308	0.779165	0.53899	1.4456	0.148289	0.999966
79650	USB1	50.865	0.746564	0.516568	1.44524	0.148391	0.999966
585	BBS4	32.7941	-0.920557	0.637072	-1.44498	0.148463	0.999966
9969	MED13	380.493	0.424044	0.293487	1.44485	0.148501	0.999966
9875	URB1	95.4326	0.69237	0.479304	1.44453	0.148589	0.999966
388524	RPSA2	213.492	-0.531496	0.36796	-1.44444	0.148615	0.999966
57332	CBX8	10.9939	-1.47204	1.01936	-1.44408	0.148717	0.999966
3854	KRT6B	22.7472	-1.07175	0.742256	-1.4439	0.148766	0.999966
202658	TRIM39-RPP21	3.55429	2.65039	1.8356	1.44388	0.148773	0.999966
202658	RPP21	3.55429	2.65039	1.8356	1.44388	0.148773	0.999966
83543	AIF1L	5.80839	-2.08666	1.44543	-1.44362	0.148845	0.999966
4311	MME	209.689	0.633594	0.439027	1.44318	0.14897	0.999966
663	BNIP2	126.702	0.586016	0.406127	1.44294	0.149038	0.999966
57459	GATAD2B	117.95	0.601164	0.416757	1.44248	0.149167	0.999966
84445	LZTS2	61.0962	-0.694992	0.481863	-1.4423	0.149217	0.999966
10280	SIGMAR1	266.147	-0.548555	0.380335	-1.44229	0.14922	0.999966
55847	CISD1	34.791	0.976245	0.677383	1.4412	0.149528	0.999966
8814	CDKL1	34.6624	-0.901323	0.625496	-1.44097	0.149592	0.999966
105374363	GTF3C2-AS2	16.8493	1.22567	0.852298	1.43807	0.150413	0.999966
65268	WNK2	43.5307	-0.799666	0.556099	-1.43799	0.150436	0.999966
23163	GGA3	79.8678	-0.66775	0.464374	-1.43796	0.150447	0.999966
4257	MGST1	256.809	-0.496777	0.345493	-1.43788	0.150468	0.999966
102723989	FRMD3-AS1	3.31295	-2.7159	1.89025	-1.43679	0.150777	0.999966
9524	TECR	156.348	-0.500603	0.348443	-1.43668	0.150808	0.999966
8312	AXIN1	59.2895	0.752772	0.524294	1.43578	0.151064	0.999966
218	ALDH3A1	84.4975	-0.65128	0.453621	-1.43574	0.151077	0.999966
11216	AKAP10	84.6465	-0.695195	0.484238	-1.43565	0.151103	0.999966
6660	SOX5	1.69493	4.15857	2.89682	1.43556	0.151127	0.999966
102466515	MIR1199	5.0356	-2.36688	1.64881	-1.4355	0.151143	0.999966
11051	NUDT21	292.902	-0.474373	0.330488	-1.43537	0.15118	0.999966
150786	RAB6D	1.69113	4.16928	2.90603	1.4347	0.151372	0.999966
124872	B4GALNT2	7.77294	1.77203	1.23554	1.43421	0.151512	0.999966
124995	MRPL10	39.1352	-0.827311	0.576898	-1.43407	0.151553	0.999966
58508	KMT2C	340.453	0.426694	0.297665	1.43347	0.151724	0.999966
6632	SNRPD1	190.544	0.54602	0.380928	1.43339	0.151746	0.999966
51142	CHCHD2	178.939	-0.516769	0.360639	-1.43293	0.151879	0.999966
9851	KIAA0753	43.2083	-0.805677	0.56234	-1.43272	0.151937	0.999966
2161	F12	6.04837	-1.97731	1.38073	-1.43207	0.152123	0.999966
26086	GPSM1	7.53391	-1.8674	1.30424	-1.43179	0.152205	0.999966
144108	SPTY2D1	155.953	-0.514218	0.359192	-1.4316	0.152259	0.999966
84250	SLF1	26.497	-1.00042	0.699366	-1.43047	0.152583	0.999966
57693	ZNF317	52.1792	0.76031	0.531826	1.42962	0.152825	0.999966
55421	NCBP3	98.864	0.837492	0.586326	1.42837	0.153185	0.999966
79022	TMEM106C	159.396	-0.507322	0.355189	-1.42832	0.1532	0.999966
9057	SLC7A6	26.6001	1.16566	0.817	1.42676	0.153649	0.999966
8329	H2AC13	30.7568	-0.914781	0.641178	-1.42672	0.153661	0.999966
57677	ZFP14	16.3041	1.24465	0.87242	1.42667	0.153676	0.999966
9857	CEP350	268.975	0.44679	0.31319	1.42658	0.153701	0.999966
55503	TRPV6	30.0547	1.13389	0.795062	1.42616	0.153822	0.999966
5880	RAC2	26.7308	-1.04654	0.733849	-1.4261	0.153839	0.999966
8208	CHAF1B	52.9498	-0.749473	0.525973	-1.42493	0.154179	0.999966
55786	ZNF415	4.51037	2.69674	1.89317	1.42446	0.154315	0.999966
10326	SIRPB1	2.30002	3.62951	2.54834	1.42426	0.154371	0.999966
4745	NELL1	68.2054	-0.77139	0.541744	-1.4239	0.154475	0.999966
115950	ZNF653	10.7481	-1.48073	1.0406	-1.42297	0.154746	0.999966
9711	RUBCN	53.3475	-0.825192	0.579975	-1.42281	0.154792	0.999966
55359	STYK1	47.726	-0.817958	0.574931	-1.42271	0.154821	0.999966
6304	SATB1	5.6295	2.12259	1.49196	1.42269	0.154827	0.999966
22901	ARSG	6.15111	2.05844	1.44697	1.42259	0.154856	0.999966
9480	ONECUT2	598.812	-0.492253	0.346355	-1.42124	0.155247	0.999966
9681	DEPDC5	34.8491	-0.887667	0.624653	-1.42106	0.1553	0.999966
66008	TRAK2	115.148	-0.708298	0.498451	-1.421	0.155317	0.999966
93034	NT5C1B	1.62831	4.1428	2.91984	1.41885	0.155944	0.999966
10362	HMG20B	95.288	-0.576258	0.406461	-1.41774	0.156265	0.999966
9409	PEX16	12.0205	1.41296	0.996866	1.4174	0.156366	0.999966
9052	GPRC5A	1910.35	0.344939	0.243376	1.41731	0.156393	0.999966
81562	LMAN2L	15.8233	-1.23682	0.872967	-1.4168	0.156542	0.999966
753	LDLRAD4	4.36547	-2.57085	1.81493	-1.4165	0.15663	0.999966
91252	SLC39A13	26.0536	-1.05508	0.745079	-1.41606	0.156757	0.999966
25788	RAD54B	52.2273	-0.743256	0.525021	-1.41567	0.156872	0.999966
6133	RPL9	240.782	0.497833	0.35169	1.41554	0.156909	0.999966
84135	UTP15	94.2024	0.605397	0.427682	1.41553	0.156913	0.999966
26227	PHGDH	38.8561	-0.984849	0.69624	-1.41453	0.157208	0.999966
286410	ATP11C	53.6318	0.75579	0.534679	1.41354	0.157497	0.999966
54847	SIDT1	5.81847	2.20204	1.55785	1.41352	0.157504	0.999966
5597	MAPK6	383.5	0.448628	0.317536	1.41284	0.157702	0.999966
144165	PRICKLE1	14.1224	1.30054	0.920657	1.41262	0.157767	0.999966
100529144	CORO7-PAM16	12.9961	-1.43014	1.0124	-1.41262	0.157768	0.999966
22898	DENND3	44.6093	0.780177	0.552965	1.4109	0.158275	0.999966
134265	AFAP1L1	1.78858	4.1676	2.95403	1.41082	0.158298	0.999966
2648	KAT2A	47.6771	-0.819643	0.580973	-1.41081	0.158301	0.999966
100528021	ST20-MTHFS	4.26875	-2.5741	1.82506	-1.41042	0.158416	0.999966
161742	SPRED1	167.706	0.518875	0.368057	1.40977	0.158609	0.999966
5914	RARA	51.629	0.737937	0.523616	1.40931	0.158743	0.999966
162972	ZNF550	11.7266	1.44286	1.02421	1.40875	0.15891	0.999966
107987014		3.93399	-2.88713	2.04997	-1.40838	0.159018	0.999966
256356	GK5	193.137	-0.500096	0.355294	-1.40755	0.159263	0.999966
80824	DUSP16	132.898	-0.51789	0.368027	-1.40721	0.159366	0.999966
2588	GALNS	17.4095	-1.15751	0.822563	-1.4072	0.159367	0.999966
8366	H4C2	78.1732	-0.618548	0.439643	-1.40693	0.159447	0.999966
140685	ZBTB46	9.06588	-1.60228	1.1394	-1.40625	0.15965	0.999966
576	ADGRB2	2.23153	-3.45122	2.45427	-1.40621	0.159661	0.999966
5347	PLK1	69.8078	-0.692194	0.492688	-1.40493	0.160041	0.999966
100526740	ATP5MF-PTCD1	8.71604	1.79321	1.27672	1.40455	0.160155	0.999966
6228	RPS23	931.708	-0.430508	0.306543	-1.4044	0.1602	0.999966
79649	MAP7D3	16.5662	1.20276	0.856467	1.40432	0.160223	0.999966
128869	PIGU	64.3938	-0.69546	0.495489	-1.40358	0.160443	0.999966
57214	CEMIP	328.175	-0.432537	0.308394	-1.40254	0.160753	0.999966
151313	FAHD2B	3.27419	-3.04119	2.16845	-1.40247	0.160775	0.999966
8837	CFLAR	424.836	0.461369	0.329092	1.40194	0.160933	0.999966
9055	PRC1	134.372	-0.526462	0.375699	-1.40129	0.161128	0.999966
64762	GAREM1	63.5658	0.672949	0.480462	1.40063	0.161325	0.999966
55201	MAP1S	41.6237	-0.866785	0.619081	-1.40012	0.161479	0.999966
79940	LINC00472	15.859	1.22057	0.872083	1.39961	0.16163	0.999966
2010	EMD	66.9416	-0.65787	0.470219	-1.39907	0.161792	0.999966
64600	PLA2G2F	1.61501	4.14758	2.96462	1.39902	0.161806	0.999966
3069	HDLBP	817.938	0.369275	0.264013	1.3987	0.161903	0.999966
79707	NOL9	66.6081	-0.834373	0.596681	-1.39836	0.162006	0.999966
138199	CARNMT1	92.7206	0.642516	0.459842	1.39725	0.162337	0.999966
7357	UGCG	238.543	0.452303	0.323736	1.39714	0.162372	0.999966
6594	SMARCA1	32.0984	-1.15473	0.826505	-1.39712	0.162377	0.999966
2787	GNG5	323.917	-0.429812	0.307667	-1.397	0.162413	0.999966
442191	OR14J1	8.60978	1.68437	1.20589	1.39678	0.16248	0.999966
84461	NEURL4	22.4918	-1.08177	0.774506	-1.39672	0.162497	0.999966
201254	CENPX	66.344	-0.660762	0.473405	-1.39577	0.162785	0.999966
83990	BRIP1	88.8898	-0.608311	0.435908	-1.39551	0.162864	0.999966
8301	PICALM	408.542	0.429454	0.3078	1.39524	0.162944	0.999966
23224	SYNE2	425.941	-0.440078	0.315459	-1.39504	0.163005	0.999966
284309	ZNF776	48.6252	-0.771424	0.553506	-1.3937	0.163407	0.999966
9181	ARHGEF2	69.5361	-0.641152	0.460415	-1.39255	0.163755	0.999966
64773	PCED1A	13.5949	-1.36583	0.980876	-1.39246	0.163783	0.999966
146198	ZFP90	38.5306	0.827718	0.594488	1.39232	0.163825	0.999966
4282	MIF	293.882	-0.440017	0.316113	-1.39196	0.163934	0.999966
785	CACNB4	1.74678	4.13805	2.97311	1.39183	0.163975	0.999966
9985	REC8	34.8371	-0.85397	0.613724	-1.39145	0.164088	0.999966
7773	ZNF230	9.36059	-1.55099	1.11487	-1.39119	0.164168	0.999966
100133315	XNDC1N	5.80687	-2.17208	1.56149	-1.39103	0.164217	0.999966
654463	FER1L6	513.516	0.50909	0.366052	1.39076	0.164299	0.999966
10905	MAN1A2	225.591	0.501511	0.360613	1.39072	0.164312	0.999966
6575	SLC20A2	159.21	-0.485372	0.34919	-1.39	0.16453	0.999966
3034	HAL	2.63141	-3.52988	2.53975	-1.38985	0.164573	0.999966
5693	PSMB5	85.772	-0.600012	0.431739	-1.38976	0.164603	0.999966
9629	CLCA3P	1.57786	4.09555	2.95064	1.38802	0.165131	0.999966
84449	ZNF333	9.59417	1.54078	1.11045	1.38752	0.165282	0.999966
81611	ANP32E	262.217	-0.488191	0.351872	-1.38741	0.165317	0.999966
100137049	PLA2G4B	1.8907	4.3061	3.10389	1.38732	0.165343	0.999966
107984450	LINC02405	2.72538	-3.29711	2.37697	-1.38711	0.16541	0.999966
89953	KLC4	30.0041	0.945534	0.681681	1.38706	0.165423	0.999966
5105	PCK1	51.0416	-0.725212	0.522898	-1.38691	0.16547	0.999966
7461	CLIP2	55.5809	0.717655	0.517522	1.38671	0.165529	0.999966
653583	PHLDB3	9.29005	1.64851	1.18925	1.38618	0.165693	0.999966
3416	IDE	243.127	0.429867	0.310147	1.38601	0.165743	0.999966
9444	QKI	5.43308	2.16315	1.56072	1.38599	0.165749	0.999966
80198	MUS81	25.7184	-0.998081	0.720131	-1.38597	0.165756	0.999966
6210	RPS15A	1219.49	-0.394329	0.284542	-1.38584	0.165797	0.999966
91947	ARRDC4	410.638	0.413281	0.29825	1.38569	0.165842	0.999966
117177	RAB3IP	62.5855	-0.760218	0.549027	-1.38466	0.166156	0.999966
100500862	MIR3648-1	52.7544	0.933565	0.674531	1.38402	0.166352	0.999966
103504731	MIR3648-2	52.7544	0.933565	0.674531	1.38402	0.166352	0.999966
9221	NOLC1	444.079	-0.397415	0.287297	-1.38329	0.166576	0.999966
57614	RELCH	193.684	-0.520771	0.376809	-1.38206	0.166954	0.999966
340706	VWA2	36.5804	0.822909	0.59567	1.38148	0.16713	0.999966
124997	WDR81	22.5868	-1.0244	0.741604	-1.38133	0.167176	0.999966
8711	TNK1	21.5761	1.13003	0.818832	1.38005	0.167572	0.999966
26056	RAB11FIP5	75.0443	0.644858	0.46742	1.37961	0.167706	0.999966
100132247	NPIPB5	175.287	0.471042	0.341466	1.37947	0.16775	0.999966
10046	MAMLD1	3.45874	3.20667	2.32488	1.37928	0.167808	0.999966
85358	SHANK3	1.63681	4.06966	2.95223	1.37851	0.168047	0.999966
79446	WDR25	7.41044	1.73929	1.26188	1.37833	0.168101	0.999966
641364	SLC7A11-AS1	4.10163	2.35462	1.70836	1.37829	0.168113	0.999966
5325	PLAGL1	27.4398	-1.01791	0.738757	-1.37787	0.168244	0.999966
2026	ENO2	25.528	-1.06174	0.770639	-1.37774	0.168284	0.999966
121457	IKBIP	9.76546	-1.52624	1.10894	-1.3763	0.168728	0.999966
118426	BORCS5	17.6466	1.20502	0.875697	1.37607	0.168799	0.999966
51614	ERGIC3	215.605	-0.441915	0.321196	-1.37584	0.168871	0.999966
92283	ZNF461	9.23061	-1.66199	1.20864	-1.37509	0.169104	0.999966
23310	NCAPD3	96.1909	-0.675124	0.491115	-1.37467	0.169232	0.999966
23308	ICOSLG	35.9682	-0.825954	0.600935	-1.37445	0.169303	0.999966
25937	WWTR1	145.838	0.50365	0.366495	1.37423	0.16937	0.999966
55905	RNF114	187.586	-0.456537	0.332402	-1.37345	0.169613	0.999966
26136	TES	199.692	0.515131	0.375142	1.37316	0.169702	0.999966
54997	TESC	50.9026	-0.709239	0.516659	-1.37274	0.169833	0.999966
26049	FAM169A	33.8889	-0.932835	0.67957	-1.37268	0.16985	0.999966
55823	VPS11	52.2649	0.706473	0.51484	1.37222	0.169995	0.999966
64146	PDF	11.5873	1.50885	1.09991	1.37179	0.170129	0.999966
11052	CPSF6	187.496	0.467408	0.340752	1.3717	0.170158	0.999966
135228	CD109	59.7764	-0.671598	0.489802	-1.37116	0.170325	0.999966
135932	TMEM139	62.9132	0.652248	0.475721	1.37107	0.170353	0.999966
79827	CLMP	2.20239	3.73902	2.72713	1.37105	0.170361	0.999966
23527	ACAP2	199.594	0.484693	0.35378	1.37004	0.170675	0.999966
84167	C19orf44	6.67275	-1.8611	1.35872	-1.36975	0.170765	0.999966
9787	DLGAP5	96.5765	-0.555776	0.405802	-1.36957	0.17082	0.999966
6520	SLC3A2	144.322	0.495048	0.36151	1.36939	0.170877	0.999966
23787	MTCH1	132.679	-0.503458	0.367722	-1.36913	0.170959	0.999966
10112	KIF20A	43.3273	-0.765992	0.559987	-1.36787	0.171352	0.999966
23030	KDM4B	69.8851	-0.646519	0.472691	-1.36774	0.171393	0.999966
6738	RO60	245.782	0.432141	0.315974	1.36765	0.171423	0.999966
441009	CPEB2-DT	1.55748	4.05977	2.96908	1.36735	0.171515	0.999966
9931	HELZ	222.114	0.51677	0.378043	1.36696	0.171637	0.999966
8796	SCEL	30.6593	0.901778	0.660044	1.36624	0.171864	0.999966
101929402	EXTL3-AS1	1.58822	-4.06343	2.97458	-1.36605	0.171923	0.999966
126308	MOB3A	23.1266	-0.988983	0.724132	-1.36575	0.172018	0.999966
124904601		1.61222	4.06662	2.9782	1.36546	0.172107	0.999966
114796	PSMG3-AS1	3.68934	2.8371	2.0778	1.36544	0.172116	0.999966
54737	MPHOSPH8	49.1509	0.737888	0.540754	1.36455	0.172393	0.999966
93487	MAPK1IP1L	261.078	-0.435924	0.319542	-1.36421	0.172501	0.999966
56940	DUSP22	35.5244	0.953716	0.699097	1.36421	0.172502	0.999966
3895	KTN1	496.298	0.431225	0.316141	1.36403	0.172559	0.999966
392862	GRID2IP	1.53272	-4.06459	2.98137	-1.36333	0.172779	0.999966
1387	CREBBP	234.918	0.534095	0.391835	1.36306	0.172863	0.999966
3303	HSPA1A	17.719	1.27578	0.936124	1.36283	0.172935	0.999966
7108	TM7SF2	20.674	-1.05481	0.774121	-1.3626	0.17301	0.999966
1365	CLDN3	31.3141	-0.870692	0.639116	-1.36234	0.173091	0.999966
5818	NECTIN1	160.32	-0.540298	0.396618	-1.36226	0.173116	0.999966
9829	DNAJC6	2.16775	-3.49543	2.56642	-1.36199	0.173202	0.999966
9520	NPEPPS	316.706	0.474814	0.34862	1.36198	0.173204	0.999966
29760	BLNK	107.975	0.549955	0.404102	1.36093	0.173536	0.999966
339327	ZNF546	7.74521	-1.77033	1.30127	-1.36046	0.173684	0.999966
501	ALDH7A1	80.3409	-0.70055	0.515357	-1.35935	0.174036	0.999966
284004	HEXD	6.82632	1.9446	1.4312	1.35872	0.174236	0.999966
54102	CLIC6	26.373	-0.931647	0.685769	-1.35854	0.174291	0.999966
157638	LRATD2	188.455	0.495413	0.364673	1.35851	0.174301	0.999966
4171	MCM2	69.658	-0.65615	0.483004	-1.35848	0.174313	0.999966
613037	NPIPB13	78.1795	-0.594809	0.438052	-1.35785	0.174511	0.999966
23549	DNPEP	94.2527	0.622165	0.458311	1.35752	0.174617	0.999966
1455	CSNK1G2	79.7889	-0.623216	0.459318	-1.35683	0.174836	0.999966
317	APAF1	79.4396	0.625515	0.461043	1.35674	0.174865	0.999966
1964	EIF1AX	228.748	0.482086	0.355683	1.35538	0.175296	0.999966
101929335	ADAMTS9-AS1	3.14546	2.77286	2.04661	1.35486	0.175463	0.999966
84152	PPP1R1B	163.388	-0.651261	0.480886	-1.35429	0.175643	0.999966
5155	PDGFB	9.93911	1.50324	1.11046	1.35371	0.17583	0.999966
79946	C10orf95	1.52257	-4.05794	2.99787	-1.35361	0.175862	0.999966
107986962	GRHL2-DT	1.52257	-4.05794	2.99787	-1.35361	0.175862	0.999966
5610	EIF2AK2	247.919	0.445652	0.329313	1.35328	0.175967	0.999966
102	ADAM10	937.883	0.342822	0.253393	1.35293	0.176079	0.999966
124411	KRBOX5	32.9735	0.85817	0.634316	1.35291	0.176086	0.999966
440934	CT75	1.66315	4.07671	3.01387	1.35265	0.176168	0.999966
725	C4BPB	34.6881	0.906684	0.67036	1.35253	0.176205	0.999966
2931	GSK3A	140.887	-0.555485	0.410762	-1.35233	0.176271	0.999966
9451	EIF2AK3	68.6323	0.621945	0.459907	1.35233	0.176271	0.999966
677775	SCARNA5	242.713	-0.511749	0.378437	-1.35227	0.176289	0.999966
728340	GTF2H2C	63.105	0.640906	0.474058	1.35196	0.176389	0.999966
728340	GTF2H2	63.105	0.640906	0.474058	1.35196	0.176389	0.999966
100506356	ARSD-AS1	1.51076	-4.04776	2.99438	-1.35179	0.176443	0.999966
100128494		1.51076	-4.04776	2.99438	-1.35179	0.176443	0.999966
53833	IL20RB	1.51076	-4.04776	2.99438	-1.35179	0.176443	0.999966
2629	GBA1	97.7767	-0.620457	0.459002	-1.35175	0.176455	0.999966
55565	ZNF821	3.73467	-2.67008	1.97543	-1.35165	0.176488	0.999966
3268	AGFG2	30.766	-0.921493	0.682024	-1.35112	0.176658	0.999966
23170	TTLL12	161.06	-0.489996	0.362666	-1.3511	0.176665	0.999966
692148	SCARNA10	167.148	-0.625621	0.463128	-1.35086	0.176741	0.999966
91369	ANKRD40	118.584	0.618119	0.457659	1.35061	0.17682	0.999966
11232	POLG2	9.67984	1.50227	1.11232	1.35057	0.176834	0.999966
29966	STRN3	90.9449	0.568016	0.420596	1.3505	0.176855	0.999966
4943	TBC1D25	8.13075	-1.68648	1.24924	-1.35	0.177015	0.999966
51085	MLXIPL	54.2932	0.740103	0.548367	1.34965	0.177128	0.999966
23513	SCRIB	81.2586	-0.609595	0.451819	-1.3492	0.177272	0.999966
818	CAMK2G	106.539	-0.548479	0.406581	-1.349	0.177336	0.999966
26018	LRIG1	98.0502	-0.571584	0.423897	-1.3484	0.177529	0.999966
3344	FOXN2	82.5025	-0.587288	0.435816	-1.34756	0.1778	0.999966
10170	DHRS9	121.716	0.629202	0.466932	1.34752	0.177811	0.999966
8266	UBL4A	31.9776	-0.910331	0.676035	-1.34657	0.178118	0.999966
57716	PRX	4.37689	-2.81787	2.09426	-1.34552	0.178456	0.999966
6635	SNRPE	108.003	-0.555738	0.413113	-1.34524	0.178546	0.999966
10203	CALCRL	1.74567	-4.07021	3.02668	-1.34478	0.178697	0.999966
29110	TBK1	88.9416	0.572743	0.426006	1.34445	0.178804	0.999966
23214	XPO6	139.759	0.486704	0.362012	1.34444	0.178806	0.999966
197370	NSMCE1	18.4444	-1.08251	0.806682	-1.34193	0.179619	0.999966
57546	PDP2	35.7186	0.797608	0.594603	1.34141	0.179786	0.999966
9538	EI24	303.326	-0.401107	0.299077	-1.34115	0.179872	0.999966
57513	CASKIN2	53.6035	-0.709758	0.52932	-1.34089	0.179957	0.999966
3161	HMMR	58.9834	-0.662215	0.494053	-1.34037	0.180124	0.999966
100129931		1.49895	-4.03752	3.01275	-1.34014	0.180198	0.999966
90527	DUOXA1	1.49825	-4.03691	3.01319	-1.33975	0.180328	0.999966
29789	OLA1	223.941	0.433264	0.323403	1.33971	0.180341	0.999966
80237	ELL3	7.71234	-1.67239	1.24852	-1.3395	0.180407	0.999966
9776	ATG13	90.0359	-0.557241	0.416064	-1.33932	0.180467	0.999966
100528030	POC1B-GALNT4	34.7455	0.878718	0.656304	1.33889	0.180607	0.999966
1352	COX10	43.0934	0.739801	0.552717	1.33848	0.18074	0.999966
83590	TMUB1	50.7018	-0.733262	0.548252	-1.33745	0.181074	0.999966
3092	HIP1	24.9636	0.956556	0.715287	1.3373	0.181123	0.999966
100886964	PTCSC3	5.59812	-2.25735	1.68889	-1.33659	0.181357	0.999966
22936	ELL2	158.649	-0.667947	0.499753	-1.33655	0.181368	0.999966
26046	LTN1	130.671	0.51572	0.385957	1.33621	0.181481	0.999966
54858	PGPEP1	97.5529	0.573509	0.429213	1.33619	0.181488	0.999966
5734	PTGER4	120.464	-0.540219	0.404306	-1.33616	0.181496	0.999966
54760	PCSK4	6.10642	-1.83289	1.37338	-1.33458	0.182013	0.999966
27350	APOBEC3C	113.869	-0.526719	0.394788	-1.33418	0.182144	0.999966
27338	UBE2S	56.7085	-0.694938	0.521056	-1.33371	0.182298	0.999966
100996763	NOTCH2NLB	18.6586	-1.1038	0.828115	-1.33291	0.182561	0.999966
22878	TRAPPC8	111.907	0.559588	0.419868	1.33277	0.182607	0.999966
2992	GYG1	53.196	0.715074	0.536621	1.33255	0.18268	0.999966
339487	ZBTB8OS	52.0217	-0.691916	0.519266	-1.33249	0.1827	0.999966
93973	ACTR8	49.2403	-0.750883	0.563858	-1.33169	0.182963	0.999966
154807	VKORC1L1	128.749	0.531809	0.399496	1.3312	0.183123	0.999966
1936	EEF1D	129.423	-0.510959	0.384005	-1.3306	0.18332	0.999966
23262	PPIP5K2	117.996	0.589741	0.443227	1.33056	0.183334	0.999966
100820829	MYZAP	42.2155	0.783058	0.588637	1.33029	0.183422	0.999966
100996928	FMC1-LUC7L2	30.3595	-0.885896	0.666133	-1.32991	0.183549	0.999966
51382	ATP6V1D	81.179	0.592328	0.445429	1.32979	0.183586	0.999966
9727	RAB11FIP3	26.6988	-1.02544	0.771293	-1.32951	0.18368	0.999966
51316	PLAC8	559.899	0.381015	0.286609	1.32939	0.18372	0.999966
54676	GTPBP2	120.702	-0.541945	0.407816	-1.3289	0.183883	0.999966
344065	ZNF892	12.0951	-1.42334	1.07115	-1.32879	0.183917	0.999966
155400	NSUN5P1	24.228	1.04236	0.784693	1.32836	0.184059	0.999966
132158	GLYCTK	31.4017	0.918156	0.691308	1.32814	0.184131	0.999966
101926888	RALY-AS1	4.13046	2.20805	1.66282	1.3279	0.184211	0.999966
101927641	LINC01877	2.27837	3.66114	2.75731	1.32779	0.184246	0.999966
134957	STXBP5	107.492	0.566845	0.426909	1.32779	0.184248	0.999966
145567	TTC7B	7.197	-1.9269	1.45123	-1.32777	0.184255	0.999966
100271927	RASA4B	2.87606	-2.80261	2.11082	-1.32774	0.184265	0.999966
11311	VPS45	61.7416	0.675729	0.508958	1.32767	0.184287	0.999966
55723	ASF1B	57.3089	-0.706945	0.532574	-1.32741	0.184373	0.999966
124817	CNTD1	8.79296	1.52755	1.15101	1.32714	0.184461	0.999966
51400	PPME1	99.9914	-0.530614	0.399982	-1.3266	0.184643	0.999966
10569	SLU7	99.3163	0.619439	0.467123	1.32607	0.184816	0.999966
643707	GOLGA6L10	2.19367	3.40854	2.57068	1.32593	0.184864	0.999966
643707	GOLGA6L4	2.19367	3.40854	2.57068	1.32593	0.184864	0.999966
8295	TRRAP	180.705	0.510437	0.385068	1.32557	0.184981	0.999966
83641	FAM107B	196.969	0.46357	0.350032	1.32436	0.185383	0.999966
148137	PROSER3	40.11	0.753381	0.568966	1.32412	0.185462	0.999966
3604	TNFRSF9	15.699	1.41141	1.06621	1.32377	0.18558	0.999966
414328	IDNK	5.72213	-1.94829	1.47276	-1.32289	0.185873	0.999966
7297	TYK2	74.8052	0.617139	0.466737	1.32224	0.186088	0.999966
647024	C6orf132	345.633	0.390951	0.295758	1.32186	0.186214	0.999966
83696	TRAPPC9	42.8529	-0.864634	0.654122	-1.32182	0.186227	0.999966
56834	GPR137	14.8094	-1.27952	0.968147	-1.32162	0.186295	0.999966
23360	FNBP4	90.8218	-0.625065	0.473051	-1.32135	0.186385	0.999966
55805	LRP2BP	6.9099	-1.719	1.3021	-1.32017	0.186777	0.999966
23331	TTC28	11.2614	-1.8447	1.39806	-1.31947	0.187012	0.999966
79018	GID4	12.6854	1.34207	1.01773	1.31868	0.187275	0.999966
26085	KLK13	6.4231	-1.95452	1.4826	-1.31831	0.1874	0.999966
4085	MAD2L1	113.201	-0.563409	0.427391	-1.31825	0.187419	0.999966
55035	NOL8	49.2	-0.688915	0.52284	-1.31764	0.187624	0.999966
11074	TRIM31	132.961	0.486925	0.36962	1.31737	0.187716	0.999966
54578	UGT1A6	143.501	-0.477122	0.362411	-1.31652	0.188	0.999966
57474	ZNF490	19.2899	1.06471	0.808772	1.31646	0.188021	0.999966
23328	SASH1	36.4861	-0.779896	0.592742	-1.31574	0.188261	0.999966
102724488	SYT15B	8.92008	-1.49634	1.13793	-1.31496	0.188523	0.999966
202052	DNAJC18	3.55685	-2.49844	1.90012	-1.31489	0.188547	0.999966
22839	DLGAP4	61.8379	-0.634698	0.482771	-1.3147	0.188611	0.999966
6629	SNRPB2	124.891	-0.506285	0.385101	-1.31468	0.188617	0.999966
51760	SYT17	9.31294	-1.56549	1.19103	-1.3144	0.188712	0.999966
55285	RBM41	73.5609	0.597365	0.454519	1.31428	0.188752	0.999966
100874111	STEAP3-AS1	1.48713	-4.02713	3.06417	-1.31426	0.188758	0.999966
1052	CEBPD	35.0532	-0.797715	0.606993	-1.31421	0.188776	0.999966
32	ACACB	30.5721	0.887896	0.675882	1.31368	0.188952	0.999966
55527	FEM1A	8.74749	1.51149	1.15184	1.31224	0.189439	0.999966
7571	ZNF23	21.6404	0.984363	0.750198	1.31214	0.189474	0.999966
6373	CXCL11	5.89362	1.97006	1.50191	1.31171	0.189619	0.999966
8939	FUBP3	153.851	0.526438	0.401605	1.31083	0.189914	0.999966
200312	RNF215	6.93097	1.93053	1.47291	1.31069	0.189963	0.999966
204851	HIPK1	246.689	-0.458459	0.349796	-1.31065	0.189978	0.999966
642852	LINC00205	9.35343	-1.93795	1.47914	-1.31018	0.190134	0.999966
84298	LLPH	95.3967	0.548879	0.418937	1.31017	0.190139	0.999966
57709	SLC7A14	5.29407	2.13748	1.63155	1.31009	0.190165	0.999966
6122	RPL3	1065.38	-0.36338	0.277403	-1.30993	0.190219	0.999966
9670	IPO13	21.1537	0.987462	0.753847	1.3099	0.190231	0.999966
84289	ING5	26.7938	-0.881554	0.672999	-1.30989	0.190233	0.999966
7088	TLE1	108.247	0.600143	0.45821	1.30975	0.190279	0.999966
84869	CBR4	70.8905	-0.60847	0.464626	-1.30959	0.190334	0.999966
11212	PLPBP	74.2743	0.656869	0.501969	1.30859	0.190674	0.999966
10848	PPP1R13L	48.7164	0.731261	0.558878	1.30844	0.190722	0.999966
10966	RAB40B	18.9202	1.08706	0.831089	1.308	0.190874	0.999966
3434	IFIT1	11.7531	1.34603	1.03001	1.30682	0.191275	0.999966
55924	INKA2	6.62692	1.96168	1.50181	1.30621	0.191481	0.999966
23559	WBP1	29.8495	-0.912725	0.699088	-1.30559	0.191691	0.999966
155066	ATP6V0E2	15.371	-1.18764	0.909969	-1.30514	0.191845	0.999966
3915	LAMC1	488.963	-0.358408	0.27472	-1.30463	0.192018	0.999966
2086	ERV3-1	15.4502	-1.46253	1.12111	-1.30454	0.192048	0.999966
4121	MAN1A1	75.9038	0.585732	0.448999	1.30453	0.192053	0.999966
9088	PKMYT1	30.4367	-0.898522	0.688916	-1.30426	0.192146	0.999966
90861	JPT2	273.11	-0.395716	0.303415	-1.30421	0.192163	0.999966
105375726	MAL2-AS1	1.43925	-3.9819	3.05315	-1.30419	0.192167	0.999966
653149	NBPF6	1.55112	-3.88172	2.97665	-1.30406	0.192214	0.999966
23065	EMC1	153.575	0.459656	0.352565	1.30375	0.192319	0.999966
79628	SH3TC2	47.25	0.764247	0.586302	1.3035	0.192403	0.999966
51062	ATL1	10.5015	-1.36313	1.04615	-1.30299	0.192577	0.999966
64131	XYLT1	85.3754	0.644091	0.494396	1.30278	0.192649	0.999966
1136	CHRNA3	4.68711	2.09059	1.6048	1.30271	0.192674	0.999966
7153	TOP2A	406.795	-0.367977	0.282545	-1.30237	0.192791	0.999966
7776	ZNF236	53.7202	-0.728194	0.559283	-1.30201	0.192912	0.999966
6023	RMRP	5680.33	-0.381135	0.292749	-1.30192	0.192944	0.999966
22850	ADNP2	84.1914	-0.6212	0.477291	-1.30151	0.193083	0.999966
9826	ARHGEF11	182.416	-0.461465	0.354739	-1.30086	0.193307	0.999966
3838	KPNA2	308.629	-0.386924	0.297452	-1.30079	0.193329	0.999966
131474	CHCHD4	18.3655	-1.07096	0.823349	-1.30074	0.193348	0.999966
105373429		1.66789	-3.54295	2.7242	-1.30054	0.193414	0.999966
3913	LAMB2	117.047	-0.602481	0.463543	-1.29973	0.193693	0.999966
100134713	NDUFB2-AS1	1.50383	3.99303	3.07292	1.29943	0.193798	0.999966
55327	LIN7C	251.505	0.421571	0.324478	1.29923	0.193865	0.999966
642475	MROH6	19.493	1.03515	0.796865	1.29902	0.193936	0.999966
5524	PTPA	131.368	0.474574	0.365619	1.298	0.194287	0.999966
2677	GGCX	33.646	-0.876819	0.675732	-1.29758	0.194431	0.999966
9815	GIT2	45.9316	-0.701882	0.541026	-1.29732	0.194522	0.999966
22856	CHSY1	53.3606	0.720778	0.555686	1.2971	0.194598	0.999966
79874	RABEP2	17.8933	1.07839	0.831438	1.29702	0.194625	0.999966
864	RUNX3	4.02606	2.44043	1.88303	1.29602	0.19497	0.999966
23053	ZSWIM8	79.6676	-1.50569	1.16217	-1.29558	0.19512	0.999966
4122	MAN2A2	41.8087	0.740796	0.57205	1.29499	0.195325	0.999966
10380	BPNT1	104.213	0.634546	0.49004	1.29489	0.19536	0.999966
57619	SHROOM3	656.184	-0.398013	0.30747	-1.29448	0.195501	0.999966
535	ATP6V0A1	115.705	0.510292	0.394212	1.29446	0.195506	0.999966
114971	PTPMT1	50.9519	-0.728064	0.562445	-1.29446	0.195506	0.999966
2153	F5	19.9424	-1.08638	0.839573	-1.29397	0.195675	0.999966
8036	SHOC2	207.973	-0.507049	0.391867	-1.29393	0.195688	0.999966
79627	OGFRL1	72.3693	0.57869	0.447521	1.2931	0.195976	0.999966
26191	PTPN22	5.57106	-1.88769	1.46003	-1.29291	0.196041	0.999966
26275	HIBCH	38.6115	0.820868	0.635042	1.29262	0.196143	0.999966
3796	KIF2A	208.431	0.42539	0.329149	1.29239	0.19622	0.999966
91304	TMEM259	137.975	-0.541785	0.419326	-1.29204	0.196343	0.999966
100130691		8.24626	1.59183	1.23224	1.29181	0.196423	0.999966
2628	GATM	119.702	-0.53677	0.415536	-1.29175	0.196443	0.999966
56144	PCDHA4	4.23449	2.18737	1.69492	1.29054	0.196862	0.999966
6905	TBCE	36.0711	-0.775981	0.601328	-1.29045	0.196896	0.999966
6619	SNAPC3	68.8423	-0.658572	0.510383	-1.29035	0.19693	0.999966
56994	CHPT1	111.051	0.508326	0.394073	1.28993	0.197075	0.999966
4919	ROR1	54.0843	-0.677931	0.525726	-1.28951	0.19722	0.999966
83786	FRMD8	372.469	0.399111	0.309532	1.2894	0.197259	0.999966
53354	PANK1	30.021	-0.906748	0.703694	-1.28856	0.197553	0.999966
9936	CD302	28.9282	-0.84659	0.65709	-1.28839	0.197609	0.999966
9567	GTPBP1	141.582	0.486631	0.378073	1.28714	0.198047	0.999966
51012	PRELID3B	474.611	0.364153	0.282956	1.28696	0.198108	0.999966
1974	EIF4A2	1468.49	-0.382444	0.297263	-1.28655	0.198251	0.999966
55758	RCOR3	44.1636	-0.717529	0.557974	-1.28595	0.198459	0.999966
54716	SLC6A20	77.1155	0.635822	0.494464	1.28588	0.198484	0.999966
6134	RPL10	1063.46	-0.335865	0.261414	-1.2848	0.198861	0.999966
673	BRAF	87.3076	0.560443	0.436651	1.2835	0.199316	0.999966
10279	PRSS16	15.6298	-1.12171	0.874431	-1.28279	0.199565	0.999966
56704	JPH1	29.9145	-0.905021	0.705564	-1.28269	0.1996	0.999966
80758	PRR7	11.1948	-1.31887	1.02838	-1.28248	0.199675	0.999966
4646	MYO6	497.962	0.364115	0.28395	1.28232	0.199729	0.999966
25827	FBXL2	15.2933	1.13565	0.885636	1.2823	0.199736	0.999966
207063	DHRSX	27.2204	-0.915326	0.713891	-1.28216	0.199785	0.999966
55140	ELP3	49.6979	0.679773	0.530441	1.28152	0.20001	0.999966
25885	POLR1A	145.709	0.456841	0.356549	1.28128	0.200094	0.999966
6728	SRP19	54.862	0.698269	0.545055	1.2811	0.200159	0.999966
23732	FRRS1L	1.41355	3.93566	3.07261	1.28089	0.200233	0.999966
8357	H3C10	45.2154	-0.691741	0.54044	-1.27996	0.20056	0.999966
741	ZNHIT2	6.22107	-1.76384	1.3781	-1.2799	0.20058	0.999966
26054	SENP6	172.158	0.454924	0.35563	1.2792	0.200825	0.999966
65258	MPPE1	63.9402	0.611636	0.478278	1.27883	0.200957	0.999966
221178	SPATA13	115.632	0.540206	0.422468	1.27869	0.201007	0.999966
7802	DNALI1	10.5853	1.4031	1.09741	1.27855	0.201054	0.999966
85414	SLC45A3	15.8721	-1.10031	0.860753	-1.27831	0.201142	0.999966
790	CAD	88.8028	-0.576027	0.450642	-1.27824	0.201166	0.999966
401409	RAB19	24.3353	0.937416	0.733455	1.27808	0.20122	0.999966
55027	HEATR3	54.3957	0.663495	0.519329	1.2776	0.20139	0.999966
80323	CCDC68	129.67	0.475837	0.372746	1.27657	0.201753	0.999966
50484	RRM2B	103.764	0.540581	0.423481	1.27652	0.201772	0.999966
55020	TTC38	49.2514	-0.728167	0.570455	-1.27647	0.201791	0.999966
8294	H4C9	70.287	-0.583516	0.457304	-1.27599	0.201959	0.999966
259266	ASPM	198.484	-0.468039	0.366807	-1.27598	0.201961	0.999966
1266	CNN3	125.829	-0.54148	0.424385	-1.27592	0.201985	0.999966
83658	DYNLRB1	162.041	-0.442079	0.346493	-1.27587	0.202002	0.999966
11080	DNAJB4	27.426	0.942983	0.739177	1.27572	0.202055	0.999966
23682	RAB38	9.38522	-1.42773	1.11919	-1.27567	0.202071	0.999966
7469	NELFA	34.4381	0.776379	0.608656	1.27556	0.20211	0.999966
30833	NT5C	21.1916	-0.958067	0.751191	-1.2754	0.202169	0.999966
83989	ARB2A	23.2882	-0.939637	0.736886	-1.27515	0.202258	0.999966
79065	ATG9A	98.6528	-0.539473	0.423452	-1.27399	0.202667	0.999966
55239	OGFOD1	111.368	0.514249	0.403795	1.27354	0.202827	0.999966
81542	TMX1	156.88	0.444101	0.348739	1.27345	0.202859	0.999966
8242	KDM5C	120.627	0.486176	0.382013	1.27267	0.203135	0.999966
54954	FAM120C	11.9224	-1.25307	0.984889	-1.2723	0.203268	0.999966
145282	MIPOL1	68.273	0.638692	0.50206	1.27214	0.203322	0.999966
602	BCL3	65.8469	-0.60633	0.476642	-1.27209	0.203342	0.999966
23165	NUP205	215.015	0.40656	0.319633	1.27196	0.203387	0.999966
6184	RPN1	723.665	-0.393679	0.309602	-1.27157	0.203527	0.999966
414224	AGAP12P	1.64566	4.12091	3.2411	1.27145	0.203568	0.999966
3627	CXCL10	1.64566	4.12091	3.2411	1.27145	0.203568	0.999966
54600	UGT1A9	1.64566	4.12091	3.2411	1.27145	0.203568	0.999966
109136579	TALAM1	1.64566	4.12091	3.2411	1.27145	0.203568	0.999966
84680	ACCS	4.3344	-2.28049	1.79564	-1.27002	0.204078	0.999966
57491	AHRR	1.4448	-3.92052	3.08698	-1.27002	0.204079	0.999966
130827	TMEM182	41.4811	0.708082	0.557677	1.2697	0.204191	0.999966
11039		7.09168	-1.7275	1.36086	-1.26942	0.204292	0.999966
5608	MAP2K6	61.6183	0.696901	0.549115	1.26914	0.204393	0.999966
123606	NIPA1	85.42	0.573219	0.45169	1.26905	0.204422	0.999966
11188	NISCH	61.155	-0.616019	0.485585	-1.26861	0.204579	0.999966
102723167	MIR133A1HG	3.2763	-2.55659	2.01679	-1.26765	0.204922	0.999966
56242	ZNF253	22.8875	-1.05724	0.834194	-1.26737	0.205021	0.999966
79092	CARD14	3.81947	2.32439	1.83472	1.26689	0.205194	0.999966
8897	MTMR3	106.269	0.516247	0.407505	1.26685	0.205209	0.999966
1019	CDK4	67.822	-0.583327	0.460546	-1.2666	0.205298	0.999966
85236	H2BC12	158.35	-0.439039	0.346637	-1.26657	0.20531	0.999966
8050	PDHX	88.7618	0.537074	0.424221	1.26602	0.205505	0.999966
219670	ENKUR	1.88843	-3.28375	2.59624	-1.26481	0.20594	0.999966
3659	IRF1	130.573	-0.504229	0.398828	-1.26427	0.206131	0.999966
27132	CPNE7	3.16086	-2.60742	2.06268	-1.26409	0.206197	0.999966
6747	SSR3	320.549	0.375722	0.297252	1.26398	0.206236	0.999966
624	BDKRB2	41.8908	0.702616	0.555883	1.26396	0.206243	0.999966
8438	RAD54L	17.9181	-1.05214	0.832417	-1.26396	0.206245	0.999966
90853	SPOCD1	5.20154	1.93087	1.52773	1.26388	0.206274	0.999966
55973	BCAP29	53.3553	0.640831	0.507279	1.26327	0.206491	0.999966
2185	PTK2B	52.0707	0.737261	0.583712	1.26306	0.206569	0.999966
26272	FBXO4	22.8052	0.923595	0.731447	1.2627	0.206699	0.999966
389362	PSMG4	21.9774	-0.936031	0.741516	-1.26232	0.206833	0.999966
9645	MICAL2	370.881	0.35997	0.285315	1.26166	0.207072	0.999966
101927768	HDAC2-AS2	2.39138	-2.82481	2.23925	-1.2615	0.20713	0.999966
84961	FBXL20	63.4186	0.659343	0.522909	1.26091	0.207341	0.999966
729723	DNAJC27-AS1	1.41303	3.90601	3.09786	1.26087	0.207354	0.999966
102724826	ZNF337-AS1	7.8473	1.60048	1.26945	1.26077	0.207392	0.999966
7528	YY1	222.094	0.477153	0.378516	1.26059	0.207456	0.999966
20	ABCA2	109.617	-0.619114	0.491191	-1.26043	0.207513	0.999966
91607	SLFN11	8.84754	-1.46613	1.1637	-1.25988	0.207712	0.999966
23064	SETX	293.996	0.386259	0.306656	1.25958	0.20782	0.999966
3111	HLA-DOA	1.42412	-3.90484	3.10012	-1.25958	0.207821	0.999966
27340	UTP20	110.678	0.503201	0.399752	1.25878	0.208109	0.999966
220074	LRTOMT	1.39114	-3.93907	3.12995	-1.25851	0.208207	0.999966
2317	FLNB	3234.32	0.32756	0.260302	1.25838	0.208254	0.999966
57458	TMCC3	47.1019	0.675935	0.537192	1.25827	0.208293	0.999966
642757	TBC1D22A-AS1	3.92545	-2.37302	1.88636	-1.25799	0.208394	0.999966
8972	MGAM	60.9309	-0.651738	0.518375	-1.25727	0.208655	0.999966
6314	ATXN7	82.7055	-0.604802	0.481074	-1.25719	0.208684	0.999966
79663	HSPBAP1	7.04699	-1.60408	1.27606	-1.25705	0.208734	0.999966
467	ATF3	36.2452	0.74737	0.594628	1.25687	0.2088	0.999966
105376752	NPIPA1	1.42042	3.88825	3.09406	1.25668	0.208869	0.999966
105376752	NPIPA9	1.42042	3.88825	3.09406	1.25668	0.208869	0.999966
5521	PPP2R2B	2.7804	3.17916	2.53114	1.25602	0.20911	0.999966
7813	EVI5	166.019	0.451234	0.359299	1.25587	0.209163	0.999966
571	BACH1	171.736	0.509333	0.405574	1.25583	0.209177	0.999966
8975	USP13	45.1675	-0.765633	0.609744	-1.25566	0.209238	0.999966
5727	PTCH1	23.9872	1.22887	0.97877	1.25553	0.209287	0.999966
8682	PEA15	85.9318	-0.570105	0.4541	-1.25546	0.209312	0.999966
94056	SYAP1	204.656	-0.417344	0.332429	-1.25544	0.20932	0.999966
55775	TDP1	33.6575	0.768198	0.611963	1.2553	0.209369	0.999966
28957	MRPS28	29.055	-0.868437	0.691988	-1.25499	0.209483	0.999966
58190	CTDSP1	88.7154	0.528891	0.421476	1.25485	0.209532	0.999966
84717	HDGFL2	36.788	-0.7658	0.610472	-1.25444	0.209682	0.999966
84134	TOMM40L	21.5128	0.934154	0.744827	1.25419	0.209773	0.999966
8864	PER2	65.9602	0.64459	0.514126	1.25376	0.20993	0.999966
54928	BPNT2	344.044	0.36629	0.292265	1.25328	0.210104	0.999966
100113386	UCKL1-AS1	2.21346	-3.10739	2.47951	-1.25323	0.210123	0.999966
22974	TPX2	201.161	-0.457578	0.365164	-1.25308	0.210178	0.999966
162655	ZNF519	8.74651	-1.72353	1.37564	-1.25289	0.210245	0.999966
79642	ARSJ	21.786	-0.926112	0.739286	-1.25271	0.210311	0.999966
79871	RPAP2	75.1078	0.603931	0.482124	1.25265	0.210335	0.999966
51293	CD320	15.5522	-1.09994	0.878162	-1.25255	0.210371	0.999966
653160	GPR199P	6.78196	-1.6789	1.34041	-1.25253	0.210378	0.999966
6733	SRPK2	108.761	-0.502872	0.401588	-1.25221	0.210494	0.999966
84222	TMEM191A	1.36739	-3.92941	3.13805	-1.25218	0.210503	0.999966
223082	ZNRF2	79.6296	0.64825	0.51773	1.2521	0.210534	0.999966
105370401	TRD-AS1	17.2065	1.06626	0.851653	1.25198	0.210576	0.999966
1490	CCN2	198.058	0.448085	0.358058	1.25143	0.210778	0.999966
10869	USP19	62.5422	0.625736	0.500307	1.2507	0.211042	0.999966
6671	SP4	14.5379	-1.33223	1.06533	-1.25053	0.211105	0.999966
2012	EMP1	219.58	0.425335	0.340151	1.25043	0.211142	0.999966
56984	PSMG2	79.6379	0.541385	0.432975	1.25038	0.211159	0.999966
1462	VCAN	6.93738	1.72738	1.38225	1.24968	0.211417	0.999966
135112	NCOA7	168.318	0.446908	0.35788	1.24876	0.211751	0.999966
56181	MTFR1L	28.8892	-0.838473	0.67151	-1.24864	0.211797	0.999966
101060691	NUTM2B-AS1	62.811	-0.603051	0.483119	-1.24824	0.211941	0.999966
6768	ST14	643.021	-0.354826	0.284284	-1.24814	0.21198	0.999966
150468	CKAP2L	58.051	-0.687083	0.550604	-1.24787	0.212078	0.999966
91582	RPS19BP1	23.2495	-0.905863	0.726147	-1.24749	0.212217	0.999966
221981	THSD7A	2.35709	3.07768	2.46735	1.24736	0.212266	0.999966
54663	WDR74	717.61	-0.37318	0.2994	-1.24643	0.212607	0.999966
9296	ATP6V1F	84.6785	-0.528484	0.424153	-1.24597	0.212774	0.999966
56886	UGGT1	346.553	0.377642	0.303142	1.24576	0.212853	0.999966
93550	ZFAND4	12.6283	-1.21827	0.978714	-1.24477	0.213218	0.999966
11127	KIF3A	28.6654	-0.905162	0.727726	-1.24382	0.213565	0.999966
92	ACVR2A	92.3941	0.525602	0.422653	1.24358	0.213654	0.999966
100128731	OST4	90.4514	-0.547156	0.440036	-1.24343	0.213708	0.999966
3832	KIF11	136.935	-0.472683	0.380171	-1.24334	0.213741	0.999966
1559	CYP2C9	51.6754	0.712889	0.573578	1.24288	0.213911	0.999966
990	CDC6	107.059	-0.575636	0.463324	-1.2424	0.214088	0.999966
2135	EXTL2	17.5625	1.08445	0.872898	1.24236	0.214106	0.999966
284131	ENDOV	8.63778	1.49923	1.20712	1.24199	0.214239	0.999966
23164	MPRIP	459.859	-0.383179	0.308529	-1.24195	0.214253	0.999966
100506211	MIR210HG	18.5943	-1.09033	0.878116	-1.24167	0.21436	0.999966
1024	CDK8	61.9442	0.649137	0.522875	1.24148	0.21443	0.999966
388815	MIR99AHG	8.20439	-1.55571	1.25354	-1.24105	0.214586	0.999966
57696	DDX55	33.9669	0.79099	0.637556	1.24066	0.214731	0.999966
84752	B3GNT9	5.80973	-1.77952	1.43501	-1.24008	0.214947	0.999966
64093	SMOC1	3.34165	-2.47401	1.99507	-1.24006	0.214952	0.999966
3872	KRT17	8.90036	1.41433	1.14092	1.23964	0.21511	0.999966
84056	KATNAL1	7.515	1.75396	1.41513	1.23944	0.215184	0.999966
55284	UBE2W	96.6075	-0.51053	0.412027	-1.23907	0.21532	0.999966
84988	PPP1R16A	69.077	-0.577198	0.465839	-1.23905	0.215327	0.999966
116115	ZNF526	14.3118	1.17596	0.949195	1.2389	0.215382	0.999966
23014	FBXO21	126.904	-0.508718	0.410646	-1.23882	0.21541	0.999966
8614	STC2	62.4869	-0.715929	0.577917	-1.23881	0.215416	0.999966
200172	SLFNL1	1.38314	-3.87315	3.12714	-1.23856	0.215509	0.999966
23233	EXOC6B	158.466	-0.488458	0.394378	-1.23855	0.215512	0.999966
145482	PTGR2	23.5025	0.949432	0.766666	1.23839	0.215571	0.999966
2288	FKBP4	180.818	-0.431097	0.348218	-1.23801	0.215712	0.999966
54828	BCAS3	13.6754	-1.33471	1.07867	-1.23737	0.215949	0.999966
5557	PRIM1	29.2291	0.825918	0.667532	1.23727	0.215987	0.999966
27433	TOR2A	14.6998	-1.14803	0.927923	-1.2372	0.216013	0.999966
1075	CTSC	311.375	-0.377102	0.304935	-1.23666	0.216213	0.999966
79968	WDR76	39.2199	-0.746889	0.604037	-1.2365	0.216274	0.999966
2444	FRK	278.886	0.386944	0.312951	1.23644	0.216296	0.999966
57465	TBC1D24	29.1814	0.828326	0.670094	1.23613	0.216409	0.999966
23063	WAPL	286.456	0.371073	0.300283	1.23575	0.216553	0.999966
65264	UBE2Z	169.589	0.422159	0.341634	1.23571	0.216567	0.999966
105371969	LINC01892	1.37681	-3.90104	3.15779	-1.23537	0.216692	0.999966
5216	PFN1	913.335	-0.334777	0.271027	-1.23522	0.21675	0.999966
8491	MAP4K3	142.686	0.449116	0.363611	1.23515	0.216773	0.999966
79861	TUBAL3	10.3252	-1.29964	1.05289	-1.23436	0.217068	0.999966
1944	EFNA3	37.1824	-0.721524	0.584708	-1.23399	0.217207	0.999966
10514	MYBBP1A	100.26	0.557434	0.451824	1.23374	0.217299	0.999966
1088	CEACAM8	1.362	3.86086	3.13376	1.23202	0.217941	0.999966
169522	KCNV2	1.362	3.86086	3.13376	1.23202	0.217941	0.999966
406891	MIRLET7I	1.362	3.86086	3.13376	1.23202	0.217941	0.999966
101927994	LINC01087	1.362	3.86086	3.13376	1.23202	0.217941	0.999966
101928600	LINC02108	1.362	3.86086	3.13376	1.23202	0.217941	0.999966
124902229		1.362	3.86086	3.13376	1.23202	0.217941	0.999966
57211	ADGRG6	445.969	0.383162	0.311054	1.23182	0.218017	0.999966
3934	LCN2	291.155	-0.513155	0.416652	-1.23162	0.218093	0.999966
79741	CCDC7	7.60686	1.52768	1.24039	1.23161	0.218096	0.999966
6389	SDHA	173.087	0.418078	0.33949	1.23149	0.21814	0.999966
10175	CNIH1	190.732	0.40878	0.331945	1.23147	0.218148	0.999966
54938	SARS2	20.5058	0.94508	0.768031	1.23052	0.218502	0.999966
9837	GINS1	77.356	-0.546891	0.444648	-1.22994	0.218719	0.999966
7923	HSD17B8	6.96121	-1.58096	1.28565	-1.2297	0.218811	0.999966
5775	PTPN4	63.0631	0.581826	0.473274	1.22936	0.218935	0.999966
10566	AKAP3	1.50757	3.8741	3.15212	1.22905	0.219054	0.999966
133746	JMY	44.5448	-0.766534	0.624046	-1.22833	0.219323	0.999966
339230	CCDC137	38.3343	0.786934	0.640948	1.22777	0.219535	0.999966
152503	SH3D19	266.948	0.393728	0.320692	1.22774	0.219543	0.999966
283209	PGM2L1	41.3215	0.687369	0.559891	1.22768	0.219566	0.999966
100996842	MPDU1-AS1	2.72478	-2.57362	2.09643	-1.22762	0.219589	0.999966
200014	CC2D1B	40.7146	0.757051	0.616684	1.22762	0.219591	0.999966
11332	ACOT7	45.2612	-0.676855	0.551368	-1.22759	0.219601	0.999966
5355	PLP2	179.785	-0.425633	0.346839	-1.22717	0.219757	0.999966
8615	USO1	230.554	0.391256	0.318848	1.22709	0.219788	0.999966
1355	COX15	114.746	-0.491419	0.400503	-1.22701	0.21982	0.999966
29916	SNX11	26.1133	-0.969913	0.791203	-1.22587	0.220247	0.999966
23381	SMG5	101.276	0.492233	0.401572	1.22577	0.220287	0.999966
10066	SCAMP2	182.761	-0.512235	0.418352	-1.22441	0.220797	0.999966
56243	KIAA1217	279.709	-0.387167	0.316339	-1.2239	0.220991	0.999966
2512	FTL	1460.48	-0.31486	0.257297	-1.22372	0.221058	0.999966
359948	IRF2BP2	460.606	0.343696	0.280949	1.22334	0.221202	0.999966
3980	LIG3	67.8648	-0.606358	0.495683	-1.22328	0.221225	0.999966
81691	REXO5	9.34183	-1.38909	1.13557	-1.22326	0.221232	0.999966
6514	SLC2A2	2.36352	2.84709	2.32812	1.22292	0.221362	0.999966
8790	FPGT	46.9661	0.667201	0.545799	1.22243	0.221545	0.999966
8968	H3C7	77.1553	-0.538266	0.44038	-1.22228	0.221603	0.999966
64897	C12orf43	31.2971	0.773407	0.632885	1.22203	0.221695	0.999966
116983	ACAP3	27.5829	0.916186	0.749754	1.22198	0.221715	0.999966
2821	GPI	919.571	-0.356924	0.292116	-1.22185	0.221763	0.999966
5251	PHEX	2.86336	-2.42528	1.98495	-1.22184	0.221769	0.999966
90441	ZNF622	38.6856	0.731631	0.598968	1.22149	0.221902	0.999966
8342	H2BC14	42.8629	-0.678035	0.555137	-1.22138	0.22194	0.999966
55110	MAGOHB	26.847	-0.824306	0.674963	-1.22126	0.221987	0.999966
6202	RPS8	978.372	-0.319301	0.261556	-1.22078	0.222171	0.999966
221078	NSUN6	21.3995	0.919205	0.753001	1.22072	0.222191	0.999966
57507	ZNF608	93.3958	0.538887	0.441645	1.22018	0.222397	0.999966
84083	ZRANB3	11.8389	1.25218	1.02649	1.21987	0.222514	0.999966
25962	VIRMA	142.055	-0.448903	0.367999	-1.21985	0.222522	0.999966
79828	METTL8	58.5859	0.761942	0.62478	1.21954	0.222641	0.999966
113235	SLC46A1	48.2689	0.715318	0.586602	1.21943	0.222682	0.999966
55247	NEIL3	21.1644	-0.932557	0.764988	-1.21905	0.222826	0.999966
132204	SYNPR	24.8993	-1.01039	0.828998	-1.21881	0.222917	0.999966
91695	RRP7BP	13.1747	1.15718	0.950004	1.21808	0.223193	0.999966
10087	CERT1	101.798	0.526351	0.43214	1.21801	0.22322	0.999966
84881	RPUSD4	27.9636	-0.877458	0.720528	-1.2178	0.2233	0.999966
10410	IFITM3	126.029	-0.554079	0.455244	-1.2171	0.223565	0.999966
5339	PLEC	1181.8	0.32897	0.270446	1.2164	0.223833	0.999966
961	CD47	315.771	0.408224	0.335669	1.21615	0.223928	0.999966
63928	CHP2	7.13191	1.58025	1.29982	1.21574	0.224085	0.999966
55829	SELENOS	68.6559	0.562579	0.462822	1.21554	0.22416	0.999966
9414	TJP2	449.138	0.345699	0.284445	1.21535	0.224233	0.999966
3006	H1-2	442.947	-0.347567	0.286035	-1.21512	0.224321	0.999966
57414	RHBDD2	146.045	-0.474485	0.390523	-1.215	0.224366	0.999966
3097	HIVEP2	94.2921	0.523615	0.431015	1.21484	0.224427	0.999966
114788	CSMD3	1.35348	3.82543	3.14974	1.21452	0.224548	0.999966
330	BIRC3	147.855	0.508484	0.418822	1.21408	0.224716	0.999966
23516	SLC39A14	578.759	0.410865	0.338443	1.21399	0.224753	0.999966
27183	VPS4A	115.874	-0.484042	0.398762	-1.21386	0.2248	0.999966
6555	SLC10A2	23.9523	0.974302	0.802689	1.2138	0.224825	0.999966
147011	PROCA1	1.77874	-3.22578	2.65786	-1.21368	0.224872	0.999966
2597	GAPDH	4491.26	-0.287554	0.236976	-1.21343	0.224967	0.999966
118433	RPL23AP7	3.98906	2.23661	1.84323	1.21342	0.224971	0.999966
258010	SVIP	212.437	0.434616	0.358185	1.21338	0.224983	0.999966
101928464	ZNF433-AS1	1.31684	-3.84166	3.16616	-1.21335	0.224996	0.999966
23635	SSBP2	35.0271	-0.87873	0.724324	-1.21317	0.225064	0.999966
221184	CPNE2	16.36	-1.03022	0.849406	-1.21287	0.22518	0.999966
8976	WASL	263.713	0.373753	0.308207	1.21267	0.225257	0.999966
253512	SLC25A30	15.8108	-1.09063	0.899521	-1.21246	0.225336	0.999966
2069	EREG	64.599	0.572515	0.472199	1.21244	0.225343	0.999966
622	BDH1	67.883	-0.584734	0.482552	-1.21175	0.225606	0.999966
58493	INIP	80.3345	-0.53456	0.441374	-1.21113	0.225847	0.999966
23586	RIGI	41.0556	0.697128	0.575873	1.21056	0.226065	0.999966
5783	PTPN13	32.0388	-0.753655	0.622819	-1.21007	0.226252	0.999966
541471	MIR4435-2HG	62.3079	-0.600194	0.496181	-1.20963	0.226422	0.999966
10658	CELF1	224.797	-0.400369	0.331007	-1.20955	0.226452	0.999966
100505817	LINC02582	32.3468	0.876611	0.724854	1.20936	0.226523	0.999966
27031	NPHP3	11.2226	1.24038	1.02581	1.20917	0.226596	0.999966
7091	TLE4	49.229	0.677581	0.560493	1.2089	0.226701	0.999966
4839	NOP2	96.1751	-0.503463	0.416536	-1.20869	0.226782	0.999966
64786	TBC1D15	115.818	-0.507747	0.420117	-1.20858	0.226822	0.999966
90121	TSR2	34.899	0.732415	0.606014	1.20858	0.226825	0.999966
222255	ATXN7L1	22.0495	-0.932519	0.771644	-1.20848	0.226861	0.999966
79768	KATNBL1	50.0643	-0.667928	0.55289	-1.20807	0.227022	0.999966
8241	RBM10	44.7168	0.669289	0.554191	1.20769	0.227168	0.999966
2117	ETV3	155.228	0.422704	0.350022	1.20765	0.227181	0.999966
84436	ZNF528	11.6446	1.24719	1.03285	1.20752	0.227232	0.999966
118980	SFXN2	21.4283	-0.929077	0.769586	-1.20724	0.227339	0.999966
5307	PITX1	32.1553	-0.77025	0.638535	-1.20628	0.227711	0.999966
150	ADRA2A	258.525	-0.381266	0.316119	-1.20608	0.227785	0.999966
64925	CCDC71	22.0283	-0.911705	0.756375	-1.20536	0.228064	0.999966
9695	EDEM1	183.635	-0.442229	0.367122	-1.20458	0.228365	0.999966
3024	H1-1	28.2183	-0.795167	0.660285	-1.20428	0.228482	0.999966
2779	GNAT1	2.76834	2.79047	2.31789	1.20388	0.228634	0.999966
26030	PLEKHG3	77.797	0.536793	0.445996	1.20358	0.228751	0.999966
119391	GSTO2	54.8492	-0.644736	0.535698	-1.20354	0.228766	0.999966
4174	MCM5	70.2536	-0.568687	0.472733	-1.20298	0.228985	0.999966
488	ATP2A2	841.239	0.314814	0.262055	1.20133	0.229623	0.999966
10614	HEXIM1	137.45	0.43436	0.361578	1.20129	0.229638	0.999966
401427	OR2A7	9.68118	1.34949	1.12382	1.20081	0.229823	0.999966
116028	RMI2	9.99321	-1.31686	1.09689	-1.20054	0.22993	0.999966
85462	FHDC1	26.9188	0.820536	0.683528	1.20044	0.229967	0.999966
170679	PSORS1C1	8.38428	1.47314	1.22773	1.19988	0.230184	0.999966
4045	LSAMP	16.0287	-1.07632	0.89719	-1.19965	0.230275	0.999966
85302	FBF1	5.8803	-1.76015	1.46755	-1.19938	0.230381	0.999966
84922	FIZ1	15.149	1.05057	0.876087	1.19916	0.230467	0.999966
686	BTD	69.3567	-0.561184	0.467996	-1.19912	0.230481	0.999966
51548	SIRT6	31.2044	0.804178	0.670648	1.19911	0.230487	0.999966
388963	C2orf81	6.25874	2.03844	1.7	1.19908	0.230496	0.999966
675	BRCA2	139.264	-0.507807	0.423636	-1.19869	0.23065	0.999966
8529	CYP4F2	12.8649	-1.21562	1.01423	-1.19857	0.230696	0.999966
84283	TMEM79	12.7248	1.16507	0.972592	1.19791	0.230953	0.999966
4671	NAIP	8.35922	1.47166	1.22899	1.19745	0.231131	0.999966
1476	CSTB	503.321	-0.39202	0.327392	-1.1974	0.23115	0.999966
55322	C5orf22	114.828	-0.46399	0.387509	-1.19737	0.231164	0.999966
11099	PTPN21	49.0022	-0.634779	0.530178	-1.19729	0.231192	0.999966
196528	ARID2	133.815	-0.462148	0.386124	-1.19689	0.231349	0.999966
80018	NAA25	128.081	0.474678	0.396668	1.19666	0.231437	0.999966
4303	FOXO4	16.8969	1.04495	0.87339	1.19643	0.231528	0.999966
79751	SLC25A22	30.9354	0.792986	0.662867	1.1963	0.23158	0.999966
4752	NEK3	26.4061	-0.871343	0.728399	-1.19624	0.231601	0.999966
10049	DNAJB6	122.141	0.449243	0.37567	1.19584	0.231758	0.999966
253558	LCLAT1	204.677	0.387343	0.323967	1.19563	0.231842	0.999966
124903372	TCL6	3.10827	2.47797	2.07258	1.1956	0.231853	0.999966
3688	ITGB1	1659.38	0.304256	0.254483	1.19559	0.231858	0.999966
84630	TTBK1	2.10495	-3.08985	2.58454	-1.19551	0.231886	0.999966
55143	CDCA8	59.552	-0.592192	0.495435	-1.1953	0.231971	0.999966
26579	MYEOV	41.1763	-0.690309	0.577685	-1.19496	0.232104	0.999966
51422	PRKAG2	83.1616	0.514808	0.430821	1.19495	0.232108	0.999966
6932	TCF7	51.0647	-0.613561	0.513741	-1.1943	0.23236	0.999966
54903	MKS1	27.3505	-0.795875	0.666396	-1.1943	0.232361	0.999966
6143	RPL19	1592.43	-0.301871	0.252774	-1.19423	0.232388	0.999966
3658	IREB2	245.53	0.374457	0.313665	1.19381	0.232552	0.999966
23174	ZCCHC14	116.279	-0.513396	0.430094	-1.19368	0.232602	0.999966
10682	EBP	89.6313	-0.496849	0.416245	-1.19364	0.232617	0.999966
55501	CHST12	13.2928	1.1353	0.951461	1.19322	0.232784	0.999966
100874058	COX10-DT	17.4648	1.01278	0.849296	1.1925	0.233067	0.999966
1080	CFTR	37.2659	-0.71533	0.599969	-1.19228	0.233152	0.999966
649	BMP1	88.9347	0.51743	0.434163	1.19179	0.233344	0.999966
9061	PAPSS1	72.4099	-0.58363	0.489862	-1.19142	0.23349	0.999966
51659	GINS2	33.2108	-0.7772	0.652542	-1.19103	0.23364	0.999966
64320	RNF25	20.7854	-0.904588	0.759741	-1.19065	0.233789	0.999966
9668	ZNF432	23.7046	0.860872	0.72334	1.19014	0.233993	0.999966
2947	GSTM3	163.589	-0.419794	0.352863	-1.18968	0.234173	0.999966
23008	KLHDC10	120.038	0.499394	0.419797	1.18961	0.234201	0.999966
10069	RWDD2B	36.6518	0.738699	0.621113	1.18931	0.234316	0.999966
80217	CFAP43	2.88901	2.37054	1.99375	1.18899	0.234445	0.999966
386627	SAP30L-AS1	7.24986	-1.56471	1.31606	-1.18893	0.234466	0.999966
861	RUNX1	136.415	-0.48896	0.411266	-1.18891	0.234473	0.999966
23313	KIAA0930	70.4984	-0.599663	0.504552	-1.18851	0.234634	0.999966
10726	NUDC	91.6764	0.51323	0.432105	1.18774	0.234934	0.999966
114515514	RCC2-AS1	3.57161	-2.27345	1.91411	-1.18773	0.23494	0.999966
114881	OSBPL7	45.2247	0.658709	0.554666	1.18758	0.235	0.999966
284403	WDR62	26.9674	-0.959596	0.808087	-1.18749	0.235034	0.999966
4907	NT5E	54.6858	-0.611219	0.514877	-1.18712	0.235181	0.999966
9489	PGS1	18.0998	-1.05851	0.891699	-1.18707	0.235198	0.999966
10121	ACTR1A	141.262	0.466836	0.393321	1.18691	0.235264	0.999966
25981	DNAH1	21.4237	-0.916995	0.772638	-1.18684	0.235292	0.999966
192670	AGO4	70.9025	0.711147	0.599235	1.18676	0.235323	0.999966
494470	ARK2C	2.69114	-2.87536	2.42293	-1.18673	0.235334	0.999966
100288077	WTAPP1	1.42137	3.80334	3.2052	1.18661	0.23538	0.999966
1017	CDK2	51.182	-0.648311	0.546425	-1.18646	0.235441	0.999966
384	ARG2	7.16253	-1.55428	1.3101	-1.18638	0.235471	0.999966
54769	DIRAS2	10.3712	1.41814	1.1955	1.18623	0.235531	0.999966
80727	TTYH3	254.974	-0.36383	0.306762	-1.18604	0.235608	0.999966
5902	RANBP1	206.176	-0.419345	0.353752	-1.18542	0.235851	0.999966
100506881	MKLN1-AS	13.2199	1.15147	0.971465	1.18529	0.235903	0.999966
4323	MMP14	213.968	0.419028	0.353583	1.18509	0.235982	0.999966
6039	RNASE6	4.00172	2.07192	1.74842	1.18503	0.236007	0.999966
65084	TMEM135	87.2317	0.545651	0.460502	1.1849	0.236055	0.999966
161176	SYNE3	5.44604	-1.78159	1.50388	-1.18466	0.236153	0.999966
9513	FXR2	46.6211	0.646172	0.545592	1.18435	0.236274	0.999966
253143	PRR14L	334.566	0.419307	0.354228	1.18372	0.236523	0.999966
9684	LRRC14	22.1844	0.880516	0.743943	1.18358	0.236579	0.999966
9728	SECISBP2L	236.911	0.460508	0.389218	1.18316	0.236745	0.999966
5223	PGAM1	644.068	-0.323261	0.273244	-1.18305	0.23679	0.999966
9957	HS3ST1	71.5773	0.561661	0.474762	1.18304	0.236795	0.999966
8239	USP9X	716.937	0.309677	0.261844	1.18268	0.236938	0.999966
10363	HMG20A	79.4857	-0.538363	0.45527	-1.18251	0.237002	0.999966
9636	ISG15	6.21594	1.62129	1.37189	1.18179	0.23729	0.999966
389332	SMIM32	7.60518	-1.4575	1.23349	-1.18161	0.237361	0.999966
105371795		1.26487	-3.79083	3.20825	-1.18159	0.237369	0.999966
7158	TP53BP1	86.3839	-0.536539	0.45409	-1.18157	0.237376	0.999966
83464	APH1B	11.235	1.29529	1.09635	1.18145	0.237423	0.999966
2746	GLUD1	293.853	0.384964	0.325863	1.18137	0.237456	0.999966
23403	FBXO46	23.5672	0.86606	0.733343	1.18097	0.237613	0.999966
4343	MOV10	75.6011	-0.523006	0.44292	-1.18081	0.237677	0.999966
100132594	PGAM1P5	1.55021	3.63612	3.0794	1.18079	0.237687	0.999966
80781	COL18A1	41.2209	-0.716276	0.606631	-1.18074	0.237704	0.999966
25778	DSTYK	32.8225	0.730284	0.618754	1.18025	0.237901	0.999966
54980	C2orf42	11.5932	1.25637	1.06452	1.18022	0.237911	0.999966
653308	ASAH2B	64.0752	0.555507	0.470788	1.17995	0.23802	0.999966
49856	WRAP73	20.5089	-0.928066	0.786829	-1.1795	0.238199	0.999966
23420	NOMO1	626.233	0.383488	0.325154	1.17941	0.238237	0.999966
28952	CCDC22	14.0819	-1.08834	0.922916	-1.17924	0.238301	0.999966
653808	ZG16	3.08575	2.34388	1.98795	1.17904	0.238381	0.999966
93380	MMGT1	100.704	0.474017	0.402052	1.17899	0.238401	0.999966
54675	CRLS1	144.232	-0.41891	0.355315	-1.17898	0.238405	0.999966
285237	C3orf38	55.8581	0.604283	0.512603	1.17885	0.238457	0.999966
284076	TTLL6	1.74344	-3.55042	3.01177	-1.17885	0.238459	0.999966
84929	FIBCD1	4.5554	2.33432	1.98025	1.1788	0.238477	0.999966
1121	CHM	52.4519	0.605197	0.513465	1.17865	0.238536	0.999966
115209	OMA1	16.8461	1.01688	0.862773	1.17862	0.23855	0.999966
26084	ARHGEF26	35.767	-0.747119	0.633949	-1.17852	0.238591	0.999966
54478	PIMREG	13.7958	-1.11064	0.943202	-1.17752	0.238987	0.999966
28988	DBNL	62.1859	0.558064	0.474021	1.1773	0.239077	0.999966
253430	IPMK	127.815	0.44619	0.379032	1.17718	0.239122	0.999966
84832	ANKRD36BP1	4.69727	-1.89492	1.60978	-1.17713	0.239143	0.999966
114882	OSBPL8	175.356	0.447666	0.380469	1.17662	0.239349	0.999966
154141	MBOAT1	66.1321	-0.559546	0.475663	-1.17635	0.239455	0.999966
200186	CRTC2	49.6122	-0.730679	0.621199	-1.17624	0.239499	0.999966
5077	PAX3	1.28127	3.76635	3.2027	1.17599	0.239598	0.999966
100131017	ZNF316	37.4368	0.776334	0.660251	1.17582	0.239668	0.999966
6720	SREBF1	195.965	-0.408366	0.347328	-1.17574	0.2397	0.999966
1286	COL4A4	1.27669	-3.80302	3.23544	-1.17543	0.239824	0.999966
51725	FBXO40	1.27669	-3.80302	3.23544	-1.17543	0.239824	0.999966
169611	OLFML2A	1.27669	-3.80302	3.23544	-1.17543	0.239824	0.999966
752014	CEMP1	1.27669	-3.80302	3.23544	-1.17543	0.239824	0.999966
124900276	SNHG7	1.27669	-3.80302	3.23544	-1.17543	0.239824	0.999966
388564	TMEM238	12.1915	-1.29453	1.10195	-1.17477	0.240087	0.999966
729767	CEACAM18	6.86699	-1.53608	1.30809	-1.1743	0.240275	0.999966
100861540	CYP3A7-CYP3A51P	1.25306	-3.7786	3.21839	-1.17406	0.240369	0.999966
100529145	TEN1-CDK3	1.25304	-3.77857	3.21841	-1.17405	0.240375	0.999966
22800	RRAS2	74.3589	0.535039	0.455899	1.17359	0.240559	0.999966
117145	THEM4	80.453	-0.505936	0.431145	-1.17347	0.240607	0.999966
4053	LTBP2	2.26615	2.98208	2.54138	1.17341	0.240632	0.999966
388730	TMEM81	1.26564	3.79064	3.23135	1.17308	0.240763	0.999966
442572	SPDYE21	1.26564	3.79064	3.23135	1.17308	0.240763	0.999966
2593	GAMT	6.84571	-1.5832	1.35016	-1.1726	0.240958	0.999966
169792	GLIS3	99.5799	-0.539001	0.4597	-1.17251	0.240994	0.999966
221002	RASGEF1A	2.93348	-2.44232	2.08314	-1.17243	0.241026	0.999966
100128682	LINC01531	1.39343	3.77952	3.22398	1.17231	0.241071	0.999966
23371	TNS2	14.1839	1.06177	0.905942	1.172	0.241195	0.999966
51014	TMED7	339.695	-0.354006	0.302223	-1.17134	0.241462	0.999966
441430	FAM95B1	2.88178	2.5444	2.17254	1.17116	0.241533	0.999966
710	SERPING1	1.25611	-3.7708	3.21977	-1.17114	0.241544	0.999966
26960	NBEA	20.3652	0.906537	0.774225	1.1709	0.24164	0.999966
6659	SOX4	295.195	0.352077	0.300739	1.17071	0.241716	0.999966
2053	EPHX2	16.2318	-1.03622	0.885371	-1.17038	0.241848	0.999966
80013	MINDY3	45.8855	0.625397	0.534595	1.16985	0.242061	0.999966
9133	CCNB2	56.7031	-0.59436	0.508136	-1.16969	0.242127	0.999966
10572	SIVA1	21.9468	-0.882616	0.754815	-1.16931	0.242277	0.999966
221806	VWDE	2.59491	2.7974	2.39243	1.16927	0.242294	0.999966
1736	DKC1	185.443	0.394483	0.337458	1.16898	0.24241	0.999966
91289	LMF2	49.5528	-0.641701	0.549031	-1.16879	0.242488	0.999966
201931	TMEM192	51.3677	0.596889	0.51077	1.16861	0.242563	0.999966
9404	LPXN	2.14415	-3.10094	2.6538	-1.16849	0.242609	0.999966
3608	ILF2	255.255	-0.359466	0.307704	-1.16822	0.242718	0.999966
1968	EIF2S3	718.549	-0.3469	0.297018	-1.16794	0.24283	0.999966
4322	MMP13	1.2494	-3.76547	3.22498	-1.16759	0.24297	0.999966
7311	UBA52	429.572	-0.324922	0.278357	-1.16728	0.243096	0.999966
4621	MYH3	1.26386	3.75187	3.21616	1.16657	0.243385	0.999966
6940	ZNF354A	12.8893	1.11609	0.956909	1.16635	0.243475	0.999966
23473	CAPN7	85.4219	0.500494	0.429249	1.16597	0.243625	0.999966
80313	LRRC27	6.74734	1.54301	1.32355	1.16581	0.243691	0.999966
6391	SDHC	94.2737	-0.485729	0.416749	-1.16552	0.243809	0.999966
100132057	PDE4DIPP6	1.24005	-3.76438	3.22998	-1.16545	0.243837	0.999966
8028	MLLT10	53.8782	0.644629	0.553117	1.16545	0.243838	0.999966
23157	SEPTIN6	15.8561	-1.00416	0.861892	-1.16506	0.243994	0.999966
54878	DPP8	188.476	0.430641	0.36964	1.16503	0.244008	0.999966
253260	RICTOR	204.196	0.379051	0.325506	1.1645	0.244221	0.999966
5602	MAPK10	7.74924	1.41747	1.21821	1.16356	0.244601	0.999966
83461	CDCA3	16.7666	-0.972645	0.83658	-1.16264	0.244974	0.999966
284459	ZNF875	34.3403	-0.7342	0.631601	-1.16244	0.245056	0.999966
222166	MTURN	12.4642	-1.12704	0.96962	-1.16235	0.245092	0.999966
3772	KCNJ15	7.15282	-1.70975	1.47188	-1.16161	0.245395	0.999966
51667	NUB1	154.367	0.421914	0.363274	1.16142	0.24547	0.999966
117155	CATSPER2	3.19907	-2.42905	2.09177	-1.16124	0.245544	0.999966
101929947	ITGA6-AS1	1.23335	-3.75555	3.23656	-1.16035	0.245905	0.999966
4602	MYB	44.4882	-0.663597	0.571955	-1.16023	0.245957	0.999966
1497	CTNS	34.9239	0.730112	0.629307	1.16018	0.245974	0.999966
100507487	LINC02615	2.65579	2.47926	2.1371	1.16011	0.246006	0.999966
85369	STRIP1	42.2794	0.668386	0.576244	1.1599	0.246089	0.999966
29089	UBE2T	50.711	-0.615747	0.530896	-1.15983	0.24612	0.999966
80830	APOL6	457.598	0.323077	0.278624	1.15955	0.246234	0.999966
10221	TRIB1	151.833	0.406219	0.350342	1.15949	0.246255	0.999966
55808	ST6GALNAC1	72.8757	-0.522623	0.450755	-1.15944	0.246276	0.999966
101927957	LINC01572	6.01228	1.65518	1.42785	1.15921	0.246371	0.999966
283489	CHAMP1	58.2192	-0.662184	0.571697	-1.15828	0.246751	0.999966
11018	TMED1	22.3001	-0.845851	0.730321	-1.15819	0.246786	0.999966
83943	IMMP2L	6.41749	1.54077	1.33089	1.1577	0.246985	0.999966
8435	SOAT2	2.17483	-2.66596	2.3033	-1.15745	0.247089	0.999966
7112	TMPO	410.472	-0.331448	0.286475	-1.15699	0.247277	0.999966
100846978	LINC00506	63.3761	0.587865	0.508244	1.15666	0.247412	0.999966
9768	PCLAF	71.1784	-0.565634	0.489053	-1.15659	0.247439	0.999966
5045	FURIN	149.232	0.415104	0.358979	1.15635	0.24754	0.999966
22904	SBNO2	78.7828	-0.551135	0.476745	-1.15604	0.247666	0.999966
123	PLIN2	223.021	-0.369726	0.319944	-1.15559	0.247847	0.999966
84875	PARP10	11.8451	-1.13979	0.986876	-1.15494	0.248113	0.999966
9748	SLK	505.557	0.31954	0.276714	1.15477	0.248187	0.999966
4209	MEF2D	80.2968	-0.499002	0.432172	-1.15464	0.248239	0.999966
151246	SGO2	67.4106	-0.54376	0.470946	-1.15461	0.248249	0.999966
57091	CASS4	1.24184	-3.76683	3.26531	-1.15359	0.248668	0.999966
760	CA2	105.981	0.451735	0.391671	1.15335	0.248765	0.999966
152579	SCFD2	14.3906	-1.04357	0.904822	-1.15334	0.24877	0.999966
102723566		1.24125	-3.7662	3.26583	-1.15322	0.248822	0.999966
55066	PDPR	54.6427	-0.577064	0.500597	-1.15275	0.249012	0.999966
10097	ACTR2	1290.34	0.294928	0.255875	1.15263	0.249063	0.999966
677832	SNORA53	60.7625	-0.632168	0.548542	-1.15245	0.249136	0.999966
9050	PSTPIP2	85.3865	-0.48538	0.421303	-1.15209	0.249283	0.999966
11339	OIP5	11.962	-1.14492	0.993934	-1.1519	0.249361	0.999966
10915	TCERG1	263.926	-0.365005	0.316916	-1.15174	0.249428	0.999966
9582	APOBEC3B	30.4015	-0.73578	0.638997	-1.15146	0.249543	0.999966
55437	STRADB	17.0386	0.966705	0.839575	1.15142	0.249559	0.999966
6609	SMPD1	20.9694	0.882412	0.766824	1.15074	0.249841	0.999966
54438	GFOD1	19.9315	0.929767	0.808367	1.15018	0.25007	0.999966
182	JAG1	353.716	0.383021	0.333025	1.15013	0.250092	0.999966
6626	SNRPA	131.529	-0.422628	0.367475	-1.15009	0.250109	0.999966
23378	RRP8	29.1706	0.805024	0.700016	1.15001	0.25014	0.999966
6645	SNTB2	100.813	-0.535572	0.46576	-1.14989	0.250189	0.999966
22908	SACM1L	103.68	0.467715	0.406787	1.14978	0.250235	0.999966
2171	FABP5	157.116	-0.420917	0.366229	-1.14932	0.250422	0.999966
124903827	PRDM16-DT	4.96471	-1.7746	1.54408	-1.14929	0.250435	0.999966
9086	EIF1AY	61.2183	0.64622	0.562453	1.14893	0.250584	0.999966
9869	SETDB1	78.675	0.505896	0.440428	1.14865	0.250702	0.999966
27327	TNRC6A	104.503	0.488782	0.425553	1.14858	0.250729	0.999966
101927653	LINC02388	2.80804	-2.4166	2.10457	-1.14826	0.25086	0.999966
284697	BTBD8	12.0412	1.14309	0.99555	1.1482	0.250884	0.999966
90835	CFAP119	2.17603	-2.80087	2.43974	-1.14802	0.250961	0.999966
158158	RASEF	157.981	0.403886	0.351821	1.14799	0.250973	0.999966
51125	GOLGA7	99.4078	-0.477025	0.415536	-1.14798	0.250979	0.999966
9068	ANGPTL1	3.01677	2.29669	2.00077	1.1479	0.251008	0.999966
727910	TLCD2	94.286	0.477136	0.415704	1.14778	0.251061	0.999966
55830	GLT8D1	54.5746	0.626756	0.546193	1.1475	0.251176	0.999966
57184	FAM219B	36.2605	-0.685648	0.597574	-1.14739	0.251222	0.999966
23301	EHBP1	160.867	-0.400794	0.349559	-1.14657	0.25156	0.999966
7587	ZNF37A	64.1739	0.614418	0.535884	1.14655	0.251568	0.999966
84333	PCGF5	165.499	-0.404527	0.352832	-1.14652	0.251582	0.999966
54764	ZRANB1	78.9129	0.532565	0.464825	1.14573	0.251906	0.999966
54977	SLC25A38	28.1524	0.763748	0.66696	1.14512	0.25216	0.999966
84128	WDR75	119.06	0.47726	0.416896	1.14479	0.252295	0.999966
9058	SLC13A2	6.76277	1.50864	1.31788	1.14475	0.252312	0.999966
79689	STEAP4	11.591	1.20817	1.05545	1.1447	0.252332	0.999966
9394	HS6ST1	29.9501	-0.765861	0.669143	-1.14454	0.2524	0.999966
55589	BMP2K	136.821	-0.432825	0.378384	-1.14388	0.252675	0.999966
4719	NDUFS1	214.901	0.371929	0.325221	1.14362	0.252781	0.999966
100506655	LCMT1-AS2	1.22017	3.71671	3.2506	1.14339	0.252876	0.999966
105374293	LINC01972	1.22017	3.71671	3.2506	1.14339	0.252876	0.999966
84838	ZNF496	18.5759	-0.952477	0.833139	-1.14324	0.252939	0.999966
93010	B3GNT7	102.696	-0.477931	0.418234	-1.14273	0.253149	0.999966
151194	METTL21A	24.9464	-0.797796	0.698319	-1.14245	0.253267	0.999966
1665	DHX15	434.892	0.321219	0.281232	1.14218	0.253378	0.999966
54505	DHX29	89.1371	0.506519	0.443488	1.14212	0.253402	0.999966
7384	UQCRC1	157.626	-0.408323	0.357737	-1.14141	0.253701	0.999966
79659	DYNC2H1	11.4387	-1.25916	1.10327	-1.1413	0.253744	0.999966
9584	RBM39	321.003	-0.365225	0.320124	-1.14089	0.253917	0.999966
51129	ANGPTL4	22.026	-0.933494	0.818298	-1.14078	0.253964	0.999966
100506660	DDX11-AS1	1.25321	-3.74259	3.28097	-1.1407	0.253996	0.999966
489	ATP2A3	47.9403	-0.674631	0.591434	-1.14067	0.254008	0.999966
51645	PPIL1	53.1845	-0.593882	0.520676	-1.1406	0.254038	0.999966
26053	AUTS2	152.983	0.481594	0.422249	1.14055	0.254059	0.999966
23398	PPWD1	63.2868	-0.559187	0.490562	-1.13989	0.254331	0.999966
56948	SDR39U1	15.6715	-0.989723	0.868869	-1.13909	0.254664	0.999966
4841	NONO	535.959	-0.35643	0.312929	-1.13901	0.254698	0.999966
79947	DHDDS	69.3849	-0.528421	0.463959	-1.13894	0.254729	0.999966
64802	NMNAT1	20.0513	0.881206	0.773837	1.13875	0.254808	0.999966
645687	LINC00520	2.10707	2.65682	2.33356	1.13853	0.2549	0.999966
253769	WDR27	14.6637	1.02847	0.90334	1.13852	0.254903	0.999966
8224	SYN3	67.9175	-0.538704	0.473348	-1.13807	0.255091	0.999966
22794	CASC3	107.305	-0.458269	0.402747	-1.13786	0.25518	0.999966
28951	TRIB2	161.703	0.395126	0.347272	1.1378	0.255204	0.999966
51127	TRIM17	2.53605	-2.50603	2.20333	-1.13738	0.255379	0.999966
26278	SACS	83.0484	-0.530408	0.466397	-1.13725	0.255436	0.999966
79712	GTDC1	30.6791	0.7359	0.647195	1.13706	0.255513	0.999966
55858	TMEM165	109.061	0.466347	0.410183	1.13692	0.25557	0.999966
64795	RMND5A	202.155	-0.427842	0.376319	-1.13691	0.255575	0.999966
85026	ARRDC1-AS1	8.62946	-1.30775	1.15037	-1.13681	0.255616	0.999966
2889	RAPGEF1	80.1988	-0.492482	0.433304	-1.13657	0.255716	0.999966
2731	GLDC	13.397	-1.06064	0.9333	-1.13644	0.255772	0.999966
10678	B3GNT2	145.701	0.423401	0.372589	1.13638	0.255799	0.999966
1267	CNP	66.8286	-0.526173	0.463241	-1.13585	0.25602	0.999966
23604	DAPK2	13.5709	1.15839	1.01992	1.13576	0.256057	0.999966
2762	GMDS	141.049	-0.414645	0.365086	-1.13575	0.256063	0.999966
7135	TNNI1	12.3162	-1.12637	0.99197	-1.13549	0.256172	0.999966
5029	P2RY2	65.0031	-0.533032	0.469526	-1.13526	0.256268	0.999966
10858	CYP46A1	5.40273	1.71731	1.51273	1.13524	0.256277	0.999966
8815	BANF1	87.8826	-0.477102	0.420269	-1.13523	0.25628	0.999966
7416	VDAC1	1031.73	0.287481	0.253261	1.13512	0.256326	0.999966
222389	BEND7	47.8097	0.607855	0.535509	1.1351	0.256334	0.999966
55343	SLC35C1	68.7958	-0.531881	0.468723	-1.13474	0.256483	0.999966
219931	TPCN2	35.2021	0.707294	0.62334	1.13468	0.256507	0.999966
317649	EIF4E3	97.8741	0.471998	0.415989	1.13464	0.256526	0.999966
115650	TNFRSF13C	8.47156	-1.31504	1.15902	-1.13461	0.256538	0.999966
23034	SAMD4A	58.9333	-0.709846	0.625762	-1.13437	0.256639	0.999966
8540	AGPS	245.425	0.350976	0.309415	1.13432	0.25666	0.999966
11119	BTN3A1	34.3676	0.715159	0.63074	1.13384	0.256861	0.999966
285343	TCAIM	44.8355	-0.642186	0.566795	-1.13301	0.257209	0.999966
8395	PIP5K1B	138.328	0.422744	0.373225	1.13268	0.25735	0.999966
4208	MEF2C	21.0157	0.917464	0.810187	1.13241	0.257462	0.999966
166379	BBS12	8.23566	1.42335	1.25731	1.13206	0.25761	0.999966
26118	WSB1	110.049	-0.460733	0.407061	-1.13185	0.257697	0.999966
6601	SMARCC2	157.866	-0.411891	0.36391	-1.13185	0.257698	0.999966
55036	CCDC40	5.13125	1.68089	1.48549	1.13154	0.257827	0.999966
100128553	CTAGE4	3.93418	-5.42895	4.79864	-1.13135	0.257908	0.999966
9759	HDAC4	19.5184	-0.92896	0.821959	-1.13018	0.258401	0.999966
3200	HOXA3	14.9864	1.0482	0.927619	1.12999	0.258482	0.999966
10128	LRPPRC	558.469	-0.301321	0.266791	-1.12943	0.258718	0.999966
6165	RPL35A	626.393	-0.389416	0.344803	-1.12939	0.258734	0.999966
7064	THOP1	43.5356	-0.661065	0.585357	-1.12933	0.258757	0.999966
8000	PSCA	222.496	-0.462259	0.409413	-1.12908	0.258865	0.999966
84669	USP32	112.792	-0.488619	0.432935	-1.12862	0.259058	0.999966
5111	PCNA	297.593	-0.339273	0.300714	-1.12823	0.259225	0.999966
400954	EML6	5.56589	-1.76032	1.56035	-1.12816	0.259253	0.999966
55233	MOB1A	519.625	0.354892	0.314703	1.12771	0.259444	0.999966
11020	IFT27	9.62201	-1.32946	1.17892	-1.1277	0.259448	0.999966
285368	PRRT3	1.8933	3.0063	2.66647	1.12745	0.259554	0.999966
55824	PAG1	168.462	0.488148	0.432985	1.1274	0.259572	0.999966
5570	PKIB	165.257	0.392699	0.348371	1.12724	0.259639	0.999966
6818	SULT1A3	56.8695	0.552944	0.490626	1.12702	0.259735	0.999966
3897	L1CAM	3.24704	-2.15344	1.91158	-1.12652	0.259944	0.999966
25843	MOB4	180.868	0.375669	0.333489	1.12648	0.259961	0.999966
51430	SUCO	173.271	0.392217	0.348192	1.12644	0.25998	0.999966
341152	OR2AT4	5.27635	1.69545	1.5054	1.12624	0.260062	0.999966
26471	NUPR1	6.94233	1.51627	1.34644	1.12613	0.26011	0.999966
89891	DYNC2I2	42.8001	-0.629274	0.558922	-1.12587	0.26022	0.999966
79850	TLCD3A	60.2173	-0.546749	0.48567	-1.12576	0.260266	0.999966
147007	TMEM199	38.5895	-0.664948	0.590786	-1.12553	0.260365	0.999966
7746	ZSCAN9	13.2314	-1.0698	0.950542	-1.12546	0.260393	0.999966
376497	SLC27A1	30.9717	-0.722211	0.641855	-1.12519	0.260507	0.999966
253725	WASHC2C	64.936	0.59766	0.531265	1.12497	0.2606	0.999966
8383	OR1A1	1.94395	-2.90543	2.58325	-1.12472	0.260707	0.999966
81892	SLIRP	140.639	-0.409437	0.364085	-1.12457	0.260773	0.999966
10484	SEC23A	225.509	-0.383589	0.341111	-1.12453	0.260789	0.999966
9687	GREB1	2.94962	2.56607	2.28203	1.12446	0.260816	0.999966
6001	RGS10	11.6609	-1.12026	0.996378	-1.12434	0.26087	0.999966
3418	IDH2	220.457	-0.372631	0.331477	-1.12415	0.260948	0.999966
3145	HMBS	28.8686	-0.761038	0.677169	-1.12385	0.261076	0.999966
64400	AKTIP	43.0487	0.621885	0.553352	1.12385	0.261077	0.999966
51019	WASHC3	38.3512	-0.751636	0.669101	-1.12335	0.261288	0.999966
23352	UBR4	678.108	0.336785	0.299811	1.12332	0.2613	0.999966
114790	STK11IP	24.5003	0.80487	0.716568	1.12323	0.261341	0.999966
57187	THOC2	301.567	0.393905	0.350722	1.12313	0.261384	0.999966
9611	NCOR1	439.336	0.311463	0.277322	1.12311	0.261392	0.999966
5673	PSG5	1.74552	3.14236	2.79792	1.12311	0.261392	0.999966
169200	TMEM64	77.6389	0.495111	0.440933	1.12287	0.261492	0.999966
1164	CKS2	49.7657	-0.599912	0.534316	-1.12277	0.261536	0.999966
100130958	SYCE1L	5.15954	-1.93376	1.72262	-1.12257	0.261618	0.999966
348327	ZNF530	9.59793	1.26555	1.12737	1.12257	0.261621	0.999966
171392	ZNF675	28.1793	-0.76197	0.678903	-1.12236	0.261711	0.999966
119032	BORCS7	53.4829	-0.565263	0.50384	-1.12191	0.261901	0.999966
55561	CDC42BPG	56.8846	0.567243	0.50562	1.12188	0.261915	0.999966
3098	HK1	48.0127	-0.656333	0.585358	-1.12125	0.262181	0.999966
54531	MIER2	23.1022	-0.841531	0.750529	-1.12125	0.262181	0.999966
124935	SLC43A2	38.2308	-0.811238	0.723615	-1.12109	0.262249	0.999966
101410545	STPG2-AS1	2.13613	2.86882	2.55933	1.12093	0.262318	0.999966
2256	FGF11	13.4501	1.19735	1.06836	1.12074	0.262398	0.999966
55432	YOD1	76.9429	0.52192	0.465822	1.12043	0.262532	0.999966
29070	CFAP263	16.6279	-0.959557	0.856491	-1.12033	0.262571	0.999966
8637	EIF4EBP3	4.53613	-1.98278	1.76991	-1.12027	0.262599	0.999966
9448	MAP4K4	207.543	0.372146	0.332307	1.11989	0.262762	0.999966
6147	RPL23A	424.369	-0.316974	0.283089	-1.1197	0.262843	0.999966
25974	MMACHC	24.8963	-0.819382	0.731814	-1.11966	0.262859	0.999966
440944	THUMPD3-AS1	29.4003	-0.742926	0.663811	-1.11918	0.263063	0.999966
26266	SLC13A4	1.91305	-3.12618	2.79328	-1.11918	0.263063	0.999966
857	CAV1	37.5942	-0.694003	0.620212	-1.11898	0.26315	0.999966
387990	TOMM20L	1.22893	3.69597	3.30313	1.11893	0.263171	0.999966
145483	FAM161B	4.60397	1.76933	1.58132	1.11889	0.263185	0.999966
55106	SLFN12	4.89411	1.69743	1.51777	1.11837	0.263408	0.999966
653479	EFCAB13-DT	5.16853	-1.78786	1.5989	-1.11818	0.263491	0.999966
641339	ZNF674	9.83068	1.26568	1.13212	1.11797	0.263578	0.999966
283431	GAS2L3	28.2719	-0.739618	0.661595	-1.11793	0.263596	0.999966
80704	SLC19A3	32.4406	-0.8251	0.738161	-1.11778	0.263662	0.999966
2874	GPS2	33.7094	0.682794	0.61114	1.11725	0.263889	0.999966
84455	EFCAB7	10.7879	-1.15519	1.03397	-1.11723	0.263895	0.999966
1611	DAP	248.561	-0.975661	0.873491	-1.11697	0.264008	0.999966
203068	TUBB	1431.56	-0.293807	0.263044	-1.11695	0.264016	0.999966
7040	TGFB1	33.7596	-0.860708	0.770599	-1.11693	0.264022	0.999966
9501	RPH3AL	17.8898	-0.958414	0.858082	-1.11693	0.264026	0.999966
90576	ZNF799	16.1352	0.948025	0.848901	1.11677	0.264094	0.999966
51741	WWOX	13.348	-1.05915	0.948457	-1.11671	0.264118	0.999966
25966	C2CD2	45.8706	0.689973	0.617882	1.11667	0.264134	0.999966
284349	ZNF283	15.1532	1.05118	0.941429	1.11658	0.264174	0.999966
2643	GCH1	33.7527	0.729044	0.653145	1.11621	0.264334	0.999966
2635	GBP3	464.717	0.328166	0.294272	1.11518	0.264775	0.999966
5634	PRPS2	173.547	-0.378862	0.339733	-1.11518	0.264775	0.999966
780	DDR1	261.461	-0.35235	0.316149	-1.1145	0.265063	0.999966
84873	ADGRG7	513.847	0.302088	0.271061	1.11446	0.26508	0.999966
9236	CCPG1	137.195	0.406279	0.36456	1.11444	0.265092	0.999966
112441434	SHLD3	5.9734	-1.57093	1.4099	-1.11422	0.265187	0.999966
163050	ZNF564	34.7614	0.70646	0.634199	1.11394	0.265305	0.999966
60485	SAV1	174.094	0.375799	0.337499	1.11348	0.265501	0.999966
27173	SLC39A1	103.401	-0.447818	0.402288	-1.11318	0.265632	0.999966
23093	TTLL5	79.2485	-0.489377	0.439656	-1.11309	0.265669	0.999966
7818	DAP3	152.608	-0.406289	0.365123	-1.11274	0.265818	0.999966
9330	GTF3C3	113.065	-0.499338	0.448784	-1.11265	0.26586	0.999966
23376	UFL1	179.217	0.382893	0.344148	1.11258	0.265888	0.999966
8448	DOC2A	2.13909	-2.80972	2.52577	-1.11242	0.265957	0.999966
84286	TMEM175	14.0356	-1.0317	0.927697	-1.11211	0.266093	0.999966
1562	CYP2C18	141.927	0.438614	0.394496	1.11183	0.26621	0.999966
84858	ZNF503	18.5423	-0.891886	0.802184	-1.11182	0.266215	0.999966
219902	TLCD5	1.87954	-3.10585	2.79534	-1.11108	0.266533	0.999966
83452	RAB33B	21.8559	0.819219	0.737424	1.11092	0.266603	0.999966
5890	RAD51B	3.98123	-2.02425	1.8222	-1.11088	0.26662	0.999966
368	ABCC6	11.0836	-1.13212	1.01931	-1.11067	0.26671	0.999966
6894	TARBP1	46.4755	0.635367	0.572072	1.11064	0.266723	0.999966
124900372	MMP25-AS1	9.81131	1.19196	1.07348	1.11037	0.266839	0.999966
51100	SH3GLB1	287.711	0.341051	0.307163	1.11033	0.266859	0.999966
85315	PAQR8	95.7642	0.455683	0.410498	1.11007	0.266968	0.999966
5817	PVR	123.751	-0.492981	0.444184	-1.10986	0.26706	0.999966
10298	PAK4	57.345	-0.558386	0.503222	-1.10962	0.267162	0.999966
3297	HSF1	61.1149	0.5663	0.510355	1.10962	0.267163	0.999966
1107	CHD3	170.33	0.422146	0.380608	1.10914	0.267371	0.999966
2263	FGFR2	109.192	-0.435853	0.393065	-1.10886	0.267491	0.999966
2639	GCDH	11.9172	-1.09346	0.986137	-1.10883	0.267504	0.999966
27197	GPR82	1.31111	3.85375	3.47647	1.10852	0.267636	0.999966
84868	HAVCR2	1.31111	3.85375	3.47647	1.10852	0.267636	0.999966
55737	VPS35	465.654	-0.313325	0.282695	-1.10835	0.267712	0.999966
9663	LPIN2	101.438	0.446102	0.402695	1.10779	0.267952	0.999966
727936	GXYLT2	1.12306	-4.14727	3.74468	-1.10751	0.268074	0.999966
554282	FAM72C	7.69969	-1.47453	1.33142	-1.10749	0.268083	0.999966
124930	ANKRD13B	8.09755	-1.3098	1.18298	-1.10721	0.268204	0.999966
2050	EPHB4	136.049	-0.476036	0.429967	-1.10715	0.26823	0.999966
143384	CACUL1	169.598	-0.413136	0.373363	-1.10653	0.268499	0.999966
388942	LINC01913	1.91311	-2.94514	2.66276	-1.10605	0.268706	0.999966
5423	POLB	26.2469	0.751373	0.679474	1.10582	0.268806	0.999966
4938	OAS1	146.655	0.395752	0.357903	1.10575	0.268834	0.999966
257068	PLCXD2	17.6384	0.917778	0.830378	1.10525	0.26905	0.999966
837	CASP4	169.887	-0.382826	0.346496	-1.10485	0.269226	0.999966
10721	POLQ	64.769	-0.63205	0.572375	-1.10426	0.269481	0.999966
55325	UFSP2	46.3519	0.596422	0.540185	1.10411	0.269547	0.999966
80131	LRRC8E	18.2232	-0.946777	0.857854	-1.10366	0.269742	0.999966
7767	ZNF224	20.7901	-0.863702	0.782673	-1.10353	0.269798	0.999966
29970	SCHIP1	1.28691	-3.29678	2.98879	-1.10305	0.270006	0.999966
688	KLF5	1368.68	-0.340602	0.308846	-1.10282	0.270104	0.999966
85027	SMIM3	44.2343	-0.599423	0.543688	-1.10251	0.270239	0.999966
6888	TALDO1	242.202	-0.397194	0.360302	-1.10239	0.270292	0.999966
25992	SNED1	6.04316	-1.63493	1.48312	-1.10236	0.270307	0.999966
8879	SGPL1	230.005	0.362001	0.328448	1.10215	0.270394	0.999966
5601	MAPK9	118.667	0.436738	0.396262	1.10215	0.270399	0.999966
90826	PRMT9	31.9437	0.774516	0.702784	1.10207	0.270432	0.999966
6833	ABCC8	1.18878	-3.67567	3.33729	-1.10139	0.270725	0.999966
3981	LIG4	59.6542	0.552562	0.501887	1.10097	0.27091	0.999966
254394	MCM9	35.7647	0.654752	0.594722	1.10094	0.270924	0.999966
104355426	LENG8-AS1	2.10767	-2.68315	2.43851	-1.10033	0.27119	0.999966
11057	ABHD2	1126.32	0.294743	0.268053	1.09957	0.271521	0.999966
91875	TTC5	23.4636	0.817733	0.743753	1.09947	0.271564	0.999966
102724497		2.63483	-2.43291	2.21349	-1.09913	0.27171	0.999966
5813	PURA	68.5711	0.525038	0.477748	1.09899	0.271775	0.999966
10492		556.834	0.298894	0.272001	1.09887	0.271824	0.999966
10492	SYNCRIP	556.834	0.298894	0.272001	1.09887	0.271824	0.999966
375743	PTAR1	124.51	-0.422261	0.384591	-1.09795	0.272227	0.999966
10125	RASGRP1	22.7736	-0.99526	0.90653	-1.09788	0.272257	0.999966
23253	ANKRD12	137.408	0.402373	0.366547	1.09774	0.272318	0.999966
3798	KIF5A	3.23018	2.49189	2.27027	1.09762	0.272372	0.999966
55147	RBM23	98.1709	0.446038	0.406369	1.09762	0.272372	0.999966
285172	HYCC2	134.471	-0.467975	0.426415	-1.09746	0.272439	0.999966
342979	PALM3	4.80216	-1.70458	1.55337	-1.09735	0.27249	0.999966
3351	HTR1B	3.32572	-2.15531	1.96414	-1.09733	0.272498	0.999966
26273	FBXO3	88.1852	0.534507	0.48721	1.09708	0.272607	0.999966
64219	PJA1	18.2506	0.916928	0.836058	1.09673	0.27276	0.999966
5831	PYCR1	40.02	0.659239	0.601285	1.09638	0.272911	0.999966
374569	ASPG	3.02202	-2.216	2.02148	-1.09623	0.27298	0.999966
652968	CASTOR1	6.29352	1.6796	1.53228	1.09615	0.273014	0.999966
8805	TRIM24	91.1844	-0.489027	0.446262	-1.09583	0.273154	0.999966
22907	DHX30	98.7118	0.44572	0.406828	1.0956	0.273255	0.999966
347240	KIF24	25.9704	-0.787304	0.71888	-1.09518	0.273437	0.999966
9311	ASIC3	1.44324	3.1963	2.91863	1.09514	0.273457	0.999966
7390	UROS	61.6708	-0.535436	0.489012	-1.09493	0.273545	0.999966
25850	ZNF345	7.58974	-1.42989	1.30687	-1.09413	0.273898	0.999966
113828	FAM83F	99.6758	0.463338	0.423505	1.09405	0.273931	0.999966
2017	CTTN	495.534	0.29636	0.270942	1.09381	0.274036	0.999966
84878	ZBTB45	23.6243	-0.794797	0.726807	-1.09355	0.274155	0.999966
10950	BTG3	75.3625	-0.482313	0.441081	-1.09348	0.274183	0.999966
57325	KAT14	62.974	0.516648	0.472533	1.09336	0.274237	0.999966
131616	TMEM42	6.05987	-1.59616	1.45996	-1.0933	0.274264	0.999966
4605	MYBL2	210.1	-0.358268	0.32775	-1.09311	0.274344	0.999966
55831	EMC3	107.89	-0.428077	0.391717	-1.09282	0.274472	0.999966
55831		107.89	-0.428077	0.391717	-1.09282	0.274472	0.999966
10513	APPBP2	88.0729	-0.469954	0.430069	-1.09274	0.274508	0.999966
57000	GSN-AS1	3.00121	2.29301	2.09872	1.09257	0.274581	0.999966
124751	KRBA2	15.1558	0.982317	0.899247	1.09238	0.274668	0.999966
7756	ZNF207	433.484	-0.340626	0.311905	-1.09208	0.274796	0.999966
81844	TRIM56	93.7814	0.466431	0.427195	1.09185	0.274901	0.999966
92126	DSEL	57.3503	0.590493	0.540897	1.09169	0.274969	0.999966
9720	CCDC144A	7.34056	1.43606	1.31548	1.09166	0.274981	0.999966
825	CAPN3	2.78846	2.18777	2.00414	1.09163	0.274997	0.999966
23259	DDHD2	113.613	-0.52841	0.484118	-1.09149	0.275057	0.999966
4297	KMT2A	266.399	0.385137	0.352862	1.09146	0.275068	0.999966
221037	JMJD1C	243.519	0.356441	0.326755	1.09085	0.275339	0.999966
6511	SLC1A6	1.91326	-2.8352	2.59913	-1.09083	0.275348	0.999966
163049	ZNF791	62.822	0.580663	0.532372	1.09071	0.2754	0.999966
55100	WDR70	30.9365	-0.691896	0.634476	-1.0905	0.275493	0.999966
93663	ARHGAP18	220.576	0.348473	0.319658	1.09014	0.275651	0.999966
340485	ACER2	98.9454	0.4934	0.452699	1.08991	0.275754	0.999966
114876	OSBPL1A	224.942	0.35112	0.322294	1.08944	0.275959	0.999966
7364	UGT2B7	49.7955	0.601422	0.552208	1.08912	0.2761	0.999966
283358	B4GALNT3	73.2217	0.606894	0.557242	1.0891	0.276108	0.999966
55088	CCDC186	233.89	0.390913	0.358945	1.08906	0.276127	0.999966
[truncated: 14,141 more rows]

## Sheet: df.set2.fHIEs.1.37
EntrezID	gene_name	baseMean	log2FoldChange	lfcSE	stat	pvalue	padj
693153	MIR568	7.83405	-7.00099	1.9482	-3.59357	0.000326177	0.999989
8021	NUP214	35.3847	-2.50505	0.73831	-3.39295	0.000691434	0.999989
727758	ROCK1P1	8.29718	-4.58189	1.35707	-3.3763	0.00073467	0.999989
55291	PPP6R3	90.6838	-1.92539	0.58657	-3.28246	0.00102906	0.999989
654364	NME1-NME2	5.70443	-6.5666	2.04441	-3.21198	0.00131822	0.999989
56658	TRIM39	11.9513	-4.90177	1.57576	-3.11074	0.0018662	0.999989
387522	PEDS1-UBE2V1	24.4413	2.73812	0.949594	2.88347	0.00393326	0.999989
55090	MED9	4.15875	-6.2147	2.16845	-2.86597	0.0041574	0.999989
51479	ANKFY1	33.55	-2.01294	0.710482	-2.83321	0.00460833	0.999989
23001	WDFY3	63.1417	-1.89187	0.679893	-2.7826	0.00539258	0.999989
55558	PLXNA3	24.7255	2.244	0.814795	2.75406	0.00588605	0.999989
5780	PTPN9	21.8944	2.43762	0.909633	2.67978	0.00736701	0.999989
118987	PDZD8	82.6508	1.6824	0.634006	2.6536	0.00796383	0.999989
1652	DDT	6.51627	4.06182	1.55029	2.62004	0.00879193	0.999989
54832	VPS13C	87.1149	1.61832	0.617762	2.61966	0.00880179	0.999989
55906	ZC4H2	11.816	-3.66738	1.40341	-2.61319	0.00897008	0.999989
7637	ZNF84	28.1771	-2.28858	0.876356	-2.61148	0.00901521	0.999989
54431	DNAJC10	77.0345	1.70863	0.656001	2.60462	0.00919763	0.999989
7132	TNFRSF1A	87.7547	1.42111	0.552122	2.5739	0.010056	0.999989
5201	PFDN1	21.848	-2.11891	0.826543	-2.56358	0.0103598	0.999989
91543	RSAD2	6.09254	4.27807	1.67388	2.55577	0.0105952	0.999989
64343	AZI2	14.7769	2.58154	1.02252	2.52469	0.0115801	0.999989
64434	NOM1	13.5463	-2.86002	1.13322	-2.5238	0.0116093	0.999989
25885	POLR1A	12.3176	-2.71588	1.09292	-2.48498	0.0129559	0.999989
22926	ATF6	44.2949	1.75022	0.712103	2.45782	0.0139783	0.999989
102724488	SYT15B	5.72522	-4.36372	1.80655	-2.41551	0.0157134	0.999989
90102	PHLDB2	43.5434	1.55705	0.650348	2.39418	0.0166577	0.999989
6792	CDKL5	42.1967	-1.8019	0.754287	-2.38887	0.0169001	0.999989
51665	ASB1	4.85351	4.10957	1.72371	2.38414	0.017119	0.999989
93517	SDR42E1	25.5664	2.00118	0.853101	2.34577	0.0189876	0.999989
9829	DNAJC6	6.01342	-4.17461	1.78845	-2.33421	0.0195846	0.999989
7126	TNFAIP1	28.4314	1.90003	0.820391	2.316	0.0205581	0.999989
7543	ZFX	21.8568	-2.07874	0.898454	-2.31368	0.0206853	0.999989
1659	DHX8	24.7315	-1.86864	0.809186	-2.30928	0.0209279	0.999989
54545	MTMR12	21.3425	-2.36541	1.03645	-2.28223	0.0224757	0.999989
106144608	CCDC26	4.32851	4.11038	1.85529	2.21549	0.0267265	0.999989
23348	DOCK9	39.5219	1.47248	0.66777	2.20506	0.0274496	0.999989
3516	RBPJ	58.1818	-1.51493	0.689241	-2.19797	0.0279512	0.999989
6482	ST3GAL1	52.0366	1.4354	0.654177	2.19421	0.0282202	0.999989
9668	ZNF432	9.8124	2.5632	1.16832	2.19391	0.0282415	0.999989
100528064	NEDD8-MDP1	3.98209	4.61451	2.10643	2.19068	0.0284748	0.999989
31	ACACA	101.339	-1.59796	0.72991	-2.18925	0.0285784	0.999989
285761	DCBLD1	9.23189	-2.64248	1.20742	-2.18854	0.0286305	0.999989
7249	TSC2	19.3794	2.34744	1.07338	2.18697	0.0287447	0.999989
162967	ZNF320	13.5665	2.22105	1.01679	2.18437	0.0289349	0.999989
144245	ALG10B	11.1257	2.39744	1.09837	2.18272	0.0290567	0.999989
100128191	TMPO-AS1	3.06698	-5.5109	2.54406	-2.16618	0.0302972	0.999989
8467	SMARCA5	85.4379	1.21802	0.562738	2.16444	0.0304302	0.999989
23085	ERC1	21.2431	-1.90505	0.880777	-2.16292	0.030547	0.999989
375035	SFT2D2	59.0154	1.2446	0.578911	2.1499	0.0315633	0.999989
1981	EIF4G1	146.483	-1.12021	0.521767	-2.14696	0.0317966	0.999989
27095	TRAPPC3	15.6685	-1.91776	0.905688	-2.11746	0.0342206	0.999989
23312	DMXL2	36.4571	1.54956	0.736581	2.10372	0.0354033	0.999989
84865	CCDC142	3.57381	-4.82041	2.30391	-2.09227	0.0364141	0.999989
54520	CCDC93	22.3071	1.75784	0.842462	2.08655	0.0369292	0.999989
93627	TBCK	8.33229	2.80008	1.34231	2.08601	0.0369779	0.999989
3983	ABLIM1	64.164	-1.29834	0.62578	-2.07476	0.0380092	0.999989
8844	KSR1	8.18305	-3.05772	1.47465	-2.07352	0.0381236	0.999989
145694	KIF23-AS1	5.92977	-3.63423	1.75635	-2.06919	0.0385284	0.999989
26011	TENM4	25.4194	-2.35565	1.14091	-2.06472	0.0389497	0.999989
23158	TBC1D9	21.0941	1.77794	0.868188	2.04788	0.0405719	0.999989
1138	CHRNA5	6.73986	-3.03652	1.48504	-2.04474	0.0408801	0.999989
79665	DHX40	14.8613	-1.92672	0.943622	-2.04184	0.0411676	0.999989
80003	PCNX2	11.5705	2.23897	1.09663	2.04169	0.0411825	0.999989
79269	DCAF10	35.3506	-1.47027	0.721693	-2.03724	0.0416255	0.999989
9774	BCLAF1	82.2353	-1.19012	0.5845	-2.03613	0.0417375	0.999989
26037	SIPA1L1	41.6764	-1.3101	0.644411	-2.03301	0.0420512	0.999989
1024	CDK8	30.327	-1.50391	0.73985	-2.03273	0.0420803	0.999989
1969	EPHA2	88.2465	1.14401	0.562801	2.03271	0.0420815	0.999989
157922	CAMSAP1	37.7623	-3.79664	1.8726	-2.02747	0.0426139	0.999989
11062	DUS4L	3.87743	-4.48711	2.21506	-2.02573	0.042792	0.999989
23137	SMC5	31.9306	-1.55733	0.768948	-2.02528	0.0428389	0.999989
84458	LCOR	219.653	-1.2675	0.628541	-2.01658	0.0437393	0.999989
132864	CPEB2	23.2963	-1.66658	0.832567	-2.00174	0.0453132	0.999989
7043	TGFB3	2.20182	-5.16177	2.58555	-1.99639	0.0458918	0.999989
22859	ADGRL1	14.3267	2.27104	1.13974	1.99259	0.0463061	0.999989
6837	MED22	3.70532	3.79742	1.90798	1.99028	0.0465603	0.999989
79659	DYNC2H1	3.21603	3.93712	1.9879	1.98054	0.0476427	0.999989
23510	KCTD2	9.13907	2.88556	1.46537	1.96917	0.0489341	0.999989
375484	SIMC1	12.4069	2.27652	1.15727	1.96715	0.0491663	0.999989
280	AMY2B	10.0215	-2.73447	1.39367	-1.96206	0.0497554	0.999989
54497	HEATR5B	26.5536	-1.60788	0.821494	-1.95727	0.0503158	0.999989
9470	EIF4E2	52.5227	-1.32313	0.677243	-1.95369	0.0507373	0.999989
387590	TPTEP1	37.8846	-1.29234	0.664131	-1.9459	0.0516662	0.999989
26999	CYFIP2	4.31262	3.56143	1.83252	1.94346	0.051961	0.999989
57649	PHF12	13.5963	2.14884	1.10582	1.94321	0.0519905	0.999989
55589	BMP2K	39.3126	1.34388	0.692265	1.94128	0.0522237	0.999989
11254	SLC6A14	51.8542	1.3265	0.685225	1.93585	0.0528856	0.999989
23786	BCL2L13	33.9009	1.3689	0.708829	1.93121	0.0534566	0.999989
84959	UBASH3B	6.67469	2.79763	1.44877	1.93104	0.0534784	0.999989
54741	LEPROT	47.0557	1.27298	0.659729	1.92955	0.0536631	0.999989
284323	ZNF780A	20.9031	-1.77356	0.919217	-1.92942	0.0536786	0.999989
11273	ATXN2L	56.7785	-1.15208	0.597359	-1.92861	0.0537788	0.999989
79929	MAP6D1	2.2123	-4.89984	2.54661	-1.92406	0.0543469	0.999989
6712	SPTBN2	6.37359	2.84912	1.48744	1.91546	0.0554341	0.999989
54914	FOCAD	12.0602	2.28154	1.19747	1.9053	0.0567405	0.999989
54919	DNAAF5	5.41634	-2.80372	1.4735	-1.90276	0.0570717	0.999989
119863864	BMP2K-DT	2.63074	-5.34894	2.81407	-1.90079	0.05733	0.999989
120766138	SNRPA1-DT	2.63074	-5.34894	2.81407	-1.90079	0.05733	0.999989
57156	TMEM63C	2.63074	-5.34894	2.81407	-1.90079	0.05733	0.999989
641364	SLC7A11-AS1	2.82764	-4.19544	2.2073	-1.90071	0.0573394	0.999989
3709	ITPR2	58.2823	-1.50845	0.795955	-1.89514	0.0580738	0.999989
92400	RBM18	20.9702	1.5929	0.841187	1.89364	0.0582728	0.999989
115548	FCHO2	49.2735	1.15246	0.609094	1.89209	0.0584788	0.999989
8204	NRIP1	80.884	-1.18471	0.627373	-1.88837	0.0589767	0.999989
8408	ULK1	23.39	1.77683	0.941623	1.88698	0.0591628	0.999989
54531	MIER2	7.2839	-2.6095	1.38325	-1.8865	0.0592271	0.999989
51026	GOLT1B	20.4608	-1.53534	0.814322	-1.88542	0.0593728	0.999989
138065	RNF183	6.60171	-2.67393	1.4221	-1.88028	0.0600703	0.999989
6093	ROCK1	62.4952	-1.18023	0.629423	-1.8751	0.0607784	0.999989
23371	TNS2	4.86025	-3.29929	1.76297	-1.87144	0.0612842	0.999989
6376	CX3CL1	13.2967	2.14538	1.14814	1.86858	0.0616816	0.999989
4248	MGAT3	55.1444	-1.20953	0.648681	-1.86459	0.0622384	0.999989
115426	UHRF2	8.4179	2.52091	1.35601	1.85906	0.0630183	0.999989
153090	DAB2IP	68.5495	1.09324	0.589457	1.85466	0.063645	0.999989
9870	AREL1	36.6826	-1.28419	0.693466	-1.85184	0.0640482	0.999989
5167	ENPP1	21.6195	-1.60381	0.870907	-1.84154	0.0655431	0.999989
152137	CCDC50	25.5462	1.59569	0.866566	1.8414	0.0655636	0.999989
57226	LYRM2	26.4483	-1.71522	0.931666	-1.84103	0.0656172	0.999989
5538	PPT1	10.193	2.08539	1.13837	1.8319	0.0669658	0.999989
6938	TCF12	43.2112	-1.2256	0.66933	-1.83109	0.0670867	0.999989
6596	HLTF	25.9616	-1.44455	0.789403	-1.82992	0.0672616	0.999989
55871	ZNG1A	15.3984	-1.86691	1.02514	-1.82113	0.0685875	0.999989
29110	TBK1	48.6026	-1.67111	0.919187	-1.81803	0.0690589	0.999989
9969	MED13	120.666	-1.06287	0.584814	-1.81745	0.0691486	0.999989
6523	SLC5A1	191.425	-0.901026	0.4962	-1.81585	0.0693929	0.999989
51018	RRP15	10.0632	-2.23102	1.22939	-1.81473	0.069565	0.999989
3841	KPNA5	9.73218	2.1454	1.18309	1.81338	0.0697725	0.999989
2037	EPB41L2	154.855	0.850662	0.470283	1.80883	0.0704772	0.999989
124900275	LINC00963	15.0763	1.78749	0.989686	1.80611	0.0709006	0.999989
5291	PIK3CB	50.7284	-1.31587	0.729944	-1.8027	0.071436	0.999989
734	OSGIN2	6.5565	2.66521	1.47849	1.80265	0.0714425	0.999989
2904	GRIN2B	5.91369	3.28587	1.82686	1.79864	0.0720753	0.999989
4649	MYO9A	48.6775	-1.49458	0.831411	-1.79764	0.0722343	0.999989
3728	JUP	138.068	1.00528	0.560534	1.79344	0.0729029	0.999989
57492	ARID1B	56.2489	-1.34556	0.751512	-1.79047	0.0733791	0.999989
10806	SDCCAG8	9.42294	2.15248	1.20397	1.78782	0.073805	0.999989
157680	VPS13B	32.0533	-1.2744	0.713695	-1.78564	0.0741574	0.999989
8658	TNKS	68.2262	-1.34839	0.755161	-1.78557	0.0741691	0.999989
23433	RHOQ	12.4027	-1.93796	1.0857	-1.78499	0.0742629	0.999989
109729181	ZNF710-AS1	1.87412	-4.99908	2.8015	-1.78443	0.0743542	0.999989
9238	TBRG4	15.6969	-1.81058	1.01592	-1.78221	0.0747156	0.999989
100534599	ISY1-RAB43	1.81594	-5.28791	2.97457	-1.7777	0.0754526	0.999989
101954277	RNVU1-19	3.08153	4.24952	2.39109	1.77723	0.0755301	0.999989
374655	ZNF710	13.5999	-1.74823	0.984964	-1.77492	0.0759117	0.999989
10742	RAI2	11.254	-2.12787	1.20126	-1.77136	0.0765002	0.999989
6498	SKIL	50.4045	-1.17874	0.665489	-1.77124	0.0765211	0.999989
57102	FERRY3	7.20149	2.42411	1.36939	1.77021	0.076692	0.999989
4745	NELL1	43.9376	-1.31275	0.742028	-1.76914	0.0768713	0.999989
55144	LRRC8D	17.3054	1.64772	0.932325	1.76732	0.0771738	0.999989
8994	LIMD1	16.9311	-1.87253	1.06025	-1.76612	0.0773764	0.999989
64432	MRPS25	15.6304	1.73614	0.98346	1.76534	0.0775063	0.999989
114821	SCAND3	3.10454	3.59413	2.03655	1.76482	0.0775948	0.999989
55720	TSR1	11.2449	1.93446	1.09721	1.76307	0.077888	0.999989
1606	DGKA	100.327	0.944525	0.535995	1.76219	0.0780375	0.999989
22885	ABLIM3	4.38692	3.04764	1.73049	1.76115	0.0782133	0.999989
29105	CFAP20	17.8307	-1.94236	1.10297	-1.76102	0.0782345	0.999989
84162	BLTP1	133.634	-0.936405	0.532435	-1.75872	0.0786246	0.999989
100506084	ARL17B	10.0691	-5.10869	2.90658	-1.75763	0.0788104	0.999989
100506084	ARL17A	10.0691	-5.10869	2.90658	-1.75763	0.0788104	0.999989
56172	ANKH	32.6793	1.21868	0.693427	1.75747	0.078838	0.999989
105374363	GTF3C2-AS2	4.31664	3.1284	1.78131	1.75623	0.079049	0.999989
79707	NOL9	10.8665	-2.6494	1.50876	-1.75601	0.0790865	0.999989
654483	BOLA2B	7.11234	2.52318	1.43759	1.75515	0.079234	0.999989
55824	PAG1	112.025	0.87758	0.500964	1.75178	0.0798114	0.999989
23008	KLHDC10	31.3235	1.38735	0.794634	1.7459	0.0808279	0.999989
57587	CFAP97	20.9769	-1.43398	0.821404	-1.74577	0.0808505	0.999989
8034	SLC25A16	7.22766	2.48417	1.42412	1.74435	0.081098	0.999989
57109	REXO4	7.59603	-2.40729	1.38453	-1.73871	0.0820865	0.999989
761	CA3	3.47562	-3.61586	2.08066	-1.73784	0.0822382	0.999989
3797	KIF3C	6.13375	-2.59555	1.49375	-1.73761	0.0822801	0.999989
79834	PEAK1	37.044	-1.17378	0.675923	-1.73656	0.0824657	0.999989
121260	SLC15A4	18.5579	-1.8064	1.04104	-1.7352	0.0827061	0.999989
23767	FLRT3	40.5342	1.20408	0.695385	1.73152	0.0833584	0.999989
54487	DGCR8	7.7423	-2.09556	1.21422	-1.72584	0.0843753	0.999989
120356739	LRRC51	3.83488	-3.71693	2.15499	-1.7248	0.0845632	0.999989
91748	MIDEAS	39.0213	-1.18944	0.689805	-1.72431	0.0846518	0.999989
9726	ZNF646	12.9298	1.90013	1.10383	1.7214	0.0851776	0.999989
11098	PRSS23	126.02	0.821776	0.478585	1.71709	0.085962	0.999989
9611	NCOR1	150.593	-0.910015	0.530007	-1.71699	0.0859813	0.999989
201176	ARHGAP27	60.6854	-1.06493	0.622021	-1.71204	0.0868887	0.999989
64847	SPATA20	20.207	-1.44282	0.843088	-1.71136	0.0870154	0.999989
10644	IGF2BP2	87.9294	-1.05105	0.61501	-1.70899	0.0874528	0.999989
10526	IPO8	40.9508	-1.25926	0.737019	-1.70858	0.0875279	0.999989
51193	ZNF639	11.1731	-1.96637	1.15101	-1.70839	0.0875646	0.999989
128439	SNHG11	5.745	3.48042	2.03909	1.70685	0.0878496	0.999989
2071	ERCC3	9.14046	-2.08909	1.22397	-1.70681	0.0878572	0.999989
987	LRBA	127.016	-0.92201	0.540515	-1.7058	0.0880454	0.999989
10975	UQCR11	14.912	-1.68553	0.989375	-1.70363	0.0884495	0.999989
81502	HM13	41.5745	1.17968	0.692954	1.70239	0.088683	0.999989
10312	TCIRG1	32.6755	1.22837	0.721641	1.70219	0.0887206	0.999989
9805	SCRN1	29.2364	1.23438	0.725443	1.70156	0.0888388	0.999989
11165	NUDT3	14.2713	1.81778	1.07042	1.6982	0.0894708	0.999989
284309	ZNF776	15.1421	-1.65466	0.974777	-1.69748	0.0896059	0.999989
6310	ATXN1	49.223	1.27153	0.750229	1.69486	0.0901022	0.999989
54778	RNF111	41.4585	-1.28081	0.756121	-1.69393	0.0902793	0.999989
11059	WWP1	58.1916	-0.981534	0.57995	-1.69245	0.0905611	0.999989
64839	FBXL17	13.4992	1.70874	1.01035	1.69125	0.09079	0.999989
3033	HADH	13.1447	-1.66589	0.985641	-1.69016	0.0909968	0.999989
9169	SCAF11	112.12	-0.914478	0.542258	-1.68643	0.0917138	0.999989
55359	STYK1	27.6166	1.60945	0.955911	1.68368	0.0922428	0.999989
3223	HOXC6	4.1126	3.06141	1.81837	1.6836	0.0922584	0.999989
9879	DDX46	20.3541	-1.45099	0.862352	-1.68259	0.0924542	0.999989
221960	CCZ1B	27.871	1.24062	0.737382	1.68246	0.0924797	0.999989
29066	ZC3H7A	18.5891	1.63984	0.976245	1.67974	0.0930083	0.999989
84790	TUBA1C	55.566	1.10158	0.656749	1.67732	0.0934803	0.999989
23395	LARS2	11.3955	-1.92687	1.14934	-1.6765	0.0936409	0.999989
124903183		1.73444	-4.84642	2.89167	-1.67599	0.09374	0.999989
574456	MIR497	1.73444	-4.84642	2.89167	-1.67599	0.09374	0.999989
8859	STK19	1.73444	-4.84642	2.89167	-1.67599	0.09374	0.999989
253143	PRR14L	92.8311	0.943586	0.563425	1.67473	0.0939868	0.999989
158219	TTC39B	38.1581	-1.09728	0.655247	-1.67461	0.0940112	0.999989
23112	TNRC6B	85.9056	-0.975317	0.583885	-1.67039	0.0948418	0.999989
26502	NARF	13.5247	-1.83388	1.09802	-1.67017	0.094886	0.999989
84243	ZDHHC18	8.20821	2.14988	1.28738	1.66996	0.0949266	0.999989
55854	ZC3H15	42.3093	-1.24152	0.743992	-1.66872	0.0951719	0.999989
64762	GAREM1	25.5808	-1.31602	0.788762	-1.66846	0.0952248	0.999989
7084	TK2	13.7704	-1.60219	0.961398	-1.66652	0.0956093	0.999989
9851	KIAA0753	8.07363	2.0981	1.25901	1.66647	0.0956192	0.999989
55761	TTC17	36.0255	1.30894	0.785576	1.66622	0.0956693	0.999989
1130	LYST	31.972	-1.27871	0.768794	-1.66327	0.0962594	0.999989
25894	PLEKHG4	3.03535	3.94498	2.37456	1.66135	0.0966435	0.999989
55331	ACER3	25.5894	-1.37862	0.831071	-1.65885	0.0971469	0.999989
650	BMP2	46.5852	1.09273	0.659597	1.65666	0.097588	0.999989
27351	DESI1	18.8163	1.51452	0.91448	1.65616	0.0976898	0.999989
5074	PAWR	37.2467	1.4	0.845606	1.65561	0.0978	0.999989
85440	DOCK7	58.184	-1.14558	0.692092	-1.65524	0.0978751	0.999989
54760	PCSK4	4.26705	-2.87113	1.73512	-1.65471	0.097983	0.999989
1112	FOXN3	20.6019	1.44864	0.875505	1.65463	0.0979995	0.999989
9912	ARHGAP44	9.63426	2.12183	1.28313	1.65363	0.0982025	0.999989
5818	NECTIN1	38.0926	-1.16775	0.706268	-1.65341	0.0982474	0.999989
100093631	GTF2IP4	24.2385	-1.74812	1.05756	-1.65298	0.0983351	0.999989
112479	ERI2	38.3749	-3.31325	2.00441	-1.65298	0.0983359	0.999989
54969	HPF1	5.38944	-3.08137	1.86518	-1.65205	0.0985237	0.999989
6513	SLC2A1	563.323	0.883567	0.535191	1.65094	0.0987516	0.999989
9654	TTLL4	11.4685	1.91909	1.16272	1.65052	0.0988368	0.999989
100131017	ZNF316	5.65034	2.42529	1.4695	1.65041	0.0988583	0.999989
10658	CELF1	40.7762	1.22946	0.746799	1.64631	0.0997005	0.999989
1635	DCTD	13.5026	1.79532	1.09164	1.64461	0.100051	0.999989
9265	CYTH3	19.9857	-1.36541	0.830512	-1.64405	0.100165	0.999989
441191	RNF216P1	5.16663	-2.77854	1.69282	-1.64136	0.100722	0.999989
55255	WDR41	8.5348	-2.46689	1.50351	-1.64076	0.100848	0.999989
64319	FBRS	38.8763	-1.34625	0.821323	-1.63912	0.101188	0.999989
5336	PLCG2	29.196	1.35593	0.827415	1.63876	0.101264	0.999989
145483	FAM161B	8.09422	-2.556	1.56258	-1.63575	0.101892	0.999989
89872	AQP10	6.45347	2.73076	1.67011	1.63507	0.102034	0.999989
54716	SLC6A20	41.6567	-1.44874	0.886118	-1.63493	0.102065	0.999989
473	RERE	56.443	-1.25732	0.770167	-1.63253	0.102567	0.999989
10477	UBE2E3	14.2413	1.6431	1.00669	1.63218	0.102641	0.999989
55322	C5orf22	12.9802	1.68527	1.03315	1.6312	0.102848	0.999989
2288	FKBP4	39.9114	-1.07947	0.662343	-1.62978	0.103149	0.999989
8420	SNHG3	25.2603	1.57604	0.967175	1.62953	0.103201	0.999989
5554	PRR4	2.38013	-4.10711	2.52314	-1.62778	0.103573	0.999989
5554	PRH1	2.38013	-4.10711	2.52314	-1.62778	0.103573	0.999989
100499467	LINC00511	14.9021	1.60867	0.988657	1.62713	0.10371	0.999989
2035	EPB41	35.0644	1.25519	0.771488	1.62697	0.103744	0.999989
8078	USP5	16.5415	1.55477	0.958254	1.6225	0.104695	0.999989
100130742	LRRC69	3.98822	-3.35473	2.07221	-1.61892	0.105465	0.999989
65084	TMEM135	41.9876	-1.05414	0.652532	-1.61546	0.10621	0.999989
56061	UBFD1	12.3996	-1.65821	1.02695	-1.6147	0.106376	0.999989
5297	PI4KA	15.0276	-1.55759	0.964757	-1.61449	0.10642	0.999989
6050	RNH1	11.4145	-1.91164	1.18423	-1.61425	0.106474	0.999989
100862671	TMEM265	2.46198	3.90292	2.41908	1.61339	0.106661	0.999989
201595	STT3B	172.943	0.733265	0.454706	1.61261	0.106829	0.999989
51025	PAM16	1.76753	-4.71429	2.92406	-1.61224	0.106909	0.999989
23061	TBC1D9B	50.8914	-1.12891	0.700913	-1.61064	0.107259	0.999989
6923	ELOB	30.1674	-1.29574	0.804696	-1.61022	0.10735	0.999989
23301	EHBP1	57.3051	-1.06886	0.664028	-1.60966	0.107471	0.999989
10283	CWC27	11.8062	1.88215	1.171	1.6073	0.107988	0.999989
9372	ZFYVE9	16.5173	-1.54792	0.965542	-1.60316	0.108899	0.999989
4000	LMNA	68.6389	-1.03978	0.648839	-1.60253	0.109038	0.999989
284656	EPHA10	2.8313	3.29809	2.05877	1.60197	0.109162	0.999989
9567	GTPBP1	68.003	-1.08039	0.674567	-1.60161	0.109241	0.999989
526	ATP6V1B2	27.9816	1.29246	0.807071	1.60142	0.109284	0.999989
11169	WDHD1	5.83969	-2.71385	1.69483	-1.60126	0.109319	0.999989
9875	URB1	23.591	-1.89174	1.18299	-1.59911	0.109796	0.999989
729082	OIP5-AS1	95.5785	-0.849996	0.531866	-1.59814	0.110012	0.999989
100533483	DNAAF4-CCPG1	1.53657	-5.04876	3.1595	-1.59796	0.110051	0.999989
29057	FAM156A	2.17983	3.94304	2.4685	1.59734	0.110189	0.999989
29057	FAM156B	2.17983	3.94304	2.4685	1.59734	0.110189	0.999989
5791	PTPRE	15.8823	-1.85379	1.16086	-1.59691	0.110286	0.999989
9361	LONP1	20.661	-1.32763	0.83166	-1.59637	0.110407	0.999989
23252	OTUD3	18.9559	1.67987	1.05267	1.59582	0.110529	0.999989
91869	RFT1	6.40053	2.46332	1.54429	1.59511	0.110688	0.999989
4281	MID1	9.59849	2.00291	1.25615	1.59449	0.110827	0.999989
4052	LTBP1	63.695	-0.970725	0.608829	-1.59441	0.110843	0.999989
114781	BTBD9	130.014	-1.05357	0.661295	-1.59319	0.111117	0.999989
4760	NEUROD1	1.69516	-4.70616	2.9563	-1.59191	0.111404	0.999989
6988	TCTA	2.41898	-4.08909	2.56882	-1.59182	0.111426	0.999989
55074	OXR1	37.6008	-1.29994	0.816939	-1.59123	0.111558	0.999989
126017	ZNF813	6.19498	2.3931	1.50459	1.59054	0.111714	0.999989
23325	WASHC4	44.7439	-1.08151	0.68055	-1.58917	0.112022	0.999989
8242	KDM5C	47.3633	1.14154	0.71856	1.58865	0.112139	0.999989
1027	CDKN1B	36.5385	-1.20817	0.760869	-1.58788	0.112313	0.999989
9223	MAGI1	49.187	1.05632	0.665257	1.58784	0.112322	0.999989
339324	ZNF260	16.0046	-1.43934	0.906682	-1.58748	0.112405	0.999989
53944	CSNK1G1	17.3977	1.56463	0.986432	1.58615	0.112705	0.999989
23150	FRMD4B	24.777	-1.33261	0.840579	-1.58535	0.112887	0.999989
80005	DOCK5	114.388	-1.96451	1.23922	-1.58528	0.112903	0.999989
57448	BIRC6	184.83	-0.72495	0.457349	-1.58511	0.11294	0.999989
3221	HOXC4	1.66552	-4.70279	2.97026	-1.58329	0.113355	0.999989
8829	NRP1	17.3596	1.49676	0.949478	1.5764	0.114933	0.999989
54549	SDK2	4.94721	3.27743	2.0794	1.57614	0.114992	0.999989
7572	ZNF24	46.0849	0.994523	0.631231	1.57553	0.115134	0.999989
10081	PDCD7	8.0184	2.0877	1.32513	1.57547	0.115149	0.999989
9135	RABEP1	24.6	1.33663	0.848998	1.57437	0.115403	0.999989
26009	ZZZ3	21.1691	-1.40283	0.891942	-1.57278	0.115769	0.999989
4238	MFAP3	22.0918	-1.42494	0.907453	-1.57026	0.116354	0.999989
6830	SUPT6H	47.353	-1.19181	0.759161	-1.56991	0.116436	0.999989
26515	TIMM10B	20.734	1.36872	0.873218	1.56744	0.117012	0.999989
85301	COL27A1	7.11309	2.25549	1.44108	1.56514	0.117549	0.999989
64922	LRRC19	48.9497	-1.18827	0.759455	-1.56463	0.117669	0.999989
9147	NEMF	33.6445	-1.13328	0.724781	-1.56361	0.117909	0.999989
23199	GSE1	24.7085	1.22016	0.780489	1.56332	0.117976	0.999989
257364	SNX33	27.0775	1.22902	0.787228	1.5612	0.118477	0.999989
5578	PRKCA	83.896	-1.15492	0.741067	-1.55846	0.119125	0.999989
9881	TRANK1	74.4606	0.92481	0.593667	1.55779	0.119282	0.999989
56911	MAP3K7CL	1.59475	-4.67464	3.00247	-1.55693	0.119487	0.999989
642934	CERNA2	1.59475	-4.67464	3.00247	-1.55693	0.119487	0.999989
653604	H3C13	1.59475	-4.67464	3.00247	-1.55693	0.119487	0.999989
105372268		1.59475	-4.67464	3.00247	-1.55693	0.119487	0.999989
388630	TRABD2B	2.87242	-3.28082	2.10776	-1.55654	0.119579	0.999989
55252	ASXL2	59.311	0.938933	0.603336	1.55624	0.119652	0.999989
23536	ADAT1	8.93176	1.92937	1.23996	1.55599	0.119711	0.999989
64283	ARHGEF28	22.4367	-1.36464	0.877385	-1.55535	0.119862	0.999989
5527	PPP2R5C	77.6055	-0.846457	0.545563	-1.55153	0.120775	0.999989
23476	BRD4	62.4195	-1.02815	0.66276	-1.55132	0.120826	0.999989
23007	PLCH1	8.04804	1.97419	1.27359	1.55009	0.121119	0.999989
282991	BLOC1S2	10.226	1.73378	1.11916	1.54917	0.12134	0.999989
200895	DHFR2	3.89002	-2.96431	1.91407	-1.5487	0.121455	0.999989
57522	SRGAP1	21.4679	1.33646	0.86317	1.54831	0.121547	0.999989
23036	ZNF292	122.192	-0.886992	0.572928	-1.54817	0.121581	0.999989
10466	COG5	16.5654	1.5879	1.0261	1.54751	0.12174	0.999989
148203	ZNF738	3.71139	-2.98876	1.93234	-1.54671	0.121934	0.999989
100233209	PCED1B-AS1	1.88702	4.05627	2.62271	1.54659	0.121961	0.999989
83988	NCALD	13.7292	-1.81677	1.17529	-1.5458	0.122152	0.999989
23164	MPRIP	79.4588	-0.88903	0.575472	-1.54487	0.122378	0.999989
84256	FLYWCH1	2.28112	3.40747	2.20913	1.54245	0.122965	0.999989
109136579	TALAM1	9.2076	-7.40471	4.80194	-1.54202	0.123068	0.999989
79159	NOL12	5.01963	-2.39024	1.55155	-1.54055	0.123426	0.999989
192670	AGO4	26.1833	1.20004	0.77917	1.54015	0.123525	0.999989
9580	SOX13	15.5843	-1.40938	0.916223	-1.53825	0.123988	0.999989
5650	KLK7	360.66	0.638049	0.415153	1.5369	0.124317	0.999989
55040	EPN3	4.26725	2.63128	1.71461	1.53462	0.124876	0.999989
3434	IFIT1	4.07354	2.82323	1.8404	1.53403	0.125023	0.999989
151987	PPP4R2	47.2521	-0.941403	0.614028	-1.53316	0.125237	0.999989
116843	SLC18B1	12.5201	-1.93811	1.26651	-1.53028	0.125947	0.999989
729830	FHIP1A	46.9713	1.07227	0.701094	1.52942	0.126159	0.999989
7057	THBS1	21.061	1.65578	1.08326	1.52852	0.126384	0.999989
5268	SERPINB5	19.2377	-1.29445	0.847407	-1.52754	0.126626	0.999989
11132	CAPN10	2.6646	3.33336	2.18577	1.52503	0.127252	0.999989
54810	GIPC2	47.4112	-0.919449	0.603368	-1.52386	0.127543	0.999989
266747	RGL4	1.81155	-4.51117	2.96334	-1.52232	0.127928	0.999989
8334	H2AC6	3.2193	3.11977	2.05107	1.52104	0.128249	0.999989
3930	LBR	43.4127	-1.06896	0.703186	-1.52017	0.128469	0.999989
11194	ABCB8	10.0806	-2.01398	1.32502	-1.51997	0.12852	0.999989
6879	TAF7	19.1535	1.46169	0.962102	1.51927	0.128695	0.999989
8241	RBM10	23.6306	-1.46758	0.966554	-1.51836	0.128924	0.999989
79175	ZNF343	6.20296	-2.7879	1.83649	-1.51805	0.129001	0.999989
54858	PGPEP1	18.4558	-1.391	0.916543	-1.51766	0.129101	0.999989
102546294	FBXO38-DT	33.5678	-1.07492	0.70835	-1.5175	0.12914	0.999989
51202	DDX47	11.4207	1.75733	1.15809	1.51743	0.129157	0.999989
55095	SAMD4B	26.4426	1.1762	0.775715	1.51628	0.129449	0.999989
1388	ATF6B	21.6948	-1.36905	0.903574	-1.51515	0.129734	0.999989
2280	FKBP1A	43.6562	1.05902	0.699708	1.51352	0.130147	0.999989
51071	DERA	15.2914	1.57657	1.04254	1.51224	0.130472	0.999989
56897	WRNIP1	8.88387	1.95566	1.29489	1.51028	0.130971	0.999989
375790	AGRN	179.007	0.702446	0.465747	1.50821	0.1315	0.999989
55023	PHIP	59.2378	-0.897476	0.595087	-1.50814	0.131518	0.999989
655	BMP7	10.0352	1.71317	1.13845	1.50483	0.132367	0.999989
100996490	LINC01206	3.8484	-2.97732	1.97867	-1.50471	0.132399	0.999989
8751	ADAM15	68.4242	0.848494	0.564111	1.50412	0.132549	0.999989
26576	SRPK3	6.35128	-6.54197	4.35041	-1.50376	0.132643	0.999989
54552	GNL3L	19.5458	1.68117	1.11908	1.50228	0.133025	0.999989
100128553	CTAGE4	1.39688	-4.91225	3.27383	-1.50046	0.133496	0.999989
340371	NRBP2	8.22157	2.04193	1.36148	1.49978	0.133671	0.999989
5007	OSBP	52.6354	0.898299	0.599061	1.49951	0.133741	0.999989
130535	KCTD18	11.0652	-1.56832	1.04834	-1.496	0.134654	0.999989
137994	LETM2	4.06627	-3.63678	2.43174	-1.49554	0.134772	0.999989
23338	JADE2	6.4491	2.24686	1.50345	1.49447	0.135052	0.999989
23053	ZSWIM8	18.5734	1.4826	0.992736	1.49345	0.135319	0.999989
7042	TGFB2	7.28227	-1.91841	1.28679	-1.49085	0.136002	0.999989
5208	PFKFB2	70.1824	-0.866472	0.582402	-1.48776	0.136815	0.999989
79778	MICALL2	17.669	-1.34269	0.902692	-1.48742	0.136903	0.999989
54708	MARCHF5	15.0081	1.44461	0.971759	1.48659	0.137122	0.999989
4763	NF1	113.536	-0.789084	0.531224	-1.48541	0.137436	0.999989
10528	NOP56	7.74219	1.95471	1.31658	1.48469	0.137626	0.999989
728537	C2orf92	1.41632	-4.5909	3.09332	-1.48414	0.137773	0.999989
285220	EPHA6	2.74667	-3.92839	2.64741	-1.48386	0.137846	0.999989
114796	PSMG3-AS1	4.88825	-6.14284	4.14046	-1.48361	0.137912	0.999989
51141	INSIG2	47.3465	0.965704	0.651072	1.48325	0.138007	0.999989
53335	BCL11A	2.81955	-3.1132	2.10115	-1.48167	0.138429	0.999989
57585	CRAMP1	8.38622	1.86012	1.25645	1.48046	0.138752	0.999989
64118	DUS1L	5.16581	2.40271	1.62399	1.47951	0.139005	0.999989
26036	ZNF451	29.2565	1.12992	0.764463	1.47806	0.139391	0.999989
147179	WIPF2	61.9589	0.88835	0.60142	1.47709	0.139652	0.999989
85379	KIAA1671	93.1861	0.838727	0.56784	1.47705	0.139663	0.999989
11016	ATF7	20.4531	-1.18404	0.801851	-1.47664	0.139773	0.999989
25820	ARIH1	65.1516	1.07069	0.725508	1.47578	0.140004	0.999989
727851	RGPD5	1.77018	3.85252	2.61244	1.47468	0.140298	0.999989
727851	RGPD8	1.77018	3.85252	2.61244	1.47468	0.140298	0.999989
51602	NOP58	15.1542	-1.40762	0.954532	-1.47467	0.140302	0.999989
56928	SPPL2B	10.9862	1.6761	1.1375	1.4735	0.140617	0.999989
25777	SUN2	53.4477	-0.9711	0.659717	-1.47199	0.141022	0.999989
138311	DIPK1B	4.14007	-2.54497	1.72911	-1.47184	0.141065	0.999989
6133	RPL9	58.6314	-1.04254	0.708484	-1.47151	0.141153	0.999989
257218	SHPRH	17.9537	-1.58991	1.08079	-1.47106	0.141275	0.999989
8500	PPFIA1	28.172	1.14858	0.781672	1.4694	0.141726	0.999989
4722	NDUFS3	25.9995	-1.32792	0.90391	-1.46909	0.141809	0.999989
1368	CPM	138.097	0.89246	0.608037	1.46777	0.142166	0.999989
159195	USP54	33.5274	1.01623	0.69241	1.46767	0.142195	0.999989
27077	B9D1	1.30527	-4.60119	3.13603	-1.4672	0.142321	0.999989
29953	TRHDE	13.3488	-1.6322	1.11267	-1.46693	0.142396	0.999989
127495	LRRC39	1.62055	-4.46552	3.04999	-1.46411	0.143165	0.999989
3291	HSD11B2	2.39261	-3.21234	2.19601	-1.46281	0.14352	0.999989
25888	ZNF473	5.24192	-2.22236	1.5193	-1.46275	0.143535	0.999989
57092	PCNP	71.048	-0.902283	0.61702	-1.46232	0.143653	0.999989
554202	MIR31HG	4.21204	2.66661	1.82438	1.46166	0.143835	0.999989
54454	ATAD2B	12.837	1.61235	1.10386	1.46064	0.144114	0.999989
5725	PTBP1	67.5252	-0.810754	0.555238	-1.46019	0.144238	0.999989
83696	TRAPPC9	17.0883	-1.44909	0.993698	-1.45829	0.144762	0.999989
10410	IFITM3	15.4127	1.49186	1.02368	1.45735	0.145019	0.999989
22911	WDR47	5.71103	2.33905	1.60552	1.45688	0.14515	0.999989
400839	LINC01721	1.59798	-4.45971	3.06145	-1.45673	0.145191	0.999989
55742	PARVA	25.1588	1.11493	0.765717	1.45607	0.145375	0.999989
81856	ZNF611	6.96855	2.54599	1.74989	1.45495	0.145684	0.999989
84942	WDR73	3.97206	2.51335	1.72974	1.45303	0.146216	0.999989
58497	PRUNE1	12.556	-1.56131	1.07482	-1.45263	0.146327	0.999989
22941	SHANK2	14.7064	-1.65838	1.14225	-1.45186	0.146541	0.999989
390927	ZNF793	6.45215	-1.94277	1.33919	-1.4507	0.146862	0.999989
126374	WTIP	3.02199	2.8539	1.96827	1.44995	0.147072	0.999989
114841035		3.94071	-2.68082	1.85178	-1.4477	0.147702	0.999989
397	ARHGDIB	4.03628	2.64379	1.82712	1.44697	0.147904	0.999989
9750	RIPOR2	5.03127	-2.48046	1.71492	-1.4464	0.148065	0.999989
10094	ARPC3	115.291	0.862547	0.596459	1.44611	0.148146	0.999989
26057	ANKRD17	95.0348	-0.810353	0.560593	-1.44553	0.14831	0.999989
64374	SIL1	7.83286	1.9441	1.34509	1.44533	0.148364	0.999989
2275	FHL3	2.55491	3.11012	2.15255	1.44485	0.148499	0.999989
57017	COQ9	15.9888	-1.45989	1.01047	-1.44476	0.148524	0.999989
23369	PUM2	85.5984	-0.852588	0.590583	-1.44364	0.148841	0.999989
54737	MPHOSPH8	17.8343	1.35272	0.93711	1.4435	0.14888	0.999989
105370401	TRD-AS1	4.46756	-2.53065	1.75389	-1.44288	0.149055	0.999989
9966	TNFSF15	27.9371	1.17587	0.815088	1.44263	0.149124	0.999989
90957	DHX57	5.25639	2.34185	1.62333	1.44262	0.149128	0.999989
25845	SLC9A3-OT1	2.75206	3.42475	2.37604	1.44137	0.14948	0.999989
162514	TRPV3	6.00378	2.25082	1.56287	1.44019	0.149815	0.999989
8760	CDS2	19.6961	1.31277	0.911771	1.4398	0.149924	0.999989
6238	RRBP1	255.95	0.810011	0.562785	1.43929	0.150068	0.999989
5989	RFX1	10.1254	-1.90849	1.32665	-1.43858	0.15027	0.999989
8566	PDXK	78.7098	0.83273	0.579159	1.43783	0.150484	0.999989
6352	CCL5	3.15825	-3.01454	2.09765	-1.4371	0.15069	0.999989
58508	KMT2C	108.731	-0.719029	0.500336	-1.43709	0.150692	0.999989
64848	YTHDC2	35.7128	-1.3619	0.948911	-1.43523	0.151223	0.999989
23710	GABARAPL1	15.991	1.47338	1.02662	1.43517	0.151239	0.999989
284802	FRG1BP	10.3251	-1.54678	1.07827	-1.4345	0.151429	0.999989
55701	ARHGEF40	6.24207	-2.34036	1.63188	-1.43415	0.151531	0.999989
6872	TAF1	46.2278	-1.21646	0.848509	-1.43365	0.151672	0.999989
57644	MYH7B	1.44537	-4.31268	3.01047	-1.43256	0.151983	0.999989
23141	ANKLE2	41.1212	-1.08911	0.76084	-1.43145	0.152301	0.999989
26122	EPC2	12.236	-1.55965	1.09152	-1.42888	0.153039	0.999989
4641	MYO1C	86.8997	-0.767252	0.536989	-1.4288	0.153061	0.999989
64101	LRRC4	4.14019	2.94937	2.06471	1.42847	0.153156	0.999989
949	SCARB1	39.9406	0.9506	0.665807	1.42774	0.153366	0.999989
7976	FZD3	13.2247	1.68814	1.18243	1.42768	0.153384	0.999989
22950	SLC4A1AP	9.25083	1.81359	1.27043	1.42755	0.153423	0.999989
2137	EXTL3	14.191	1.53492	1.07549	1.42718	0.153527	0.999989
83746	L3MBTL2	7.20326	1.95229	1.36837	1.42673	0.153658	0.999989
339829	CCDC39	8.48409	-2.29256	1.60719	-1.42644	0.153741	0.999989
2012	EMP1	97.6009	0.726697	0.509616	1.42597	0.153877	0.999989
100528062	GPRASP2	1.07742	-5.20794	3.65386	-1.42532	0.154064	0.999989
100528062	ARMCX5-GPRASP2	1.07742	-5.20794	3.65386	-1.42532	0.154064	0.999989
51561	IL23A	2.81413	-3.74334	2.62687	-1.42502	0.154152	0.999989
93655	ST7	2.81413	-3.74334	2.62687	-1.42502	0.154152	0.999989
4697	NDUFA4	38.502	1.17019	0.821192	1.42499	0.15416	0.999989
10484	SEC23A	97.2786	0.802429	0.564238	1.42215	0.154983	0.999989
8065	CUL5	31.5018	-1.03262	0.727046	-1.42029	0.155523	0.999989
132321	C4orf33	15.5238	1.40322	0.989314	1.41838	0.15608	0.999989
6674	SPAG1	5.58164	2.20038	1.55167	1.41808	0.156169	0.999989
54820	NDE1	7.76115	1.78353	1.25795	1.4178	0.156248	0.999989
23632	CA14	5.99655	-1.93654	1.36655	-1.4171	0.156452	0.999989
11102	RPP14	5.78248	2.30389	1.62652	1.41646	0.156641	0.999989
7465	WEE1	11.6793	1.66098	1.17328	1.41566	0.156874	0.999989
10642	IGF2BP1	30.4289	1.04158	0.7369	1.41346	0.157521	0.999989
55755	CDK5RAP2	14.0828	1.40047	0.990885	1.41335	0.157553	0.999989
84952	CGNL1	6.79587	-1.89759	1.34266	-1.41331	0.157564	0.999989
10595	ERN2	25.1577	-1.2604	0.891954	-1.41308	0.157632	0.999989
23002	DAAM1	21.2402	1.31728	0.932625	1.41244	0.157819	0.999989
2553	GABPB1	18.7981	-1.75079	1.24023	-1.41167	0.158048	0.999989
23732	FRRS1L	6.01396	-2.71926	1.92631	-1.41164	0.158055	0.999989
51056	LAP3	21.6696	1.25358	0.888476	1.41094	0.158263	0.999989
9866	TRIM66	2.61471	2.94884	2.09015	1.41083	0.158295	0.999989
2530	FUT8	34.0632	1.03828	0.736172	1.41037	0.158429	0.999989
27032	ATP2C1	65.7918	-0.843743	0.598338	-1.41015	0.158497	0.999989
23016	EXOSC7	4.33944	2.54056	1.80246	1.40949	0.158689	0.999989
1062	CENPE	5.47948	-2.00948	1.42649	-1.40869	0.158927	0.999989
29855	UBN1	22.1706	-1.22087	0.866971	-1.4082	0.159072	0.999989
54815	GATAD2A	42.7248	1.02269	0.726281	1.40812	0.159095	0.999989
286	ANK1	1.45506	-4.42047	3.14097	-1.40736	0.159321	0.999989
375057	STUM	1.45506	-4.42047	3.14097	-1.40736	0.159321	0.999989
100506302	RBM33-DT	1.45506	-4.42047	3.14097	-1.40736	0.159321	0.999989
100506622	LINC00540	1.45506	-4.42047	3.14097	-1.40736	0.159321	0.999989
101927580	LINC02141	1.45506	-4.42047	3.14097	-1.40736	0.159321	0.999989
124904471		1.45506	-4.42047	3.14097	-1.40736	0.159321	0.999989
84617	TUBB6	16.8381	-1.47508	1.04831	-1.40711	0.159396	0.999989
80018	NAA25	29.6545	-1.19247	0.847663	-1.40677	0.159495	0.999989
8019	BRD3	18.7019	1.42391	1.01243	1.40642	0.1596	0.999989
22943	DKK1	25.2137	1.23851	0.881118	1.40561	0.15984	0.999989
490	ATP2B1	94.6628	-0.707507	0.50347	-1.40526	0.159944	0.999989
754	PTTG1IP	229.24	0.605551	0.431015	1.40494	0.160039	0.999989
4629	MYH11	2.64059	3.3109	2.3579	1.40417	0.160268	0.999989
6391	SDHC	34.6342	-1.04979	0.747852	-1.40374	0.160395	0.999989
10007	GNPDA1	14.0884	-1.66441	1.18629	-1.40303	0.160607	0.999989
25852	ARMC8	21.6945	-1.24484	0.887407	-1.40278	0.160682	0.999989
119016	AGAP4	5.38547	-2.4612	1.75625	-1.40139	0.161097	0.999989
23456	ABCB10	10.038	1.75645	1.25355	1.40118	0.161161	0.999989
57623	ZFAT	8.30604	-1.86325	1.331	-1.39989	0.161547	0.999989
7916	PRRC2A	71.5064	0.817023	0.583724	1.39967	0.161611	0.999989
10060	ABCC9	4.62811	-2.33608	1.67001	-1.39884	0.16186	0.999989
151613	TTC14	28.5068	1.08077	0.773251	1.3977	0.162203	0.999989
5463	POU6F1	1.47766	-4.17524	2.98794	-1.39737	0.162304	0.999989
29	ABR	81.4212	0.956557	0.685513	1.39539	0.162899	0.999989
84503	ZNF527	3.97672	-2.35682	1.68944	-1.39503	0.163005	0.999989
64795	RMND5A	57.6904	0.812418	0.582675	1.39429	0.16323	0.999989
57213	SPRYD7	8.5922	1.84654	1.32446	1.39418	0.163263	0.999989
51460	SFMBT1	4.39693	2.46489	1.77006	1.39255	0.163757	0.999989
25850	ZNF345	2.00731	3.23529	2.32787	1.38981	0.164587	0.999989
80212	CCDC92	5.10568	2.25978	1.62637	1.38946	0.164693	0.999989
57554	LRRC7	2.58488	3.48297	2.50865	1.38838	0.165021	0.999989
63891	RNF123	10.5621	1.55289	1.11909	1.38765	0.165245	0.999989
3705	ITPK1	35.371	0.989992	0.713514	1.38749	0.165293	0.999989
7693	ZNF134	12.9273	1.44241	1.03987	1.38711	0.16541	0.999989
1628	DBP	16.0305	-1.42752	1.02954	-1.38656	0.165576	0.999989
84873	ADGRG7	77.8733	0.759169	0.547819	1.3858	0.165807	0.999989
26128	KIFBP	7.58616	1.89173	1.36562	1.38525	0.165976	0.999989
7385	UQCRC2	95.7579	-0.691854	0.499483	-1.38514	0.16601	0.999989
26043	UBXN7	57.3808	-0.95979	0.693242	-1.38449	0.166207	0.999989
8692	HYAL2	9.89871	1.69743	1.2265	1.38396	0.16637	0.999989
1048	CEACAM5	4026.16	0.525827	0.380004	1.38374	0.166438	0.999989
10755	GIPC1	36.757	1.00494	0.72755	1.38127	0.167196	0.999989
3029	HAGH	6.59927	2.0231	1.46809	1.37805	0.168189	0.999989
64866	CDCP1	151.275	0.689997	0.501009	1.37722	0.168446	0.999989
4439	MSH5	5.29003	-2.44223	1.77462	-1.3762	0.168761	0.999989
81706	PPP1R14C	4.24269	2.42329	1.761	1.37608	0.168796	0.999989
64779	MTHFSD	3.08082	2.8928	2.10255	1.37585	0.168867	0.999989
4756	NEO1	62.0009	-2.27876	1.65694	-1.37528	0.169045	0.999989
64924	SLC30A5	25.3021	-1.15023	0.836957	-1.37429	0.16935	0.999989
7978	MTERF1	4.8833	2.35718	1.71546	1.37409	0.169415	0.999989
55507	GPRC5D	4.3853	-2.37412	1.72893	-1.37318	0.169697	0.999989
80221	ACSF2	25.0992	-1.27241	0.927795	-1.37143	0.17024	0.999989
10015	PDCD6IP	212.879	-0.684586	0.49944	-1.37071	0.170466	0.999989
9905	SGSM2	5.10188	2.35943	1.72156	1.37052	0.170525	0.999989
3725	JUN	26.8266	1.21879	0.889436	1.3703	0.170594	0.999989
258010	SVIP	45.0594	1.0789	0.787588	1.36988	0.170723	0.999989
23588	KLHDC2	18.824	1.22599	0.895049	1.36974	0.170767	0.999989
122809	SOCS4	19.9628	-1.30995	0.95686	-1.36901	0.170996	0.999989
1520	CTSS	106.905	0.690872	0.504717	1.36883	0.171052	0.999989
100506675	LINC03031	154.113	-2.78652	2.03718	-1.36784	0.171363	0.999989
100134713	NDUFB2-AS1	5.26149	-6.58343	4.81486	-1.36732	0.171526	0.999989
23244	PDS5A	130.224	-0.909999	0.665611	-1.36716	0.171574	0.999989
23383	MAU2	10.1049	-1.58056	1.15615	-1.36709	0.171597	0.999989
55501	CHST12	3.28741	2.60971	1.90912	1.36697	0.171635	0.999989
2055	CLN8	7.68336	1.76261	1.28946	1.36694	0.171645	0.999989
22824	HSPA4L	12.0297	1.53927	1.12613	1.36687	0.171667	0.999989
1543	CYP1A1	12.5507	1.63517	1.19661	1.3665	0.171781	0.999989
10623	POLR3C	12.9421	-1.56328	1.14443	-1.36599	0.171943	0.999989
81606	LBH	7.46566	1.88538	1.38174	1.3645	0.172411	0.999989
100507458	ZNF213-AS1	1.4553	-4.16721	3.05557	-1.36381	0.172628	0.999989
80055	PGAP1	49.1445	-0.961833	0.705309	-1.36371	0.17266	0.999989
23274	CLEC16A	26.5859	-1.18756	0.871748	-1.36227	0.173113	0.999989
118980	SFXN2	1.978	-3.51945	2.58487	-1.36156	0.173338	0.999989
10045	SH2D3A	7.28261	1.88462	1.38496	1.36078	0.173583	0.999989
55421	NCBP3	15.9931	1.25794	0.924645	1.36046	0.173684	0.999989
1741	DLG3	36.9353	1.00689	0.741174	1.35851	0.174301	0.999989
5170	PDPK1	54.8949	-0.982304	0.723617	-1.35749	0.174625	0.999989
6173	RPL36A	18.238	1.42726	1.05147	1.3574	0.174655	0.999989
5655	KLK10	150.508	0.711537	0.524786	1.35586	0.175144	0.999989
9736	USP34	86.7941	-0.859999	0.634454	-1.35549	0.17526	0.999989
51248	PDZD11	17.2329	1.25452	0.925517	1.35548	0.175265	0.999989
9586	CREB5	12.1507	-1.49722	1.1048	-1.35519	0.175356	0.999989
11113	CIT	4.13996	2.52654	1.86616	1.35387	0.175777	0.999989
6641	SNTB1	34.4309	0.969354	0.716191	1.35349	0.175901	0.999989
8082	SSPN	14.874	1.46254	1.08061	1.35343	0.175918	0.999989
283987	HID1	25.1645	-1.03093	0.761868	-1.35316	0.176004	0.999989
288	ANK3	46.9877	-0.885402	0.654379	-1.35304	0.176043	0.999989
197320	ZNF778	5.09657	-2.17931	1.61189	-1.35202	0.176369	0.999989
11127	KIF3A	7.41137	1.78503	1.32097	1.35131	0.176597	0.999989
56731	SLC2A4RG	7.03754	-1.88493	1.39499	-1.35121	0.176627	0.999989
728621	CCDC30	2.45489	-3.19893	2.37017	-1.34966	0.177124	0.999989
65264	UBE2Z	36.5287	-0.888318	0.658423	-1.34916	0.177286	0.999989
2018	EMX2	3.15339	-2.91869	2.16341	-1.34911	0.177301	0.999989
8568	RRP1	4.95172	-2.41475	1.79037	-1.34874	0.177419	0.999989
84220	RGPD5	9.66601	-1.73764	1.28903	-1.34803	0.17765	0.999989
4245	MGAT1	13.6408	1.52635	1.13281	1.3474	0.177853	0.999989
55183	RIF1	28.9733	1.03065	0.765103	1.34707	0.177958	0.999989
3694	ITGB6	189.796	-0.676459	0.502282	-1.34677	0.178054	0.999989
4779	NFE2L1	139.341	0.743972	0.553026	1.34527	0.178537	0.999989
11340	EXOSC8	19.3529	-1.29145	0.960013	-1.34524	0.178547	0.999989
8542	APOL1	176.714	0.605802	0.450434	1.34493	0.178649	0.999989
5976	UPF1	36.742	-0.885019	0.65823	-1.34454	0.178773	0.999989
5605	MAP2K2	41.0032	0.923063	0.686987	1.34364	0.179065	0.999989
143686	SESN3	18.2821	1.24196	0.924512	1.34337	0.179151	0.999989
9227	LRAT	3.43691	2.56887	1.91516	1.34134	0.179811	0.999989
57231	SNX14	68.3725	-0.918664	0.68494	-1.34123	0.179845	0.999989
5519	PPP2R1B	38.3884	0.904032	0.674463	1.34037	0.180124	0.999989
64743	WDR13	8.12671	1.80805	1.34915	1.34014	0.180199	0.999989
55748	CNDP2	57.7693	-0.916564	0.684103	-1.3398	0.180309	0.999989
8924	HERC2	22.2029	1.16375	0.86863	1.33976	0.180324	0.999989
375743	PTAR1	36.8431	-1.09668	0.818637	-1.33964	0.180362	0.999989
11060	WWP2	26.7149	-1.10325	0.824358	-1.33831	0.180796	0.999989
79595	SAP130	17.3959	1.24308	0.92905	1.33801	0.180893	0.999989
8228	PNPLA4	4.75543	-2.22722	1.66605	-1.33682	0.181281	0.999989
64344	HIF3A	6.40551	-1.84127	1.37774	-1.33644	0.181404	0.999989
9070	ASH2L	16.2251	1.39807	1.04702	1.33529	0.181782	0.999989
101926926	RDH10-AS1	1.26279	-4.23504	3.17203	-1.33512	0.181837	0.999989
22933	SIRT2	6.44434	-1.84938	1.38525	-1.33505	0.181862	0.999989
79888	LPCAT1	42.2935	0.87322	0.654842	1.33348	0.182374	0.999989
11338	U2AF2	31.7155	1.01732	0.763245	1.33289	0.182569	0.999989
27333	GOLIM4	41.3154	0.858198	0.643871	1.33287	0.182573	0.999989
6097	RORC	15.4362	-1.56216	1.17265	-1.33217	0.182805	0.999989
51691	LSM8	13.3504	1.3361	1.00332	1.33168	0.182966	0.999989
27297	CRCP	11.0076	-1.40974	1.05863	-1.33167	0.18297	0.999989
55624	POMGNT1	8.60649	1.76565	1.32624	1.33133	0.183081	0.999989
143570	XRRA1	2.05964	3.05289	2.29354	1.33108	0.183161	0.999989
57018	CCNL1	81.0688	-0.817169	0.613915	-1.33108	0.183163	0.999989
126133	ALDH16A1	14.8495	-1.9449	1.46122	-1.33101	0.183187	0.999989
344148	NCKAP5	19.0118	1.18358	0.889602	1.33046	0.183368	0.999989
1201		11.1077	-1.58143	1.1887	-1.33039	0.183391	0.999989
1201	CLN3	11.1077	-1.58143	1.1887	-1.33039	0.183391	0.999989
594	BCKDHB	27.8596	-1.15262	0.866656	-1.32996	0.183532	0.999989
3136	HLA-H	53.1317	0.80753	0.607437	1.32941	0.183714	0.999989
637	BID	13.7015	-1.28894	0.96968	-1.32924	0.183768	0.999989
54825	CDHR2	167.905	0.666175	0.501343	1.32878	0.18392	0.999989
6574	SLC20A1	47.5575	0.994823	0.749038	1.32813	0.184134	0.999989
22794	CASC3	10.2549	1.59604	1.20206	1.32775	0.18426	0.999989
124491	TMEM170A	33.288	0.90738	0.68348	1.32759	0.184314	0.999989
64327	LMBR1	19.9282	-1.12282	0.846057	-1.32712	0.184469	0.999989
23005	MAPKBP1	7.95045	1.76125	1.32862	1.32562	0.184965	0.999989
1362	CPD	439.517	-0.578783	0.436922	-1.32468	0.185276	0.999989
7745	ZKSCAN8	4.58598	2.23206	1.6851	1.32459	0.185308	0.999989
1307	COL16A1	2.01636	3.10375	2.34377	1.32426	0.185418	0.999989
10743	RAI1	43.8251	0.905206	0.683674	1.32403	0.185493	0.999989
63971	KIF13A	45.9756	-0.879177	0.66429	-1.32348	0.185675	0.999989
57606	SLAIN2	41.3728	0.905451	0.685196	1.32145	0.186352	0.999989
57019	CIAPIN1	14.0386	-1.26784	0.959628	-1.32118	0.186442	0.999989
4999	ORC2	18.87	1.13249	0.85742	1.32081	0.186563	0.999989
2768	GNA12	9.08902	1.67469	1.26836	1.32036	0.186716	0.999989
9782	MATR3	99.8298	-0.701711	0.531614	-1.31996	0.186847	0.999989
401548	SNX30	35.3922	1.06289	0.80558	1.31942	0.18703	0.999989
9123	SLC16A3	110.159	0.699373	0.530106	1.31931	0.187066	0.999989
9581	PREPL	44.6588	0.821699	0.623207	1.3185	0.187336	0.999989
114790	STK11IP	3.64415	2.4051	1.82437	1.31832	0.187397	0.999989
285268	ZNF621	9.60318	1.62542	1.2355	1.3156	0.188309	0.999989
11343	MGLL	115.051	0.679098	0.516349	1.31519	0.188446	0.999989
25981	DNAH1	6.55953	1.90483	1.4484	1.31513	0.188466	0.999989
7384	UQCRC1	31.5754	-0.971255	0.738617	-1.31497	0.188522	0.999989
388695	LYSMD1	1.84697	3.48275	2.6495	1.31449	0.18868	0.999989
5708	PSMD2	41.9833	-0.883061	0.672057	-1.31397	0.188857	0.999989
440353	NPIPB12	1.54654	-3.90944	2.97534	-1.31395	0.188864	0.999989
65010	SLC26A6	8.53197	1.7673	1.34623	1.31278	0.189258	0.999989
149233	IL23R	3.35038	-2.50749	1.91057	-1.31243	0.189375	0.999989
7402	UTRN	62.4109	0.761968	0.580641	1.31229	0.189423	0.999989
57617	VPS18	13.5485	-1.49569	1.14027	-1.3117	0.189621	0.999989
27161	AGO2	44.7938	-1.03572	0.790019	-1.31101	0.189855	0.999989
219333	USP12	42.0709	-1.04177	0.794654	-1.31097	0.189867	0.999989
79856	SNX22	1.87381	3.51533	2.68179	1.31081	0.189921	0.999989
9618	TRAF4	19.7669	1.16299	0.887355	1.31063	0.189984	0.999989
6251	RSU1	12.7016	1.46683	1.11949	1.31027	0.190105	0.999989
11180	WDR6	9.26565	1.63405	1.24734	1.31003	0.190185	0.999989
1773	DNASE1	8.9248	1.70766	1.30408	1.30947	0.190374	0.999989
1408	CRY2	14.4249	-1.47299	1.12496	-1.30937	0.190409	0.999989
401067	IQCF3	2.84364	-2.60622	1.9911	-1.30894	0.190556	0.999989
84971	ATG4D	9.24265	-1.6188	1.23723	-1.3084	0.190737	0.999989
57805	CCAR2	21.5316	-1.25474	0.959078	-1.30828	0.19078	0.999989
10620	ARID3B	6.59024	1.88926	1.44424	1.30813	0.190828	0.999989
26788	SNORD60	4.98292	2.34777	1.79487	1.30805	0.190858	0.999989
79957	PAQR6	2.70886	-3.3845	2.58755	-1.30799	0.190876	0.999989
150468	CKAP2L	2.85139	2.84061	2.17234	1.30763	0.190999	0.999989
161145	TMEM229B	12.1809	1.47238	1.12654	1.30699	0.191215	0.999989
81887	LAS1L	6.96913	-1.89855	1.45279	-1.30684	0.191268	0.999989
79786	KLHL36	25.7146	-1.25644	0.961775	-1.30637	0.191425	0.999989
25923	ATL3	64.1369	0.746829	0.571859	1.30597	0.191564	0.999989
7267	TTC3	75.1044	-0.71761	0.549499	-1.30593	0.191575	0.999989
891	CCNB1	4.17592	-2.17975	1.66995	-1.30528	0.191797	0.999989
10425	ARIH2	10.0077	1.60003	1.2262	1.30486	0.191939	0.999989
54808	DYM	14.4831	-1.45419	1.11447	-1.30483	0.191951	0.999989
259266	ASPM	7.3837	-1.93907	1.48647	-1.30448	0.19207	0.999989
9401	RECQL4	1.21121	-4.3206	3.31246	-1.30435	0.192115	0.999989
23253	ANKRD12	60.3785	-0.908236	0.696349	-1.30428	0.192138	0.999989
1836	SLC26A2	7.72307	1.86661	1.43255	1.303	0.192576	0.999989
1175	AP2S1	10.7229	1.55018	1.18995	1.30272	0.192669	0.999989
9817	KEAP1	12.3866	1.43133	1.09897	1.30243	0.192771	0.999989
150590	C2orf15	2.21986	-3.19705	2.45671	-1.30135	0.193138	0.999989
124402	UBALD1	5.28585	-2.08059	1.59907	-1.30112	0.193216	0.999989
10206	TRIM13	10.008	1.61318	1.23993	1.30103	0.193248	0.999989
64978	MRPL38	6.82952	-1.88986	1.45287	-1.30078	0.193333	0.999989
3294	HSD17B2	128.942	0.642986	0.494422	1.30048	0.193436	0.999989
57690	TNRC6C	4.04626	2.43034	1.86892	1.3004	0.193464	0.999989
23413	NCS1	4.41408	-2.8531	2.19479	-1.29994	0.193621	0.999989
253943	YTHDF3	50.2788	-0.80075	0.615993	-1.29993	0.193624	0.999989
83480	PUS3	9.28287	-1.7872	1.37504	-1.29975	0.193687	0.999989
56948	SDR39U1	8.76783	-1.7629	1.35689	-1.29922	0.193868	0.999989
129531	MITD1	7.18283	1.81038	1.39352	1.29914	0.193896	0.999989
148304	C1orf74	2.08321	-3.40466	2.62366	-1.29767	0.194399	0.999989
5727	PTCH1	2.20474	2.90415	2.23857	1.29732	0.19452	0.999989
3899	AFF3	1.12609	-4.30717	3.32185	-1.29661	0.194764	0.999989
8216	LZTR1	10.0711	-1.55047	1.19604	-1.29633	0.194861	0.999989
6643	SNX2	12.8903	1.42998	1.10319	1.29623	0.194897	0.999989
10098	TSPAN5	13.3545	1.31742	1.01674	1.29573	0.195069	0.999989
64773	PCED1A	3.28262	2.47996	1.91509	1.29496	0.195335	0.999989
152002	XXYLT1	5.92397	1.98668	1.5353	1.294	0.195664	0.999989
1497	CTNS	12.216	-1.50889	1.16608	-1.29398	0.195673	0.999989
83641	FAM107B	54.2939	-0.763288	0.590031	-1.29364	0.19579	0.999989
8897	MTMR3	26.4925	-1.00186	0.774794	-1.29306	0.195989	0.999989
3106	HLA-B	332.983	0.536746	0.415407	1.2921	0.196324	0.999989
8554	PIAS1	135.499	0.759986	0.588265	1.29191	0.196388	0.999989
6234	RPS28	57.3819	-0.776475	0.601236	-1.29146	0.196543	0.999989
3987	LIMS1	38.7949	-0.851409	0.659638	-1.29072	0.1968	0.999989
57600	FNIP2	11.8574	1.41046	1.09283	1.29065	0.196825	0.999989
80854	SETD7	33.6454	0.913981	0.708291	1.2904	0.196911	0.999989
27130	INVS	7.72706	-1.7787	1.37923	-1.28963	0.197179	0.999989
157	GRK3	183.242	-0.61086	0.473889	-1.28904	0.197386	0.999989
9814	SFI1	10.3838	1.43117	1.11044	1.28884	0.197454	0.999989
79828	METTL8	2.29978	2.82551	2.19342	1.28818	0.197684	0.999989
23332	CLASP1	26.0212	1.14764	0.891025	1.288	0.197744	0.999989
111240474	SEC16B	1.1175	-4.59674	3.57407	-1.28614	0.198396	0.999989
6232	RPS27	41.4671	0.885736	0.688788	1.28593	0.198466	0.999989
23584	VSIG2	41.3812	0.871183	0.677851	1.28521	0.198717	0.999989
124565	SLC38A10	23.4086	-0.984039	0.766182	-1.28434	0.199022	0.999989
55033	FKBP14	4.31752	2.19142	1.70665	1.28405	0.199126	0.999989
26994	RNF11	60.2805	-0.796693	0.62048	-1.284	0.199144	0.999989
6373	CXCL11	1.79589	3.43761	2.67934	1.28301	0.19949	0.999989
11159	RABL2B	4.85743	-2.42833	1.89423	-1.28196	0.199857	0.999989
11159	RABL2A	4.85743	-2.42833	1.89423	-1.28196	0.199857	0.999989
148479	PHF13	6.38807	1.90644	1.48762	1.28153	0.200007	0.999989
7766	ZNF223	2.9078	2.60363	2.03276	1.28083	0.200253	0.999989
100996660		1.16625	-4.28656	3.34876	-1.28004	0.20053	0.999989
100529261	CHURC1-FNTB	4.09741	-2.55109	1.99443	-1.27911	0.200859	0.999989
100529261	FNTB	4.09741	-2.55109	1.99443	-1.27911	0.200859	0.999989
4045	LSAMP	6.11518	-1.72151	1.34656	-1.27845	0.20109	0.999989
545	ATR	13.2358	-1.27798	0.999672	-1.2784	0.201109	0.999989
550631	CCDC157	1.85036	-3.44294	2.6932	-1.27838	0.201115	0.999989
8867	SYNJ1	13.1841	-1.41549	1.10746	-1.27815	0.201197	0.999989
57572	DOCK6	30.2003	1.20034	0.939244	1.27798	0.201257	0.999989
4809	SNU13	15.685	-1.30419	1.02126	-1.27704	0.201588	0.999989
5465	PPARA	64.867	-0.740308	0.580031	-1.27633	0.20184	0.999989
29893	PSMC3IP	3.94611	-6.15751	4.82491	-1.27619	0.201887	0.999989
23020	SNRNP200	70.6153	0.738842	0.578967	1.27614	0.201907	0.999989
51241	COX16	28.1189	1.0077	0.789836	1.27584	0.202013	0.999989
3692	EIF6	21.1353	1.233	0.967192	1.27483	0.202371	0.999989
79993	ELOVL7	36.9147	-0.852177	0.668964	-1.27387	0.202708	0.999989
26053	AUTS2	40.0512	-0.892207	0.70082	-1.27309	0.202987	0.999989
121441	NEDD1	7.55432	1.61591	1.26972	1.27265	0.203143	0.999989
7012	TERC	8.333	-1.53439	1.20606	-1.27224	0.203289	0.999989
2355	FOSL2	152.823	0.621789	0.48888	1.27186	0.203421	0.999989
54676	GTPBP2	39.1133	-0.85599	0.673071	-1.27177	0.203456	0.999989
23131	GPATCH8	56.2233	0.797682	0.627499	1.27121	0.203654	0.999989
57117	INTS12	7.92187	-1.66977	1.31381	-1.27094	0.203752	0.999989
9194	SLC16A7	1.53018	-3.73235	2.93692	-1.27084	0.203786	0.999989
11094	CACFD1	8.09339	-1.53344	1.20666	-1.27081	0.203795	0.999989
6650	CAPN15	18.6425	1.17442	0.924154	1.27081	0.203796	0.999989
8803	SUCLA2	13.8087	1.35777	1.07062	1.26821	0.204724	0.999989
91860	CALML4	96.1338	-0.637363	0.502631	-1.26805	0.204779	0.999989
6993	DYNLT1	90.7421	0.696434	0.549659	1.26703	0.205145	0.999989
84708	LNX1	7.13851	1.69888	1.34105	1.26683	0.205216	0.999989
79174	CRELD2	13.6335	-1.28184	1.01198	-1.26666	0.205276	0.999989
84033	OBSCN	3.18887	2.43559	1.92344	1.26626	0.205418	0.999989
151636	DTX3L	52.1985	0.822483	0.649924	1.26551	0.20569	0.999989
100507500	EGFR-AS1	5.19566	-2.05632	1.62616	-1.26453	0.206041	0.999989
4288	MKI67	24.1982	-1.21008	0.958098	-1.26301	0.206586	0.999989
55425	GPALPP1	8.06671	1.67647	1.32784	1.26255	0.20675	0.999989
51507	RTF2	22.8882	-1.14496	0.90703	-1.26232	0.206834	0.999989
2903	GRIN2A	2.6298	2.68303	2.12591	1.26206	0.206927	0.999989
54664	TMEM106B	123.739	0.67807	0.537292	1.26201	0.206944	0.999989
51110	LACTB2	14.4288	1.24774	0.988747	1.26194	0.20697	0.999989
64777	RMND5B	5.22546	2.01141	1.59414	1.26176	0.207037	0.999989
4289	MKLN1	62.9415	0.741634	0.588274	1.2607	0.207419	0.999989
5295	PIK3R1	39.7348	-0.853455	0.677338	-1.26001	0.207665	0.999989
581	BAX	13.4419	-1.26881	1.00747	-1.2594	0.207887	0.999989
160518	DENND5B	27.9042	1.00888	0.801606	1.25858	0.208183	0.999989
27072	VPS41	34.9613	-0.951142	0.755934	-1.25823	0.208307	0.999989
149041	RC3H1	25.7286	-1.34613	1.07009	-1.25796	0.208407	0.999989
55131	RBM28	11.1749	1.47654	1.17408	1.25761	0.208534	0.999989
57715	SEMA4G	87.4594	-0.799599	0.63593	-1.25737	0.20862	0.999989
23612	PHLDA3	6.40455	1.83265	1.4585	1.25653	0.208923	0.999989
57798	GATAD1	16.7649	1.26753	1.00969	1.25537	0.209343	0.999989
5980	REV3L	16.0107	-1.30798	1.04223	-1.25498	0.209485	0.999989
28985	MCTS1	26.9981	1.19949	0.956351	1.25424	0.209756	0.999989
27154	BRPF3	16.9789	-1.24018	0.988832	-1.25419	0.209773	0.999989
283635	FAM177A1	50.2934	-0.917496	0.731975	-1.25345	0.210041	0.999989
23468	CBX5	57.7584	-0.730311	0.582844	-1.25301	0.210201	0.999989
9931	HELZ	52.2475	-0.76274	0.608787	-1.25288	0.210248	0.999989
29922	NME7	73.8868	0.781804	0.624034	1.25282	0.21027	0.999989
23774	BRD1	18.9021	-1.19806	0.956428	-1.25264	0.210337	0.999989
63874	ABHD4	27.9034	1.10164	0.879657	1.25235	0.210443	0.999989
246721	POLR2J2	1.80635	3.46162	2.76525	1.25183	0.210632	0.999989
55616	ASAP3	4.8699	-1.95563	1.56302	-1.25119	0.210866	0.999989
79572	ATP13A3	106.8	0.676144	0.540448	1.25108	0.210905	0.999989
643699	GOLGA8N	1.82995	-3.4083	2.72439	-1.25103	0.210922	0.999989
5091	PC	7.07479	1.65193	1.3215	1.25004	0.211285	0.999989
84461	NEURL4	2.91233	2.58658	2.0698	1.24968	0.211418	0.999989
26262	TSPAN17	6.99665	1.7546	1.40485	1.24896	0.211679	0.999989
29803	REPIN1	5.42679	2.12669	1.70363	1.24833	0.211911	0.999989
8553	BHLHE40	275.847	0.536953	0.43014	1.24832	0.211914	0.999989
123228	SENP8	2.27795	-2.86019	2.29449	-1.24655	0.212564	0.999989
54464	XRN1	100.728	-0.734341	0.589636	-1.24542	0.212979	0.999989
55898	UNC45A	11.799	-1.39921	1.1235	-1.2454	0.212986	0.999989
55833	UBAP2	26.206	-0.983633	0.790233	-1.24474	0.213228	0.999989
10985	GCN1	70.2422	-0.757087	0.608837	-1.2435	0.213684	0.999989
9330	GTF3C3	15.8007	1.29947	1.0454	1.24303	0.213856	0.999989
64928	MRPL14	13.5209	1.26122	1.01474	1.2429	0.213905	0.999989
2919	CXCL1	10.1281	1.42756	1.14866	1.24281	0.213937	0.999989
1778	DYNC1H1	225.419	-0.621794	0.500528	-1.24228	0.214135	0.999989
7128	TNFAIP3	30.9995	0.985624	0.793616	1.24194	0.214258	0.999989
124935	SLC43A2	5.95488	-1.9037	1.53321	-1.24164	0.214368	0.999989
8888	MCM3AP	17.8134	1.14758	0.924335	1.24152	0.214415	0.999989
9034	CCRL2	5.74061	-1.94485	1.56667	-1.24139	0.214461	0.999989
23187	PHLDB1	9.42247	1.44893	1.16753	1.24103	0.214596	0.999989
7486	WRN	11.2777	-1.45907	1.17594	-1.24077	0.214692	0.999989
80014	WWC2	16.1837	-1.12742	0.910078	-1.23882	0.215411	0.999989
10629	TAF6L	1.66782	-3.37493	2.72437	-1.23879	0.215422	0.999989
29969	MDFIC	1.85541	2.96846	2.39821	1.23778	0.215797	0.999989
55253	TYW1	14.8907	-1.26557	1.02247	-1.23776	0.215805	0.999989
140564	APOBEC3D	4.29577	-2.0423	1.6531	-1.23544	0.216667	0.999989
23417	MLYCD	2.97099	2.43753	1.97446	1.23453	0.217006	0.999989
400966	RGPD1	9.3235	-2.02661	1.64165	-1.23449	0.217019	0.999989
374	AREG	62.2652	0.704468	0.570692	1.23441	0.21705	0.999989
6697	SPR	5.01523	2.02603	1.64138	1.23435	0.217074	0.999989
9667	SAFB2	10.4895	1.47487	1.19601	1.23316	0.217516	0.999989
64780	MICAL1	18.5776	-1.27109	1.0308	-1.23311	0.217534	0.999989
51629	SLC25A39	16.4248	-1.11521	0.904675	-1.23272	0.217679	0.999989
166929	SGMS2	67.7588	-0.859924	0.698136	-1.23174	0.218045	0.999989
9666	DZIP3	10.2005	-1.45037	1.17826	-1.23094	0.218345	0.999989
4311	MME	110.87	0.657909	0.534655	1.23053	0.218499	0.999989
221442	ADCY10P1	1.85563	-3.35862	2.72996	-1.23028	0.218591	0.999989
26469	PTPN18	19.2123	-1.07208	0.872092	-1.22932	0.218951	0.999989
23279	NUP160	14.6144	-1.31844	1.07279	-1.22899	0.219077	0.999989
51115	RMDN1	8.88124	1.55426	1.26579	1.2279	0.219484	0.999989
3911	LAMA5	68.9304	-0.734179	0.598354	-1.227	0.219823	0.999989
83869	TTTY14	5.88902	-2.12425	1.73149	-1.22684	0.219885	0.999989
1491	CTH	5.51343	-2.03978	1.6627	-1.22678	0.219904	0.999989
1282	COL4A1	2.8373	2.47898	2.0208	1.22673	0.219925	0.999989
10314	LANCL1	33.6124	-0.918055	0.748459	-1.22659	0.219975	0.999989
400818	NBPF9	25.2029	0.955527	0.779426	1.22594	0.220223	0.999989
10308	ZNF267	20.2755	1.08672	0.886903	1.2253	0.220462	0.999989
51015	ISOC1	9.97771	-1.37704	1.12401	-1.22511	0.220532	0.999989
63826	SRR	4.77451	-1.95866	1.59935	-1.22466	0.220702	0.999989
124930	ANKRD13B	1.95353	-3.28877	2.68601	-1.22441	0.220799	0.999989
9846	GAB2	14.7228	-1.5572	1.27195	-1.22426	0.220853	0.999989
27352	SGSM3	19.4918	1.11856	0.914627	1.22297	0.221342	0.999989
730	C7	5.12219	-2.56347	2.09621	-1.22291	0.221363	0.999989
9771	RAPGEF5	11.3738	-1.4666	1.19933	-1.22285	0.221388	0.999989
118424	UBE2J2	10.6133	-1.46751	1.20108	-1.22182	0.221774	0.999989
6430	SRSF5	83.5627	0.711348	0.582394	1.22142	0.221927	0.999989
64131	XYLT1	26.7299	1.03965	0.851305	1.22125	0.221993	0.999989
9094	UNC119	6.99317	1.70673	1.39826	1.22061	0.222234	0.999989
25937	WWTR1	49.1693	-0.744741	0.61025	-1.22039	0.222318	0.999989
79712	GTDC1	2.82135	2.5122	2.0591	1.22005	0.222448	0.999989
8812	CCNK	52.886	0.86608	0.709972	1.21988	0.222511	0.999989
100505933	ADD3-AS1	1.30119	-3.88667	3.18675	-1.21963	0.222604	0.999989
10211	FLOT1	22.4561	1.05587	0.866303	1.21882	0.222912	0.999989
57212	GFOD3P	3.22533	2.32814	1.911	1.21828	0.223117	0.999989
11163	NUDT4	129.679	-0.592227	0.486192	-1.21809	0.223188	0.999989
5494	PPM1A	59.8176	-0.69498	0.571449	-1.21617	0.22392	0.999989
10904	BLCAP	25.3315	0.970849	0.798448	1.21592	0.224016	0.999989
57551	TAOK1	131.702	-0.668656	0.550015	-1.2157	0.224098	0.999989
80213	TM2D3	5.09442	-1.8615	1.53291	-1.21435	0.224612	0.999989
88455	ANKRD13A	38.2746	-0.904184	0.74481	-1.21398	0.224756	0.999989
152100	CMC1	12.137	1.33716	1.10301	1.21228	0.225405	0.999989
79651	RHBDF2	8.30429	1.51518	1.25046	1.21169	0.22563	0.999989
64089	SNX16	6.42523	1.66531	1.3744	1.21166	0.225644	0.999989
55217	TMLHE	10.8116	-1.33092	1.09914	-1.21088	0.225943	0.999989
3074	HEXB	101.166	0.644926	0.532727	1.21061	0.226044	0.999989
100506392	SLC16A1-AS1	3.97201	-2.11612	1.74833	-1.21036	0.226139	0.999989
200316	APOBEC3F	3.99193	2.16724	1.79087	1.21016	0.226218	0.999989
57496	MRTFB	31.4589	0.939662	0.776572	1.21001	0.226274	0.999989
11160	ERLIN2	38.8305	0.792389	0.655171	1.20944	0.226495	0.999989
56937	PMEPA1	18.1583	1.07491	0.88904	1.20906	0.226639	0.999989
64897	C12orf43	8.13669	-1.87462	1.55048	-1.20906	0.22664	0.999989
6768	ST14	201.969	0.591675	0.489404	1.20897	0.226674	0.999989
7049	TGFBR3	4.48979	1.90609	1.57691	1.20875	0.226759	0.999989
10539	GLRX3	26.0113	-1.05833	0.875854	-1.20834	0.226917	0.999989
80196	RNF34	10.6536	1.35244	1.11946	1.20812	0.227001	0.999989
339745	SPOPL	44.6839	0.802403	0.664347	1.20781	0.227121	0.999989
8496	PPFIBP1	32.2659	-1.0634	0.881011	-1.20702	0.227424	0.999989
57217	TTC7A	28.9389	-0.916999	0.759981	-1.20661	0.227583	0.999989
60560	NAA35	16.0901	1.23909	1.02724	1.20623	0.227727	0.999989
10257	ABCC4	3.43538	2.24477	1.8611	1.20615	0.227759	0.999989
634	CEACAM1	362.635	0.508284	0.421589	1.20564	0.227957	0.999989
30011	SH3KBP1	46.4408	0.761562	0.632145	1.20473	0.228309	0.999989
55054	ATG16L1	25.1251	0.990157	0.82208	1.20445	0.228415	0.999989
64859	NABP1	23.6142	0.946147	0.785922	1.20387	0.228641	0.999989
25829	TMEM184B	24.0165	0.967492	0.803914	1.20348	0.228792	0.999989
4148	MATN3	2.82161	-2.52747	2.10094	-1.20302	0.228969	0.999989
255743	NPNT	89.3071	-0.615705	0.51215	-1.2022	0.229287	0.999989
5573	PRKAR1A	122.108	0.57888	0.481981	1.20104	0.229734	0.999989
2261	FGFR3	22.3032	-1.11755	0.93051	-1.20101	0.229748	0.999989
4853	NOTCH2	55.4017	0.814399	0.678399	1.20047	0.229956	0.999989
6239	RREB1	102.638	0.648829	0.540597	1.20021	0.230058	0.999989
1777	DNASE2	14.4058	-1.26159	1.05154	-1.19975	0.230236	0.999989
90990	KIFC2	7.28593	-1.59229	1.3279	-1.1991	0.23049	0.999989
8395	PIP5K1B	18.345	-1.04133	0.868527	-1.19896	0.230544	0.999989
54872	PIGG	11.3536	-1.2361	1.03186	-1.19792	0.230946	0.999989
79982	DNAJB14	52.4373	-0.854095	0.713118	-1.19769	0.231037	0.999989
220988	HNRNPA3	104.666	0.651859	0.544692	1.19675	0.231405	0.999989
23168	RTF1	40.9321	-0.873878	0.73048	-1.19631	0.231577	0.999989
206358	SLC36A1	18.1078	1.04741	0.875597	1.19622	0.231609	0.999989
23333	DPY19L1	37.398	-0.843337	0.705179	-1.19592	0.231729	0.999989
100132247	NPIPB5	26.5704	1.0528	0.880465	1.19573	0.2318	0.999989
51816	ADA2	1.75069	-3.24626	2.71502	-1.19567	0.231827	0.999989
9516	LITAF	92.0081	0.650397	0.544528	1.19442	0.232312	0.999989
50619	DEF6	2.82061	2.44294	2.04531	1.19441	0.232318	0.999989
100131434	EOLA1-DT	2.6213	-2.63036	2.20286	-1.19407	0.232452	0.999989
255189	PLA2G4F	6.44891	1.60086	1.34115	1.19364	0.232617	0.999989
27242	TNFRSF21	322.336	0.503015	0.421501	1.19339	0.232717	0.999989
889	KRIT1	9.4412	1.48564	1.24499	1.19329	0.232756	0.999989
79143	MBOAT7	42.156	-0.847273	0.710521	-1.19247	0.233079	0.999989
6602	SMARCD1	6.37284	1.73837	1.45857	1.19183	0.233326	0.999989
23780	APOL2	31.1326	0.872072	0.731897	1.19152	0.233448	0.999989
23435	TARDBP	32.216	-0.865115	0.726144	-1.19138	0.233504	0.999989
201254	CENPX	8.62868	-1.46346	1.22922	-1.19055	0.233829	0.999989
55260	TMEM143	2.51689	-2.46115	2.06761	-1.19034	0.233915	0.999989
25851	TECPR1	11.3627	-1.24559	1.04693	-1.18975	0.234145	0.999989
196441	ZFC3H1	39.4596	-0.869476	0.731131	-1.18922	0.234352	0.999989
23327	NEDD4L	48.6996	-0.735236	0.618273	-1.18918	0.234369	0.999989
7529	YWHAB	124.516	0.600316	0.504956	1.18885	0.2345	0.999989
84629	TNRC18	26.7748	0.959854	0.807863	1.18814	0.234779	0.999989
23033	DOP1A	19.1682	-0.998484	0.840759	-1.1876	0.234991	0.999989
440894	LINC01123	1.64357	3.3202	2.79662	1.18722	0.235141	0.999989
7626	ZNF75D	7.63816	-1.51334	1.27489	-1.18703	0.235217	0.999989
283337	ZNF740	7.21731	1.63585	1.37907	1.1862	0.235545	0.999989
7095	SEC62	88.0437	0.728854	0.614649	1.18581	0.235699	0.999989
57561	ARRDC3	183.947	0.687228	0.579805	1.18527	0.235909	0.999989
727	C5	3.41457	2.21031	1.86505	1.18512	0.235968	0.999989
9749	PHACTR2	41.0195	-0.746253	0.629907	-1.1847	0.236135	0.999989
7083	TK1	3.21634	-2.25712	1.90627	-1.18405	0.236394	0.999989
27350	APOBEC3C	18.9194	1.06584	0.900366	1.18379	0.236497	0.999989
3875	KRT18	226.786	0.540138	0.456546	1.1831	0.236771	0.999989
100507032	TMCC1-DT	2.13626	2.77566	2.34649	1.1829	0.236849	0.999989
116985	ARAP1	36.3102	0.815905	0.689752	1.1829	0.23685	0.999989
776	CACNA1D	28.4721	-2.65523	2.24493	-1.18277	0.236901	0.999989
2531	KDSR	12.4877	1.31337	1.11046	1.18272	0.23692	0.999989
10180	RBM6	33.8823	-0.882985	0.746708	-1.1825	0.237006	0.999989
3912	LAMB1	23.5225	-0.945038	0.799233	-1.18243	0.237035	0.999989
11315	PARK7	16.7217	-1.09136	0.923053	-1.18233	0.237073	0.999989
127534	GJB4	3.10373	-2.23665	1.89283	-1.18165	0.237346	0.999989
113419	TEX261	5.79081	1.79946	1.52466	1.18024	0.237905	0.999989
6709	SPTAN1	217.009	-0.703126	0.596331	-1.17909	0.238364	0.999989
83989	ARB2A	13.7834	1.29239	1.09628	1.17889	0.238443	0.999989
23078	VWA8	14.8907	-1.25932	1.06934	-1.17766	0.238934	0.999989
5051	PAFAH2	18.7838	1.06954	0.908951	1.17668	0.239325	0.999989
1164	CKS2	4.9018	-1.80109	1.53085	-1.17653	0.239384	0.999989
5621	PRNP	17.3522	1.16301	0.9901	1.17464	0.24014	0.999989
51389	RWDD1	10.7773	1.30091	1.10898	1.17307	0.240767	0.999989
7918	GPANK1	2.66339	2.44416	2.08491	1.17231	0.241072	0.999989
54848	ARHGEF38	9.85086	-1.31254	1.11963	-1.1723	0.241076	0.999989
23511	NUP188	15.0717	1.23225	1.05115	1.17229	0.241081	0.999989
1445	CSK	20.3568	-1.1138	0.95064	-1.17164	0.241343	0.999989
2555	GABRA2	34.6405	-0.915344	0.781629	-1.17107	0.24157	0.999989
54407	SLC38A2	25.4867	1.04351	0.891081	1.17106	0.241576	0.999989
8287	USP9Y	16.1521	1.10844	0.947381	1.17001	0.241997	0.999989
79866	BORA	1.99686	-2.96806	2.53889	-1.16904	0.242388	0.999989
140700	SAMD10	2.81981	-2.27136	1.94311	-1.16893	0.242432	0.999989
9720	CCDC144A	1.40717	-3.36638	2.88011	-1.16884	0.24247	0.999989
51704	GPRC5B	15.322	-1.41801	1.21329	-1.16873	0.242514	0.999989
11052	CPSF6	30.5236	0.959051	0.820934	1.16824	0.242709	0.999989
5187	PER1	15.1063	-1.1081	0.948979	-1.16768	0.242936	0.999989
54856	GON4L	24.1827	-1.06195	0.909968	-1.16701	0.243204	0.999989
64759	TNS3	14.2756	1.31184	1.1248	1.16629	0.243496	0.999989
122416	ANKRD9	16.0579	1.09499	0.939265	1.16579	0.2437	0.999989
11118	BTN3A2	25.3264	-1.10385	0.947435	-1.16509	0.243981	0.999989
10951	CBX1	19.4524	0.995449	0.854702	1.16467	0.244151	0.999989
7322	UBE2D2	48.6267	-0.736663	0.632644	-1.16442	0.244254	0.999989
26268	FBXO9	15.0064	1.10242	0.947112	1.16398	0.244431	0.999989
1556	CYP2B7P	8.11104	-1.68965	1.452	-1.16367	0.244557	0.999989
27327	TNRC6A	40.6153	-1.85601	1.59566	-1.16316	0.244765	0.999989
126969	SLC44A3	20.2425	-0.9938	0.854524	-1.16299	0.244835	0.999989
79158	GNPTAB	24.9905	0.949369	0.816529	1.16269	0.244956	0.999989
3554	IL1R1	3.95532	2.07359	1.78351	1.16265	0.244972	0.999989
9101	USP8	67.9525	0.691242	0.594775	1.16219	0.245158	0.999989
503582	ARGFX	3.11821	-2.55861	2.20333	-1.16125	0.245541	0.999989
6793	STK10	11.486	-1.28846	1.10971	-1.16108	0.24561	0.999989
283375	SLC39A5	10.0772	-1.3522	1.16525	-1.16044	0.245869	0.999989
284352	PPP1R37	6.4556	1.76678	1.52265	1.16033	0.245914	0.999989
219931	TPCN2	6.19987	1.73328	1.49465	1.15966	0.246187	0.999989
8799	PEX11B	9.52038	-1.34077	1.15761	-1.15822	0.246774	0.999989
51278	IER5	7.39363	1.58797	1.37107	1.1582	0.246784	0.999989
10553	HTATIP2	43.941	0.734057	0.633853	1.15809	0.246829	0.999989
6483	ST3GAL2	4.92296	1.7782	1.53598	1.15769	0.246989	0.999989
64430	PCNX4	15.5759	-1.18069	1.02004	-1.15748	0.247075	0.999989
221710	SMIM13	8.86418	-1.40205	1.21195	-1.15686	0.247331	0.999989
29103	DNAJC15	24.1788	-0.902782	0.780441	-1.15676	0.247371	0.999989
57476	GRAMD1B	20.1934	-0.998409	0.863113	-1.15675	0.247373	0.999989
5822	PWP2	2.98854	2.27863	1.97	1.15666	0.24741	0.999989
8809	IL18R1	7.59606	-1.51147	1.30719	-1.15627	0.247571	0.999989
23405	DICER1	56.5077	-0.684641	0.59215	-1.15619	0.247602	0.999989
6781	STC1	3.34233	2.20778	1.90962	1.15614	0.247624	0.999989
639	PRDM1	20.1914	0.982897	0.850862	1.15518	0.248018	0.999989
114971	PTPMT1	8.70803	1.41176	1.22228	1.15502	0.248083	0.999989
6668	SP2	7.04964	1.67978	1.45434	1.15501	0.248086	0.999989
201626	PDE12	21.7931	1.0211	0.884461	1.15448	0.248303	0.999989
6633	SNRPD2	18.3356	1.00953	0.874936	1.15383	0.248568	0.999989
284371	ZNF841	28.78	-1.26372	1.09558	-1.15347	0.248719	0.999989
84288	EFCAB2	1.98428	-2.76389	2.39692	-1.1531	0.248868	0.999989
377841	ENTPD8	7.8181	1.63421	1.41784	1.15261	0.249071	0.999989
79666	PLEKHF2	22.9759	-0.961754	0.834506	-1.15248	0.249122	0.999989
3425	IDUA	5.01097	-1.86783	1.62114	-1.15217	0.249251	0.999989
4086	SMAD1	12.5433	-1.17805	1.02252	-1.1521	0.249279	0.999989
255252	LRRC57	13.497	-1.10675	0.960784	-1.15193	0.24935	0.999989
6871	TADA2A	4.8994	-1.88014	1.63352	-1.15097	0.249744	0.999989
51663	ZFR	40.1238	-0.813063	0.706649	-1.15059	0.249901	0.999989
23361	ZNF629	12.7655	-1.13116	0.983754	-1.14984	0.250209	0.999989
116984	ARAP2	51.8788	0.702017	0.610998	1.14897	0.250569	0.999989
10588	MTHFS	3.24815	2.4474	2.1301	1.14896	0.250573	0.999989
7159	TP53BP2	22.4634	-1.03649	0.902597	-1.14834	0.250827	0.999989
2771	GNAI2	43.4263	0.740824	0.64531	1.14801	0.250964	0.999989
728888	NPIPB11	6.08197	-1.77449	1.54578	-1.14796	0.250984	0.999989
9044	BTAF1	53.9058	0.705997	0.615174	1.14764	0.251118	0.999989
5607	MAP2K5	6.34031	1.68892	1.47243	1.14703	0.251368	0.999989
1084	CEACAM3	85.637	0.674765	0.588388	1.1468	0.251463	0.999989
127733	UBXN10	2.9352	2.33013	2.03286	1.14624	0.251698	0.999989
1612	DAPK1	99.5888	0.609347	0.531611	1.14623	0.251701	0.999989
51430	SUCO	49.3586	0.808387	0.705275	1.1462	0.251712	0.999989
5164	PDK2	5.09931	-1.78173	1.55455	-1.14614	0.251737	0.999989
122526782		10.6699	1.47451	1.28669	1.14597	0.251806	0.999989
84705	GTPBP3	1.98236	2.74788	2.39991	1.14499	0.252213	0.999989
56888	KCMF1	68.9706	0.754308	0.658801	1.14497	0.252221	0.999989
22853	LMTK2	50.0838	0.705378	0.616364	1.14442	0.252451	0.999989
53340	SPA17	4.68225	-2.14763	1.87798	-1.14358	0.252797	0.999989
9480	ONECUT2	122.249	0.583579	0.510398	1.14338	0.252881	0.999989
85451	UNK	3.48608	2.11579	1.85082	1.14316	0.252972	0.999989
30850	CDR2L	11.7874	1.32728	1.16107	1.14315	0.252978	0.999989
10645	CAMKK2	23.874	-1.03111	0.902139	-1.14296	0.253057	0.999989
51608	GET4	9.42118	1.3547	1.18546	1.14276	0.253138	0.999989
6819	SULT1C2	37.6005	0.768848	0.672837	1.1427	0.253165	0.999989
81607	NECTIN4	11.7178	1.20332	1.05321	1.14253	0.253235	0.999989
1101	CHAD	1.56404	3.228	2.82558	1.14242	0.253281	0.999989
533	ATP6V0B	11.3041	1.2499	1.09417	1.14233	0.253318	0.999989
26017	FAM32A	34.4864	0.823118	0.720784	1.14198	0.253464	0.999989
115825	WDFY2	5.21289	1.832	1.60438	1.14187	0.253506	0.999989
79735	TBC1D17	3.04851	2.28109	1.99786	1.14177	0.253549	0.999989
54663	WDR74	245.802	0.533608	0.467426	1.14159	0.253625	0.999989
89876	CFAP91	7.09273	-2.08557	1.82696	-1.14155	0.25364	0.999989
51280	GOLM1	657.732	0.46287	0.405677	1.14098	0.253877	0.999989
80832	APOL4	22.7064	0.917901	0.804606	1.14081	0.253949	0.999989
50628	GEMIN4	3.10525	2.43372	2.13487	1.13999	0.254292	0.999989
200734	SPRED2	33.4103	-0.78207	0.686072	-1.13992	0.254318	0.999989
22897	CEP164	2.82458	2.46582	2.16345	1.13976	0.254385	0.999989
54700	RRN3	14.8937	-1.23491	1.08355	-1.13969	0.254414	0.999989
9183	ZW10	8.03877	-1.38501	1.21644	-1.13858	0.254878	0.999989
7755	ZNF205	4.96216	-2.03309	1.78622	-1.13821	0.255032	0.999989
8427	ZNF282	7.47248	1.56696	1.37677	1.13814	0.255062	0.999989
89845	ABCC10	4.83897	-1.82361	1.6025	-1.13798	0.25513	0.999989
220441	RNF152	51.8708	-0.875195	0.769819	-1.13688	0.255587	0.999989
10499	NCOA2	55.7725	-0.688553	0.605692	-1.1368	0.25562	0.999989
347741	OTOP3	10.7745	1.3548	1.19178	1.13679	0.255627	0.999989
80012	PHC3	70.8742	-0.799804	0.704297	-1.13561	0.256122	0.999989
729678	LINC00847	1.20227	-3.67424	3.23629	-1.13533	0.256239	0.999989
7874	USP7	74.1917	-0.670932	0.591396	-1.13449	0.25659	0.999989
54822	TRPM7	48.0601	-0.985125	0.868418	-1.13439	0.256631	0.999989
9861	PSMD6	10.0335	1.36597	1.20449	1.13407	0.256766	0.999989
582	BBS1	7.04419	1.46402	1.29125	1.1338	0.25688	0.999989
7098	TLR3	44.259	0.735185	0.648895	1.13298	0.257223	0.999989
83636	C19orf12	4.95066	1.87313	1.65402	1.13247	0.257438	0.999989
92482	BBIP1	5.73482	-1.71611	1.51545	-1.13241	0.257461	0.999989
5567	PRKACB	50.7644	0.748441	0.66095	1.13237	0.257478	0.999989
5093	PCBP1	98.3239	0.602958	0.532515	1.13228	0.257515	0.999989
84875	PARP10	1.84474	2.7297	2.41396	1.1308	0.258141	0.999989
7984	ARHGEF5	54.2388	-0.710498	0.628418	-1.13061	0.258218	0.999989
55769	ZNF83	11.2481	-1.25203	1.10741	-1.13059	0.258226	0.999989
5756	TWF1	134.804	0.593292	0.524773	1.13057	0.258237	0.999989
23233	EXOC6B	80.3375	-0.791123	0.69995	-1.13026	0.258368	0.999989
11017	SNRNP27	24.1068	-1.11271	0.984501	-1.13023	0.258379	0.999989
255919	CNEP1R1	6.28137	1.66044	1.46931	1.13008	0.258444	0.999989
6635	SNRPE	6.99513	1.60362	1.41905	1.13007	0.258447	0.999989
10961	ERP29	31.8028	-0.882777	0.781717	-1.12928	0.25878	0.999989
51588	PIAS4	5.86845	1.74442	1.5455	1.1287	0.259022	0.999989
7109	TRAPPC10	28.9407	0.904253	0.801556	1.12812	0.259269	0.999989
151188	ARL6IP6	9.37775	1.30279	1.15532	1.12765	0.25947	0.999989
2846	LPAR4	1.60388	3.2617	2.89336	1.1273	0.259614	0.999989
2524	FUT2	64.9194	0.640833	0.568505	1.12723	0.259647	0.999989
4522	MTHFD1	14.8315	-1.11892	0.992657	-1.1272	0.25966	0.999989
3276	PRMT1	24.4196	-0.958535	0.850433	-1.12711	0.259694	0.999989
619383	SCARNA9	9.1981	1.40743	1.24874	1.12707	0.259711	0.999989
286144	TRIQK	28.9809	0.996924	0.884611	1.12696	0.259758	0.999989
90861	JPT2	62.902	-0.752968	0.66852	-1.12632	0.26003	0.999989
79149	ZSCAN5A	1.8662	-2.69738	2.39543	-1.12605	0.260142	0.999989
84750	FUT10	10.7491	-1.24949	1.10992	-1.12575	0.260273	0.999989
10982	MAPRE2	28.6414	0.830744	0.738092	1.12553	0.260365	0.999989
118672	PSTK	3.14381	-2.67233	2.3751	-1.12514	0.260529	0.999989
11177	BAZ1A	43.3969	-0.781738	0.694821	-1.12509	0.26055	0.999989
4306	NR3C2	22.7769	-1.14044	1.01397	-1.12473	0.260703	0.999989
54014	BRWD1	82.9537	-0.729348	0.648476	-1.12471	0.260711	0.999989
1384	CRAT	18.5797	-1.03359	0.919485	-1.12409	0.260973	0.999989
347344	ZNF81	2.53192	2.43868	2.1708	1.1234	0.261267	0.999989
6390	SDHB	13.669	1.20407	1.07226	1.12293	0.261466	0.999989
123099	DEGS2	4.01327	-1.84596	1.6448	-1.1223	0.261735	0.999989
7466	WFS1	18.4204	-1.07497	0.957901	-1.12221	0.261773	0.999989
139285	AMER1	2.10597	-2.74456	2.44737	-1.12143	0.262104	0.999989
100526831	SLX1B-SULT1A4	2.87176	2.35593	2.10099	1.12134	0.262141	0.999989
79784	MYH14	301.012	0.492944	0.43972	1.12104	0.26227	0.999989
57455	REXO1	6.51419	1.61024	1.43751	1.12016	0.262646	0.999989
1725	DHPS	12.4843	-1.15256	1.02963	-1.1194	0.262971	0.999989
26136	TES	58.648	0.64962	0.580404	1.11925	0.263031	0.999989
163702	IFNLR1	4.4749	1.87677	1.67721	1.11898	0.263148	0.999989
8893	EIF2B5	14.828	-1.12379	1.00501	-1.11819	0.263486	0.999989
57683	ZDBF2	18.7593	-0.981024	0.877426	-1.11807	0.263537	0.999989
83394	PITPNM3	20.1388	-1.02097	0.913173	-1.11804	0.263548	0.999989
10587	TXNRD2	2.46159	2.39753	2.14463	1.11792	0.263599	0.999989
65980	BRD9	8.64209	-1.41488	1.26596	-1.11764	0.263723	0.999989
2004	ELK3	12.0031	1.2186	1.09059	1.11738	0.263833	0.999989
7804	LRP8	6.38952	1.58356	1.41781	1.11691	0.264034	0.999989
10768	AHCYL1	99.4934	-0.587439	0.525986	-1.11683	0.264065	0.999989
29777	ABT1	3.46067	2.10576	1.8856	1.11676	0.264096	0.999989
9400	RECQL5	8.17139	1.52318	1.36425	1.1165	0.264208	0.999989
64420	SUSD1	13.4765	-1.11811	1.00203	-1.11584	0.264489	0.999989
9665	MARF1	46.9923	-0.762722	0.683618	-1.11571	0.264544	0.999989
84059	ADGRV1	5.54672	-1.67709	1.50317	-1.1157	0.264549	0.999989
22807	IKZF2	36.0286	-0.755542	0.677283	-1.11555	0.264615	0.999989
4645	MYO5B	150.437	-0.563168	0.504918	-1.11536	0.264694	0.999989
8545	CGGBP1	27.7645	0.964172	0.864777	1.11494	0.264878	0.999989
440482	ANKRD20A5P	2.96994	-2.50385	2.24836	-1.11363	0.265437	0.999989
219402	MTIF3	17.2219	-0.995075	0.893726	-1.1134	0.265537	0.999989
23564	DDAH2	14.4042	-1.10418	0.992783	-1.1122	0.266051	0.999989
8611	PLPP1	14.1976	1.18564	1.06634	1.11188	0.26619	0.999989
3268	AGFG2	4.35588	1.8992	1.7084	1.11168	0.266274	0.999989
119710	IFTAP	2.91279	2.24884	2.0237	1.11125	0.266459	0.999989
2730	GCLM	6.78582	1.57959	1.42161	1.11113	0.266512	0.999989
57210	SLC45A4	38.9552	0.878184	0.790385	1.11108	0.266532	0.999989
81035	COLEC12	1.77814	-3.06319	2.75722	-1.11097	0.266582	0.999989
4814	NINJ1	4.92261	1.88304	1.69511	1.11087	0.266624	0.999989
7728	ZNF175	1.70878	2.74966	2.47681	1.11016	0.266928	0.999989
100529257	SYNJ2BP-COX16	1.58304	3.23372	2.91381	1.10979	0.26709	0.999989
60313	GPBP1L1	87.0485	-0.657884	0.593038	-1.10934	0.267282	0.999989
55954	ZMAT5	4.4592	1.86012	1.67693	1.10924	0.267326	0.999989
2889	RAPGEF1	20.3717	-0.991783	0.894328	-1.10897	0.267443	0.999989
7428	VHL	4.58953	1.8747	1.69076	1.10879	0.267519	0.999989
23640	HSPBP1	2.06474	2.61372	2.35877	1.10809	0.267825	0.999989
399512	SLC25A35	1.49657	3.16672	2.85948	1.10745	0.268101	0.999989
6916	TBXAS1	2.08396	2.52464	2.28029	1.10716	0.268225	0.999989
80167	ABHD18	6.01196	1.72003	1.55534	1.10589	0.268775	0.999989
22913	RALY	38.4465	0.72806	0.65871	1.10528	0.269037	0.999989
23554	TSPAN12	6.72572	-1.47646	1.33608	-1.10507	0.269131	0.999989
57140	RNPEPL1	18.6456	0.987113	0.893408	1.10489	0.269209	0.999989
5327	PLAT	2.40797	2.36322	2.14004	1.10429	0.269468	0.999989
9060	PAPSS2	10.2806	-1.19627	1.08339	-1.10419	0.26951	0.999989
32	ACACB	5.15598	1.77023	1.60397	1.10366	0.269742	0.999989
79180	EFHD2	85.7164	0.591451	0.53624	1.10296	0.270044	0.999989
22990	PCNX1	30.1461	0.849873	0.770573	1.10291	0.270066	0.999989
51164	DCTN4	32.7491	0.787525	0.7142	1.10267	0.270172	0.999989
25942	SIN3A	40.7338	-0.758495	0.687922	-1.10259	0.270206	0.999989
9649	RALGPS1	27.2696	0.914921	0.830053	1.10224	0.270355	0.999989
55588	MED29	9.1667	1.32352	1.20098	1.10204	0.270446	0.999989
51094	ADIPOR1	59.3717	0.629524	0.571279	1.10195	0.270481	0.999989
10746	MAP3K2	59.3749	-0.645071	0.585548	-1.10165	0.270612	0.999989
55744	COA1	5.50513	1.74132	1.58065	1.10164	0.270616	0.999989
87769	GGACT	2.16603	2.50461	2.27402	1.1014	0.270723	0.999989
861	RUNX1	13.7258	1.13312	1.02886	1.10133	0.270753	0.999989
5603	MAPK13	46.6965	0.704443	0.639654	1.10129	0.270772	0.999989
400793	C1orf226	3.15003	2.21084	2.00757	1.10125	0.270786	0.999989
81545	FBXO38	25.0242	-0.920764	0.836287	-1.10101	0.27089	0.999989
375616	KCP	2.9864	-2.2924	2.08214	-1.10098	0.270904	0.999989
51	ACOX1	75.6652	0.685286	0.622668	1.10056	0.271087	0.999989
81693	AMN	1.82999	2.66917	2.42586	1.1003	0.271203	0.999989
3315	HSPB1	56.6746	0.653371	0.593836	1.10026	0.271221	0.999989
51657	STYXL1	6.30515	1.62147	1.47483	1.09943	0.271582	0.999989
1106	CHD2	76.5483	-0.658114	0.598633	-1.09936	0.27161	0.999989
3953	LEPR	11.7246	-1.17592	1.06965	-1.09935	0.271615	0.999989
4225	MEP1B	52.7567	-0.880763	0.801612	-1.09874	0.271881	0.999989
23261	CAMTA1	10.7525	1.29458	1.17911	1.09793	0.272233	0.999989
22936	ELL2	36.0856	0.882357	0.803665	1.09792	0.272241	0.999989
3916	LAMP1	142.774	0.514823	0.468941	1.09784	0.272274	0.999989
266977	ADGRF1	44.1925	0.69019	0.628805	1.09762	0.27237	0.999989
54471	MIEF1	18.0582	1.01635	0.926023	1.09754	0.272406	0.999989
23299	BICD2	9.03131	-1.24515	1.1345	-1.09754	0.272407	0.999989
219749	ZNF25	2.91679	2.24834	2.04902	1.09727	0.272523	0.999989
84922	FIZ1	1.70505	2.73209	2.49124	1.09668	0.272782	0.999989
9703	BLTP2	95.2136	-0.633648	0.578061	-1.09616	0.273008	0.999989
148423	C1orf52	6.13009	1.64721	1.50293	1.096	0.273079	0.999989
6399	TRAPPC2	5.37213	1.75	1.59743	1.09551	0.273294	0.999989
148223	C19orf25	1.4736	3.14664	2.87258	1.09541	0.273338	0.999989
79815	NIPAL2	17.7965	-1.05635	0.964393	-1.09535	0.273364	0.999989
9253	NUMBL	5.07757	-2.10781	1.92487	-1.09504	0.273498	0.999989
123	PLIN2	61.412	-0.637285	0.581988	-1.09501	0.273511	0.999989
100506710	EBLN3P	30.0482	-0.787499	0.719268	-1.09486	0.273577	0.999989
5724	PTAFR	29.8813	0.810533	0.740333	1.09482	0.273594	0.999989
81577	GFOD2	4.95359	-1.74029	1.58996	-1.09455	0.273714	0.999989
64282	TENT4B	22.6942	0.917014	0.838274	1.09393	0.273985	0.999989
3308	HSPA4	113.914	-0.593089	0.542356	-1.09354	0.274155	0.999989
26958	COPG2	9.05435	1.38694	1.26863	1.09326	0.274282	0.999989
2819	GPD1	6.44654	-1.70152	1.5568	-1.09296	0.274411	0.999989
286046	XKR6	1.46858	3.14221	2.87549	1.09276	0.2745	0.999989
10808	HSPH1	68.8809	0.597607	0.546972	1.09257	0.274581	0.999989
10365	KLF2	4.9324	1.77746	1.62698	1.09249	0.274619	0.999989
341640	FREM2	22.5418	1.03072	0.944394	1.09141	0.275094	0.999989
6468	FBXW4	6.1097	-1.49349	1.36887	-1.09104	0.275254	0.999989
5707	PSMD1	141.794	-0.507801	0.465526	-1.09081	0.275356	0.999989
121274	ZNF641	1.47464	3.13885	2.8784	1.09048	0.2755	0.999989
22995	CEP152	4.09168	2.01478	1.84921	1.08953	0.275918	0.999989
352954	CASTOR3P	2.9784	2.16186	1.98425	1.08951	0.275929	0.999989
10988	METAP2	19.2727	-1.02052	0.936968	-1.08918	0.276075	0.999989
5609	MAP2K7	8.32627	1.43358	1.31638	1.08903	0.276139	0.999989
5251	PHEX	5.09604	-1.73262	1.59149	-1.08868	0.276294	0.999989
83943	IMMP2L	3.29285	-2.08049	1.91136	-1.08848	0.276382	0.999989
4791	NFKB2	13.238	1.08121	0.99334	1.08846	0.276392	0.999989
29914	UBIAD1	3.65923	-2.15486	1.97998	-1.08832	0.276453	0.999989
10978	CLP1	2.3828	-2.51945	2.31551	-1.08807	0.276563	0.999989
9779	TBC1D5	16.6437	1.13716	1.04534	1.08783	0.276669	0.999989
51251	NT5C3A	43.5581	-0.839346	0.771858	-1.08744	0.276844	0.999989
6169	RPL38	98.2378	0.605954	0.557303	1.0873	0.276905	0.999989
401466	RBIS	17.6731	1.00203	0.921658	1.0872	0.276946	0.999989
57556	SEMA6A	37.5903	-0.911456	0.838506	-1.087	0.277037	0.999989
6917	TCEA1	27.7094	-0.835534	0.769405	-1.08595	0.277502	0.999989
150776	SMPD4BP	6.96543	-1.72492	1.58892	-1.08559	0.277659	0.999989
27030	MLH3	9.4161	1.33666	1.2313	1.08557	0.27767	0.999989
9144	SYNGR2	25.3678	0.894798	0.825102	1.08447	0.278157	0.999989
27090	ST6GALNAC4	6.28726	-1.53267	1.41349	-1.08431	0.278226	0.999989
140710	MTCL2	3.87428	2.15782	1.99062	1.08399	0.278368	0.999989
30827	CXXC1	2.63797	2.24522	2.07221	1.08349	0.27859	0.999989
25928	SOSTDC1	3.77326	-2.03627	1.87962	-1.08334	0.278656	0.999989
55632	G2E3	11.1522	1.2539	1.1575	1.08328	0.278684	0.999989
9283	GPR37L1	4.96538	-1.72877	1.59635	-1.08295	0.278829	0.999989
23670	CEMIP2	225.332	-0.526906	0.486553	-1.08294	0.278837	0.999989
10622	POLR3G	1.84171	-2.67885	2.47433	-1.08266	0.278961	0.999989
89866	SEC16B	3.05192	2.17087	2.00524	1.0826	0.278985	0.999989
338692	ANKRD13D	2.14627	2.50149	2.31076	1.08254	0.279013	0.999989
130	ADH6	9.65141	1.22837	1.13525	1.08202	0.279242	0.999989
9612	NCOR2	96.1768	0.571959	0.528733	1.08175	0.279362	0.999989
22882	ZHX2	10.8013	1.1908	1.1013	1.08127	0.279578	0.999989
22880	MORC2	9.83158	1.20709	1.1167	1.08095	0.279721	0.999989
5293	PIK3CD	3.90463	-2.1473	1.98657	-1.08091	0.279738	0.999989
55266	TMEM19	13.5064	1.1132	1.02988	1.08091	0.279739	0.999989
9904	RBM19	2.38571	2.331	2.15823	1.08005	0.280119	0.999989
4242	MFNG	1.29384	-3.30083	3.05671	-1.07987	0.280202	0.999989
27229	TUBGCP4	9.37942	-1.25267	1.16034	-1.07957	0.280334	0.999989
57634	EP400	34.8912	-0.8232	0.762913	-1.07902	0.280578	0.999989
27314	RAB30	13.4301	-1.05322	0.976656	-1.07839	0.280859	0.999989
56478	EIF4ENIF1	8.80568	1.28022	1.18716	1.07839	0.280861	0.999989
6720	SREBF1	30.2068	0.825331	0.765534	1.07811	0.280984	0.999989
126917	IFFO2	11.5294	1.23748	1.14822	1.07773	0.281154	0.999989
56474	CTPS2	15.9433	0.987111	0.916225	1.07737	0.281316	0.999989
55681	SCYL2	64.6479	-0.771962	0.716577	-1.07729	0.28135	0.999989
170622	COMMD6	12.2151	1.24179	1.15304	1.07697	0.281496	0.999989
8517	IKBKG	5.61661	1.70611	1.58429	1.07689	0.281528	0.999989
6241	RRM2	6.5084	1.54826	1.43838	1.07639	0.281752	0.999989
100294145		3.79866	1.95713	1.81889	1.076	0.281927	0.999989
10589	DRAP1	10.6582	1.22125	1.13527	1.07574	0.282044	0.999989
113146	AHNAK2	27.6249	-0.830352	0.772259	-1.07522	0.282274	0.999989
57175	CORO1B	31.2097	-0.808963	0.752382	-1.0752	0.282284	0.999989
10038	PARP2	15.3296	-1.13881	1.06001	-1.07434	0.282669	0.999989
598	BCL2L1	130.012	0.524141	0.487876	1.07433	0.282673	0.999989
29785	CYP2S1	208.969	0.560212	0.521526	1.07418	0.282743	0.999989
23313	KIAA0930	10.9276	1.30128	1.21173	1.0739	0.282865	0.999989
9990	SLC12A6	33.9665	-0.799443	0.744564	-1.07371	0.282955	0.999989
79031	PDCL3	3.06191	-2.22069	2.07008	-1.07275	0.283381	0.999989
58477	SRPRB	4.7489	1.94191	1.81043	1.07262	0.28344	0.999989
23352	UBR4	234.032	-0.544885	0.508095	-1.07241	0.283536	0.999989
9772	TMEM94	33.6125	0.791457	0.738171	1.07219	0.283636	0.999989
441951	ZFAS1	44.6353	0.820634	0.765409	1.07215	0.283652	0.999989
84336	TMEM101	3.95865	-1.9771	1.84477	-1.07173	0.283839	0.999989
7772	ZNF229	6.02154	1.72211	1.60731	1.07142	0.28398	0.999989
8567	MADD	22.3411	-0.908692	0.848284	-1.07121	0.284074	0.999989
23184	MESD	24.4713	-0.842279	0.786309	-1.07118	0.284088	0.999989
8816	DCAF5	27.5455	0.814887	0.760924	1.07092	0.284207	0.999989
220	ALDH1A3	60.6732	0.61716	0.576606	1.07033	0.28447	0.999989
7127	TNFAIP2	156.505	0.492592	0.460324	1.0701	0.284576	0.999989
284361	EMC10	24.8036	0.819292	0.765771	1.06989	0.284668	0.999989
23225	NUP210	3.03583	-2.02479	1.89321	-1.0695	0.284844	0.999989
101928079	SLC44A3-AS1	5.39282	1.7047	1.59447	1.06913	0.285012	0.999989
10917	BTNL3	30.0068	0.78038	0.729987	1.06903	0.285055	0.999989
138199	CARNMT1	19.1296	0.995489	0.931401	1.06881	0.285156	0.999989
10156	RASA4	9.55201	1.2457	1.16626	1.06812	0.285468	0.999989
79137	RETREG2	17.9855	-0.945514	0.885517	-1.06775	0.285632	0.999989
5927	KDM5A	38.5899	0.779096	0.729683	1.06772	0.285647	0.999989
4676	NAP1L4	29.7437	-0.835944	0.783351	-1.06714	0.285909	0.999989
105369360	LINC02754	2.35955	2.33297	2.18683	1.06683	0.286051	0.999989
55717	WDR11	28.3614	0.874891	0.820361	1.06647	0.286211	0.999989
5828	PEX2	17.8994	0.946801	0.887855	1.06639	0.286247	0.999989
3014	H2AX	1.44811	3.11078	2.91724	1.06634	0.286269	0.999989
27125	AFF4	162.596	0.519847	0.487582	1.06617	0.286345	0.999989
10311	VPS26C	15.1892	-0.975714	0.915397	-1.06589	0.286473	0.999989
10133	OPTN	56.2537	0.68018	0.638311	1.06559	0.286608	0.999989
4296	MAP3K11	25.8782	-0.885571	0.831474	-1.06506	0.286848	0.999989
84316	NAA38	7.00656	-1.41682	1.33093	-1.06453	0.287087	0.999989
118932	ANKRD22	21.7783	-1.0093	0.948319	-1.06431	0.28719	0.999989
54826	GIN1	1.78024	2.60348	2.44711	1.0639	0.287375	0.999989
29841	GRHL1	38.6789	-0.764161	0.718542	-1.06349	0.28756	0.999989
7076	TIMP1	29.4104	0.783883	0.737106	1.06346	0.287573	0.999989
26140	TTLL3	3.15734	-2.1522	2.02411	-1.06328	0.287656	0.999989
7567	ZNF19	1.86873	2.52989	2.3799	1.06303	0.28777	0.999989
5532	PPP3CB	11.2877	1.2298	1.15763	1.06235	0.288077	0.999989
79670	TUT7	54.7395	-0.625544	0.589173	-1.06173	0.288357	0.999989
2495	FTH1	288.05	0.46096	0.434242	1.06153	0.28845	0.999989
23639	DNAAF11	7.71869	-1.43166	1.34884	-1.0614	0.288508	0.999989
100506930	LINC00665	3.74649	-1.83195	1.72683	-1.06088	0.288747	0.999989
64770	CCDC14	24.0359	0.887004	0.836252	1.06069	0.288831	0.999989
335	APOA1	17.8695	1.02373	0.965289	1.06054	0.2889	0.999989
7407	VARS1	17.4334	1.0099	0.952376	1.0604	0.288963	0.999989
51085	MLXIPL	15.9062	-1.02616	0.968049	-1.06003	0.289132	0.999989
54925	ZSCAN32	11.3881	-3.11737	2.94101	-1.05996	0.289161	0.999989
123096	SLC25A29	3.33563	2.00085	1.88781	1.05988	0.289199	0.999989
126626	GABPB2	4.7236	1.78462	1.68405	1.05972	0.289274	0.999989
22909	FAN1	2.59233	2.21909	2.09427	1.0596	0.289327	0.999989
642659	HNRNPA1L3	1.62296	3.29348	3.11179	1.05839	0.289879	0.999989
64375	IKZF4	1.98048	-2.42521	2.29145	-1.05838	0.289884	0.999989
4193	MDM2	47.9322	0.6518	0.615902	1.05829	0.289925	0.999989
55218	EXD2	8.40805	1.34481	1.27091	1.05815	0.289989	0.999989
55208	DCUN1D2	3.51441	1.9835	1.87488	1.05794	0.290084	0.999989
23378	RRP8	4.4811	1.64927	1.55955	1.05753	0.290269	0.999989
92609	TIMM50	3.33714	2.02231	1.91237	1.05749	0.290287	0.999989
8525	DGKZ	8.81038	1.25411	1.18633	1.05714	0.290449	0.999989
10346	TRIM22	16.8106	-0.954856	0.903551	-1.05678	0.290611	0.999989
64757	MTARC1	2.07861	2.58139	2.44314	1.05659	0.290699	0.999989
56900	TMEM167B	26.4129	-0.808751	0.765454	-1.05656	0.29071	0.999989
7090	TLE3	25.9784	0.857282	0.811468	1.05646	0.290759	0.999989
50511	SYCP3	1.81351	2.65546	2.51404	1.05625	0.290853	0.999989
578	BAK1	19.3857	0.936238	0.886919	1.05561	0.291148	0.999989
3714	JAG2	4.29642	1.81801	1.7234	1.0549	0.291472	0.999989
55107	ANO1	8.38042	1.39961	1.32776	1.05412	0.291829	0.999989
6660	SOX5	1.06024	-3.54231	3.36175	-1.05371	0.292014	0.999989
25980	AAR2	2.70335	2.1979	2.08667	1.0533	0.292202	0.999989
2118	ETV4	2.28722	2.39	2.26913	1.05327	0.292218	0.999989
84079	ANKRD27	7.67735	1.3233	1.25687	1.05285	0.29241	0.999989
4968	OGG1	2.96452	2.07368	1.96964	1.05282	0.292422	0.999989
55793	MINDY1	22.2038	0.841916	0.799934	1.05248	0.292578	0.999989
122769	LRR1	2.72906	2.27558	2.16241	1.05234	0.292646	0.999989
9812	DELE1	4.56119	1.81467	1.72508	1.05193	0.292831	0.999989
80021	TMEM62	51.9441	-0.766034	0.728232	-1.05191	0.292842	0.999989
5048	PAFAH1B1	75.2695	-0.62025	0.58988	-1.05149	0.293036	0.999989
23389	MED13L	59.05	-0.647043	0.615378	-1.05146	0.293049	0.999989
55082	ARGLU1	69.2917	-0.730157	0.69488	-1.05077	0.293366	0.999989
2621	GAS6	11.5138	1.20032	1.14244	1.05066	0.293416	0.999989
7739	ZNF185	9.85076	1.27117	1.21011	1.05046	0.293508	0.999989
7711	ZNF155	1.41988	3.09421	2.94634	1.05019	0.293632	0.999989
89782	LMLN	5.35647	1.68873	1.60834	1.04998	0.293725	0.999989
54764	ZRANB1	26.3407	-0.874785	0.833282	-1.04981	0.293807	0.999989
51114	ZDHHC9	40.141	0.703382	0.670108	1.04965	0.293877	0.999989
5537	PPP6C	28.0502	0.890709	0.848716	1.04948	0.293958	0.999989
125061	AFMID	3.35577	1.98602	1.89271	1.0493	0.294039	0.999989
3105	HLA-A	437.775	0.434444	0.414098	1.04913	0.294117	0.999989
81563	C1orf21	17.7361	-0.909391	0.867256	-1.04858	0.29437	0.999989
3685	ITGAV	221.388	0.475851	0.453952	1.04824	0.294528	0.999989
25921	ZDHHC5	68.665	0.579864	0.553182	1.04823	0.294531	0.999989
7067	THRA	17.0891	-1.0089	0.962494	-1.04821	0.294542	0.999989
84281	C2orf88	20.08	-0.892931	0.852018	-1.04802	0.29463	0.999989
10166	SLC25A15	7.5474	1.34588	1.28424	1.048	0.294639	0.999989
5451	POU2F1	40.5016	-0.685083	0.65372	-1.04798	0.29465	0.999989
4016	LOXL1	3.21046	2.03898	1.94647	1.04753	0.294854	0.999989
80723	SLC35G2	1.51997	-2.97829	2.84321	-1.04751	0.294865	0.999989
4261	CIITA	3.77423	-1.88872	1.80356	-1.04722	0.294998	0.999989
105369900	LINC02404	3.98278	1.8571	1.77364	1.04706	0.295072	0.999989
51660	MPC1	15.9132	-0.965784	0.922566	-1.04685	0.295171	0.999989
10602	CDC42EP3	1.4659	3.0703	2.93743	1.04523	0.295915	0.999989
5462	POU5F1B	4.83862	1.71415	1.64002	1.0452	0.29593	0.999989
64115	VSIR	14.8906	0.995678	0.952724	1.04509	0.295983	0.999989
2590	GALNT2	60.9612	0.616406	0.589825	1.04507	0.295992	0.999989
7328	UBE2H	106.811	0.543006	0.519596	1.04506	0.295997	0.999989
10531	PITRM1	32.3473	-0.728419	0.697221	-1.04475	0.29614	0.999989
84278	MFSD14CP	17.907	0.97372	0.932468	1.04424	0.296375	0.999989
10874	NMU	17.4168	0.93687	0.897268	1.04414	0.296422	0.999989
55621	TRMT1	4.05018	-2.02816	1.9425	-1.0441	0.29644	0.999989
55284	UBE2W	29.2129	0.801465	0.767948	1.04364	0.29665	0.999989
57107	PDSS2	9.82846	1.18753	1.13828	1.04327	0.296824	0.999989
10128	LRPPRC	62.3542	-0.627838	0.601898	-1.0431	0.296903	0.999989
25974	MMACHC	2.61447	-2.20441	2.11388	-1.04283	0.297028	0.999989
23126	POGZ	33.803	-0.832163	0.798206	-1.04254	0.297161	0.999989
223082	ZNRF2	18.9906	0.916879	0.879625	1.04235	0.297248	0.999989
571	BACH1	56.2094	0.60072	0.57643	1.04214	0.297347	0.999989
2060	EPS15	33.0393	0.769327	0.738331	1.04198	0.29742	0.999989
29086	BABAM1	6.24005	1.46211	1.40321	1.04197	0.297426	0.999989
22916	NCBP2	45.5054	-0.646228	0.620363	-1.04169	0.297554	0.999989
1636	ACE	3.3599	1.98966	1.91004	1.04169	0.297556	0.999989
80204	FBXO11	54.7575	-0.739253	0.709786	-1.04151	0.297637	0.999989
1849	DUSP7	2.05384	2.43229	2.33561	1.04139	0.297693	0.999989
262	AMD1	12.7071	1.07056	1.02806	1.04134	0.297719	0.999989
100506736	SLFN12L	4.60795	-1.60946	1.54572	-1.04123	0.297768	0.999989
4801	NFYB	16.6352	-1.22816	1.17957	-1.04119	0.297788	0.999989
57223	PPP4R3B	79.4442	-0.605545	0.581614	-1.04115	0.297808	0.999989
6288	SAA1	2.74428	-2.39837	2.3049	-1.04056	0.298082	0.999989
54469	ZFAND6	38.6328	0.736754	0.708261	1.04023	0.298233	0.999989
56477	CCL28	8.80998	1.31355	1.26333	1.03975	0.298456	0.999989
54962	TIPIN	1.66509	-2.77624	2.67011	-1.03975	0.298457	0.999989
84236	RHBDD1	16.4496	0.994836	0.956956	1.03958	0.298533	0.999989
57325	KAT14	6.89013	1.41611	1.36248	1.03936	0.298637	0.999989
3013	H2AC7	4.62243	-1.64094	1.58023	-1.03842	0.299076	0.999989
117155	CATSPER2	1.57878	2.66756	2.56894	1.03839	0.299088	0.999989
101	ADAM8	19.0732	0.893906	0.860864	1.03838	0.299092	0.999989
153241	CEP120	10.3652	-1.15453	1.11197	-1.03828	0.299141	0.999989
23315	SLC9A8	5.15524	1.64949	1.58875	1.03823	0.299162	0.999989
5163	PDK1	99.6796	0.66837	0.643779	1.0382	0.299178	0.999989
1456	CSNK1G3	37.4687	-0.708745	0.682699	-1.03815	0.299199	0.999989
11012	KLK11	11.8745	1.17249	1.12956	1.038	0.299269	0.999989
130612	TMEM198	2.05454	2.58454	2.49007	1.03794	0.299298	0.999989
23399	CTDNEP1	15.3822	0.99523	0.95936	1.03739	0.299554	0.999989
160851	DGKH	23.1403	0.871729	0.84066	1.03696	0.299755	0.999989
132989	C4orf36	2.99516	-2.02673	1.9558	-1.03627	0.300078	0.999989
653319	MATCAP1	4.56407	1.72627	1.66625	1.03602	0.300193	0.999989
23370	ARHGEF18	30.7812	0.762774	0.736361	1.03587	0.300263	0.999989
9788	MTSS1	6.34916	-1.46027	1.40994	-1.03569	0.300345	0.999989
8879	SGPL1	44.5626	0.685591	0.661968	1.03569	0.300348	0.999989
2804	GOLGB1	217.405	0.486388	0.469645	1.03565	0.300365	0.999989
170384	FUT11	29.5008	-0.729171	0.704342	-1.03525	0.300552	0.999989
10866	HCP5	6.69025	1.43896	1.39004	1.03519	0.300578	0.999989
79084	WDR77	3.51999	-2.06243	1.99319	-1.03474	0.300792	0.999989
3344	FOXN2	18.025	-0.884106	0.854549	-1.03459	0.300861	0.999989
10217	CTDSPL	10.55	-1.12319	1.08568	-1.03454	0.300883	0.999989
23218	NBEAL2	44.1514	-0.65339	0.631852	-1.03409	0.301095	0.999989
55709	KBTBD4	2.47106	2.2661	2.19167	1.03396	0.301153	0.999989
8842	PROM1	96.3015	-0.569911	0.551384	-1.0336	0.301323	0.999989
51362	CDC40	13.9196	1.07085	1.03641	1.03323	0.301495	0.999989
2332	FMR1	36.2299	-0.720976	0.698072	-1.03281	0.301693	0.999989
55781	RIOK2	8.41604	-1.2577	1.21802	-1.03258	0.3018	0.999989
253558	LCLAT1	30.922	0.725824	0.703145	1.03225	0.301953	0.999989
3482	IGF2R	164.308	-0.468497	0.453897	-1.03217	0.301995	0.999989
5710	PSMD4	23.316	-0.906712	0.878531	-1.03208	0.302036	0.999989
9688	NUP93	5.43164	1.72443	1.67128	1.0318	0.302164	0.999989
54897	CASZ1	30.5102	0.799167	0.774543	1.03179	0.302169	0.999989
285498	RNF212	1.82739	-2.52106	2.44439	-1.03137	0.302369	0.999989
79794	SPRING1	36.9183	0.806232	0.781731	1.03134	0.302381	0.999989
55670	PEX26	57.2304	-0.635087	0.615799	-1.03132	0.302389	0.999989
22993	HMGXB3	9.12364	1.28615	1.24759	1.03091	0.302582	0.999989
133	ADM	45.4532	0.690564	0.669999	1.03069	0.302684	0.999989
4034	LRCH4	18.4295	-0.868983	0.843245	-1.03052	0.302765	0.999989
79814	AGMAT	2.0325	2.41907	2.34849	1.03006	0.302984	0.999989
83959	SLC4A11	1.43458	3.05457	2.96719	1.02945	0.30327	0.999989
4849	CNOT3	11.5329	-1.08625	1.05606	-1.02858	0.303677	0.999989
4915	NTRK2	28.5527	0.817787	0.795512	1.028	0.303949	0.999989
2065	ERBB3	184.148	-0.482738	0.469656	-1.02785	0.304018	0.999989
2041	EPHA1	11.0271	1.20773	1.17521	1.02767	0.304104	0.999989
53840	TRIM34	5.18453	-1.59864	1.55635	-1.02717	0.304341	0.999989
642852	LINC00205	3.97258	-1.84734	1.7993	-1.0267	0.304563	0.999989
55620	STAP2	14.6663	0.998763	0.972818	1.02667	0.304576	0.999989
6625	SNRNP70	24.1873	0.808125	0.787225	1.02655	0.304633	0.999989
1977	EIF4E	39.8344	0.676863	0.659476	1.02637	0.304719	0.999989
114793	FMNL2	20.1448	0.882208	0.859601	1.0263	0.304751	0.999989
54946	SLC41A3	1.97481	2.44648	2.38447	1.026	0.30489	0.999989
5917	RARS1	51.9935	0.651698	0.635285	1.02584	0.304969	0.999989
57826	RAP2C	37.4671	-0.716156	0.698407	-1.02541	0.305168	0.999989
100500804	MIR3654	1.36165	3.03502	2.96079	1.02507	0.305329	0.999989
118813	ZFYVE27	11.2927	1.09953	1.07313	1.02461	0.305549	0.999989
5521	PPP2R2B	1.56649	-2.98034	2.90893	-1.02455	0.305576	0.999989
8828	NRP2	76.6854	0.66681	0.650938	1.02438	0.305655	0.999989
64412	GZF1	5.45234	1.6787	1.63917	1.02412	0.305779	0.999989
7175	TPR	93.2315	0.536162	0.523658	1.02388	0.305893	0.999989
79613	TANGO6	3.49233	1.93778	1.8927	1.02382	0.305922	0.999989
23788	MTCH2	23.0035	-0.924732	0.903235	-1.0238	0.305929	0.999989
134553	C5orf24	14.871	-1.01216	0.988661	-1.02377	0.305946	0.999989
645166	LSP1P5	1.96284	-2.63612	2.57502	-1.02373	0.305964	0.999989
51287	COA4	7.55701	1.3794	1.34743	1.02372	0.305966	0.999989
1294	COL7A1	1.57098	-2.97615	2.90722	-1.02371	0.305971	0.999989
93107	KCNG4	1.57098	-2.97615	2.90722	-1.02371	0.305971	0.999989
347252	IGFBPL1	1.57098	-2.97615	2.90722	-1.02371	0.305971	0.999989
100500858	MIR3622A	1.57098	-2.97615	2.90722	-1.02371	0.305971	0.999989
255928	SYT14	1.57098	-2.97615	2.90722	-1.02371	0.305971	0.999989
8291	DYSF	1.57098	-2.97615	2.90722	-1.02371	0.305972	0.999989
677768	SCARNA13	8.64724	1.26284	1.23434	1.02309	0.306266	0.999989
11328	FKBP9	62.2456	-0.670361	0.655278	-1.02302	0.3063	0.999989
64864	RFX7	19.8084	0.973548	0.95225	1.02237	0.306608	0.999989
55275	VPS53	41.5635	-0.676686	0.662113	-1.02201	0.306777	0.999989
6201	RPS7	165.8	0.493472	0.483016	1.02165	0.306948	0.999989
8209	GATD3	6.45529	1.49372	1.46224	1.02153	0.307003	0.999989
57534	MIB1	83.5186	0.604808	0.592233	1.02123	0.307144	0.999989
10915	TCERG1	32.647	-0.79261	0.7764	-1.02088	0.307312	0.999989
9456	HOMER1	2.61958	2.14216	2.09853	1.02079	0.307353	0.999989
8910	SGCE	2.20968	2.30315	2.25642	1.02071	0.307392	0.999989
23272	TASOR	41.9532	0.715684	0.701248	1.02059	0.307451	0.999989
25766	PRPF40B	1.99236	2.36604	2.31883	1.02036	0.307559	0.999989
661	POLR3D	4.46127	1.71364	1.68126	1.01926	0.30808	0.999989
54751	FBLIM1	41.9166	-0.697499	0.684673	-1.01873	0.30833	0.999989
5329	PLAUR	29.1627	0.782105	0.767965	1.01841	0.308482	0.999989
4085	MAD2L1	1.39094	2.73688	2.68822	1.0181	0.308631	0.999989
5130	PCYT1A	32.4684	0.786455	0.772577	1.01796	0.308695	0.999989
83871	RAB34	8.47004	1.26824	1.24659	1.01737	0.308978	0.999989
9334	B4GALT5	125.346	0.496825	0.488346	1.01736	0.30898	0.999989
8650	NUMB	68.2769	0.591351	0.581269	1.01734	0.30899	0.999989
6281	S100A10	212.445	0.460177	0.452415	1.01716	0.309078	0.999989
55210	ATAD3A	1.61007	-2.9413	2.89274	-1.01679	0.309254	0.999989
8906	AP1G2	16.6937	-0.916212	0.901127	-1.01674	0.309277	0.999989
4664	NAB1	29.1779	0.746983	0.734688	1.01674	0.309279	0.999989
7112	TMPO	31.1914	-0.775189	0.762446	-1.01671	0.309289	0.999989
1019	CDK4	2.60477	-2.15177	2.11739	-1.01624	0.309516	0.999989
10250	SRRM1	103.605	-0.518927	0.510824	-1.01586	0.309695	0.999989
124540	MSI2	66.8171	-0.635012	0.62514	-1.01579	0.309728	0.999989
2068	ERCC2	4.79761	-1.58341	1.55896	-1.01569	0.309779	0.999989
51185	CRBN	13.9709	-0.99268	0.977456	-1.01558	0.309832	0.999989
10289	EIF1B	14.5355	0.991582	0.976497	1.01545	0.309892	0.999989
5732	PTGER2	6.03146	-1.36396	1.3433	-1.01538	0.309924	0.999989
89765	RSPH1	3.08041	-2.08305	2.05155	-1.01535	0.309937	0.999989
51382	ATP6V1D	40.1387	-0.659363	0.649647	-1.01496	0.310127	0.999989
55069	TMEM248	50.6389	0.614339	0.60532	1.0149	0.310154	0.999989
26058	GIGYF2	36.5835	-0.70023	0.689991	-1.01484	0.310183	0.999989
9414	TJP2	135.113	0.574942	0.566763	1.01443	0.310377	0.999989
125467750	EFNA4-EFNA3	1.56175	-2.95395	2.91301	-1.01405	0.310557	0.999989
9820	CUL7	8.75978	1.28297	1.26543	1.01387	0.310646	0.999989
8370	H4C14	1.23343	-3.26341	3.22037	-1.01336	0.310886	0.999989
22905	EPN2	7.4712	1.37467	1.35727	1.01282	0.311146	0.999989
23165	NUP205	39.7117	-0.888331	0.877337	-1.01253	0.311284	0.999989
51194	IPO11	4.21517	-1.73081	1.70954	-1.01244	0.311326	0.999989
4782	NFIC	14.7229	-1.0461	1.0341	-1.01161	0.311726	0.999989
64423	INF2	46.2487	0.636583	0.629426	1.01137	0.311839	0.999989
58472	SQOR	25.32	0.860704	0.851205	1.01116	0.31194	0.999989
1185	CLCN6	5.76161	-1.50061	1.4847	-1.01071	0.312153	0.999989
63915	BLOC1S5	12.4139	-1.03784	1.02686	-1.01069	0.312167	0.999989
7812	CSDE1	333.696	0.452524	0.447926	1.01027	0.312368	0.999989
284716	RIMKLA	24.8688	-0.808361	0.800299	-1.01007	0.31246	0.999989
127882475	IFNAR2-IL10RB	16.2685	-0.917998	0.909657	-1.00917	0.312893	0.999989
23171	GPD1L	16.6389	-1.04467	1.03552	-1.00884	0.313053	0.999989
388	RHOB	52.9246	0.643644	0.638027	1.0088	0.313069	0.999989
91750	LIN52	2.29336	2.21159	2.19262	1.00865	0.313141	0.999989
4938	OAS1	77.8083	0.54135	0.536832	1.00842	0.313254	0.999989
7771	ZNF112	5.25095	-1.4752	1.46312	-1.00825	0.313332	0.999989
339803	C2orf74-AS1	5.88994	-1.37015	1.35915	-1.00809	0.313411	0.999989
4831	NME2	19.7614	0.961205	0.953572	1.008	0.313452	0.999989
10395	DLC1	11.4722	-1.24226	1.2329	-1.00759	0.313651	0.999989
55845	BRK1	25.0692	0.805434	0.79974	1.00712	0.313877	0.999989
57464	STRIP2	23.107	-0.790085	0.784579	-1.00702	0.313926	0.999989
221150	SKA3	1.45336	2.66251	2.64529	1.00651	0.31417	0.999989
54816	ZNF280D	16.3909	-1.0839	1.07696	-1.00645	0.3142	0.999989
3416	IDE	18.9206	0.902216	0.896568	1.0063	0.314272	0.999989
6048	RNF5	13.201	1.10252	1.09582	1.00611	0.314362	0.999989
126868	MAB21L3	25.3343	-1.10594	1.09943	-1.00593	0.314451	0.999989
64078	SLC28A3	16.2918	-1.16147	1.1549	-1.00569	0.314564	0.999989
3615	IMPDH2	4.29715	1.74485	1.73517	1.00557	0.31462	0.999989
6606	SMN2	14.8032	1.06234	1.05647	1.00556	0.314629	0.999989
6606	SMN1	14.8032	1.06234	1.05647	1.00556	0.314629	0.999989
1315	COPB1	62.1129	0.5888	0.585737	1.00523	0.314786	0.999989
80255	SLC35F5	118.029	0.513095	0.510499	1.00508	0.314856	0.999989
4846	NOS3	0.990174	-3.53274	3.51497	-1.00506	0.31487	0.999989
353345	GPR141	1.13258	-3.28218	3.2657	-1.00504	0.314875	0.999989
4983	OPHN1	14.1326	1.09053	1.08506	1.00503	0.31488	0.999989
84064	HDHD2	22.2813	-0.896776	0.892329	-1.00498	0.314905	0.999989
3658	IREB2	57.4844	-0.601991	0.599051	-1.00491	0.314941	0.999989
9600	PITPNM1	38.8716	-0.667297	0.664195	-1.00467	0.315056	0.999989
8673	VAMP8	53.5296	0.607091	0.604312	1.0046	0.31509	0.999989
57121	LPAR5	17.3637	-0.864462	0.860506	-1.0046	0.315091	0.999989
23074	BLTP3B	29.8181	-1.85393	1.84552	-1.00456	0.315108	0.999989
55684	RABL6	52.4081	0.600596	0.597883	1.00454	0.31512	0.999989
124997	WDR81	1.9429	-2.39653	2.38646	-1.00422	0.315273	0.999989
92259	KGD4	10.7213	1.14362	1.13887	1.00418	0.315294	0.999989
200931	SLC51A	24.7862	-0.860883	0.857601	-1.00383	0.315462	0.999989
85442	KNDC1	1.12163	-3.3365	3.32387	-1.0038	0.315475	0.999989
253461	ZBTB38	40.9037	0.694314	0.691808	1.00362	0.315561	0.999989
101929147	WARS2-AS1	7.69751	-1.20419	1.19987	-1.0036	0.315572	0.999989
55727	BTBD7	38.2659	-0.785131	0.782349	-1.00356	0.315592	0.999989
81608	FIP1L1	39.8017	-0.829467	0.826831	-1.00319	0.31577	0.999989
149013	NBPF12	7.27801	-1.3136	1.30943	-1.00318	0.315774	0.999989
85365	ALG2	20.8751	0.843703	0.841193	1.00298	0.315869	0.999989
9886	RHOBTB1	18.0442	0.989376	0.986616	1.0028	0.315958	0.999989
57619	SHROOM3	193.665	0.492785	0.491467	1.00268	0.316014	0.999989
440026	TMEM41B	68.7925	0.558542	0.557186	1.00243	0.316135	0.999989
1540	CYLD	20.7575	0.997376	0.995074	1.00231	0.316193	0.999989
9159	PCSK7	36.9637	0.690606	0.689344	1.00183	0.316425	0.999989
10201	NME6	1.81417	2.45566	2.45144	1.00172	0.316478	0.999989
54867	TMEM214	29.3524	0.762758	0.761672	1.00143	0.316621	0.999989
101060226	NBPF19	18.2231	-0.918198	0.916983	-1.00133	0.31667	0.999989
5993	RFX5	9.97012	1.37185	1.37048	1.001	0.316826	0.999989
101060684	NBPF26	1.32613	2.99059	2.98798	1.00087	0.316888	0.999989
126070	ZNF440	5.79078	1.54788	1.54689	1.00064	0.317001	0.999989
1793	DOCK1	42.1342	0.705713	0.705409	1.00043	0.317102	0.999989
8790	FPGT	10.309	1.10471	1.10429	1.00038	0.317126	0.999989
976	ADGRE5	27.6577	0.770016	0.769746	1.00035	0.317141	0.999989
84896	ATAD1	74.3083	0.680425	0.680249	1.00026	0.317186	0.999989
86	ACTL6A	11.3322	-1.07977	1.07976	-1.00001	0.317303	0.999989
10492		60.337	0.600802	0.601142	0.999434	0.317585	0.999989
10492	SYNCRIP	60.337	0.600802	0.601142	0.999434	0.317585	0.999989
22992	KDM2A	62.1602	-0.689555	0.690579	-0.998518	0.318028	0.999989
2618	GART	21.8962	0.802752	0.803988	0.998463	0.318055	0.999989
7542	ZFPL1	10.0709	-1.17554	1.17948	-0.996659	0.31893	0.999989
100527978	TLCD4-RWDD3	1.32125	2.98228	2.99255	0.99657	0.318973	0.999989
908	CCT6A	38.3371	0.643168	0.645473	0.996429	0.319042	0.999989
8932	MBD2	40.9848	0.65388	0.656496	0.996015	0.319243	0.999989
158358	BRD10	32.0406	-0.724556	0.727589	-0.995832	0.319332	0.999989
9592	IER2	14.7553	0.97996	0.98412	0.995773	0.319361	0.999989
394	ARHGAP5	245.479	-0.430123	0.432085	-0.995461	0.319512	0.999989
286042	FAM86B3P	1.61203	-2.79061	2.80397	-0.995237	0.319621	0.999989
346389	MACC1	212.254	0.475021	0.477382	0.995055	0.319709	0.999989
144404	TMEM120B	7.32155	1.35576	1.36323	0.994519	0.31997	0.999989
55643	BTBD2	19.5084	0.855648	0.860586	0.994263	0.320095	0.999989
284340	CXCL17	3.07335	-1.94977	1.96175	-0.993892	0.320275	0.999989
5095	PCCA	8.27823	-1.2295	1.23751	-0.99353	0.320452	0.999989
8916	HERC3	13.8662	1.14407	1.1518	0.993286	0.320571	0.999989
92597	MOB1B	16.9951	1.00175	1.00859	0.993216	0.320605	0.999989
21	ABCA3	2.57725	-2.11278	2.12746	-0.993103	0.32066	0.999989
1647	GADD45A	25.1751	0.76671	0.772171	0.992928	0.320745	0.999989
6188	RPS3	181.99	0.520494	0.524237	0.99286	0.320778	0.999989
23250	ATP11A	60.8821	0.609835	0.614452	0.992486	0.32096	0.999989
64756	ATPAF1	7.77568	1.3161	1.3263	0.992309	0.321047	0.999989
142	PARP1	9.45734	1.13607	1.14528	0.991962	0.321216	0.999989
3673	ITGA2	109.461	0.510279	0.514544	0.991712	0.321338	0.999989
51524	TMEM138	4.94449	1.61917	1.63285	0.991622	0.321382	0.999989
2069	EREG	9.34521	1.15314	1.16323	0.991332	0.321523	0.999989
1453	CSNK1D	72.5587	-0.549387	0.554447	-0.990874	0.321747	0.999989
554203	JPX	11.2105	-1.12352	1.13389	-0.990849	0.321759	0.999989
3643	INSR	76.5381	-0.622424	0.628245	-0.990734	0.321815	0.999989
11176	BAZ2A	110.931	-0.506174	0.511017	-0.990522	0.321919	0.999989
23549	DNPEP	24.2421	-0.976083	0.9857	-0.990244	0.322055	0.999989
23039	XPO7	28.9405	-0.742918	0.750399	-0.990031	0.322159	0.999989
27286	SRPX2	4.20376	1.71612	1.73361	0.989912	0.322217	0.999989
26472	PPP1R14B	7.94695	1.30743	1.32124	0.989551	0.322394	0.999989
148867	SLC30A7	35.0398	0.762777	0.771059	0.989259	0.322536	0.999989
51531	TRMO	1.96336	2.30543	2.33079	0.989121	0.322604	0.999989
53407	STX18	15.607	-0.931974	0.942267	-0.989076	0.322626	0.999989
3553	IL1B	3.05321	1.93363	1.95511	0.989013	0.322657	0.999989
1512	CTSH	54.5263	0.641354	0.648523	0.988946	0.32269	0.999989
958	CD40	1.31075	2.97424	3.00858	0.988585	0.322866	0.999989
10497	UNC13B	21.039	0.856138	0.86605	0.988554	0.322881	0.999989
290	ANPEP	860.159	0.439488	0.444593	0.988518	0.322899	0.999989
6147	RPL23A	54.3434	0.609839	0.6171	0.988234	0.323038	0.999989
2669	GEM	4.80355	1.70537	1.72578	0.988175	0.323067	0.999989
1645	AKR1C1	7.46477	-1.25112	1.26656	-0.987809	0.323246	0.999989
5266	PI3	3.68683	1.82889	1.85176	0.987645	0.323326	0.999989
54957	TXNL4B	2.36777	2.15021	2.17779	0.987337	0.323478	0.999989
2648	KAT2A	3.53924	-1.83708	1.86086	-0.987219	0.323535	0.999989
3257	HPS1	18.1505	-0.894242	0.906175	-0.986832	0.323725	0.999989
11099	PTPN21	15.915	-1.05472	1.069	-0.986645	0.323817	0.999989
101752399	STAG3L5P-PVRIG2P-PILRB	5.36538	-1.53302	1.55383	-0.986609	0.323834	0.999989
100526835	FPGT-TNNI3K	1.52616	2.69611	2.73338	0.986365	0.323954	0.999989
92565	FANK1	1.78902	2.43391	2.46763	0.986332	0.32397	0.999989
79837	PIP4K2C	20.4076	-0.875984	0.88816	-0.986291	0.32399	0.999989
94122	SYTL5	42.8398	-0.650204	0.659409	-0.986041	0.324113	0.999989
8260	NAA10	4.47257	-1.57828	1.60066	-0.98602	0.324123	0.999989
728229	TMEM191B	2.78775	-2.4175	2.45233	-0.985796	0.324233	0.999989
23096	IQSEC2	9.49622	1.12469	1.14123	0.985502	0.324377	0.999989
10285	SMNDC1	14.9835	-0.920861	0.934697	-0.985197	0.324527	0.999989
23135	KDM6B	35.7118	0.683065	0.693456	0.985016	0.324616	0.999989
54503	ZDHHC13	6.17531	1.36664	1.38769	0.984829	0.324708	0.999989
84444	DOT1L	38.7123	0.710479	0.72152	0.984698	0.324772	0.999989
54662	TBC1D13	7.45666	-1.28288	1.30293	-0.984605	0.324818	0.999989
164	AP1G1	113.943	0.517167	0.525258	0.984596	0.324823	0.999989
6181	RPLP2	21.9557	0.810067	0.822887	0.984422	0.324908	0.999989
22984	PDCD11	7.28474	-1.40884	1.43144	-0.984212	0.325011	0.999989
284391	ZNF844	3.85069	-2.11016	2.14452	-0.983975	0.325128	0.999989
7461	CLIP2	22.964	0.780977	0.793939	0.983673	0.325276	0.999989
100507291	COPB2-DT	1.79674	-2.75335	2.79914	-0.983641	0.325292	0.999989
28974	C19orf53	20.1685	-0.950719	0.966566	-0.983605	0.32531	0.999989
286006	LSMEM1	1.85532	-2.77029	2.81661	-0.983554	0.325335	0.999989
6659	SOX4	93.1126	0.531217	0.540189	0.983391	0.325415	0.999989
339665	SLC35E4	5.00721	-1.46735	1.49216	-0.98337	0.325425	0.999989
965	CD58	18.6597	-0.825139	0.839173	-0.983276	0.325472	0.999989
79703	TOP6BL	5.65547	-1.38167	1.40527	-0.983203	0.325507	0.999989
10618	TGOLN2	402.481	0.4125	0.419551	0.983196	0.325511	0.999989
23484	LEPROTL1	21.1069	0.896274	0.9117	0.98308	0.325568	0.999989
4795	NFKBIL1	1.80767	2.43973	2.48198	0.982978	0.325618	0.999989
1349	COX7B	44.1943	0.726714	0.739526	0.982676	0.325767	0.999989
55777	MBD5	18.1842	0.92365	0.939972	0.982636	0.325787	0.999989
149473	CCDC24	3.76354	-1.77106	1.80237	-0.982627	0.325791	0.999989
51559	NT5DC3	4.03152	1.71366	1.74426	0.982457	0.325875	0.999989
4041	LRP5	48.9536	0.638929	0.650762	0.981817	0.32619	0.999989
253260	RICTOR	60.6931	-0.558811	0.56935	-0.981488	0.326352	0.999989
84679	SLC9A7	26.536	0.772527	0.787335	0.981192	0.326498	0.999989
90333	ZNF468	8.53311	-1.16924	1.19344	-0.97972	0.327224	0.999989
728431	LITATS1	2.89784	-1.96434	2.00524	-0.9796	0.327283	0.999989
1039	CDR2	18.2242	0.939946	0.959822	0.979292	0.327436	0.999989
221443	OARD1	11.0719	1.20903	1.23486	0.979081	0.32754	0.999989
8085	KMT2D	70.2216	-0.56138	0.573446	-0.978959	0.3276	0.999989
9644	SH3PXD2A	67.1176	0.588729	0.601571	0.978652	0.327752	0.999989
2010	EMD	12.5106	-1.13107	1.15608	-0.978369	0.327892	0.999989
4249	MGAT5	105.413	0.528062	0.539833	0.978197	0.327977	0.999989
5871	MAP4K2	1.29329	2.95553	3.02154	0.978152	0.327999	0.999989
57584	ARHGAP21	120.072	-0.501866	0.513081	-0.97814	0.328005	0.999989
9477	MED20	5.05577	-1.56277	1.59806	-0.977916	0.328116	0.999989
781	CACNA2D1	3.46738	-1.89927	1.9424	-0.977794	0.328176	0.999989
81875	ISG20L2	7.66324	1.34386	1.37472	0.977551	0.328297	0.999989
440574	MICOS10	15.1308	0.996777	1.01967	0.97755	0.328297	0.999989
5049	PAFAH1B2	67.707	-0.575197	0.588465	-0.977452	0.328345	0.999989
134492	NUDCD2	11.2775	-1.34138	1.37238	-0.977411	0.328366	0.999989
10165	SLC25A13	21.1662	-0.851183	0.871533	-0.97665	0.328742	0.999989
256987	SERINC5	64.2637	-0.586037	0.600091	-0.976579	0.328777	0.999989
654463	FER1L6	137.511	0.50413	0.516253	0.976517	0.328808	0.999989
51540	SCLY	1.29011	2.95207	3.02394	0.976232	0.32895	0.999989
8870	IER3	11.5081	1.11134	1.13846	0.976173	0.328979	0.999989
1186	CLCN7	7.05722	-1.51871	1.55921	-0.974026	0.330044	0.999989
23065	EMC1	35.416	-0.702242	0.721121	-0.973819	0.330146	0.999989
3321	IGSF3	31.6621	0.724945	0.744618	0.97358	0.330265	0.999989
122525	C14orf28	4.21329	-1.70541	1.75225	-0.973268	0.33042	0.999989
4683	NBN	21.7524	-0.8648	0.888757	-0.973045	0.330531	0.999989
6051	RNPEP	42.8252	0.626625	0.64457	0.97216	0.330971	0.999989
9377	COX5A	27.6924	0.745091	0.76644	0.972145	0.330978	0.999989
55102	ATG2B	9.93667	1.18707	1.22112	0.972117	0.330993	0.999989
4257	MGST1	51.9917	-0.657988	0.676944	-0.971999	0.331051	0.999989
7844	RNF103	64.4667	0.537552	0.5531	0.971889	0.331106	0.999989
113235	SLC46A1	8.14669	1.33113	1.37045	0.971311	0.331393	0.999989
374286	FBXW10B	1.88675	2.29873	2.36732	0.971028	0.331534	0.999989
27436	EML4	106.054	0.519607	0.53535	0.970594	0.331751	0.999989
58517	RBM25	61.34	-0.587223	0.60515	-0.970377	0.331859	0.999989
441666		13.6403	1.05093	1.08301	0.970374	0.33186	0.999989
9862	MED24	13.048	0.971234	1.00117	0.970103	0.331995	0.999989
8505	PARG	20.772	-0.854716	0.881391	-0.969735	0.332179	0.999989
54467	ANKIB1	34.762	0.739811	0.762917	0.969714	0.332189	0.999989
64395	GMCL1	30.9581	-0.897355	0.925729	-0.96935	0.332371	0.999989
659	BMPR2	97.6422	0.50737	0.523502	0.969184	0.332453	0.999989
6617	SNAPC1	4.13466	-1.62853	1.68082	-0.968887	0.332602	0.999989
54892	NCAPG2	3.36007	1.82912	1.88836	0.968632	0.332729	0.999989
6558	SLC12A2	73.8694	0.577228	0.596041	0.968438	0.332826	0.999989
133522	PPARGC1B	9.15739	1.21779	1.25813	0.967933	0.333078	0.999989
57470	LRRC47	5.58931	1.4774	1.52644	0.96787	0.333109	0.999989
4316	MMP7	74.5159	0.574743	0.594468	0.966819	0.333634	0.999989
219595	FOLH1B	2.2409	-2.30588	2.3853	-0.966707	0.333691	0.999989
10008	KCNE3	43.3709	-0.608677	0.629701	-0.966613	0.333737	0.999989
29775	CARD10	21.2365	-0.837218	0.866531	-0.966173	0.333958	0.999989
5685	PSMA4	46.8198	0.627766	0.649769	0.966136	0.333976	0.999989
8675	STX16	20.8991	0.817589	0.846502	0.965845	0.334122	0.999989
57610	RANBP10	7.3522	-1.1917	1.23406	-0.96567	0.334209	0.999989
56947	MFF	20.7261	0.807489	0.836441	0.965386	0.334351	0.999989
5424	POLD1	1.28888	2.93066	3.03695	0.965003	0.334543	0.999989
5771	PTPN2	5.08672	1.55202	1.60847	0.964906	0.334592	0.999989
23014	FBXO21	21.5451	-0.872552	0.904467	-0.964713	0.334688	0.999989
8341	H2BC15	5.64488	-1.36944	1.4209	-0.963782	0.335155	0.999989
27257	LSM1	8.18037	-1.15691	1.20044	-0.963735	0.335179	0.999989
23589	CARHSP1	18.4961	0.933014	0.968145	0.963713	0.33519	0.999989
7353	UFD1	22.9707	-0.882504	0.915863	-0.963576	0.335259	0.999989
522	ATP5PF	36.2048	0.657014	0.68196	0.963419	0.335337	0.999989
4507	MTAP	23.1766	0.877786	0.911392	0.963126	0.335484	0.999989
131177	FAM3D	17.7383	-0.884257	0.918422	-0.962801	0.335648	0.999989
10491	CRTAP	19.8692	0.92448	0.960708	0.962291	0.335904	0.999989
100130890	TSTD3	4.93322	-1.55206	1.61307	-0.962178	0.33596	0.999989
63892	THADA	12.9002	-1.2109	1.25856	-0.96213	0.335984	0.999989
8027	STAM	34.1254	-0.66379	0.690053	-0.96194	0.33608	0.999989
1159	CKMT1B	35.6498	0.673626	0.70048	0.961663	0.336219	0.999989
1159	CKMT1A	35.6498	0.673626	0.70048	0.961663	0.336219	0.999989
9453	GGPS1	25.9837	-0.734194	0.76377	-0.961276	0.336413	0.999989
23331	TTC28	11.7778	-2.65296	2.76007	-0.961192	0.336456	0.999989
10608	MXD4	6.31262	1.40322	1.45996	0.961139	0.336482	0.999989
6487	ST3GAL3	1.85214	-2.51897	2.62148	-0.960899	0.336603	0.999989
50632	CALY	11.1582	1.00818	1.0493	0.960813	0.336646	0.999989
57609	DIP2B	60.8257	-0.748342	0.778887	-0.960784	0.336661	0.999989
5787	PTPRB	11.0108	1.0604	1.10436	0.960197	0.336956	0.999989
134637	ADAT2	2.16556	-2.18465	2.27849	-0.958816	0.337652	0.999989
9946	CRYZL1	9.43382	-1.10411	1.15162	-0.958751	0.337684	0.999989
9709	HERPUD1	34.0824	-0.811761	0.846724	-0.958708	0.337706	0.999989
6904	TBCD	13.2559	-0.976634	1.0189	-0.958517	0.337802	0.999989
10262	SF3B4	13.6568	-0.939865	0.981654	-0.957431	0.33835	0.999989
57205	ATP10D	3.5036	1.79467	1.8753	0.957002	0.338566	0.999989
133957	CCDC127	4.57857	1.60631	1.67857	0.956949	0.338593	0.999989
4125	MAN2B1	19.5274	0.95502	0.998126	0.956813	0.338662	0.999989
7088	TLE1	13.2323	1.03716	1.08436	0.956476	0.338832	0.999989
10146	G3BP1	68.8921	-0.541308	0.565998	-0.956379	0.338881	0.999989
57862	ZNF410	7.00176	-1.27209	1.3313	-0.955523	0.339313	0.999989
80131	LRRC8E	3.57621	-1.83514	1.92325	-0.954185	0.33999	0.999989
2806	GOT2	17.1951	0.947119	0.992606	0.954174	0.339996	0.999989
3772	KCNJ15	3.57614	-1.83511	1.92326	-0.954164	0.340001	0.999989
4331	MNAT1	12.1547	-1.07989	1.13177	-0.954157	0.340004	0.999989
10170	DHRS9	122.854	0.459118	0.481222	0.954067	0.34005	0.999989
51398	WDR83OS	3.65484	1.77237	1.85778	0.954021	0.340073	0.999989
5216	PFN1	114.101	0.468929	0.491565	0.953951	0.340108	0.999989
10152	ABI2	19.7734	0.892907	0.93627	0.953686	0.340243	0.999989
100130894	VAC14-AS1	0.69844	-4.09561	4.29609	-0.953334	0.340421	0.999989
80254	CEP63	10.0997	-1.05743	1.10929	-0.953249	0.340464	0.999989
26060	APPL1	27.9531	-0.857463	0.899851	-0.952894	0.340644	0.999989
3174	HNF4G	55.7772	0.616403	0.647202	0.952412	0.340888	0.999989
100131998	RRN3P3	2.657	1.97079	2.07013	0.952014	0.34109	0.999989
9150	CTDP1	18.4724	-1.07182	1.12591	-0.951961	0.341117	0.999989
122513141		1.26472	2.91122	3.05876	0.951763	0.341217	0.999989
55971	BAIAP2L1	76.0779	0.530355	0.557258	0.951722	0.341238	0.999989
79753	SNIP1	7.48963	1.19875	1.26021	0.951229	0.341488	0.999989
79171	RBM42	5.70785	-1.34907	1.41869	-0.950925	0.341643	0.999989
6936	GCFC2	2.71247	2.01739	2.12389	0.949859	0.342184	0.999989
506	ATP5F1B	144.853	0.458833	0.483185	0.949601	0.342315	0.999989
84687	PPP1R9B	14.9388	-0.874102	0.921006	-0.949072	0.342584	0.999989
152559	PAQR3	13.9225	0.919575	0.969033	0.948962	0.34264	0.999989
2863	GPR39	3.90342	1.69101	1.7821	0.948884	0.34268	0.999989
147409	DSG4	1.24572	2.90128	3.05918	0.948386	0.342933	0.999989
84904	ARHGEF39	5.7694	1.4598	1.5398	0.948047	0.343105	0.999989
54941	RNF125	16.5736	-0.869019	0.916878	-0.947802	0.34323	0.999989
378706	RN7SL2	6314.05	0.380342	0.401305	0.947765	0.343249	0.999989
23034	SAMD4A	16.0871	-0.885547	0.934392	-0.947725	0.343269	0.999989
2975	GTF3C1	35.3111	-0.651629	0.687685	-0.947569	0.343349	0.999989
23321	TRIM2	109.835	-0.52891	0.558227	-0.947482	0.343393	0.999989
84858	ZNF503	5.03329	1.52638	1.61106	0.947435	0.343417	0.999989
7381	UQCRB	98.1508	0.50899	0.537323	0.94727	0.343501	0.999989
3187	HNRNPH1	53.1647	0.57115	0.603123	0.946988	0.343645	0.999989
8975	USP13	1.45185	2.79969	2.95658	0.946936	0.343672	0.999989
8351	H3C4	3.94977	-1.65674	1.74969	-0.946879	0.3437	0.999989
51006	SLC35C2	5.95672	1.42313	1.50336	0.946627	0.343829	0.999989
23248	RPRD2	49.4233	-0.57409	0.606551	-0.946483	0.343902	0.999989
79872	CBLL1	18.6818	-0.823258	0.869997	-0.946277	0.344007	0.999989
54935	DUSP23	1.24148	2.89579	3.06285	0.945457	0.344426	0.999989
80162	PGGHG	1.60698	2.40699	2.54587	0.945449	0.34443	0.999989
51434	ANAPC7	4.91509	1.53581	1.62456	0.94537	0.34447	0.999989
3303	HSPA1A	15.7312	-0.997901	1.05592	-0.94505	0.344633	0.999989
51195	RAPGEFL1	25.8641	0.790735	0.836747	0.945011	0.344653	0.999989
27092	CACNG4	2.68466	-1.90023	2.01096	-0.94494	0.34469	0.999989
23263	MCF2L	1.0038	-3.26666	3.45729	-0.944862	0.344729	0.999989
202658	TRIM39-RPP21	1.27742	2.90148	3.0713	0.944706	0.344809	0.999989
202658	RPP21	1.27742	2.90148	3.0713	0.944706	0.344809	0.999989
84975	MFSD5	5.17159	-1.3985	1.4818	-0.943788	0.345278	0.999989
84266	ALKBH7	1.86811	2.27791	2.41367	0.943751	0.345297	0.999989
8470	SORBS2	12.5326	1.05505	1.1182	0.943528	0.345411	0.999989
3663	IRF5	4.06004	-1.53001	1.62192	-0.943336	0.345509	0.999989
1284	COL4A2	16.1818	0.902636	0.957013	0.943181	0.345589	0.999989
23365	ARHGEF12	179.944	0.447087	0.474577	0.942073	0.346155	0.999989
91582	RPS19BP1	1.24539	2.9019	3.08132	0.94177	0.34631	0.999989
6469	SHH	6.02041	1.36908	1.45399	0.941605	0.346395	0.999989
79035	NABP2	4.75736	-1.50532	1.59872	-0.941577	0.346409	0.999989
83694	RPS6KL1	1.34257	2.9127	3.094	0.941404	0.346498	0.999989
733	C8G	2.62386	1.97756	2.10411	0.939855	0.347292	0.999989
51693	TRAPPC2L	2.48711	2.03126	2.1615	0.939747	0.347347	0.999989
387597	ILDR2	1.46978	-2.55054	2.71415	-0.93972	0.347361	0.999989
115294	PCMTD1	40.8998	0.610733	0.649921	0.939704	0.34737	0.999989
54765	TRIM44	27.9609	0.683398	0.727318	0.939614	0.347416	0.999989
84830	ADTRP	4.98619	1.62922	1.73511	0.938975	0.347744	0.999989
8603	FAM193A	12.5966	1.03585	1.10333	0.938834	0.347816	0.999989
80169	CTC1	7.43621	1.1917	1.2694	0.938784	0.347842	0.999989
83693	HSDL1	4.86507	1.76406	1.88018	0.938239	0.348122	0.999989
26085	KLK13	1.68931	2.31173	2.46534	0.937694	0.348402	0.999989
353116	RILPL1	4.40356	-1.66456	1.77525	-0.937651	0.348424	0.999989
51361	HOOK1	45.6601	0.588645	0.627876	0.937517	0.348493	0.999989
7554	ZNF8	5.48275	1.46625	1.56413	0.937421	0.348542	0.999989
101060376	TBC1D3L	3.80888	-1.63188	1.74099	-0.937329	0.348589	0.999989
6948	TCN2	32.7335	0.682289	0.728065	0.937127	0.348693	0.999989
9040	UBE2M	25.7415	0.720556	0.769065	0.936924	0.348798	0.999989
8543	LMO4	80.0006	0.512982	0.547572	0.936829	0.348846	0.999989
10371	SEMA3A	40.5051	-0.606801	0.647852	-0.936635	0.348947	0.999989
22864	R3HDM2	26.0933	0.800607	0.854779	0.936625	0.348951	0.999989
54942	ABITRAM	13.1743	-1.11861	1.19448	-0.936485	0.349024	0.999989
23654	PLXNB2	382.634	0.423481	0.452203	0.936484	0.349024	0.999989
114827	FHAD1	2.63423	1.98256	2.11836	0.935896	0.349327	0.999989
55001	TTC22	30.3116	0.672326	0.718561	0.935656	0.34945	0.999989
80129	CCDC170	9.48138	1.21192	1.29556	0.93544	0.349562	0.999989
8405	SPOP	8.0452	1.22848	1.3135	0.935272	0.349648	0.999989
26260	FBXO25	4.3819	1.59757	1.70824	0.935212	0.349679	0.999989
201799	TMEM154	13.6322	0.957059	1.02361	0.934982	0.349798	0.999989
6472	SHMT2	8.51044	-1.08426	1.16	-0.934711	0.349937	0.999989
55638	SYBU	3.54716	1.74756	1.86964	0.934705	0.34994	0.999989
84334	COA8	4.07807	1.76551	1.89115	0.933564	0.350529	0.999989
1953	MEGF6	4.72045	1.51502	1.62312	0.933396	0.350616	0.999989
3655	ITGA6	518.323	0.38147	0.408921	0.932869	0.350888	0.999989
119032	BORCS7	4.58182	1.58661	1.70103	0.932734	0.350957	0.999989
56951	C5orf15	68.0792	0.565877	0.606899	0.932407	0.351126	0.999989
8263	F8A1	3.48444	1.74122	1.86811	0.932077	0.351296	0.999989
3909	LAMA3	283.667	-0.393646	0.422604	-0.931476	0.351608	0.999989
10256	CNKSR1	5.23015	1.48484	1.59455	0.931197	0.351752	0.999989
79056	PRRG4	23.3755	0.847632	0.910335	0.931121	0.351791	0.999989
55332	DRAM1	2.51178	2.00436	2.154	0.930526	0.352099	0.999989
91057	CCDC34	1.92969	-2.16076	2.32243	-0.930386	0.352171	0.999989
60492	CCDC90B	20.0685	0.904795	0.972706	0.930184	0.352276	0.999989
7108	TM7SF2	16.7363	-0.852103	0.916354	-0.929884	0.352431	0.999989
285513	GPRIN3	4.47837	1.57322	1.69227	0.929647	0.352554	0.999989
84128	WDR75	16.2467	-0.87768	0.944113	-0.929635	0.35256	0.999989
439941	FER1L6-AS1	2.2219	-2.18152	2.34734	-0.92936	0.352702	0.999989
718	C3	18.8506	-0.782761	0.842648	-0.928931	0.352925	0.999989
57129	MRPL47	11.2189	0.994046	1.07091	0.928222	0.353292	0.999989
9306	SOCS6	56.7735	-0.560173	0.603722	-0.927865	0.353478	0.999989
3071	NCKAP1L	4.03212	-2.29147	2.47154	-0.927141	0.353854	0.999989
79877	DCAKD	1.22273	2.86229	3.08734	0.927106	0.353871	0.999989
51030	TVP23B	60.1236	-0.530716	0.572611	-0.926835	0.354012	0.999989
726	CAPN5	102.079	0.487564	0.526244	0.926498	0.354187	0.999989
10929	SRSF8	7.54152	1.15611	1.24808	0.926311	0.354285	0.999989
337875	H2BP1	3.00416	-2.39787	2.58921	-0.926103	0.354393	0.999989
167153	TENT2	27.7778	0.688613	0.74357	0.92609	0.354399	0.999989
147463	ANKRD29	8.00594	1.15854	1.25111	0.926013	0.354439	0.999989
84437	MSANTD4	5.68289	1.40809	1.52086	0.925849	0.354525	0.999989
124989	EFCAB13	2.27841	2.10516	2.27437	0.9256	0.354654	0.999989
100289274	DNAJC3-DT	1.84274	-2.41994	2.61642	-0.924905	0.355015	0.999989
4224	MEP1A	136.955	0.510181	0.551607	0.924899	0.355018	0.999989
100652748	TIMM23B	1.24302	2.89735	3.13416	0.924442	0.355256	0.999989
145376	PPP1R36	3.68312	-1.68067	1.81842	-0.924246	0.355358	0.999989
90639	COX19	10.4418	1.03414	1.11951	0.923743	0.35562	0.999989
57446	NDRG3	7.80021	1.22304	1.3242	0.923606	0.355691	0.999989
5138	PDE2A	0.809343	-3.49536	3.78483	-0.923517	0.355738	0.999989
55699	IARS2	54.052	0.594049	0.643336	0.923387	0.355805	0.999989
284370	ZNF615	5.72468	-1.32862	1.43915	-0.923193	0.355907	0.999989
63933	MCUR1	19.3365	-0.855067	0.92628	-0.923119	0.355945	0.999989
10818	FRS2	23.6597	0.78107	0.846138	0.9231	0.355955	0.999989
83938	LRMDA	0.758827	-3.54233	3.83745	-0.923093	0.355959	0.999989
196513	DCP1B	2.91456	1.85045	2.00521	0.922823	0.356099	0.999989
135228	CD109	5.57539	1.56895	1.70076	0.922499	0.356269	0.999989
55856	ACOT13	21.9064	0.737403	0.799835	0.921944	0.356558	0.999989
6526	SLC5A3	56.1924	0.536784	0.582727	0.921159	0.356967	0.999989
145748	LYSMD4	1.94432	-2.20426	2.39306	-0.921107	0.356994	0.999989
100130950	ZNF594-DT	0.756657	-3.53661	3.84162	-0.920605	0.357257	0.999989
330	BIRC3	63.8356	0.514986	0.559447	0.920527	0.357297	0.999989
10318	TNIP1	69.2325	0.513619	0.558133	0.920246	0.357444	0.999989
100128398	ZNF606-AS1	2.15277	2.22167	2.41472	0.920053	0.357545	0.999989
57696	DDX55	2.25397	2.0188	2.19457	0.919905	0.357622	0.999989
201255	LRRC45	1.39353	2.46325	2.67799	0.919814	0.35767	0.999989
164091	PAQR7	5.42384	1.43181	1.55768	0.91919	0.357996	0.999989
285672	SREK1IP1	23.0133	0.828479	0.901385	0.919117	0.358034	0.999989
5774	PTPN3	24.4991	0.712426	0.7754	0.918784	0.358208	0.999989
6907	TBL1X	7.86391	1.22657	1.33553	0.918416	0.358401	0.999989
9776	ATG13	15.5172	-0.874433	0.95229	-0.918242	0.358492	0.999989
221545	C6orf136	6.70327	1.3298	1.4483	0.918184	0.358523	0.999989
3816	KLK1	5.94616	-1.28081	1.39515	-0.918042	0.358597	0.999989
5898	RALA	59.9693	0.622088	0.67766	0.917994	0.358622	0.999989
27332	ZNF638	46.892	0.589936	0.642682	0.917928	0.358656	0.999989
54546	RNF186	43.4549	0.587762	0.640383	0.91783	0.358708	0.999989
56650	CLDND1	18.99	0.892812	0.972758	0.917815	0.358716	0.999989
114789	SLC25A25	12.4658	-0.927817	1.01132	-0.917436	0.358914	0.999989
399664	MEX3D	10.9989	1.0062	1.09705	0.917182	0.359047	0.999989
64067	NPAS3	1.8266	-2.4039	2.62196	-0.916835	0.359229	0.999989
6550	SLC9A3	20.1746	0.876116	0.955591	0.916832	0.359231	0.999989
4728	NDUFS8	5.80997	-1.28374	1.40033	-0.916744	0.359277	0.999989
10809	STARD10	14.5306	-0.86857	0.94846	-0.915769	0.359788	0.999989
130026	ICA1L	1.17671	-2.94688	3.21799	-0.915751	0.359798	0.999989
130814	SLC66A3	8.05528	1.17071	1.27856	0.915654	0.359849	0.999989
4616	GADD45B	3.00181	1.82685	1.99514	0.915653	0.359849	0.999989
84987	COX14	6.46145	1.32157	1.44362	0.915457	0.359952	0.999989
27074	LAMP3	1.23931	2.8425	3.10682	0.914921	0.360233	0.999989
58533	SNX6	50.2391	0.604327	0.660664	0.914726	0.360335	0.999989
3659	IRF1	48.1785	-0.582871	0.637253	-0.914662	0.360369	0.999989
283464	GXYLT1	8.26437	1.18028	1.29054	0.91456	0.360423	0.999989
387601	SLC22A25	3.22799	1.75496	1.91931	0.91437	0.360522	0.999989
23308	ICOSLG	11.8727	0.947546	1.03678	0.913934	0.360752	0.999989
8439	NSMAF	7.76514	1.21125	1.32556	0.913764	0.360841	0.999989
8744	TNFSF9	2.9105	1.83275	2.00602	0.913626	0.360913	0.999989
9786	KIAA0586	4.77718	1.53234	1.67724	0.913611	0.360921	0.999989
51611	DPH5	1.16094	2.64697	2.89726	0.913609	0.360923	0.999989
27247	NFU1	13.7867	-0.958162	1.04893	-0.913468	0.360996	0.999989
57697	FANCM	2.32671	-2.00376	2.19398	-0.913303	0.361083	0.999989
7767	ZNF224	11.2247	0.959298	1.05069	0.913019	0.361232	0.999989
79109	MAPKAP1	28.6133	-0.734502	0.804944	-0.912488	0.361512	0.999989
54928	BPNT2	88.6796	-0.492787	0.54008	-0.912433	0.361541	0.999989
3833	KIFC1	1.19726	2.83498	3.10805	0.912139	0.361696	0.999989
84967	LSM10	1.19726	2.83498	3.10805	0.912139	0.361696	0.999989
730091	TIPARP-AS1	1.19726	2.83498	3.10805	0.912139	0.361696	0.999989
124907726		1.19726	2.83498	3.10805	0.912139	0.361696	0.999989
768211	RELL1	30.5772	0.655368	0.718832	0.911712	0.361921	0.999989
219844	HYLS1	1.81965	2.22915	2.44546	0.911547	0.362007	0.999989
4037	LRP3	1.5509	2.3449	2.57337	0.911215	0.362182	0.999989
59342	SCPEP1	4.97235	1.47495	1.61876	0.911163	0.36221	0.999989
2990	GUSB	22.6195	-0.728383	0.799645	-0.910883	0.362357	0.999989
118	ADD1	57.0913	-0.534951	0.587742	-0.91018	0.362728	0.999989
51155	JPT1	29.2367	0.671525	0.737819	0.910149	0.362744	0.999989
27111	SDCBP2	51.2905	0.586195	0.644194	0.909967	0.36284	0.999989
7283	TUBG1	6.70066	1.28436	1.41145	0.909961	0.362843	0.999989
55667	DENND4C	186.253	0.443587	0.487521	0.909882	0.362885	0.999989
708	C1QBP	11.6583	1.03326	1.13566	0.909837	0.362908	0.999989
51582	AZIN1	100.001	0.509553	0.560124	0.909716	0.362972	0.999989
80856	LNPK	32.5603	0.831064	0.913976	0.909284	0.3632	0.999989
54553	MIR4453HG	2.28936	-1.98575	2.18513	-0.908756	0.363479	0.999989
23203	PMPCA	9.02552	-1.12872	1.24221	-0.908639	0.363541	0.999989
9636	ISG15	1.80065	2.22341	2.44706	0.908606	0.363558	0.999989
4323	MMP14	74.7123	-0.510202	0.561541	-0.908574	0.363575	0.999989
5740	PTGIS	7.1737	-1.14475	1.26034	-0.908282	0.363729	0.999989
91272	BOD1	3.22806	1.74375	1.92128	0.907597	0.364091	0.999989
6774	STAT3	96.1121	0.468566	0.516289	0.907565	0.364108	0.999989
55848	PLGRKT	7.72873	1.20323	1.32588	0.907498	0.364143	0.999989
339451	KLHL17	2.26928	-2.10147	2.31625	-0.907272	0.364263	0.999989
56649	TMPRSS4	246.628	0.442114	0.487336	0.907204	0.364299	0.999989
11056	DDX52	12.8694	-0.964275	1.06329	-0.906876	0.364473	0.999989
25970	SH2B1	7.60888	1.28186	1.41414	0.906455	0.364695	0.999989
2005	ELK4	34.5428	0.652039	0.719351	0.906426	0.36471	0.999989
23521	RPL13A	227.249	0.409607	0.451964	0.906283	0.364786	0.999989
81926	ABHD17A	5.8085	1.36285	1.50383	0.906252	0.364802	0.999989
100532731	COMMD3-BMI1	5.01328	1.45451	1.60502	0.906225	0.364817	0.999989
84230	LRRC8C	3.12208	1.76506	1.9478	0.906183	0.364839	0.999989
3632	INPP5A	17.771	-0.913606	1.00821	-0.906167	0.364847	0.999989
7068	THRB	61.2767	0.652438	0.720042	0.906111	0.364877	0.999989
54065	SMIM11	1.84935	2.21064	2.44022	0.905918	0.364979	0.999989
388969	C2orf68	13.2162	-0.902079	0.995878	-0.905813	0.365035	0.999989
6059	ABCE1	14.7263	0.901112	0.994921	0.905712	0.365088	0.999989
10625	IVNS1ABP	64.3077	0.553538	0.611621	0.905035	0.365447	0.999989
9416	DDX23	34.2246	-0.706698	0.780876	-0.905007	0.365462	0.999989
1181	CLCN2	6.9573	1.25652	1.38913	0.90454	0.365709	0.999989
5152	PDE9A	8.43028	-1.09989	1.21598	-0.904533	0.365713	0.999989
54894	RNF43	87.3643	-0.546595	0.604553	-0.904131	0.365926	0.999989
253980	KCTD13	1.89482	2.1326	2.35877	0.904115	0.365934	0.999989
3735	KARS1	42.9523	0.576057	0.637216	0.904023	0.365983	0.999989
118788	PIK3AP1	106.201	-0.531415	0.58784	-0.904013	0.365988	0.999989
57708	MIER1	70.3497	-0.604991	0.669286	-0.903935	0.36603	0.999989
79804	HAND2-AS1	1.29742	-2.6091	2.8866	-0.903865	0.366067	0.999989
23357	ANGEL1	2.57661	1.91125	2.11532	0.903526	0.366247	0.999989
28977	MRPL42	30.2422	0.681713	0.754732	0.903252	0.366392	0.999989
79838	TMC5	178.67	0.436157	0.483037	0.902947	0.366554	0.999989
9049	AIP	6.23063	1.32937	1.47241	0.902855	0.366603	0.999989
126731	CCSAP	7.6844	-1.10656	1.22577	-0.902749	0.366659	0.999989
83891	SNX25	30.5396	-0.691173	0.765705	-0.902662	0.366705	0.999989
6890	TAP1	21.335	0.772527	0.85602	0.902464	0.366811	0.999989
79968	WDR76	0.962341	-3.16818	3.51193	-0.902121	0.366993	0.999989
4794	NFKBIE	2.21121	-2.12986	2.36146	-0.901925	0.367097	0.999989
4209	MEF2D	17.2796	0.826825	0.916973	0.90169	0.367222	0.999989
4240	MFGE8	10.3241	1.02268	1.13458	0.901374	0.36739	0.999989
26112	CCDC69	2.14738	2.08318	2.31218	0.900958	0.367611	0.999989
156	GRK2	32.6116	0.706645	0.784776	0.900441	0.367885	0.999989
3949	LDLR	210.182	0.41181	0.457427	0.900274	0.367974	0.999989
2101	ESRRA	8.2052	1.17589	1.30638	0.900115	0.368059	0.999989
9343	EFTUD2	12.8896	0.988674	1.09848	0.900037	0.368101	0.999989
80781	COL18A1	6.6881	1.28256	1.42501	0.900033	0.368103	0.999989
4170	MCL1	160.37	0.416243	0.46254	0.899906	0.36817	0.999989
8343	H2BC7	2.94028	-1.73025	1.92301	-0.89976	0.368248	0.999989
5223	PGAM1	142.977	0.492634	0.54777	0.899344	0.368469	0.999989
282809	POC1B	25.1916	-0.676476	0.752436	-0.899048	0.368627	0.999989
9382	COG1	13.0281	0.893693	0.994049	0.899043	0.36863	0.999989
150275	CCDC117	7.94642	1.20289	1.33798	0.899035	0.368634	0.999989
10121	ACTR1A	18.0348	0.951213	1.0581	0.898984	0.368661	0.999989
29957	SLC25A24	59.4252	0.568376	0.632265	0.898952	0.368678	0.999989
1259	CNGA1	3.64039	1.63057	1.81512	0.898322	0.369014	0.999989
135154	SDHAF4	4.12142	-1.44932	1.61352	-0.898235	0.369061	0.999989
1869	E2F1	2.75213	-1.77417	1.97571	-0.89799	0.369191	0.999989
80313	LRRC27	1.30004	2.85674	3.18171	0.897863	0.369259	0.999989
285440	CYP4V2	15.582	-0.937671	1.04478	-0.897483	0.369461	0.999989
79585	CORO7	2.54095	1.91516	2.13395	0.897472	0.369467	0.999989
7332	UBE2L3	57.8551	0.599466	0.668087	0.897287	0.369566	0.999989
54881	TEX10	7.47587	1.16372	1.29716	0.897134	0.369647	0.999989
8289	ARID1A	66.0068	-0.568073	0.633215	-0.897125	0.369652	0.999989
4534	MTM1	19.1596	-0.851962	0.949674	-0.89711	0.36966	0.999989
10910	SUGT1	17.3929	0.888528	0.990831	0.896751	0.369852	0.999989
10972	TMED10	217.617	0.42164	0.47026	0.896611	0.369927	0.999989
100132352	FRG1HP	6.45934	1.29153	1.44059	0.896526	0.369972	0.999989
140685	ZBTB46	4.5213	-1.49207	1.66439	-0.896469	0.370002	0.999989
[truncated: 12,186 more rows]

## Sheet: df.set3.fHIEs.2.32
EntrezID	gene_name	baseMean	log2FoldChange	lfcSE	stat	pvalue	padj
6453	ITSN1	513.026	-2.13684	0.383153	-5.577	2.44696e-08	0.000468788
128966597	MALL	20.2626	-6.63619	1.32037	-5.026	5.00823e-07	0.00479738
128966597		20.2626	-6.63619	1.32037	-5.026	5.00823e-07	0.00479738
8924	HERC2	378.341	-1.35263	0.323012	-4.18755	2.81986e-05	0.180076
729873	TBC1D3L	10.1134	-7.06632	1.82443	-3.87316	0.000107435	0.495949
729873	TBC1D3	10.1134	-7.06632	1.82443	-3.87316	0.000107435	0.495949
145567	TTC7B	20.4895	3.36483	0.879114	3.82753	0.000129436	0.495949
133746	JMY	87.7169	1.72491	0.489024	3.52725	0.000419904	0.999981
1659	DHX8	250.337	1.13641	0.331765	3.42534	0.000614023	0.999981
7486	WRN	146.862	-1.28506	0.3824	-3.36051	0.000777997	0.999981
23503	ZFYVE26	147.178	-1.44137	0.442738	-3.25557	0.00113164	0.999981
23102	TBC1D2B	94.9582	1.43943	0.442997	3.24929	0.00115692	0.999981
54536	EXOC6	193.34	1.69231	0.523039	3.23553	0.00121416	0.999981
9196	KCNAB3	9.12698	-5.35317	1.78413	-3.00044	0.00269591	0.999981
9444	QKI	28.5484	-2.19307	0.735224	-2.98287	0.00285562	0.999981
91543	RSAD2	10.6409	5.05283	1.69453	2.98184	0.00286519	0.999981
26056	RAB11FIP5	134.818	1.28709	0.441654	2.91426	0.00356534	0.999981
26018	LRIG1	182.008	-1.02289	0.354579	-2.8848	0.0039166	0.999981
100529241	HSPE1-MOB4	10.7756	4.34146	1.50778	2.87937	0.00398465	0.999981
649159	LINC00273	556.113	0.883343	0.310033	2.84919	0.00438301	0.999981
8495	PPFIBP2	96.5859	-1.27118	0.451411	-2.81602	0.0048622	0.999981
4311	MME	132.686	1.17306	0.418035	2.80612	0.00501424	0.999981
727800	RNF208	5.69456	5.67404	2.04855	2.76979	0.0056092	0.999981
26260	FBXO25	84.1361	1.38717	0.504674	2.74864	0.00598431	0.999981
10905	MAN1A2	419.394	-0.810375	0.295932	-2.73839	0.00617415	0.999981
10947	AP3M2	43.0268	-1.66978	0.610511	-2.73506	0.00623688	0.999981
55841	WWC3	48.0602	1.63213	0.597867	2.72993	0.00633486	0.999981
100529063	BCL2L2-PABPN1	23.3171	2.3013	0.847489	2.71543	0.00661889	0.999981
55636	CHD7	290.19	-0.847127	0.314714	-2.69174	0.00710808	0.999981
8447	DOC2B	19.2597	2.53373	0.942326	2.6888	0.00717086	0.999981
25894	PLEKHG4	21.7928	-2.5132	0.941027	-2.6707	0.00756939	0.999981
85459	CEP295	150.463	-1.06123	0.398131	-2.66552	0.00768682	0.999981
57538	ALPK3	49.9634	1.58226	0.594827	2.66003	0.00781331	0.999981
8460	TPST1	11.9985	2.82469	1.08641	2.60003	0.0093216	0.999981
3248	HPGD	307.331	0.880464	0.344343	2.55693	0.0105599	0.999981
27445	PCLO	50.0764	-1.52997	0.599174	-2.55347	0.0106655	0.999981
4621	MYH3	4.83113	-4.84553	1.90861	-2.53877	0.0111244	0.999981
7582	ZNF33B	94.6079	-1.32257	0.521084	-2.5381	0.0111455	0.999981
79838	TMC5	978.675	0.677869	0.267084	2.53804	0.0111476	0.999981
23348	DOCK9	301.757	0.783925	0.309642	2.53172	0.0113505	0.999981
781	CACNA2D1	41.161	1.60909	0.636207	2.52918	0.0114328	0.999981
8312	AXIN1	118.736	-1.09191	0.435289	-2.50848	0.0121254	0.999981
80003	PCNX2	73.4356	1.34118	0.538588	2.49017	0.0127681	0.999981
90233	ZNF551	33.2239	-1.71313	0.68872	-2.48741	0.0128675	0.999981
7128	TNFAIP3	129.624	0.98869	0.40174	2.46102	0.0138543	0.999981
6358	CCL14	7.70897	3.79205	1.54167	2.4597	0.0139055	0.999981
57572	DOCK6	195.753	1.1552	0.471606	2.44951	0.014305	0.999981
9905	SGSM2	49.2938	-1.3715	0.560574	-2.44659	0.0144214	0.999981
9304	SNORD22	14.9148	-2.69409	1.10608	-2.43571	0.0148625	0.999981
201294	UNC13D	159.733	1.10428	0.457024	2.41623	0.0156819	0.999981
120766138	SNRPA1-DT	4.59608	5.39936	2.23843	2.41212	0.01586	0.999981
23564	DDAH2	32.2483	1.68972	0.701391	2.4091	0.0159919	0.999981
693153	MIR568	4.26047	5.2533	2.21348	2.37332	0.0176291	0.999981
83786	FRMD8	489.026	-0.688099	0.290019	-2.3726	0.0176633	0.999981
146857	SLFN13	11.3598	2.73833	1.15693	2.36689	0.017938	0.999981
388630	TRABD2B	8.75457	4.15961	1.76069	2.3625	0.0181524	0.999981
653082	ZDHHC11B	83.8638	-1.25078	0.531234	-2.35449	0.0185481	0.999981
23426	GRIP1	8.60402	-3.1796	1.3553	-2.34605	0.0189736	0.999981
860	RUNX2	95.7562	-1.05864	0.451631	-2.34403	0.0190767	0.999981
5364	PLXNB1	265.438	-0.737996	0.315681	-2.33779	0.0193982	0.999981
8829	NRP1	124.225	-0.967667	0.414083	-2.33689	0.0194447	0.999981
6533	SLC6A6	219.68	-0.838104	0.358677	-2.33665	0.0194572	0.999981
2055	CLN8	37.4612	-1.45201	0.622917	-2.33098	0.0197545	0.999981
54972	TMEM132A	25.4076	-1.89884	0.815991	-2.32704	0.0199632	0.999981
528	ATP6V1C1	352.591	0.712449	0.308941	2.3061	0.0211048	0.999981
7267	TTC3	545.103	-0.636554	0.276631	-2.3011	0.021386	0.999981
152485	ZNF827	140.794	-0.862056	0.374819	-2.29993	0.0214524	0.999981
5019	OXCT1	45.8636	-1.61949	0.704478	-2.29885	0.0215133	0.999981
1606	DGKA	249.694	0.743615	0.323831	2.29631	0.0216584	0.999981
124900372	MMP25-AS1	14.5146	-2.24464	0.979352	-2.29196	0.0219077	0.999981
55102	ATG2B	143.192	0.870684	0.380129	2.2905	0.0219924	0.999981
100526832	KLHL23	7.9095	-3.7771	1.65512	-2.28206	0.0224857	0.999981
7372	UMPS	137.102	-0.88152	0.38706	-2.27747	0.0227579	0.999981
6376	CX3CL1	16.5156	2.28338	1.0057	2.27045	0.0231802	0.999981
254102	EHBP1L1	195.764	0.818003	0.360422	2.26957	0.0232335	0.999981
100533105	C8orf44-SGK3	5.20441	4.31108	1.90081	2.26803	0.0233274	0.999981
10160	FARP1	194.211	-0.806567	0.355684	-2.26765	0.0233504	0.999981
7576	ZNF28	59.5183	-1.26825	0.559761	-2.2657	0.02347	0.999981
374920	ZSWIM9	16.4011	-2.23477	0.990403	-2.25642	0.0240443	0.999981
55127	HEATR1	309.447	-0.725272	0.32274	-2.24724	0.0246248	0.999981
23460	ABCA6	4.79732	4.68716	2.09872	2.23334	0.0255265	0.999981
9909	DENND4B	61.6958	1.17877	0.530497	2.22202	0.026282	0.999981
7058	THBS2	51.983	-1.31163	0.591811	-2.21631	0.0266705	0.999981
63929	XPNPEP3	111.265	-1.0332	0.466797	-2.21338	0.0268717	0.999981
84172	POLR1B	190.661	-0.768685	0.347964	-2.20909	0.0271682	0.999981
23096	IQSEC2	73.6374	-1.06393	0.481833	-2.20809	0.0272381	0.999981
6483	ST3GAL2	34.6592	-1.47884	0.671098	-2.20361	0.027552	0.999981
100288413	ERVMER34-1	8.6607	-2.76099	1.25437	-2.2011	0.0277289	0.999981
63891	RNF123	93.0286	1.0593	0.483101	2.19271	0.0283281	0.999981
4591	TRIM37	123.318	-0.876019	0.400026	-2.1899	0.0285312	0.999981
4440	MSI1	47.8916	-1.213	0.556797	-2.17853	0.0293668	0.999981
55035	NOL8	79.5228	-0.994899	0.458474	-2.17003	0.0300049	0.999981
582	BBS1	45.9522	-1.24828	0.576096	-2.16679	0.0302511	0.999981
9530	BAG4	162.869	-0.792469	0.365928	-2.16564	0.0303388	0.999981
4193	MDM2	814.359	-0.585193	0.270832	-2.16073	0.0307165	0.999981
653820	FAM72B	10.4576	2.78573	1.29108	2.15767	0.0309532	0.999981
284801	MIR663AHG	4092.56	0.529291	0.246126	2.15049	0.0315166	0.999981
114880	OSBPL6	4.59211	5.01859	2.33966	2.14501	0.0319524	0.999981
54953	ODR4	175.241	0.918064	0.431239	2.1289	0.0332625	0.999981
7543	ZFX	209.415	0.765286	0.360231	2.12443	0.0336341	0.999981
644844	PHGR1	956.819	0.60473	0.284898	2.12262	0.0337855	0.999981
2549	GAB1	175.205	0.775762	0.365827	2.12057	0.0339579	0.999981
27327	TNRC6A	201.676	-0.822801	0.388037	-2.12042	0.0339706	0.999981
54431	DNAJC10	663.053	-0.566133	0.267	-2.12035	0.0339766	0.999981
2033	EP300	744.476	-0.587485	0.277296	-2.11862	0.0341228	0.999981
51203	NUSAP1	215.563	-0.833914	0.393677	-2.11827	0.0341521	0.999981
10036	CHAF1A	110.855	0.97843	0.462128	2.11723	0.0342404	0.999981
65065	NBEAL1	643.689	0.603694	0.286068	2.11031	0.0348313	0.999981
252983	STXBP4	36.6237	1.46063	0.695263	2.10083	0.0356562	0.999981
2653	GCSH	110.464	-0.86119	0.409973	-2.1006	0.0356759	0.999981
9828	ARHGEF17	27.8287	1.78049	0.850761	2.09282	0.0363651	0.999981
219285	SAMD9L	361.135	0.68019	0.327327	2.07801	0.0377082	0.999981
63874	ABHD4	98.2777	0.930001	0.447742	2.07709	0.037793	0.999981
55640	FLVCR2	35.9686	1.38715	0.668737	2.07428	0.0380532	0.999981
64359	NXN	57.6682	-1.08924	0.525815	-2.07153	0.0383096	0.999981
55215	FANCI	190.917	-0.901073	0.435751	-2.06786	0.0386528	0.999981
80227	PAAF1	30.5103	-1.48065	0.716452	-2.06665	0.0387673	0.999981
8618	CADPS	89.1908	-0.993306	0.481169	-2.06436	0.0389834	0.999981
653645	TBC1D3P1-DHX40P1	3.34574	4.90476	2.3792	2.06152	0.0392537	0.999981
4524	MTHFR	104.864	0.885933	0.430471	2.05806	0.0395846	0.999981
55670	PEX26	218.724	0.767108	0.372761	2.05791	0.0395991	0.999981
9537	TP53I11	100.535	-0.869807	0.423511	-2.0538	0.0399948	0.999981
8411	EEA1	314.953	0.638062	0.311111	2.05092	0.0402752	0.999981
84321	THOC3	117.678	-0.914001	0.44609	-2.04892	0.0404702	0.999981
3897	L1CAM	4.2297	-3.79177	1.85307	-2.04621	0.0407355	0.999981
1850	DUSP8	85.8035	0.998787	0.488239	2.04569	0.0407865	0.999981
100132247	NPIPB5	313.242	-0.683452	0.334714	-2.0419	0.0411617	0.999981
4133	MAP2	2.52269	-5.05276	2.47561	-2.04102	0.0412493	0.999981
3709	ITPR2	146.343	-0.757324	0.371921	-2.03625	0.0417251	0.999981
79902	NUP85	82.3517	-0.958505	0.471377	-2.03342	0.0420105	0.999981
56886	UGGT1	565.231	-0.590808	0.290706	-2.03232	0.0421214	0.999981
84865	CCDC142	9.60513	2.40255	1.18237	2.03198	0.0421559	0.999981
129880	BBS5	29.5752	-1.39304	0.68708	-2.02748	0.0426138	0.999981
57210	SLC45A4	112.172	0.915622	0.451713	2.027	0.0426624	0.999981
10927	SPIN1	317.52	0.656724	0.325636	2.01674	0.0437227	0.999981
57405	SPC25	40.2719	-1.31699	0.653111	-2.01649	0.0437489	0.999981
57180	ACTR3B	39.3401	-1.26188	0.625911	-2.01607	0.0437923	0.999981
9765	ZFYVE16	268.05	0.676143	0.335715	2.01404	0.0440052	0.999981
55786	ZNF415	6.27133	-3.02782	1.50658	-2.00973	0.0444602	0.999981
85015	USP45	108.727	-0.834765	0.41544	-2.00935	0.0445001	0.999981
1719	DHFR	295.884	-0.732143	0.364858	-2.00665	0.0447868	0.999981
5213	PFKM	98.5239	-0.868547	0.433627	-2.00298	0.0451793	0.999981
10948	STARD3	66.8856	1.04723	0.523259	2.00136	0.0453539	0.999981
220869	ZNG1E	93.4013	-1.10669	0.553351	-1.99998	0.0455028	0.999981
8438	RAD54L	20.5618	-1.60042	0.804531	-1.98926	0.046673	0.999981
85439	STON2	145.886	-1.07364	0.540021	-1.98814	0.0467965	0.999981
158427	TSTD2	50.535	1.10114	0.554371	1.98629	0.0470014	0.999981
80856	LNPK	177.154	0.870193	0.438572	1.98415	0.0472392	0.999981
80824	DUSP16	241.092	0.694585	0.350536	1.9815	0.0475358	0.999981
6542	SLC7A2	18.5856	-1.99973	1.01118	-1.97762	0.0479712	0.999981
3425	IDUA	22.6607	-1.93588	0.980841	-1.97369	0.0484166	0.999981
3292	HSD17B1	6.09282	3.49586	1.7719	1.97294	0.0485027	0.999981
9672	SDC3	40.8012	-1.2351	0.626467	-1.97153	0.048663	0.999981
23468	CBX5	642.845	-0.528926	0.2689	-1.967	0.0491833	0.999981
26130	GAPVD1	394.224	0.600338	0.30575	1.9635	0.0495885	0.999981
55924	INKA2	9.35265	-2.6426	1.34662	-1.9624	0.0497164	0.999981
8542	APOL1	274.991	0.616206	0.314574	1.95886	0.0501295	0.999981
83877	TM2D2	116.061	0.880504	0.449575	1.95853	0.0501684	0.999981
3156	HMGCR	713.638	0.542792	0.27758	1.95544	0.0505306	0.999981
4481	MSR1	2.4635	-4.87999	2.49608	-1.95506	0.0505759	0.999981
55719	SLF2	148.686	-0.806202	0.412793	-1.95304	0.0508146	0.999981
2903	GRIN2A	5.99478	3.30486	1.69242	1.95275	0.0508497	0.999981
9331	B4GALT6	105.979	-0.865748	0.444002	-1.94987	0.0511913	0.999981
11276	SYNRG	172.985	-0.711524	0.364937	-1.94971	0.0512102	0.999981
100302652	ASB3	19.7293	1.6568	0.85118	1.94648	0.0515977	0.999981
57122	NUP107	155.483	-0.714773	0.367755	-1.94361	0.051942	0.999981
9265	CYTH3	202.048	0.693069	0.357385	1.93928	0.0524675	0.999981
25885	POLR1A	265.259	0.738216	0.380725	1.93897	0.0525046	0.999981
6793	STK10	88.2921	1.00911	0.521266	1.93589	0.0528815	0.999981
4763	NF1	739.305	0.665212	0.343974	1.9339	0.0531249	0.999981
57205	ATP10D	23.3762	1.48555	0.768235	1.93371	0.0531484	0.999981
285761	DCBLD1	53.8093	-1.16964	0.605097	-1.93298	0.0532393	0.999981
255252	LRRC57	109.021	-0.795227	0.411502	-1.9325	0.0532979	0.999981
79829	NAA40	85.7651	-1.28377	0.664596	-1.93166	0.0534015	0.999981
5793	PTPRG	53.1954	-1.13232	0.587686	-1.92674	0.0540121	0.999981
200424	TET3	219.018	0.846488	0.439364	1.92662	0.054027	0.999981
25989	ULK3	75.4387	-0.911629	0.473434	-1.92557	0.0541582	0.999981
169792	GLIS3	166.876	-0.705447	0.367036	-1.92201	0.0546045	0.999981
200845	KCTD6	28.0962	-1.40231	0.729651	-1.9219	0.0546188	0.999981
100134938	UPK3BL1	3.54142	5.0273	2.61935	1.9193	0.054947	0.999981
2182	ACSL4	121.42	0.770781	0.401927	1.91772	0.055147	0.999981
1374	CPT1A	337.13	-0.729586	0.381976	-1.91003	0.0561292	0.999981
57510	XPO5	188.456	0.670492	0.351392	1.9081	0.0563781	0.999981
23518	R3HDM1	181.302	-0.688245	0.360976	-1.90662	0.0565695	0.999981
54848	ARHGEF38	46.7704	-1.11473	0.585988	-1.90231	0.0571309	0.999981
5874	RAB27B	645.465	0.532772	0.280191	1.90146	0.0572421	0.999981
5918	RARRES1	39.4417	1.22131	0.642314	1.90142	0.0572472	0.999981
55726	INTS13	121.177	-0.780036	0.410371	-1.9008	0.0573276	0.999981
6837	MED22	50.883	1.05947	0.557498	1.90041	0.0573795	0.999981
4091	SMAD6	41.0804	-1.21928	0.641644	-1.90024	0.0574021	0.999981
7148	TNXB	10.0248	-2.90938	1.53114	-1.90014	0.0574143	0.999981
441272	SPDYE3	5.46903	-3.305	1.74262	-1.89657	0.0578853	0.999981
57459	GATAD2B	285.845	0.891216	0.469968	1.89633	0.0579158	0.999981
83732	RIOK1	75.2674	-0.95141	0.503127	-1.89099	0.0586253	0.999981
25970	SH2B1	74.5388	-0.914477	0.486077	-1.88134	0.0599255	0.999981
10985	GCN1	552.454	-0.593039	0.315973	-1.87686	0.0605368	0.999981
27115	PDE7B	5.78597	3.44545	1.83872	1.87383	0.060954	0.999981
57787	MARK4	74.0631	0.962975	0.515103	1.86948	0.061556	0.999981
55421	NCBP3	155.435	-0.711712	0.380735	-1.86931	0.06158	0.999981
10232	MSLN	82.9496	0.855461	0.458002	1.86781	0.0617888	0.999981
1122	CHML	311.332	0.57673	0.308893	1.86709	0.0618895	0.999981
7161	TP73	11.4182	-2.09425	1.12256	-1.8656	0.0620971	0.999981
2827	GPR3	8.91991	-2.50163	1.34145	-1.86487	0.0621999	0.999981
23014	FBXO21	221.915	0.647881	0.347646	1.86363	0.0623743	0.999981
5251	PHEX	9.2175	-2.24633	1.20565	-1.86318	0.0624371	0.999981
8942	KYNU	23.2099	1.44107	0.77355	1.86293	0.062472	0.999981
4040	LRP6	314.774	-0.562065	0.302594	-1.85749	0.0632416	0.999981
51548	SIRT6	72.4458	0.947723	0.5121	1.85066	0.0642187	0.999981
6262	RYR2	3.7197	4.57151	2.47404	1.8478	0.0646319	0.999981
10059	DNM1L	336.155	0.57096	0.30913	1.84699	0.0647486	0.999981
8028	MLLT10	96.5924	-0.802929	0.434886	-1.8463	0.0648489	0.999981
29105	CFAP20	62.6917	0.941514	0.510218	1.84532	0.0649914	0.999981
284129	SLC26A11	19.4407	-1.69305	0.917788	-1.84471	0.0650798	0.999981
84340	GFM2	181.209	-0.691872	0.37517	-1.84416	0.0651605	0.999981
6861	SYT5	4.94954	-3.26331	1.77029	-1.84338	0.0652741	0.999981
22992	KDM2A	321.153	-0.595709	0.323439	-1.8418	0.0655043	0.999981
740	MRPL49	96.1205	-0.788012	0.428449	-1.83922	0.0658829	0.999981
100500862	MIR3648-1	130.445	0.755536	0.411845	1.83452	0.0665774	0.999981
103504731	MIR3648-2	130.445	0.755536	0.411845	1.83452	0.0665774	0.999981
64328	XPO4	258.135	-0.733697	0.399949	-1.83448	0.0665835	0.999981
6905	TBCE	87.0014	-0.812837	0.443356	-1.83337	0.0667472	0.999981
5358	PLS3	456.642	0.594341	0.325522	1.82581	0.067879	0.999981
55900	ZNF302	66.3548	-0.969973	0.531464	-1.8251	0.0679865	0.999981
6330	SCN4B	8.61036	2.32362	1.27526	1.82208	0.0684424	0.999981
79706	PRKRIP1	11.2104	-2.24092	1.23253	-1.81814	0.0690424	0.999981
1802	DPH2	44.275	-1.11752	0.614809	-1.81767	0.0691147	0.999981
445329	SULT1A4	41.6111	-1.58267	0.870905	-1.81727	0.0691761	0.999981
57458	TMCC3	80.2174	0.821329	0.45225	1.8161	0.0693556	0.999981
728294	D2HGDH	19.3754	1.59666	0.879174	1.81609	0.0693561	0.999981
9470	EIF4E2	359.612	-0.539986	0.297345	-1.81602	0.0693665	0.999981
401398	POT1-AS1	9.30233	2.20519	1.21499	1.81499	0.0695253	0.999981
8720	MBTPS1	352.247	-0.577958	0.318503	-1.81461	0.0695842	0.999981
348654	GEN1	111.318	-0.929982	0.512859	-1.81333	0.0697812	0.999981
7107	GPR137B	33.8161	-1.20812	0.667239	-1.81062	0.0701997	0.999981
26092	TOR1AIP1	144.752	-0.741647	0.409683	-1.8103	0.0702499	0.999981
51433	ANAPC5	234.211	-0.653781	0.361516	-1.80844	0.0705381	0.999981
140803	TRPM6	5.73637	2.95532	1.63535	1.80714	0.07074	0.999981
9924	PAN2	43.9041	-1.07271	0.594089	-1.80564	0.0709743	0.999981
5303	PIN4	49.4761	-1.05458	0.5841	-1.80547	0.0710009	0.999981
162967	ZNF320	40.8046	1.14394	0.634369	1.80327	0.0713453	0.999981
8490	RGS5	18.6747	-4.36462	2.42069	-1.80305	0.071381	0.999981
170958	ZNF525	48.8628	1.08215	0.600323	1.80262	0.0714487	0.999981
1665	DHX15	773.145	-0.483216	0.268152	-1.80202	0.0715424	0.999981
393	ARHGAP4	4.58096	-3.33279	1.85612	-1.79557	0.0725627	0.999981
4171	MCM2	103.046	-0.858032	0.477971	-1.79515	0.0726292	0.999981
9204	ZMYM6	108.246	-0.881306	0.490952	-1.7951	0.0726384	0.999981
9055	PRC1	189.424	-0.766262	0.426978	-1.79462	0.0727147	0.999981
493869	GPX8	79.3531	-0.9131	0.509617	-1.79174	0.0731752	0.999981
9670	IPO13	32.8476	-1.39925	0.782108	-1.78907	0.0736032	0.999981
109	ADCY3	68.6235	-1.07408	0.600387	-1.78897	0.0736197	0.999981
90416	CCDC32	45.8169	-1.1244	0.628729	-1.78837	0.0737159	0.999981
1965	EIF2S1	527.348	-0.541203	0.302747	-1.78764	0.0738341	0.999981
8175	SF3A2	163.192	-0.660964	0.369779	-1.78746	0.0738633	0.999981
8972	MGAM	98.9336	0.860608	0.481478	1.78743	0.0738682	0.999981
202052	DNAJC18	6.71663	-2.56566	1.43612	-1.78653	0.0740138	0.999981
30851	TAX1BP3	208.79	0.60887	0.340842	1.78637	0.0740388	0.999981
54877	ZCCHC2	132.76	0.721739	0.404189	1.78565	0.0741567	0.999981
3824	KLRD1	8.34603	-2.85446	1.59912	-1.78502	0.0742576	0.999981
79729	SH3D21	128.021	0.74864	0.420006	1.78245	0.0746759	0.999981
7072	TIA1	180.918	0.650627	0.365969	1.77782	0.0754336	0.999981
200312	RNF215	8.15676	2.36324	1.32995	1.77693	0.0755793	0.999981
283987	HID1	163.53	-0.646462	0.363813	-1.77691	0.075583	0.999981
84216	TMEM117	51.5943	1.00628	0.56666	1.7758	0.0757656	0.999981
23358	USP24	399.245	0.528299	0.2976	1.7752	0.075865	0.999981
5129	CDK18	94.7182	0.815677	0.459958	1.77337	0.0761669	0.999981
1787	TRDMT1	23.8599	1.50993	0.852082	1.77205	0.0763858	0.999981
10686	CLDN16	4.4521	-3.1227	1.76381	-1.77042	0.0766568	0.999981
23595	ORC3	101.354	-0.761594	0.430922	-1.76736	0.0771676	0.999981
23030	KDM4B	112.091	0.838104	0.474267	1.76716	0.0772018	0.999981
27351	DESI1	183.928	-0.620474	0.351257	-1.76644	0.0773228	0.999981
64431	ACTR6	87.8101	-0.863282	0.488757	-1.76628	0.0773487	0.999981
3070	HELLS	333.804	-0.788518	0.446686	-1.76526	0.0775199	0.999981
3694	ITGB6	416.007	0.561226	0.31813	1.76414	0.0777086	0.999981
2564	GABRE	40.4575	1.16384	0.661094	1.76048	0.0783267	0.999981
101059953	NPIPA8	2.65806	4.55155	2.59035	1.75712	0.0788972	0.999981
80274	SCUBE1	3.32349	4.16337	2.36943	1.75712	0.0788977	0.999981
79759	ZNF668	20.9826	1.5117	0.860352	1.75708	0.0789048	0.999981
119504	ANAPC16	190.758	0.664918	0.378737	1.75562	0.0791536	0.999981
55304	SPTLC3	53.351	1.22432	0.69768	1.75484	0.0792865	0.999981
414060	TBC1D3C	3.0355	4.80584	2.7395	1.75428	0.079383	0.999981
105371264	LINC03064	5.57587	3.16586	1.80474	1.7542	0.079397	0.999981
143684	FAM76B	88.8576	-0.789583	0.450138	-1.75409	0.0794148	0.999981
84187	TMEM164	219.575	0.610289	0.348108	1.75316	0.079575	0.999981
79723	SUV39H2	49.4476	-0.991174	0.565399	-1.75305	0.079593	0.999981
101927377		10.0119	2.03246	1.1596	1.75273	0.0796486	0.999981
80018	NAA25	299.822	-0.61394	0.350539	-1.75142	0.079874	0.999981
23252	OTUD3	106.884	-0.98959	0.566086	-1.74813	0.0804421	0.999981
1760	DMPK	23.6068	-1.33894	0.766311	-1.74725	0.0805941	0.999981
5091	PC	18.6807	1.52959	0.875918	1.74627	0.0807642	0.999981
57594	HOMEZ	46.5929	1.05454	0.603973	1.74601	0.08081	0.999981
990	CDC6	192.627	-0.788211	0.451453	-1.74594	0.0808207	0.999981
57465	TBC1D24	45.1016	1.03974	0.596183	1.744	0.0811599	0.999981
389384	BNIP5	49.3145	0.96964	0.556115	1.7436	0.0812293	0.999981
402569	KPNA7	4.3176	-3.63511	2.0855	-1.74304	0.081326	0.999981
51028	VPS36	109.676	0.796831	0.457674	1.74105	0.0816753	0.999981
9738	CCP110	101.534	-0.764858	0.440071	-1.73803	0.0822051	0.999981
393046	OR2A5	2.45312	4.26567	2.45553	1.73717	0.0823579	0.999981
64283	ARHGEF28	89.5898	0.767221	0.442003	1.73578	0.0826022	0.999981
55031	USP47	413.284	-0.530667	0.306354	-1.7322	0.0832372	0.999981
217	ALDH2	950.658	0.463215	0.267417	1.73218	0.0832412	0.999981
55748	CNDP2	321.383	0.523973	0.302497	1.73216	0.0832447	0.999981
89970	RSPRY1	174.632	0.712051	0.411941	1.72853	0.0838937	0.999981
54517	PUS7	148.799	-0.638075	0.369195	-1.72829	0.083937	0.999981
5266	PI3	63.0809	1.12878	0.653276	1.72787	0.0840111	0.999981
3672	ITGA1	40.2151	-1.14422	0.663176	-1.72537	0.0844608	0.999981
8563	THOC5	75.0216	-0.883638	0.512499	-1.72418	0.0846759	0.999981
79411	GLB1L	15.4021	-1.62015	0.940526	-1.7226	0.0849611	0.999981
59271	EVA1C	7.22393	-2.42528	1.4081	-1.72237	0.085002	0.999981
64412	GZF1	40.2519	-1.08006	0.627604	-1.72093	0.0852641	0.999981
57480	PLEKHG1	297.247	0.533252	0.309944	1.72048	0.0853451	0.999981
5985	RFC5	93.0845	-0.766872	0.445808	-1.72018	0.0853989	0.999981
404734	ANKHD1-EIF4EBP3	192.853	-0.716544	0.417069	-1.71805	0.0857882	0.999981
5747	PTK2	436.367	-0.501766	0.29207	-1.71796	0.0858034	0.999981
55138	FAM90A1	2.39628	-4.79329	2.79015	-1.71793	0.0858087	0.999981
9677	PPIP5K1	172.38	0.719266	0.418692	1.71789	0.0858169	0.999981
55577	NAGK	33.6448	1.15673	0.673757	1.71684	0.0860088	0.999981
10940	POP1	69.6369	-0.931009	0.542541	-1.71602	0.0861591	0.999981
9429	ABCG2	442.734	0.514572	0.299998	1.71525	0.0862991	0.999981
64777	RMND5B	49.5493	-0.947649	0.552716	-1.71453	0.0864312	0.999981
54832	VPS13C	752.606	-0.514757	0.300249	-1.71443	0.0864489	0.999981
23091	ZC3H13	350.017	-0.543529	0.317436	-1.71224	0.0868517	0.999981
10172	ZNF256	12.8529	-1.79089	1.04818	-1.70858	0.0875291	0.999981
3570	IL6R	42.0401	1.07983	0.632041	1.70849	0.0875463	0.999981
55037	PTCD3	190.659	-0.605125	0.354369	-1.70761	0.0877082	0.999981
10675	CSPG5	7.74641	-2.29972	1.34786	-1.70619	0.0879719	0.999981
138050	HGSNAT	114.272	-0.762162	0.446829	-1.70571	0.0880616	0.999981
3151	HMGN2	400.302	-0.527798	0.30944	-1.70566	0.0880715	0.999981
57475	PLEKHH1	125.401	0.687001	0.403246	1.70368	0.0884413	0.999981
80142	PTGES2	76.8792	0.810191	0.475613	1.70347	0.0884808	0.999981
5708	PSMD2	510.469	-0.495971	0.291217	-1.70309	0.0885504	0.999981
55023	PHIP	532.775	-0.5658	0.332332	-1.70252	0.0886587	0.999981
2580	GAK	286.452	-0.535318	0.314464	-1.70232	0.0886955	0.999981
6575	SLC20A2	336.834	0.508261	0.298599	1.70215	0.0887274	0.999981
9742	IFT140	31.5712	-1.16751	0.685942	-1.70206	0.0887447	0.999981
285074	ANAPC1P2	26.3254	-1.59148	0.935874	-1.70053	0.0890307	0.999981
23051	ZHX3	121.814	0.713472	0.419905	1.69913	0.0892953	0.999981
23178	PASK	36.1344	-1.27271	0.749239	-1.69867	0.0893815	0.999981
64858	DCLRE1B	43.2591	-1.16638	0.686969	-1.69786	0.0895337	0.999981
1041	CDSN	5.59736	-3.13033	1.84385	-1.69772	0.0895606	0.999981
23214	XPO6	248.519	-0.630205	0.371265	-1.69745	0.089611	0.999981
27122	DKK3	3.43133	-3.59652	2.11974	-1.69668	0.0897581	0.999981
8879	SGPL1	422.29	0.492263	0.290142	1.69662	0.0897677	0.999981
100534599	ISY1-RAB43	44.6503	-1.11995	0.660574	-1.69542	0.0899965	0.999981
199704	ZNF585A	32.9545	1.30198	0.768228	1.69478	0.0901163	0.999981
57711	ZNF529	31.3613	-1.14552	0.676864	-1.6924	0.0905701	0.999981
7957	EPM2A	14.3893	-1.75615	1.03882	-1.69052	0.0909277	0.999981
5218	CDK14	2.81826	-4.27002	2.52848	-1.68877	0.0912633	0.999981
55048	VPS37C	63.0251	0.85485	0.506327	1.68834	0.0913469	0.999981
58986	PGAP6	273.395	-0.579462	0.343782	-1.68555	0.0918822	0.999981
5591	PRKDC	1312.3	-0.620133	0.367942	-1.68541	0.0919098	0.999981
84073	MYCBPAP	3.2629	-4.24799	2.52162	-1.68463	0.0920605	0.999981
349565	NMNAT3	132.696	-0.685277	0.407289	-1.68253	0.0924659	0.999981
9181	ARHGEF2	119.732	0.699416	0.415838	1.68194	0.0925799	0.999981
3627	CXCL10	2.48776	4.51609	2.69459	1.67598	0.0937418	0.999981
106144608	CCDC26	12.4388	1.79646	1.072	1.6758	0.0937765	0.999981
4299	AFF1	462.496	-0.502232	0.299697	-1.6758	0.0937777	0.999981
7702	ZNF143	109.003	0.727716	0.4343	1.67561	0.0938153	0.999981
4520	MTF1	239.777	-0.705764	0.421419	-1.67473	0.0939868	0.999981
2315	MLANA	7.46292	-2.41924	1.4491	-1.66948	0.0950231	0.999981
9897	WASHC5	264.889	0.556318	0.334152	1.66487	0.0959394	0.999981
105377633	USP34-DT	2.51091	4.45554	2.67629	1.66482	0.095949	0.999981
51454	GULP1	134.398	0.709312	0.426233	1.66414	0.0960845	0.999981
672	BRCA1	122.421	-0.808989	0.48667	-1.66229	0.0964537	0.999981
103352539	LINC01410	2.7249	4.4565	2.68222	1.6615	0.0966133	0.999981
57140	RNPEPL1	132.324	0.699483	0.421131	1.66096	0.0967211	0.999981
23371	TNS2	22.3965	-1.63364	0.983933	-1.66032	0.0968502	0.999981
22856	CHSY1	75.4538	-0.797234	0.480376	-1.6596	0.096994	0.999981
5930	RBBP6	348.329	-0.529354	0.319053	-1.65914	0.0970877	0.999981
759	CA1	3.2693	-3.38042	2.03791	-1.65877	0.0971627	0.999981
80071	CCDC15	21.8006	-1.30873	0.789049	-1.65861	0.0971943	0.999981
23607	CD2AP	1417.2	-0.434153	0.261911	-1.65763	0.0973919	0.999981
4122	MAN2A2	60.0741	0.893225	0.53902	1.65713	0.0974937	0.999981
79939	SLC35E1	211.291	0.57291	0.345891	1.65633	0.0976547	0.999981
57130	ATP13A1	189.101	-0.68776	0.415608	-1.65483	0.0979586	0.999981
25827	FBXL2	42.5638	0.985352	0.596139	1.65289	0.0983529	0.999981
23112	TNRC6B	535.84	-0.459931	0.278311	-1.65258	0.0984163	0.999981
3383	ICAM1	148.426	0.751777	0.455298	1.65117	0.0987029	0.999981
54623	PAF1	144.751	0.779196	0.472629	1.64864	0.099221	0.999981
8926	SNURF	38.4424	-1.18783	0.720926	-1.64765	0.0994247	0.999981
9837	GINS1	135.33	-0.838652	0.509317	-1.64662	0.0996365	0.999981
80000	GREB1L	111.756	0.738553	0.448795	1.64564	0.0998388	0.999981
163227	ZNF100	50.9982	-0.994751	0.604947	-1.64436	0.100102	0.999981
2817	GPC1	205.382	0.553832	0.336813	1.64433	0.100108	0.999981
54509	RHOF	606.705	0.460902	0.2804	1.64373	0.100231	0.999981
51760	SYT17	18.3738	1.50136	0.914235	1.6422	0.100548	0.999981
25758	KIAA1549L	49.4021	0.9494	0.578401	1.64142	0.10071	0.999981
6508	SLC4A3	8.51768	-2.40089	1.4649	-1.63894	0.101225	0.999981
6775	STAT4	2.93247	3.79278	2.31432	1.63884	0.101247	0.999981
10808	HSPH1	501.865	-0.473301	0.289289	-1.63608	0.101822	0.999981
3945	LDHB	623.923	-0.445045	0.272113	-1.63551	0.101941	0.999981
5567	PRKACB	341.72	0.488258	0.299468	1.63042	0.103013	0.999981
4817	NIT1	44.143	0.998176	0.612574	1.62948	0.103212	0.999981
253959	RALGAPA1	221.214	-0.607969	0.373137	-1.62934	0.10324	0.999981
25896	INTS7	100.116	-0.718277	0.440922	-1.62903	0.103306	0.999981
54834	GDAP2	223.56	0.538244	0.33041	1.62902	0.103309	0.999981
100533467	BIVM-ERCC5	16.8999	-7.79729	4.78872	-1.62826	0.103469	0.999981
6497	SKI	208.722	0.701743	0.431154	1.62759	0.103611	0.999981
151613	TTC14	173.69	0.583732	0.358809	1.62686	0.103767	0.999981
6822	SULT2A1	2.4051	4.39964	2.7057	1.62606	0.103936	0.999981
105369201	GCAWKR	5.2491	2.9234	1.79896	1.62505	0.104152	0.999981
2529	FUT7	1.97349	-4.67401	2.87678	-1.62474	0.104219	0.999981
8842	PROM1	367.756	-0.482741	0.297195	-1.62433	0.104306	0.999981
10328	EMC8	119.739	0.740391	0.455936	1.62389	0.104398	0.999981
81573	ANKRD13C	163.477	0.642625	0.395935	1.62306	0.104577	0.999981
89781	HPS4	112.782	-0.704764	0.434257	-1.62292	0.104606	0.999981
199692	ZNF627	36.3212	-1.01771	0.627308	-1.62235	0.104729	0.999981
23335	WDR7	95.0046	0.693111	0.427416	1.62163	0.104882	0.999981
5981	RFC1	316.271	-0.520529	0.321113	-1.62101	0.105015	0.999981
81566	CSRNP2	110.866	0.676123	0.417727	1.61858	0.105538	0.999981
79649	MAP7D3	29.231	1.18202	0.732078	1.61461	0.106395	0.999981
81579	PLA2G12A	154.466	-0.596134	0.369322	-1.61413	0.106499	0.999981
54858	PGPEP1	207.53	0.640138	0.396638	1.61391	0.106547	0.999981
128989	TANGO2	31.143	-1.10418	0.684272	-1.61365	0.106603	0.999981
10198	MPHOSPH9	64.6862	-0.803584	0.499031	-1.61029	0.107335	0.999981
9772	TMEM94	155.61	-0.731307	0.455099	-1.60692	0.108072	0.999981
55839	CENPN	97.4421	-0.946027	0.588746	-1.60685	0.108087	0.999981
9877	ZC3H11A	339.972	-0.544495	0.33922	-1.60514	0.108463	0.999981
222234	FAM185A	17.0302	-1.4948	0.931981	-1.6039	0.108736	0.999981
79864	JHY	2.11954	-4.17339	2.60553	-1.60174	0.109212	0.999981
342892	ZNF850	25.9403	1.18086	0.737546	1.60106	0.109363	0.999981
57828	CATSPERG	3.26587	3.71798	2.32561	1.59871	0.109884	0.999981
9776	ATG13	156.806	0.595349	0.37247	1.59838	0.109958	0.999981
80312	TET1	19.9057	-1.32544	0.829246	-1.59836	0.109962	0.999981
5208	PFKFB2	460.014	0.462402	0.289343	1.59811	0.110018	0.999981
142679	DUSP19	18.3215	-1.57885	0.988595	-1.59707	0.110251	0.999981
56940	DUSP22	47.3044	0.950174	0.59568	1.59511	0.110688	0.999981
11113	CIT	166.113	0.843345	0.528708	1.59511	0.110688	0.999981
9223	MAGI1	309.199	-0.520757	0.326572	-1.59462	0.110798	0.999981
7286	TUFT1	139.412	0.62797	0.393811	1.5946	0.110802	0.999981
10495	ENOX2	38.1443	-0.988376	0.620176	-1.5937	0.111003	0.999981
55615	PRR5	24.3473	1.27222	0.798328	1.5936	0.111025	0.999981
54949	SDHAF2	87.3556	0.753158	0.473391	1.59099	0.111613	0.999981
51043	ZBTB7B	299.066	0.59267	0.372661	1.59038	0.11175	0.999981
63977	PRDM15	39.3247	-1.00744	0.63414	-1.58867	0.112136	0.999981
9646	CTR9	340.596	-0.488811	0.307714	-1.58853	0.112167	0.999981
55207	ARL8B	278.996	0.526235	0.331587	1.58702	0.112508	0.999981
10396	ATP8A1	224.058	0.567394	0.357737	1.58607	0.112724	0.999981
102723167	MIR133A1HG	8.76761	-2.16517	1.36543	-1.58571	0.112806	0.999981
390	RND3	294.479	0.501994	0.316578	1.58569	0.11281	0.999981
55343	SLC35C1	164.773	0.579815	0.365715	1.58543	0.112869	0.999981
23310	NCAPD3	146.522	-0.785126	0.495818	-1.5835	0.113308	0.999981
6498	SKIL	292.202	0.53636	0.339002	1.58217	0.11361	0.999981
115677	NOSTRIN	107.851	-0.66461	0.420063	-1.58217	0.113611	0.999981
83931	STK40	78.2143	0.767081	0.485297	1.58064	0.113959	0.999981
9731	CEP104	124.527	0.67329	0.426894	1.57718	0.114753	0.999981
57448	BIRC6	1013.97	-0.505347	0.320716	-1.57568	0.115099	0.999981
55806	HR	6.7118	2.28238	1.44956	1.57453	0.115364	0.999981
10090	UST	9.38091	2.13682	1.35751	1.57406	0.115473	0.999981
3200	HOXA3	48.0885	-1.00408	0.638234	-1.57321	0.115669	0.999981
89866	SEC16B	13.6947	-1.54591	0.983207	-1.57231	0.115878	0.999981
1300	COL10A1	8.61577	-2.19772	1.39824	-1.57178	0.116003	0.999981
163087	ZNF383	31.5618	-1.04247	0.663441	-1.57131	0.116111	0.999981
487	ATP2A1	5.02365	-2.53245	1.61185	-1.57115	0.116148	0.999981
29904	EEF2K	136.452	-0.836153	0.532601	-1.56994	0.116429	0.999981
79796	ALG9	109.665	-0.652276	0.415591	-1.56952	0.116528	0.999981
132014	IL17RE	57.2714	0.871501	0.55555	1.56872	0.116714	0.999981
30837	SOCS7	81.5137	0.75016	0.478225	1.56863	0.116733	0.999981
1259	CNGA1	35.4283	1.10895	0.707459	1.5675	0.116997	0.999981
8970	H2BC11	87.8902	-0.737193	0.470988	-1.56521	0.117535	0.999981
55183	RIF1	455.558	-0.492286	0.314533	-1.56513	0.117552	0.999981
51608	GET4	90.8589	0.763269	0.488063	1.56388	0.117847	0.999981
6777	STAT5B	83.3088	-0.8726	0.558698	-1.56185	0.118324	0.999981
102724200		48.631	-0.882819	0.565329	-1.5616	0.118382	0.999981
101927034	ROR1-AS1	12.0112	1.64714	1.05584	1.56003	0.118753	0.999981
23152	CIC	201.905	-0.619794	0.39737	-1.55974	0.118821	0.999981
26065	LSM14A	507.863	-0.437766	0.280679	-1.55967	0.118838	0.999981
6519	SLC3A1	55.5545	0.849255	0.544992	1.55829	0.119165	0.999981
9841	ZBTB24	55.4061	-0.817326	0.524604	-1.55799	0.119237	0.999981
64236	PDLIM2	38.518	0.98929	0.635529	1.55664	0.119556	0.999981
101926913	ERICH2-DT	2.50592	-3.97647	2.55788	-1.5546	0.120041	0.999981
3131	HLF	2.50739	-4.30179	2.76795	-1.55415	0.12015	0.999981
150709	ANKAR	10.7931	-1.78042	1.14788	-1.55105	0.120889	0.999981
27352	SGSM3	133.212	0.621573	0.400883	1.55051	0.121019	0.999981
3178	HNRNPA1	3296.35	-0.380631	0.245898	-1.54792	0.121641	0.999981
10350	ABCA9	3.85567	-3.195	2.06406	-1.54792	0.121641	0.999981
100528021	ST20-MTHFS	5.49292	-2.92825	1.89307	-1.54682	0.121906	0.999981
151887	CCDC80	45.4221	-0.961471	0.622288	-1.54506	0.122332	0.999981
9057	SLC7A6	73.9589	0.822485	0.5329	1.54341	0.12273	0.999981
25981	DNAH1	31.8294	1.06212	0.688349	1.543	0.12283	0.999981
5618	PRLR	69.7999	-0.819351	0.53142	-1.54181	0.123119	0.999981
162681	C18orf54	17.3248	-1.40033	0.908783	-1.54089	0.123344	0.999981
221150	SKA3	37.7119	-1.05724	0.686585	-1.53985	0.123597	0.999981
5295	PIK3R1	538.905	0.433134	0.281643	1.53788	0.124077	0.999981
56242	ZNF253	23.0547	1.19196	0.775325	1.53736	0.124204	0.999981
1601	DAB2	102.459	-0.695036	0.452105	-1.53733	0.124212	0.999981
113115	MTFR2	39.5245	-1.05407	0.686983	-1.53435	0.124945	0.999981
11214	AKAP13	569.457	0.437999	0.285661	1.53328	0.125207	0.999981
4218	RAB8A	344.544	-0.513537	0.335133	-1.53234	0.125439	0.999981
153830	RNF145	366.261	-0.455239	0.297091	-1.53232	0.125442	0.999981
64946	CENPH	74.0726	-0.770338	0.502789	-1.53213	0.12549	0.999981
348378	SHISAL2A	2.6987	3.67223	2.39732	1.53181	0.12557	0.999981
5644	PRSS1	31.0904	-1.04582	0.682935	-1.53137	0.125679	0.999981
84274	COQ5	29.3144	-1.08216	0.706813	-1.53104	0.125759	0.999981
5189	PEX1	114.186	-0.789946	0.516298	-1.53002	0.126012	0.999981
23158	TBC1D9	111.208	0.680573	0.444821	1.52999	0.126018	0.999981
91694	LONRF1	53.1415	-0.829118	0.541992	-1.52976	0.126076	0.999981
23205	ACSBG1	3.81128	-3.02817	1.9802	-1.52923	0.126208	0.999981
100131213	ZNF503-AS2	2.12402	4.26751	2.79247	1.52822	0.126458	0.999981
214	ALCAM	330.789	0.458097	0.300321	1.52536	0.12717	0.999981
100507053		6.16222	-2.20639	1.44711	-1.52468	0.127338	0.999981
100129781	MIR193BHG	6.0812	-2.67729	1.7561	-1.52457	0.127367	0.999981
978	CDA	77.7964	0.737059	0.4835	1.52443	0.127403	0.999981
9873	FCHSD2	38.7	-0.957341	0.628377	-1.52352	0.12763	0.999981
102467146	MAFTRR	1.79764	-4.53202	2.97827	-1.5217	0.128085	0.999981
170392	OIT3	3.23414	3.44349	2.26433	1.52076	0.12832	0.999981
51747	LUC7L3	331.129	-0.499264	0.328382	-1.52037	0.128417	0.999981
284352	PPP1R37	54.7937	-0.81533	0.536363	-1.52011	0.128484	0.999981
254887	ZDHHC23	30.6448	-1.20086	0.790254	-1.51959	0.128614	0.999981
132671	SPATA18	24.6959	1.21093	0.798359	1.51678	0.129323	0.999981
23240	TMEM131L	15.9622	-1.58471	1.04541	-1.51588	0.12955	0.999981
27314	RAB30	69.2823	0.77436	0.511003	1.51537	0.129678	0.999981
4782	NFIC	281.367	-0.565223	0.373092	-1.51497	0.12978	0.999981
64857	PLEKHG2	120.331	-0.680156	0.449208	-1.51412	0.129995	0.999981
389668	XKR9	97.017	0.66122	0.436792	1.51381	0.130074	0.999981
11169	WDHD1	109.537	-0.69458	0.458885	-1.51363	0.130121	0.999981
8675	STX16	175.61	0.570648	0.377273	1.51256	0.130392	0.999981
8218	CLTCL1	20.1939	1.46877	0.972309	1.5106	0.13089	0.999981
4294	MAP3K10	20.2332	-1.23096	0.814941	-1.51049	0.130918	0.999981
388115	CCDC9B	80.0888	-0.788096	0.522483	-1.50837	0.13146	0.999981
9202	ZMYM4	167.447	-0.573799	0.380594	-1.50764	0.131647	0.999981
124900418	UCA1	4.23488	-3.47885	2.30777	-1.50745	0.131695	0.999981
144233	BCDIN3D	14.6863	1.45229	0.964212	1.50619	0.132018	0.999981
105369154	PKD1P6-NPIPP1	16.0476	1.55124	1.03173	1.50354	0.1327	0.999981
3836	KPNA1	243.809	-0.49782	0.331122	-1.50343	0.132727	0.999981
10127	ZNF263	72.8736	0.721243	0.479744	1.50339	0.132738	0.999981
56905	C15orf39	104.407	-0.638781	0.424935	-1.50324	0.132776	0.999981
79709	COLGALT1	437.243	-0.434603	0.28947	-1.50138	0.133258	0.999981
117751736	MIR4280HG	1.77382	-4.51049	3.00797	-1.49951	0.133741	0.999981
171024	SYNPO2	1.76464	-4.54059	3.02901	-1.49904	0.133864	0.999981
10096	ACTR3	991.796	0.393228	0.262345	1.4989	0.133901	0.999981
7756	ZNF207	762.225	0.405592	0.270632	1.49868	0.133956	0.999981
727758	ROCK1P1	11.4914	1.86405	1.24464	1.49767	0.13422	0.999981
8935	SKAP2	181.188	-0.58213	0.388859	-1.49702	0.134388	0.999981
4430	MYO1B	408.051	0.492862	0.32933	1.49656	0.134508	0.999981
64175	P3H1	42.8035	0.946951	0.63287	1.49628	0.134581	0.999981
27244	SESN1	47.5085	-0.899843	0.601516	-1.49596	0.134665	0.999981
84437	MSANTD4	63.674	0.780465	0.522022	1.49508	0.134894	0.999981
373	TRIM23	24.5359	-1.17886	0.788844	-1.49441	0.135068	0.999981
2288	FKBP4	310.928	-0.471386	0.315826	-1.49255	0.135556	0.999981
2997	GYS1	139.3	0.581986	0.390162	1.49165	0.13579	0.999981
27085	MTBP	28.2568	-1.05434	0.706974	-1.49134	0.135872	0.999981
9121	SLC16A5	147.176	0.580667	0.389377	1.49127	0.13589	0.999981
26140	TTLL3	44.6774	0.912535	0.612066	1.49091	0.135985	0.999981
9112	MTA1	131.241	-0.572343	0.38425	-1.48951	0.136354	0.999981
56648	EIF5A2	37.6663	-0.952022	0.639244	-1.48929	0.13641	0.999981
390928	ACP7	1.71499	-4.49144	3.01629	-1.48906	0.136471	0.999981
3344	FOXN2	167.119	0.53887	0.36213	1.48806	0.136736	0.999981
79696	ZC2HC1C	9.83944	1.83681	1.23459	1.48779	0.136807	0.999981
84289	ING5	37.767	-0.932003	0.626776	-1.48698	0.137021	0.999981
4141	MARS1	336.551	0.487674	0.328002	1.4868	0.137067	0.999981
4054	LTBP3	96.5157	-0.64284	0.432519	-1.48627	0.137208	0.999981
115426	UHRF2	65.1761	-0.782031	0.526358	-1.48574	0.137348	0.999981
5433	POLR2D	134.842	-0.608232	0.409531	-1.48519	0.137493	0.999981
84126	ATRIP	17.9804	1.40301	0.945705	1.48355	0.137927	0.999981
23484	LEPROTL1	216.881	-0.553309	0.373016	-1.48334	0.137984	0.999981
2935	GSPT1	755.652	-0.463901	0.312879	-1.48269	0.138158	0.999981
344148	NCKAP5	32.5159	1.09119	0.736065	1.48247	0.138215	0.999981
10068	IL18BP	20.528	-1.27476	0.860215	-1.48191	0.138363	0.999981
2886	GRB7	35.5948	-0.941332	0.635956	-1.48019	0.138824	0.999981
57567	ZNF319	15.842	1.41114	0.9534	1.48011	0.138843	0.999981
126070	ZNF440	58.9298	-0.776487	0.524716	-1.47982	0.138921	0.999981
79863	RBFA	47.7474	-0.902732	0.610967	-1.47755	0.139529	0.999981
80853	KDM7A	291.424	0.608437	0.412048	1.47662	0.139779	0.999981
100128782	ERCC6L2-AS1	5.79069	2.48936	1.68667	1.4759	0.139971	0.999981
4232	MEST	49.5596	-0.957864	0.649051	-1.47579	0.14	0.999981
55355	HJURP	91.818	-0.825347	0.55941	-1.47539	0.140109	0.999981
283970	PDXDC2P-NPIPB14P	71.9776	-0.73226	0.496479	-1.4749	0.140238	0.999981
55689	YEATS2	120.444	-0.790859	0.536743	-1.47344	0.140633	0.999981
10003	NAALAD2	2.8122	3.65273	2.48118	1.47217	0.140974	0.999981
54453	RIN2	220.677	-0.536655	0.364565	-1.47204	0.141009	0.999981
84680	ACCS	6.12226	-2.22817	1.51397	-1.47174	0.141091	0.999981
55277	FGGY	17.9786	-1.46399	0.994808	-1.47163	0.141121	0.999981
29882	ANAPC2	43.1743	-0.858409	0.583481	-1.47119	0.14124	0.999981
3714	JAG2	52.2894	-0.823015	0.559541	-1.47087	0.141325	0.999981
8647	ABCB11	6.94925	2.20874	1.50222	1.47032	0.141475	0.999981
9185	REPS2	241.713	-0.624593	0.424983	-1.46969	0.141646	0.999981
838	CASP5	53.85	0.882227	0.600552	1.46903	0.141825	0.999981
84278	MFSD14CP	158.491	0.606769	0.413443	1.4676	0.142213	0.999981
22990	PCNX1	180.665	-0.543352	0.370303	-1.46732	0.142289	0.999981
90736	VCF2	19.8958	1.25627	0.856594	1.46658	0.14249	0.999981
27161	AGO2	457.591	0.519197	0.354034	1.46652	0.142508	0.999981
27101	CACYBP	256.713	-0.481756	0.328613	-1.46603	0.14264	0.999981
26037	SIPA1L1	358.136	-0.442135	0.301799	-1.465	0.142921	0.999981
10444	ZER1	149.663	0.537714	0.367113	1.46471	0.143	0.999981
54680	ZNHIT6	76.4049	-0.718303	0.490688	-1.46387	0.14323	0.999981
285598	ARL10	23.2306	-1.20252	0.822221	-1.46252	0.143598	0.999981
29999	FSCN3	5.02977	2.61998	1.79273	1.46145	0.143893	0.999981
5910	RAP1GDS1	122.198	-0.578163	0.395886	-1.46043	0.144173	0.999981
5624	PROC	2.00912	4.14567	2.83901	1.46025	0.144221	0.999981
80208	SPG11	329.685	-0.485898	0.332909	-1.45955	0.144414	0.999981
84679	SLC9A7	266.282	-0.494613	0.338974	-1.45915	0.144525	0.999981
79751	SLC25A22	54.7587	0.832887	0.570819	1.45911	0.144535	0.999981
79730	NSUN7	42.0777	0.934419	0.640614	1.45863	0.144667	0.999981
54361	WNT4	4.15297	2.83014	1.9412	1.45793	0.144859	0.999981
3990	LIPC	4.28457	2.87912	1.97651	1.45666	0.145209	0.999981
25766	PRPF40B	33.8912	-0.938902	0.644964	-1.45574	0.145464	0.999981
100134934	TEN1	12.164	1.58258	1.08873	1.45361	0.146055	0.999981
55750	AGK	117.467	-0.577904	0.397579	-1.45356	0.146069	0.999981
51427	ZNF107	72.7918	-0.765785	0.527223	-1.45249	0.146366	0.999981
60343	FAM3A	55.9181	0.77451	0.53352	1.4517	0.146585	0.999981
23224	SYNE2	735.663	0.50283	0.346652	1.45053	0.14691	0.999981
474170	LRRC37A2	63.9113	-0.750196	0.517267	-1.45031	0.146973	0.999981
474170	NSFP1	63.9113	-0.750196	0.517267	-1.45031	0.146973	0.999981
123103	KLHL33	5.71565	-2.20899	1.52568	-1.44788	0.147652	0.999981
25854	FAM149A	9.80535	-1.74364	1.20441	-1.44771	0.147697	0.999981
55785	FGD6	232.979	0.474193	0.327586	1.44754	0.147747	0.999981
79845	RNF122	7.99913	1.90578	1.31666	1.44744	0.147773	0.999981
10395	DLC1	58.4445	-0.848991	0.586909	-1.44654	0.148024	0.999981
64921	CASD1	41.8309	-0.952826	0.660442	-1.44271	0.149103	0.999981
6607	SMN2	104.813	-0.668706	0.463783	-1.44185	0.149345	0.999981
6607	SMN1	104.813	-0.668706	0.463783	-1.44185	0.149345	0.999981
1718	DHCR24	729.921	0.390117	0.270577	1.4418	0.149359	0.999981
5919	RARRES2	1.99846	4.12815	2.86343	1.44168	0.149392	0.999981
2976	GTF3C2	212.656	-0.483102	0.335115	-1.4416	0.149415	0.999981
4238	MFAP3	105.02	0.632497	0.43902	1.4407	0.149669	0.999981
80195	TMEM254	60.5484	0.737602	0.512412	1.43947	0.150017	0.999981
79810	PTCD2	43.6923	-0.916654	0.636877	-1.43929	0.150067	0.999981
78999	LRFN4	29.0304	1.13459	0.788586	1.43876	0.150218	0.999981
64426	SUDS3	102.717	-0.655595	0.455682	-1.43871	0.150232	0.999981
84059	ADGRV1	7.51786	-2.1835	1.51797	-1.43843	0.150312	0.999981
57491	AHRR	2.21178	-4.18958	2.9131	-1.43818	0.150382	0.999981
10999	SLC27A4	123.933	0.563129	0.391719	1.43759	0.150552	0.999981
54904	NSD3	385.779	-0.439207	0.305573	-1.43732	0.150627	0.999981
89953	KLC4	50.4272	-0.834273	0.58081	-1.4364	0.150889	0.999981
100310812	SPDYE2B	10.0345	1.9499	1.35816	1.43569	0.151091	0.999981
147686	ZNF418	4.54912	-2.51357	1.75348	-1.43348	0.151722	0.999981
64376	IKZF5	52.6106	1.00193	0.699056	1.43327	0.151782	0.999981
84069	PLEKHN1	20.9316	1.15899	0.808917	1.43276	0.151926	0.999981
9231	DLG5	177.481	-0.581005	0.405541	-1.43267	0.151953	0.999981
221143	EEF1AKMT1	10.1104	-1.63244	1.14005	-1.4319	0.152173	0.999981
4843	NOS2	108.784	0.777266	0.542842	1.43185	0.152188	0.999981
10783	NEK6	222.079	0.52739	0.368421	1.43148	0.152291	0.999981
984	CDK11B	154.298	-0.562001	0.392758	-1.43091	0.152456	0.999981
57209	ZNF248	35.8126	-1.05632	0.738757	-1.42987	0.152755	0.999981
8650	NUMB	407.721	0.461795	0.322983	1.42978	0.15278	0.999981
9988	DMTF1	102.026	-0.627241	0.438863	-1.42924	0.152936	0.999981
56171	DNAH7	6.9354	-1.99973	1.39962	-1.42876	0.153072	0.999981
54498	SMOX	27.4374	1.02678	0.718837	1.42839	0.153181	0.999981
1763	DNA2	75.2038	-0.744593	0.521302	-1.42834	0.153195	0.999981
55872	PBK	59.0515	-0.800604	0.560543	-1.42826	0.153216	0.999981
389170	LEKR1	1.90941	4.10483	2.87468	1.42793	0.153313	0.999981
51098	IFT52	56.1921	-0.758169	0.53111	-1.42752	0.153431	0.999981
4045	LSAMP	31.3512	-1.21979	0.854941	-1.42676	0.153649	0.999981
10471	PFDN6	87.0773	-0.625162	0.438506	-1.42566	0.153965	0.999981
317662	FAM149B1	40.9161	-0.888651	0.62336	-1.42558	0.153989	0.999981
10270	AKAP8	143.802	0.533937	0.374925	1.42411	0.154413	0.999981
162655	ZNF519	24.0702	-1.16297	0.816647	-1.42407	0.154425	0.999981
10607	TBL3	68.3167	-0.816459	0.573512	-1.42361	0.154559	0.999981
80129	CCDC170	121.108	0.599361	0.421185	1.42303	0.154726	0.999981
90203	SNX21	12.6842	1.46614	1.03063	1.42257	0.15486	0.999981
117157	SH2D1B	5.91329	-2.11491	1.48732	-1.42196	0.155039	0.999981
4047	LSS	89.434	0.621565	0.437259	1.4215	0.15517	0.999981
11237	RNF24	46.0589	0.80772	0.568305	1.42128	0.155235	0.999981
11285	B4GALT7	24.7746	1.13554	0.799524	1.42027	0.155528	0.999981
63910	SLC17A9	16.9487	-1.32962	0.936308	-1.42007	0.155587	0.999981
149041	RC3H1	214.539	0.556204	0.391811	1.41957	0.155733	0.999981
25929	GEMIN5	55.5724	-0.790635	0.557077	-1.41926	0.155824	0.999981
6609	SMPD1	35.8538	0.999602	0.704423	1.41904	0.155889	0.999981
64764	CREB3L2	272.754	0.50231	0.35415	1.41835	0.156088	0.999981
126353	MISP	636.179	0.388577	0.274133	1.41747	0.156344	0.999981
60684	TRAPPC11	176.347	0.5148	0.363191	1.41743	0.156356	0.999981
55759	WDR12	146.461	-0.649641	0.458456	-1.41702	0.156478	0.999981
100132352	FRG1HP	35.9363	0.90018	0.635508	1.41647	0.156637	0.999981
10844	TUBGCP2	126.132	0.559205	0.394872	1.41617	0.156726	0.999981
441521	CT45A5	3.06886	3.32127	2.34585	1.41581	0.156831	0.999981
100532726	NDUFC2-KCTD14	61.1907	0.737942	0.521307	1.41556	0.156904	0.999981
56478	EIF4ENIF1	97.1329	-0.693151	0.48999	-1.41463	0.157178	0.999981
56937	PMEPA1	88.8067	0.617444	0.436614	1.41417	0.157313	0.999981
31	ACACA	357.849	0.447193	0.316588	1.41254	0.157791	0.999981
56995	TULP4	408.718	-0.423774	0.300465	-1.4104	0.158423	0.999981
55783	CMTR2	154.021	-0.59066	0.419351	-1.40851	0.15898	0.999981
105375751	PCAT1	4.6063	2.4357	1.73067	1.40738	0.159316	0.999981
9785	DHX38	138.279	-0.65862	0.468109	-1.40698	0.159433	0.999981
11079	RER1	274.278	0.442841	0.315163	1.40512	0.159986	0.999981
3434	IFIT1	13.5084	1.46447	1.04274	1.40444	0.160187	0.999981
9026	HIP1R	124.292	0.55204	0.393161	1.40411	0.160286	0.999981
9061	PAPSS1	142.307	0.52378	0.373208	1.40346	0.160481	0.999981
2305	FOXM1	81.0309	-0.831496	0.592493	-1.40339	0.160502	0.999981
100533483	DNAAF4-CCPG1	39.3219	0.90374	0.644007	1.40331	0.160525	0.999981
30811	HUNK	12.0374	1.50682	1.07397	1.40304	0.160605	0.999981
9810	RNF40	105.828	0.580897	0.414093	1.40282	0.160671	0.999981
10687	PNMA2	7.92885	-1.90955	1.36204	-1.40198	0.160921	0.999981
64779	MTHFSD	15.5163	1.29489	0.92478	1.40021	0.161449	0.999981
10992	SF3B2	639.83	-0.387552	0.276869	-1.39977	0.161584	0.999981
3912	LAMB1	643.979	-0.386739	0.276711	-1.39763	0.162225	0.999981
10184	LHFPL2	322.306	0.422434	0.302251	1.39762	0.162226	0.999981
2263	FGFR2	120.255	-0.577074	0.41353	-1.39548	0.162871	0.999981
7126	TNFAIP1	259.309	-0.467195	0.334911	-1.39498	0.163021	0.999981
8341	H2BC15	101.34	-0.657386	0.471695	-1.39367	0.163418	0.999981
57584	ARHGAP21	918.715	0.417533	0.299855	1.39245	0.163786	0.999981
55174	INTS10	148.114	-0.575151	0.413076	-1.39236	0.163813	0.999981
148223	C19orf25	21.38	1.19861	0.860973	1.39216	0.163874	0.999981
3134	HLA-F	125.348	0.551101	0.396075	1.39141	0.164102	0.999981
53944	CSNK1G1	221.289	0.478133	0.343712	1.39109	0.164199	0.999981
606495	CYB5RL	27.8029	1.13151	0.813408	1.39107	0.164204	0.999981
23271	CAMSAP2	196.705	0.485315	0.348957	1.39076	0.164299	0.999981
55131	RBM28	162.418	-0.573123	0.412704	-1.3887	0.164924	0.999981
171017	ZNF384	146.238	-0.561401	0.404318	-1.38851	0.164981	0.999981
85450	ITPRIP	13.5477	1.40136	1.00966	1.38796	0.165151	0.999981
9473	THEMIS2	3.16723	-2.97284	2.14236	-1.38765	0.165245	0.999981
90196	SYS1	47.0359	0.849997	0.612575	1.38758	0.165265	0.999981
647946	MIR924HG	5.24894	-2.18171	1.57291	-1.38706	0.165424	0.999981
221468	TMEM217	10.6115	1.78771	1.28894	1.38696	0.165453	0.999981
348926	FAM86EP	10.0947	-1.64058	1.18321	-1.38656	0.165577	0.999981
93594	TBC1D31	52.216	-0.764216	0.551239	-1.38636	0.165637	0.999981
56997	COQ8A	46.8714	-0.799711	0.576885	-1.38626	0.165668	0.999981
2045	EPHA7	2.9277	3.27173	2.36147	1.38546	0.165912	0.999981
100288687	DUX4	1.56761	-4.33908	3.13218	-1.38532	0.165954	0.999981
9104	RGN	1.57825	-4.36959	3.1557	-1.38467	0.166154	0.999981
55297	CCDC91	84.5269	-0.65254	0.471359	-1.38438	0.166242	0.999981
10469	TIMM44	99.741	-0.655168	0.473646	-1.38324	0.16659	0.999981
55149	MTPAP	153.772	-0.507696	0.367087	-1.38304	0.166653	0.999981
100653515	CEP295NL	3.4837	2.9217	2.11357	1.38235	0.166865	0.999981
123876	ACSM2A	1.83266	-4.5425	3.28699	-1.38196	0.166983	0.999981
55066	PDPR	84.7459	-0.672318	0.486757	-1.38122	0.167211	0.999981
8673	VAMP8	349.478	0.431362	0.312329	1.38112	0.167243	0.999981
25780	RASGRP3	2.70532	-3.184	2.30547	-1.38106	0.167259	0.999981
222166	MTURN	19.1796	-1.37161	0.993693	-1.38032	0.167489	0.999981
80336	PABPC1L	5.26451	-2.27523	1.64867	-1.38004	0.167575	0.999981
57710	KIAA1614	6.00444	-2.02039	1.46431	-1.37975	0.167662	0.999981
84671	ZNF347	12.3932	1.48209	1.07417	1.37975	0.167662	0.999981
262	AMD1	274.011	-0.443851	0.321729	-1.37958	0.167715	0.999981
10917	BTNL3	164.706	0.506801	0.367393	1.37945	0.167756	0.999981
571	BACH1	454.656	0.421429	0.305839	1.37794	0.168221	0.999981
9194	SLC16A7	1.88431	3.66297	2.65864	1.37776	0.168277	0.999981
9609	RAB36	2.09156	-3.72566	2.70447	-1.37759	0.168329	0.999981
81875	ISG20L2	134.233	-0.585895	0.425304	-1.37759	0.16833	0.999981
11316	COPE	228.794	0.452943	0.32902	1.37664	0.168623	0.999981
53905	DUOX1	9.33682	1.80816	1.31454	1.37551	0.168972	0.999981
10540	DCTN2	214.516	0.484044	0.35192	1.37544	0.168996	0.999981
90649	ZNF486	3.15521	-3.07193	2.23488	-1.37454	0.169275	0.999981
124903233		1.60475	-4.35086	3.1656	-1.37442	0.169311	0.999981
1087	CEACAM7	85.3414	0.662201	0.482093	1.3736	0.169567	0.999981
149837	LINC00654	6.79689	2.00477	1.46027	1.37288	0.169791	0.999981
653190	ABCC6P1	21.8075	1.12235	0.817761	1.37247	0.169917	0.999981
55291	PPP6R3	641.79	-0.371461	0.270758	-1.37193	0.170085	0.999981
100506736	SLFN12L	20.1973	-1.2344	0.900123	-1.37137	0.170261	0.999981
23186	RCOR1	595.067	-0.434163	0.316668	-1.37104	0.170363	0.999981
5333	PLCD1	13.2377	-1.42535	1.03973	-1.37088	0.170411	0.999981
79820	CATSPERB	7.45588	1.90777	1.39178	1.37074	0.170456	0.999981
84720	PIGO	105.017	0.576491	0.420727	1.37022	0.170617	0.999981
79659	DYNC2H1	17.6785	-1.28693	0.939303	-1.37009	0.170657	0.999981
64319	FBRS	150.129	0.502868	0.367126	1.36974	0.170767	0.999981
286016	TPI1P2	3.42302	-2.89835	2.11656	-1.36937	0.170885	0.999981
7049	TGFBR3	34.1343	-1.00704	0.735833	-1.36857	0.171135	0.999981
6710	SPTB	5.49491	2.39414	1.74952	1.36845	0.17117	0.999981
2035	EPB41	218.866	0.517872	0.37847	1.36833	0.171209	0.999981
6817	SULT1A1	228.938	0.648696	0.47417	1.36807	0.171291	0.999981
6817		228.938	0.648696	0.47417	1.36807	0.171291	0.999981
100507246	SNHG16	513.273	-0.394024	0.288205	-1.36717	0.171574	0.999981
3475	IFRD1	136.369	-0.575785	0.421496	-1.36605	0.171923	0.999981
65268	WNK2	57.4669	-0.725056	0.530793	-1.36599	0.171943	0.999981
53354	PANK1	43.827	0.895617	0.65593	1.36542	0.172122	0.999981
4061	LY6E	797.003	0.375366	0.275018	1.36488	0.172292	0.999981
134218	DNAJC21	243.95	-0.465965	0.34146	-1.36463	0.172371	0.999981
5150	PDE7A	103.636	-0.627177	0.459924	-1.36365	0.172676	0.999981
55833	UBAP2	229.223	-0.45459	0.33345	-1.36329	0.172791	0.999981
80219	COQ10B	258.351	-0.46093	0.338298	-1.3625	0.173041	0.999981
23604	DAPK2	23.1091	1.08511	0.796538	1.36228	0.173108	0.999981
4001	LMNB1	201.238	-0.566457	0.415839	-1.3622	0.173134	0.999981
140462	ASB9	5.27416	-2.55138	1.87331	-1.36196	0.17321	0.999981
8243	SMC1A	390.282	-0.529163	0.388781	-1.36108	0.173488	0.999981
148229	ATP8B3	6.14783	-2.02811	1.49015	-1.36101	0.173511	0.999981
51112	TRAPPC12	61.9519	-0.70225	0.516124	-1.36062	0.173632	0.999981
27443	CECR2	1.51533	-4.30412	3.16417	-1.36027	0.173745	0.999981
503638	DUXAP9	1.51533	-4.30412	3.16417	-1.36027	0.173745	0.999981
100129129	TDH-AS1	1.51533	-4.30412	3.16417	-1.36027	0.173745	0.999981
57586	SYT13	267.313	-0.438076	0.322142	-1.35988	0.173867	0.999981
3613	IMPA2	59.1848	-0.69183	0.508935	-1.35937	0.17403	0.999981
84636	GPR174	1.57416	-4.32673	3.18456	-1.35866	0.174255	0.999981
126568848	LINC03050	1.57416	-4.32673	3.18456	-1.35866	0.174255	0.999981
144132	DNHD1	18.2972	1.24229	0.914351	1.35866	0.174255	0.999981
8607	RUVBL1	66.0911	-0.753575	0.554682	-1.35857	0.174282	0.999981
94274	PPP1R14A	1.51102	-4.30128	3.16686	-1.35822	0.174394	0.999981
4888	NPY6R	54.6442	0.762924	0.561721	1.35819	0.174403	0.999981
8510	MMP23B	2.43413	-3.32357	2.44716	-1.35813	0.174421	0.999981
8824	CES2	1024.56	0.352307	0.259535	1.35745	0.174638	0.999981
65010	SLC26A6	67.6689	0.671679	0.494866	1.35729	0.174688	0.999981
30844	EHD4	222.709	0.473482	0.348962	1.35683	0.174836	0.999981
5732	PTGER2	42.898	-0.802287	0.591426	-1.35653	0.174931	0.999981
730101		28.0581	-0.965696	0.712057	-1.35621	0.175034	0.999981
25917	THUMPD3	188.556	-0.475722	0.350786	-1.35616	0.175048	0.999981
5331	PLCB3	280.917	0.422855	0.311852	1.35595	0.175116	0.999981
57577	CCDC191	12.5873	-1.37328	1.01283	-1.35587	0.175139	0.999981
26973	CHORDC1	78.6344	-0.644444	0.475307	-1.35585	0.175148	0.999981
6322	SCML1	39.7307	-0.826116	0.609402	-1.35562	0.175221	0.999981
129607	CMPK2	20.954	1.09671	0.809082	1.3555	0.175259	0.999981
2135	EXTL2	22.2916	-1.12401	0.829234	-1.35548	0.175265	0.999981
55622	TTC27	65.7414	-0.720892	0.532454	-1.3539	0.175767	0.999981
3717	JAK2	354.266	0.457754	0.338147	1.35372	0.175827	0.999981
57804	POLD4	59.0297	0.722565	0.533818	1.35358	0.175871	0.999981
206358	SLC36A1	90.1209	-0.602354	0.445393	-1.35241	0.176244	0.999981
54813	KLHL28	98.5551	0.578644	0.428107	1.35164	0.176492	0.999981
3340	NDST1	178.169	0.573741	0.42449	1.3516	0.176503	0.999981
375757	SWI5	6.62513	2.08123	1.54005	1.3514	0.176568	0.999981
9884	LRRC37A2	7.25993	2.01349	1.49033	1.35104	0.176684	0.999981
9884	LRRC37A	7.25993	2.01349	1.49033	1.35104	0.176684	0.999981
79925	SPEF2	14.5629	-1.28835	0.953806	-1.35075	0.176776	0.999981
1152	CKB	240.772	0.607563	0.449838	1.35063	0.176815	0.999981
23432	GPR161	6.40267	-2.02553	1.50062	-1.34979	0.177083	0.999981
51559	NT5DC3	36.7044	-0.842934	0.62452	-1.34973	0.177102	0.999981
57664	PLEKHA4	24.7505	1.1459	0.849287	1.34925	0.177255	0.999981
122060	SLAIN1	37.5615	0.878636	0.651263	1.34913	0.177296	0.999981
27283	TINAG	5.02601	2.34273	1.73677	1.3489	0.177368	0.999981
170691	ADAMTS17	5.50288	2.3852	1.77008	1.34751	0.177816	0.999981
125061	AFMID	37.6508	0.841937	0.624835	1.34746	0.177834	0.999981
84138	SLC7A6OS	43.3871	0.806031	0.598306	1.34719	0.177919	0.999981
285407	ALG1L9P	4.44494	2.51144	1.8643	1.34712	0.177941	0.999981
51343	FZR1	81.1723	0.668053	0.495943	1.34704	0.177969	0.999981
83692	CD99L2	21.5772	1.14171	0.847976	1.3464	0.178174	0.999981
57551	TAOK1	901.956	0.359729	0.267198	1.3463	0.178205	0.999981
10110	SGK2	111.56	0.543038	0.403604	1.34547	0.178473	0.999981
5071	PRKN	5.94327	2.05184	1.52506	1.34541	0.178491	0.999981
286075	ZNF707	8.77279	1.70242	1.26582	1.34492	0.178652	0.999981
2896	GRN	882.236	0.366946	0.272886	1.34468	0.178728	0.999981
55746	NUP133	163.351	0.501863	0.373397	1.34405	0.178933	0.999981
158257	LINC02603	2.43426	-3.36285	2.50294	-1.34356	0.179091	0.999981
85474	LBX2	2.39824	3.31739	2.46949	1.34335	0.179158	0.999981
146223	CMTM4	245.002	-0.509199	0.379097	-1.34319	0.179211	0.999981
119032	BORCS7	73.4551	0.638954	0.475799	1.34291	0.179302	0.999981
7298	TYMS	114.534	-0.610813	0.454943	-1.34261	0.179397	0.999981
54558	SPATA6	31.7726	-0.905896	0.675145	-1.34178	0.179667	0.999981
196913	LINC01588	7.50548	1.83935	1.37151	1.34112	0.179882	0.999981
79042	TSEN34	60.3263	0.685893	0.511647	1.34056	0.180064	0.999981
10170	DHRS9	350.829	0.434833	0.324656	1.33937	0.180451	0.999981
4673	NAP1L1	466.289	-0.391173	0.292078	-1.33927	0.180482	0.999981
8815	BANF1	122.572	0.529355	0.395277	1.3392	0.180505	0.999981
23302	WSCD1	12.0078	1.56908	1.17258	1.33815	0.180849	0.999981
54980	C2orf42	22.382	1.11203	0.831183	1.33789	0.180933	0.999981
22844	FRMPD1	2.05868	4.00353	2.99407	1.33715	0.181172	0.999981
58493	INIP	144.691	-0.502568	0.376076	-1.33635	0.181435	0.999981
100506334	LINC00649	7.39439	-2.31132	1.72962	-1.33632	0.181446	0.999981
137392	CIBAR1	18.4925	1.15776	0.86669	1.33584	0.181602	0.999981
602	BCL3	194.043	0.457249	0.342417	1.33536	0.18176	0.999981
9170	LPAR2	19.291	1.11899	0.838005	1.33531	0.181776	0.999981
440689	H2BC18	95.145	-0.692546	0.519019	-1.33434	0.182093	0.999981
653464	SRGAP2C	79.479	-0.629974	0.472269	-1.33393	0.182226	0.999981
22796	COG2	143.446	-0.536827	0.402738	-1.33294	0.18255	0.999981
79027	ZNF655	130.986	0.518273	0.389044	1.33217	0.182804	0.999981
23151	GRAMD4	150.264	0.552245	0.414922	1.33096	0.183202	0.999981
3628	INPP1	127.283	0.540062	0.40584	1.33073	0.183279	0.999981
126859	AXDND1	2.5235	3.14554	2.36433	1.33042	0.183381	0.999981
101927963	DENND3-AS1	1.73524	3.97472	2.98759	1.33041	0.183384	0.999981
2626	GATA4	177.332	-0.473299	0.355832	-1.33012	0.183479	0.999981
93589	CACNA2D4	7.66873	-1.74676	1.31416	-1.32919	0.183786	0.999981
340547	VSIG1	416.149	0.410217	0.308656	1.32904	0.183834	0.999981
63898	SH2D4A	156.558	-0.486737	0.366456	-1.32823	0.184102	0.999981
2072	ERCC4	51.1241	-0.730647	0.550178	-1.32802	0.184172	0.999981
727957	MROH1	116.58	0.55424	0.417359	1.32797	0.184188	0.999981
5784	PTPN14	225.001	-0.435154	0.327848	-1.32731	0.184408	0.999981
541473	FKBP6P2	3.11951	2.99644	2.25819	1.32692	0.184536	0.999981
100775107	RBM5-AS1	5.00749	2.43356	1.83413	1.32682	0.184569	0.999981
79891	ZNF671	2.90953	3.15277	2.37623	1.3268	0.184576	0.999981
54629	MINDY2	203.601	0.496252	0.374166	1.32629	0.184744	0.999981
6741	SSB	693.316	-0.351336	0.265237	-1.32461	0.1853	0.999981
64802	NMNAT1	42.4599	0.848485	0.641515	1.32263	0.185959	0.999981
400954	EML6	7.56542	1.74423	1.31928	1.32211	0.186133	0.999981
6311	ATXN2	312.187	-0.407322	0.308091	-1.32209	0.18614	0.999981
729540	RGPD6	266.387	0.491803	0.372152	1.32151	0.186331	0.999981
83856	FSD1L	20.1791	-1.15994	0.877814	-1.32139	0.186371	0.999981
196441	ZFC3H1	228.401	0.453217	0.343169	1.32068	0.186608	0.999981
221496	LEMD2	51.764	0.730169	0.553889	1.31826	0.187418	0.999981
23327	NEDD4L	396.976	0.379719	0.28809	1.31805	0.187486	0.999981
411	ARSB	7.32816	-1.74489	1.32432	-1.31757	0.187647	0.999981
8000	PSCA	81.2657	0.617027	0.468869	1.31599	0.188177	0.999981
93210	PGAP3	68.9674	-0.770199	0.585265	-1.31598	0.18818	0.999981
3706	ITPKA	22.0729	1.06809	0.811919	1.31552	0.188336	0.999981
10975	UQCR11	107.33	0.570959	0.434148	1.31513	0.188468	0.999981
134637	ADAT2	46.7431	0.784209	0.596462	1.31477	0.188588	0.999981
56922	MCCC1	49.5575	-0.864054	0.657256	-1.31464	0.188632	0.999981
55341	LSG1	154.371	-0.50096	0.38109	-1.31454	0.188663	0.999981
101060376	TBC1D3L	30.5804	0.940231	0.715318	1.31442	0.188703	0.999981
4205	MEF2A	139.329	-0.537945	0.409334	-1.31419	0.188781	0.999981
57589	RIC1	141.349	-0.524499	0.39914	-1.31407	0.188822	0.999981
130916	MTERF4	39.7437	-0.834923	0.635546	-1.31371	0.188944	0.999981
574407	OBSCN-AS1	2.29342	-3.42819	2.61018	-1.31339	0.189051	0.999981
54838	WBP1L	173.815	0.464386	0.353637	1.31317	0.189126	0.999981
285505	GASK1B-AS1	23.508	-0.999809	0.761872	-1.31231	0.189417	0.999981
11234	HPS5	123.765	-0.561019	0.427556	-1.31215	0.189468	0.999981
960	CD44	464.897	-0.371998	0.283615	-1.31163	0.189646	0.999981
89932	PAPLN	15.4692	-1.34401	1.0248	-1.31148	0.189695	0.999981
388963	C2orf81	9.79847	1.99381	1.52036	1.31141	0.189719	0.999981
22994	CEP131	22.2603	-1.09954	0.838494	-1.31133	0.189746	0.999981
27229	TUBGCP4	104.508	-0.552922	0.421752	-1.31101	0.189853	0.999981
91801	ALKBH8	31.7378	-0.87846	0.670194	-1.31075	0.189941	0.999981
84276	NICN1	7.87839	1.74488	1.33194	1.31003	0.190186	0.999981
10951	CBX1	107.906	-0.611167	0.466642	-1.30971	0.190293	0.999981
9711	RUBCN	98.299	-0.567282	0.433188	-1.30955	0.190348	0.999981
388799	FAM209B	1.81453	3.98541	3.04486	1.3089	0.190569	0.999981
56256	SERTAD4	13.9955	1.50002	1.14604	1.30886	0.19058	0.999981
727909	GOLGA8Q	1.59732	-4.44005	3.39337	-1.30845	0.190721	0.999981
9278	ZBTB22	30.5545	0.92784	0.709149	1.30839	0.190743	0.999981
4297	KMT2A	529.389	0.403457	0.30864	1.30721	0.191142	0.999981
5595	MAPK3	333.083	0.407788	0.312147	1.3064	0.191418	0.999981
25791	NGEF	86.3503	0.592877	0.454041	1.30578	0.191628	0.999981
25855	BRMS1	61.9877	-0.670121	0.513495	-1.30502	0.191886	0.999981
23129	PLXND1	1.42231	-4.24729	3.25471	-1.30497	0.191904	0.999981
5032	P2RY11	9.58943	-1.6511	1.26525	-1.30497	0.191905	0.999981
79986	ZNF702P	1.69631	3.93806	3.01778	1.30495	0.191908	0.999981
10847	SRCAP	472.219	-0.375626	0.287848	-1.30495	0.191912	0.999981
81931	ZNF93	3.00564	-2.67784	2.05243	-1.30471	0.19199	0.999981
9098	USP6	5.80211	1.94244	1.48945	1.30413	0.192189	0.999981
221400	TDRD6	1.72988	3.92943	3.01311	1.30411	0.192196	0.999981
10254	STAM2	221.478	0.433098	0.332276	1.30343	0.192429	0.999981
7727	ZNF174	15.303	1.23644	0.949488	1.30222	0.192841	0.999981
353116	RILPL1	19.2113	-1.11841	0.859234	-1.30164	0.193039	0.999981
85440	DOCK7	350.683	-0.392232	0.301481	-1.30102	0.193252	0.999981
23284	ADGRL3	3.91574	-2.48898	1.91523	-1.29957	0.193748	0.999981
11193	WBP4	55.0524	-0.715396	0.550772	-1.2989	0.193979	0.999981
150696	PROM2	80.9074	0.588341	0.453337	1.2978	0.194356	0.999981
7818	DAP3	285.911	-0.417036	0.32135	-1.29776	0.19437	0.999981
725	C4BPB	111.604	0.540892	0.416835	1.29762	0.194419	0.999981
4781	NFIB	348.26	-0.38703	0.298309	-1.29741	0.19449	0.999981
347344	ZNF81	39.569	0.932643	0.71891	1.2973	0.194527	0.999981
162427	RETREG3	115.673	0.566143	0.436564	1.29682	0.194694	0.999981
57486	NLN	159.017	-0.51301	0.3957	-1.29646	0.194817	0.999981
84342	COG8	91.5176	-0.575469	0.443877	-1.29646	0.194817	0.999981
283284	IGSF22	4.98383	-2.37238	1.83016	-1.29627	0.194881	0.999981
4824	NKX3-1	8.8121	1.59058	1.22771	1.29557	0.195125	0.999981
22925	PLA2R1	97.5389	-0.573266	0.442509	-1.29549	0.195152	0.999981
84832	ANKRD36BP1	18.5838	-1.34668	1.03998	-1.2949	0.195355	0.999981
57602	USP36	129.142	-0.508626	0.393118	-1.29383	0.195725	0.999981
140707	BRI3BP	409.194	-0.394866	0.305292	-1.2934	0.195871	0.999981
10322	SMYD5	48.5958	-0.815825	0.631541	-1.2918	0.196426	0.999981
80198	MUS81	50.1728	0.72628	0.562262	1.29171	0.196457	0.999981
57016	AKR1B10	540.285	0.373584	0.289442	1.29071	0.196806	0.999981
55914	ERBIN	1966.01	0.31834	0.246731	1.29023	0.196971	0.999981
9723	SEMA3E	11.4441	1.51569	1.17484	1.29012	0.197008	0.999981
79822	ARHGAP28	17.2509	-1.17678	0.912734	-1.2893	0.197295	0.999981
55630	SLC39A4	187.977	0.445119	0.345246	1.28928	0.1973	0.999981
50515	CHST11	1.80484	3.92533	3.04466	1.28925	0.197311	0.999981
100288332	NPIPA5	12.7853	-1.54996	1.20265	-1.28879	0.197471	0.999981
23632	CA14	15.36	-1.28238	0.995605	-1.28804	0.197731	0.999981
284119	CAVIN1	110.087	0.608617	0.472648	1.28767	0.197859	0.999981
7574	ZNF26	66.1811	0.631971	0.49081	1.28761	0.197882	0.999981
57674	RNF213	1240.82	0.370588	0.287887	1.28727	0.197999	0.999981
440193	CCDC88C	207.81	0.576776	0.448239	1.28676	0.198178	0.999981
143244	EIF5AL1	10.5857	-1.41203	1.09812	-1.28586	0.198491	0.999981
55339	WDR33	332.804	0.409424	0.31841	1.28584	0.1985	0.999981
8342	H2BC14	58.7164	-0.744308	0.578976	-1.28556	0.198597	0.999981
646600	IGF2BP2-AS1	1.69787	3.93998	3.06789	1.28426	0.19905	0.999981
552891	DNAJC25-GNG10	76.7886	-0.61665	0.48057	-1.28316	0.199435	0.999981
81857	MED25	135.24	0.529287	0.412527	1.28303	0.19948	0.999981
29933	GPR132	2.65647	-3.10994	2.42421	-1.28287	0.199538	0.999981
8525	DGKZ	143.749	-0.559432	0.436361	-1.28204	0.199829	0.999981
58512	DLGAP3	2.09997	-3.36761	2.62727	-1.28179	0.199916	0.999981
55690	PACS1	168.066	-0.577135	0.450258	-1.28179	0.199917	0.999981
163	AP2B1	962.92	-0.364257	0.284483	-1.28042	0.200398	0.999981
80152	CENPT	30.6775	0.861935	0.673522	1.27974	0.200636	0.999981
134728	IRAK1BP1	21.6129	-1.04565	0.817418	-1.27921	0.200824	0.999981
55503	TRPV6	42.7476	-0.979589	0.765853	-1.27908	0.200868	0.999981
116068	LYSMD3	158.398	0.483011	0.378075	1.27755	0.201407	0.999981
92912	UBE2Q2	75.0501	-0.598958	0.469338	-1.27618	0.201893	0.999981
29123	ANKRD11	657.015	0.340429	0.26677	1.27611	0.201916	0.999981
442197	OR2I1P	64.1185	0.639464	0.50113	1.27604	0.20194	0.999981
284370	ZNF615	17.4947	-1.18476	0.928524	-1.27596	0.201969	0.999981
51693	TRAPPC2L	97.4841	-0.539937	0.42325	-1.27569	0.202064	0.999981
115704	EVI5L	38.0211	-0.921116	0.722336	-1.27519	0.202242	0.999981
51366	UBR5	650.377	-0.347963	0.272906	-1.27503	0.2023	0.999981
115752	DIS3L	60.2137	-0.664675	0.521377	-1.27485	0.202364	0.999981
3910	LAMA4	80.35	-0.606369	0.475768	-1.27451	0.202484	0.999981
126017	ZNF813	63.9662	0.678004	0.531974	1.27451	0.202484	0.999981
79664	ICE2	133.556	-0.50263	0.394402	-1.27441	0.202517	0.999981
84440	RAB11FIP4	254.401	0.436608	0.342622	1.27432	0.202552	0.999981
2317	FLNB	6557.64	0.30593	0.24025	1.27338	0.202883	0.999981
79607	FAM118B	90.5325	-0.583458	0.458205	-1.27336	0.202892	0.999981
117981787	MAP3K4-AS1	1.64523	3.87407	3.04269	1.27324	0.202933	0.999981
5597	MAPK6	870.93	0.367911	0.288958	1.27323	0.202935	0.999981
51160	VPS28	74.9283	0.672722	0.528364	1.27322	0.202941	0.999981
9881	TRANK1	90.1033	0.578594	0.454516	1.27299	0.203022	0.999981
56852	RAD18	129.541	-0.535743	0.421118	-1.27219	0.203304	0.999981
57650	CIP2A	42.1828	-0.783636	0.615995	-1.27215	0.203321	0.999981
23099	ZBTB43	105.402	-0.56733	0.44602	-1.27198	0.20338	0.999981
861	RUNX1	196.201	-0.531352	0.417742	-1.27196	0.203387	0.999981
57696	DDX55	50.0172	-0.702472	0.552662	-1.27107	0.203703	0.999981
26995	TRUB2	90.4407	-0.580857	0.457033	-1.27093	0.203753	0.999981
285489	DOK7	1.83176	3.87917	3.05304	1.27059	0.203875	0.999981
4791	NFKB2	68.0233	-0.619943	0.488221	-1.2698	0.204156	0.999981
196403	DTX3	3.4076	-2.53233	1.99438	-1.26973	0.20418	0.999981
3625	INHBB	13.2608	-1.2895	1.01601	-1.26917	0.204379	0.999981
6118	RPA2	111.213	-0.522885	0.412065	-1.26894	0.204463	0.999981
118471	PRAP1	1041.95	0.361078	0.284664	1.26843	0.204643	0.999981
5924	RASGRF2	19.1891	1.14436	0.902543	1.26793	0.204823	0.999981
128	ADH5	409.695	0.371373	0.292916	1.26785	0.204853	0.999981
51514	DTL	164.894	-0.686183	0.541293	-1.26767	0.204915	0.999981
399671	HEATR4	3.10813	2.81538	2.22112	1.26755	0.204959	0.999981
4928	NUP98	502.957	-0.417133	0.329137	-1.26735	0.205029	0.999981
54542	RC3H2	332.153	0.420005	0.331468	1.26711	0.205117	0.999981
7884	SLBP	145.624	-0.489871	0.386861	-1.26627	0.205416	0.999981
55863	TMEM126B	108.737	0.545516	0.430894	1.26601	0.205509	0.999981
3516	RBPJ	254.582	-0.418213	0.330603	-1.265	0.205871	0.999981
91749	MFSD4B	131.297	0.496086	0.392319	1.2645	0.206052	0.999981
57679	ALS2	162.251	0.458525	0.362703	1.26419	0.206162	0.999981
100529144	CORO7-PAM16	17.0056	1.27394	1.00789	1.26396	0.206243	0.999981
7023	TFAP4	28.5781	-0.915814	0.724699	-1.26372	0.206332	0.999981
5990	RFX2	13.6547	1.30216	1.0306	1.26349	0.206413	0.999981
84536	LINC01547	9.36899	-1.61809	1.28085	-1.26329	0.206484	0.999981
79786	KLHL36	107.788	-0.540522	0.427979	-1.26296	0.206603	0.999981
258010	SVIP	291.687	-0.390577	0.309324	-1.26268	0.206703	0.999981
54461	FBXW5	117.526	0.504838	0.400005	1.26208	0.206921	0.999981
81611	ANP32E	481.276	-0.379058	0.300399	-1.26185	0.207002	0.999981
55749	CCAR1	500.154	0.355178	0.281501	1.26173	0.207046	0.999981
25821	MTO1	75.3764	-0.628376	0.498089	-1.26157	0.207103	0.999981
5794	PTPRH	343.491	0.401268	0.318165	1.2612	0.207238	0.999981
473	RERE	339.463	0.382312	0.303165	1.26107	0.207285	0.999981
7296	TXNRD1	1963.09	0.309585	0.245554	1.26076	0.207395	0.999981
54464	XRN1	474.927	0.363446	0.288368	1.26036	0.207541	0.999981
94104	PAXBP1	139.796	-0.475184	0.377114	-1.26005	0.20765	0.999981
23379	ICE1	204.997	0.425663	0.337887	1.25978	0.207749	0.999981
83696	TRAPPC9	75.4254	0.65882	0.52298	1.25974	0.207762	0.999981
728339	FRG1-DT	2.50892	3.08615	2.44993	1.25969	0.207781	0.999981
23765	IL17RA	76.2635	-0.620085	0.492328	-1.2595	0.207851	0.999981
7514	XPO1	782.753	-0.343094	0.272425	-1.25941	0.207883	0.999981
101669762	BLACAT1	50.2515	-0.702873	0.558534	-1.25842	0.208239	0.999981
56946	EMSY	90.4698	0.567474	0.451287	1.25746	0.208588	0.999981
388272	C16orf87	69.8263	0.618695	0.492469	1.25631	0.209002	0.999981
27087	B3GAT1	1.38165	-4.14486	3.29982	-1.25609	0.209083	0.999981
25926	NOL11	215.65	-0.430421	0.342798	-1.25561	0.209257	0.999981
80205	CHD9	491.546	-0.371312	0.295732	-1.25557	0.209272	0.999981
80011	PSME3IP1	154.483	-0.482393	0.384343	-1.25511	0.209439	0.999981
8943	AP3D1	451.334	-0.360097	0.287034	-1.25454	0.209645	0.999981
5680	PSG11	2.98391	-2.63375	2.09943	-1.25451	0.209657	0.999981
728621	CCDC30	10.8666	1.40105	1.11855	1.25256	0.210366	0.999981
54552	GNL3L	172.526	-0.483932	0.386459	-1.25222	0.21049	0.999981
2904	GRIN2B	70.2646	-0.70579	0.563676	-1.25212	0.210527	0.999981
3659	IRF1	299.221	0.451413	0.360673	1.25158	0.210722	0.999981
6558	SLC12A2	1435.4	-0.313173	0.250263	-1.25138	0.210797	0.999981
3995	FADS3	8.17128	1.57137	1.25586	1.25123	0.21085	0.999981
57716	PRX	5.13722	2.31476	1.85014	1.25113	0.210888	0.999981
124995	MRPL10	66.5967	0.612857	0.489873	1.25105	0.210915	0.999981
1812	DRD1	29.5673	-0.850463	0.680495	-1.24977	0.211383	0.999981
285590	SH3PXD2B	128.067	-0.606198	0.48514	-1.24953	0.211471	0.999981
51752	ERAP1	673.829	0.353336	0.28279	1.24947	0.211495	0.999981
4051	CYP4F3	58.0284	0.64363	0.515475	1.24862	0.211805	0.999981
23308	ICOSLG	38.7532	0.810269	0.649242	1.24802	0.212023	0.999981
85016	CFAP300	1.59081	3.84694	3.08251	1.24799	0.212035	0.999981
9917	FAM20B	381.714	-0.389915	0.31245	-1.24793	0.212058	0.999981
1847	DUSP5	164.768	0.467321	0.374486	1.2479	0.212068	0.999981
10203	CALCRL	17.5339	1.1599	0.929617	1.24772	0.212135	0.999981
645323	MIR9-2HG	3.23747	2.51409	2.01511	1.24762	0.21217	0.999981
100873930	DLG3-AS1	1.36534	-4.13124	3.31237	-1.24722	0.212318	0.999981
10572	SIVA1	27.999	-0.889558	0.71343	-1.24687	0.212443	0.999981
84230	LRRC8C	38.4235	-0.825416	0.662002	-1.24685	0.212453	0.999981
653121	ZBTB8A	37.8739	-0.77701	0.623529	-1.24615	0.212709	0.999981
10236	HNRNPR	510.49	-0.380087	0.305358	-1.24473	0.213232	0.999981
10610	ST6GALNAC2	19.8536	-1.00796	0.810271	-1.24398	0.213508	0.999981
8576	STK16	50.3655	-0.677972	0.545144	-1.24366	0.213626	0.999981
50807	ASAP1	67.2365	-0.658094	0.529548	-1.24275	0.213961	0.999981
51136	RNFT1	31.73	0.89515	0.720483	1.24243	0.214078	0.999981
5082	PDCL	99.7727	0.520062	0.418771	1.24188	0.214282	0.999981
8634	RTCA	213.093	0.417014	0.336004	1.2411	0.21457	0.999981
90993	CREB3L1	678.157	0.343637	0.276953	1.24078	0.214688	0.999981
53947	A4GALT	63.3769	-0.633492	0.510601	-1.24068	0.214724	0.999981
58513	EPS15L1	105.737	-0.569936	0.46007	-1.2388	0.215418	0.999981
23649	POLA2	76.1431	-0.720722	0.581794	-1.23879	0.215422	0.999981
4173	MCM4	399.399	-0.529557	0.427769	-1.23795	0.215735	0.999981
284992	CCDC150	13.2132	-1.22137	0.986734	-1.23779	0.215793	0.999981
79707	NOL9	98.9817	-0.583834	0.471814	-1.23742	0.215929	0.999981
26086	GPSM1	14.1635	-1.18361	0.957339	-1.23635	0.216328	0.999981
10128	LRPPRC	942.922	-0.365906	0.295999	-1.23617	0.216394	0.999981
3184	HNRNPD	918.917	-0.324484	0.262502	-1.23612	0.216415	0.999981
10963	STIP1	533.769	-0.39008	0.315577	-1.23608	0.216428	0.999981
92856	IMP4	146.627	-0.465127	0.376324	-1.23598	0.216468	0.999981
256471	MFSD8	55.5497	-0.67692	0.547709	-1.23591	0.216491	0.999981
129293	TRABD2A	103.781	-0.540556	0.437444	-1.23572	0.216564	0.999981
79784	MYH14	2055.25	0.30011	0.242925	1.2354	0.216682	0.999981
6749	SSRP1	363.378	-0.454429	0.367875	-1.23528	0.216726	0.999981
5655	KLK10	1575.1	0.331745	0.268629	1.23496	0.216847	0.999981
404093	CUEDC1	65.7436	-0.63708	0.516032	-1.23457	0.216989	0.999981
55638	SYBU	70.6146	0.590533	0.478337	1.23456	0.216996	0.999981
28990	ASTE1	19.6904	1.01848	0.825198	1.23423	0.217117	0.999981
25836	NIPBL	588.202	-0.363341	0.294635	-1.23319	0.217505	0.999981
84131	CEP78	101.729	-0.562089	0.45585	-1.23306	0.217554	0.999981
51560	RAB6B	163.619	0.471792	0.382858	1.23229	0.217841	0.999981
147923	ZNF420	17.0584	-1.08793	0.882977	-1.23212	0.217906	0.999981
11232	POLG2	8.71102	-1.58946	1.29053	-1.23163	0.218088	0.999981
83544	DNAL1	84.6656	0.563836	0.457857	1.23147	0.218148	0.999981
4008	LMO7	1657.29	0.305202	0.247933	1.23098	0.218329	0.999981
5791	PTPRE	57.1038	-0.707375	0.574647	-1.23097	0.218333	0.999981
1005	CDH7	2.43914	3.09281	2.5126	1.23092	0.218353	0.999981
7029	TFDP2	202.109	0.555935	0.451689	1.23079	0.218401	0.999981
100101267	POM121C	347.941	-0.371365	0.301735	-1.23076	0.218411	0.999981
5989	RFX1	40.7531	0.761834	0.619242	1.23027	0.218596	0.999981
100507507	FAM131B-AS2	4.58164	-5.9051	4.80039	-1.23013	0.218649	0.999981
653583	PHLDB3	10.9638	1.36405	1.10896	1.23003	0.218686	0.999981
101805488	CCAT2	6.76438	-1.69162	1.37592	-1.22945	0.218904	0.999981
55213	RCBTB1	50.529	0.829963	0.675421	1.22881	0.219144	0.999981
55766	H2AJ	84.7334	0.604736	0.492242	1.22853	0.219247	0.999981
3482	IGF2R	860.761	-0.355493	0.289413	-1.22832	0.219326	0.999981
7804	LRP8	211.892	-0.441755	0.359833	-1.22767	0.219573	0.999981
10129	FRY	32.6522	-1.16898	0.952297	-1.22754	0.21962	0.999981
5645	PRSS2	64.8627	-0.625043	0.509483	-1.22682	0.21989	0.999981
10769	PLK2	258.303	-0.404448	0.329692	-1.22674	0.219919	0.999981
10343	PKDREJ	7.79284	-1.63321	1.33207	-1.22607	0.220172	0.999981
8774	NAPG	434.47	0.364376	0.297346	1.22543	0.220414	0.999981
57794	SUGP1	60.4482	0.649955	0.530428	1.22534	0.220447	0.999981
283212	KLHL35	3.24264	2.65185	2.16472	1.22503	0.220563	0.999981
2012	EMP1	1028.85	0.368745	0.301179	1.22434	0.220825	0.999981
8202	NCOA3	390	0.382715	0.312629	1.22418	0.220883	0.999981
57215	THAP11	22.0539	0.960818	0.784933	1.22408	0.220923	0.999981
3064	HTT	373.546	-0.391109	0.319631	-1.22362	0.221094	0.999981
55652	SLC48A1	33.634	0.800533	0.65484	1.22249	0.221524	0.999981
93082	NEURL3	2.87322	2.88361	2.36085	1.22143	0.221923	0.999981
127703	C1orf216	7.66928	-1.59446	1.30561	-1.22124	0.221995	0.999981
222696	ZSCAN23	6.90832	-1.67994	1.37563	-1.22121	0.222006	0.999981
10766	TOB2	348.996	0.376415	0.308276	1.22103	0.222074	0.999981
154807	VKORC1L1	241.101	-0.40226	0.329463	-1.22095	0.222103	0.999981
284359	IZUMO1	2.86248	-3.04562	2.49549	-1.22045	0.222295	0.999981
55742	PARVA	148.561	0.599401	0.491357	1.21989	0.222507	0.999981
727866	FAM156A	27.1144	-0.968867	0.794276	-1.21981	0.222537	0.999981
727866	FAM156B	27.1144	-0.968867	0.794276	-1.21981	0.222537	0.999981
283652	SLC24A5	1.31566	-4.08869	3.35223	-1.21969	0.222582	0.999981
285782	CAGE1	1.31566	-4.08869	3.35223	-1.21969	0.222582	0.999981
643338	C15orf62	1.31566	-4.08869	3.35223	-1.21969	0.222582	0.999981
100131347	RDM1P5	1.31566	-4.08869	3.35223	-1.21969	0.222582	0.999981
100289361		1.31566	-4.08869	3.35223	-1.21969	0.222582	0.999981
4931	NVL	38.5839	-0.796272	0.652978	-1.21945	0.222674	0.999981
127255	LRRIQ3	3.96521	-2.32506	1.90704	-1.2192	0.222769	0.999981
219681	ARMC3	4.72869	-2.29513	1.88301	-1.21886	0.222898	0.999981
95681	CEP41	17.4991	1.18512	0.972361	1.2188	0.222919	0.999981
9169	SCAF11	643.366	-0.341422	0.280261	-1.21823	0.223138	0.999981
4086	SMAD1	104.986	0.530922	0.435823	1.21821	0.223146	0.999981
5648	MASP1	3.47621	-2.45243	2.01399	-1.2177	0.223338	0.999981
9860	LRIG2	121.137	0.523835	0.430206	1.21764	0.223362	0.999981
9858	PPP1R26	118.572	-0.567819	0.466642	-1.21682	0.223673	0.999981
84000	TMPRSS13	2.73134	-2.74153	2.25422	-1.21618	0.223918	0.999981
55568	GALNT10	202.482	-0.424096	0.348864	-1.21565	0.224118	0.999981
29028	ATAD2	376.965	-0.542738	0.446536	-1.21544	0.224198	0.999981
91050	CCDC149	8.66352	-1.56522	1.288	-1.21524	0.224276	0.999981
9655	SOCS5	127.267	0.499967	0.411554	1.21483	0.224433	0.999981
51062	ATL1	25.3357	0.949956	0.782027	1.21474	0.224467	0.999981
51719	CAB39	606.394	0.330912	0.272447	1.21459	0.224522	0.999981
9907	AP5Z1	35.6855	0.786165	0.647275	1.21458	0.224528	0.999981
6284	S100A13	38.0641	0.746355	0.614553	1.21447	0.224569	0.999981
54069	MIS18A	67.4407	-0.634338	0.522537	-1.21396	0.224764	0.999981
27044	SND1	347.622	-0.365962	0.301525	-1.2137	0.224861	0.999981
10484	SEC23A	454.646	-0.361133	0.297604	-1.21347	0.224952	0.999981
26873	OPLAH	32.443	0.816021	0.672796	1.21288	0.225176	0.999981
57549	IGSF9	119.38	0.495567	0.408705	1.21253	0.225309	0.999981
101930094	RSPH1-DT	1.56991	3.82341	3.15445	1.21207	0.225487	0.999981
100526740	ATP5MF-PTCD1	28.3413	0.867314	0.715945	1.21142	0.225733	0.999981
3960	LGALS4	2012.91	0.324208	0.26767	1.21122	0.22581	0.999981
4938	OAS1	232.599	0.412058	0.340267	1.21099	0.225901	0.999981
286410	ATP11C	84.661	0.544418	0.449787	1.21039	0.226129	0.999981
6529	SLC6A1	2.11865	3.12753	2.58546	1.20966	0.226409	0.999981
54854	FAM83E	77.6696	0.570018	0.471417	1.20916	0.226601	0.999981
595101	SMG1P5	24.4847	1.06889	0.884108	1.209	0.226661	0.999981
83937	RASSF4	62.5036	-0.678113	0.561017	-1.20872	0.22677	0.999981
4775	NFATC3	146.655	-0.468284	0.387451	-1.20863	0.226806	0.999981
2151	F2RL2	3.59179	-2.39001	1.97758	-1.20855	0.226835	0.999981
26577	PCOLCE2	8.09006	1.57515	1.30342	1.20848	0.226862	0.999981
84284	NTPCR	66.5695	0.599263	0.495913	1.2084	0.226892	0.999981
55315	SLC29A3	27.6265	0.889473	0.736138	1.2083	0.226933	0.999981
64288	ZSCAN31	17.8983	1.07444	0.889557	1.20783	0.227112	0.999981
54840	APTX	118.141	-0.482531	0.399688	-1.20727	0.227328	0.999981
8431	NR0B2	30.8456	0.964831	0.79942	1.20691	0.227466	0.999981
6917	TCEA1	262.342	-0.410761	0.340353	-1.20687	0.227483	0.999981
121665	SPPL3	148.69	0.453369	0.375661	1.20686	0.227488	0.999981
54869	EPS8L1	110.605	0.507583	0.420787	1.20627	0.227713	0.999981
28982	FLVCR1	88.7119	0.5752	0.477036	1.20578	0.227903	0.999981
400566	LIAT1	22.9978	-0.922341	0.764961	-1.20574	0.227919	0.999981
10615	SPAG5	100.039	-0.63406	0.525928	-1.2056	0.227971	0.999981
124565	SLC38A10	99.3875	0.560011	0.464519	1.20557	0.227983	0.999981
126917	IFFO2	66.0893	-0.658148	0.546374	-1.20457	0.228368	0.999981
4809	SNU13	190.273	-0.413018	0.342914	-1.20444	0.228421	0.999981
51434	ANAPC7	98.8526	-0.517382	0.42965	-1.20419	0.228515	0.999981
4507	MTAP	250.704	-0.408831	0.339621	-1.20379	0.228672	0.999981
9736	USP34	634.583	0.376524	0.312789	1.20377	0.22868	0.999981
7188	TRAF5	23.5035	-1.03933	0.863404	-1.20376	0.228683	0.999981
152926	PPM1K	6.53226	-1.73367	1.44031	-1.20368	0.228712	0.999981
26610	ELP4	59.4651	0.631492	0.524818	1.20326	0.228877	0.999981
166379	BBS12	18.7965	1.05989	0.881359	1.20256	0.229146	0.999981
119545622	BBS7-DT	8.26247	-1.573	1.30805	-1.20255	0.229152	0.999981
100144748	KLLN	7.91666	-1.58781	1.32069	-1.20226	0.229262	0.999981
8228	PNPLA4	84.4934	0.542273	0.451053	1.20224	0.229272	0.999981
4863	NPAT	165.901	0.454018	0.377652	1.20221	0.229281	0.999981
58499	ZNF462	266.595	-0.457881	0.380877	-1.20218	0.229295	0.999981
60682	SMAP1	246.132	0.393503	0.327407	1.20188	0.229411	0.999981
6712	SPTBN2	114.941	0.580296	0.482833	1.20186	0.229419	0.999981
100996251	LRIG2-DT	2.98975	2.83704	2.36103	1.20161	0.229513	0.999981
23625	FAM89B	13.9792	1.18081	0.982921	1.20133	0.229624	0.999981
51368	TEX264	51.0355	-0.665314	0.554097	-1.20072	0.229861	0.999981
56848	SPHK2	23.8329	0.931257	0.775736	1.20048	0.229952	0.999981
7764	ZNF217	531.374	0.338475	0.282057	1.20002	0.23013	0.999981
57018	CCNL1	312.782	0.371739	0.309924	1.19945	0.230353	0.999981
80333	KCNIP4	1.51715	3.7624	3.13841	1.19882	0.230597	0.999981
1824	DSC2	1708.81	0.315208	0.262946	1.19875	0.230623	0.999981
64397	ZNF106	455.129	-0.410443	0.342566	-1.19814	0.230862	0.999981
22832	CEP162	51.5051	-0.694839	0.5801	-1.19779	0.230998	0.999981
7220	TRPC1	2.80411	2.67695	2.235	1.19774	0.231018	0.999981
105375726	MAL2-AS1	2.6393	2.78575	2.32637	1.19747	0.231125	0.999981
330	BIRC3	341.954	0.364862	0.30472	1.19737	0.231163	0.999981
3759	KCNJ2	23.6012	-0.899408	0.75117	-1.19734	0.231173	0.999981
3880	KRT19	6304.58	0.291289	0.243294	1.19727	0.231201	0.999981
81847	RNF146	76.3071	0.643718	0.537805	1.19694	0.231331	0.999981
6347	CCL2	2.39264	2.99895	2.506	1.19671	0.231421	0.999981
81855	SFXN3	146.43	-0.468048	0.391126	-1.19667	0.231437	0.999981
51321	AMZ2	84.5818	-0.540548	0.451767	-1.19652	0.231494	0.999981
25962	VIRMA	270.22	-0.381449	0.319009	-1.19573	0.231801	0.999981
137797	LYPD2	1.51875	3.75324	3.141	1.19492	0.232118	0.999981
100507607	NPIPB9	1.51875	3.75324	3.141	1.19492	0.232118	0.999981
155382	VPS37D	3.56407	2.52145	2.1105	1.19472	0.232198	0.999981
7113	TMPRSS2	1371.2	0.311033	0.260496	1.194	0.232477	0.999981
2314	FLII	482.485	0.367675	0.308011	1.19371	0.232592	0.999981
146909	KIF18B	56.9485	-0.899318	0.753653	-1.19328	0.23276	0.999981
6595	SMARCA2	271.266	-0.433617	0.363475	-1.19298	0.232879	0.999981
29924	EPN1	267.705	0.3982	0.333906	1.19255	0.233046	0.999981
10528	NOP56	235.661	-0.494361	0.41461	-1.19235	0.233123	0.999981
9965	FGF19	1.25683	-4.06351	3.41101	-1.19129	0.233539	0.999981
57325	KAT14	92.5587	-0.549966	0.461724	-1.19112	0.233608	0.999981
5122	PCSK1	2.056	3.53244	2.96596	1.191	0.233655	0.999981
257397	TAB3	242.648	-0.445821	0.374391	-1.19079	0.233736	0.999981
2237	FEN1	126.02	-0.556928	0.467725	-1.19072	0.233765	0.999981
4664	NAB1	188.284	-0.53884	0.452647	-1.19042	0.233881	0.999981
163050	ZNF564	64.2477	0.634003	0.532678	1.19022	0.23396	0.999981
201595	STT3B	1213.83	-0.310226	0.260733	-1.18982	0.234116	0.999981
8449	DHX16	98.9507	-0.578841	0.486753	-1.18919	0.234365	0.999981
84951	TNS4	142.036	-0.489293	0.411462	-1.18916	0.234378	0.999981
83986	FAM234A	180.292	0.423525	0.356193	1.18903	0.234428	0.999981
11054	OGFR	125.497	-0.464983	0.391063	-1.18902	0.23443	0.999981
56624	ASAH2	28.6098	0.923481	0.77686	1.18874	0.234544	0.999981
57677	ZFP14	20.6958	1.0743	0.904075	1.18829	0.234719	0.999981
10274	STAG1	157.047	0.476207	0.400779	1.1882	0.234753	0.999981
1962	EHHADH	79.9726	0.614081	0.516815	1.1882	0.234754	0.999981
57545	CC2D2A	17.3144	-1.11782	0.940831	-1.18812	0.234786	0.999981
1181	CLCN2	85.9539	-0.622795	0.524212	-1.18806	0.23481	0.999981
3790	KCNS3	2.93395	2.6805	2.25632	1.18799	0.234836	0.999981
56255	TMX4	99.2812	-0.527531	0.4441	-1.18787	0.234886	0.999981
134145	ATPSCKMT	29.9504	0.805762	0.678712	1.18719	0.235151	0.999981
8884	SLC5A6	38.9427	-0.770297	0.649018	-1.18686	0.235281	0.999981
23387	SIK3	75.6652	-0.640696	0.539831	-1.18685	0.235289	0.999981
3222	HOXC5	1.53173	3.7546	3.16488	1.18633	0.23549	0.999981
7357	UGCG	476.312	0.35745	0.301663	1.18493	0.236044	0.999981
168850	ZNF800	207.377	0.442254	0.373249	1.18488	0.236066	0.999981
101927204	FAM111A-DT	6.86916	1.65893	1.40033	1.18467	0.236147	0.999981
8857	FCGBP	7.85662	-1.70661	1.44066	-1.1846	0.236175	0.999981
100131117	ZBTB20-AS1	5.73519	-1.78046	1.50389	-1.1839	0.236451	0.999981
29899	GPSM2	151.474	-0.466669	0.394203	-1.18383	0.236481	0.999981
28999	KLF15	228.294	0.392817	0.331916	1.18348	0.236618	0.999981
6309	SC5D	351.109	0.439503	0.371427	1.18328	0.236698	0.999981
9908	G3BP2	1117.82	-0.348104	0.294454	-1.1822	0.237125	0.999981
983	CDK1	158.223	-0.556771	0.471234	-1.18152	0.237398	0.999981
23195	MDN1	314.78	-0.374187	0.31673	-1.18141	0.237441	0.999981
1869	E2F1	38.5627	-0.827012	0.700055	-1.18135	0.237462	0.999981
22995	CEP152	94.4407	-1.85077	1.56717	-1.18097	0.237616	0.999981
64943	NT5DC2	59.0309	0.668353	0.565963	1.18091	0.237637	0.999981
64434	NOM1	79.8616	-0.736025	0.623294	-1.18086	0.237657	0.999981
117584	RFFL	186.563	0.412202	0.34919	1.18045	0.23782	0.999981
7693	ZNF134	46.2706	0.708855	0.600512	1.18042	0.237834	0.999981
285958	SNHG15	32.6679	-0.862898	0.731238	-1.18005	0.23798	0.999981
2547	XRCC6	911.524	-0.320047	0.271221	-1.18002	0.237992	0.999981
3575	IL7R	1.71984	3.77553	3.19957	1.18001	0.237996	0.999981
55556	ENOSF1	101.334	0.495951	0.42031	1.17997	0.238014	0.999981
55898	UNC45A	81.9213	-0.550429	0.466555	-1.17977	0.238091	0.999981
3428	IFI16	107.157	-0.539706	0.457585	-1.17947	0.238212	0.999981
55051	NRDE2	70.8595	-0.593305	0.503145	-1.17919	0.238321	0.999981
79846	CFAP69	26.3685	-0.891115	0.756119	-1.17854	0.238582	0.999981
642987	TMEM232	2.0904	3.08317	2.6164	1.1784	0.238637	0.999981
23612	PHLDA3	50.6909	0.688877	0.584628	1.17832	0.23867	0.999981
388389	CCDC103	1.86908	3.19313	2.71121	1.17775	0.238895	0.999981
29801	ZDHHC8	30.415	0.803029	0.682149	1.1772	0.239114	0.999981
100526760	ABHD14A-ACY1	2.85261	-2.71127	2.30409	-1.17672	0.239308	0.999981
51163	DBR1	54.4236	-0.652578	0.554623	-1.17662	0.239349	0.999981
1767	DNAH5	35.2679	-0.810128	0.688737	-1.17625	0.239494	0.999981
55320	MIS18BP1	153.482	0.502563	0.427332	1.17605	0.239576	0.999981
5002	SLC22A18	156.645	0.434548	0.369553	1.17588	0.239644	0.999981
342132	ZNF774	32.9535	-0.809249	0.688314	-1.1757	0.239716	0.999981
222658	KCTD20	181.82	-0.457668	0.389452	-1.17516	0.239931	0.999981
8555	CDC14B	157.752	0.462816	0.394093	1.17438	0.240242	0.999981
3481	IGF2	1.30382	-4.02509	3.42794	-1.1742	0.240314	0.999981
374786	EFCAB5	5.6467	1.75557	1.49519	1.17415	0.240337	0.999981
79894	ZNF672	49.1625	-0.677084	0.576748	-1.17397	0.240408	0.999981
1382	CRABP2	15.9063	-1.19322	1.01659	-1.17375	0.240496	0.999981
6307	MSMO1	534.38	0.41696	0.355336	1.17342	0.240627	0.999981
347862	GATD1	95.7106	-0.526506	0.448984	-1.17266	0.240932	0.999981
340719	NANOS1	3.66165	2.4774	2.11404	1.17188	0.241246	0.999981
1416	CRYBB2P1	41.1226	-0.720918	0.615243	-1.17176	0.241293	0.999981
56006	SMG9	50.518	-0.659663	0.563015	-1.17166	0.241333	0.999981
8301	PICALM	769.975	0.311195	0.265673	1.17134	0.241461	0.999981
64344	HIF3A	3.96974	-2.3389	1.99849	-1.17033	0.241866	0.999981
116983	ACAP3	42.6802	0.806348	0.689067	1.1702	0.241919	0.999981
55143	CDCA8	64.7959	-0.651452	0.556851	-1.16988	0.242048	0.999981
64427	TTC31	41.4684	-0.691963	0.591551	-1.16974	0.242104	0.999981
23306	NEMP1	54.159	-0.735837	0.629388	-1.16913	0.242351	0.999981
401081	C3orf85	5.43583	-1.86702	1.59713	-1.16898	0.242412	0.999981
1201		104.868	0.540585	0.462514	1.1688	0.242486	0.999981
1201	CLN3	104.868	0.540585	0.462514	1.1688	0.242486	0.999981
163486	DENND1B	235.627	0.434956	0.372275	1.16837	0.242656	0.999981
9156	EXO1	88.8813	-0.652786	0.558815	-1.16816	0.242742	0.999981
5894	RAF1	274.579	-0.39501	0.338197	-1.16799	0.242813	0.999981
124221	PRSS30P	1.69072	3.75437	3.21476	1.16786	0.242864	0.999981
9768	PCLAF	74.1458	-0.744518	0.637566	-1.16775	0.242907	0.999981
675	BRCA2	147.872	-0.48415	0.414614	-1.16771	0.242923	0.999981
11244	ZHX1	281.539	0.378933	0.324562	1.16752	0.243	0.999981
23256	SCFD1	267.802	0.366691	0.314262	1.16683	0.243278	0.999981
3177	SLC29A2	69.2241	0.565536	0.484779	1.16659	0.243378	0.999981
155185	AMZ1	4.80095	2.23575	1.91719	1.16616	0.243551	0.999981
7082	TJP1	694.959	0.37436	0.321106	1.16585	0.243677	0.999981
284254	DYNAP	2.89243	-2.5875	2.21972	-1.16569	0.243741	0.999981
7272	TTK	96.7342	-0.680595	0.583867	-1.16567	0.243749	0.999981
1356	CP	33.7995	-0.827183	0.709657	-1.16561	0.243772	0.999981
63928	CHP2	19.0139	0.977211	0.838797	1.16501	0.244013	0.999981
51449	PCYOX1	287.873	0.381032	0.327213	1.16448	0.24423	0.999981
6576	SLC25A1	224.366	0.385817	0.331365	1.16433	0.244292	0.999981
55715	DOK4	217.302	0.428849	0.368348	1.16425	0.244324	0.999981
84271	POLDIP3	123.743	-0.490205	0.421054	-1.16423	0.24433	0.999981
3615	IMPDH2	187.993	-0.417532	0.358793	-1.16371	0.244541	0.999981
6926	TBX3	349.084	0.360653	0.309954	1.16357	0.244599	0.999981
51042	ZNF593	26.1984	0.877303	0.754079	1.16341	0.244663	0.999981
9811	CTIF	33.9851	-0.799569	0.687268	-1.1634	0.244667	0.999981
7032	TFF2	506.209	0.3947	0.339375	1.16302	0.244821	0.999981
24137	KIF4A	63.4581	-0.649909	0.559015	-1.1626	0.244993	0.999981
143458	LDLRAD3	23.6223	-0.966023	0.831078	-1.16237	0.245084	0.999981
100101490	MCTS2	7.23855	-1.7363	1.49402	-1.16217	0.245166	0.999981
11226	GALNT6	235.17	0.378804	0.326001	1.16197	0.245247	0.999981
56850	GRIPAP1	72.638	0.581336	0.500331	1.1619	0.245275	0.999981
55205	ZNF532	61.7011	-0.632535	0.544408	-1.16188	0.245286	0.999981
197131	UBR1	249.856	0.375355	0.323148	1.16156	0.245415	0.999981
9654	TTLL4	133.159	-0.509591	0.43875	-1.16146	0.245454	0.999981
90673	PPP1R3E	13.6615	-1.30417	1.12322	-1.1611	0.245601	0.999981
83891	SNX25	118.189	-0.526179	0.453616	-1.15997	0.246063	0.999981
1650	DDOST	824.572	0.336412	0.290051	1.15984	0.246116	0.999981
154881	KCTD7	10.2095	-1.36731	1.17888	-1.15983	0.246117	0.999981
150082	LCA5L	8.03143	1.56258	1.34753	1.15959	0.246217	0.999981
374907	B3GNT8	10.7249	1.34549	1.16067	1.15923	0.246361	0.999981
83743	GRWD1	79.3193	0.593591	0.512333	1.1586	0.246618	0.999981
55344	PLCXD1	50.0075	-0.67795	0.585267	-1.15836	0.246717	0.999981
26173	INTS1	239.762	-0.532083	0.459357	-1.15832	0.246733	0.999981
5711	PSMD5	211.313	-0.384801	0.332225	-1.15825	0.24676	0.999981
100527978	TLCD4-RWDD3	5.11081	2.00782	1.73385	1.15801	0.246859	0.999981
5332	PLCB4	62.332	0.591746	0.511056	1.15789	0.246909	0.999981
4357	MPST	59.9426	0.595661	0.51458	1.15757	0.24704	0.999981
54809	SAMD9	681.996	0.319286	0.275834	1.15753	0.247056	0.999981
3914	LAMB3	1070.78	0.300966	0.260238	1.15651	0.247475	0.999981
5670	PSG2	76.1483	-1.82102	1.57464	-1.15647	0.247491	0.999981
164832	LONRF2	12.761	-1.36238	1.17813	-1.15639	0.247522	0.999981
1509	CTSD	2530.8	0.295522	0.255564	1.15635	0.247537	0.999981
5871	MAP4K2	22.034	-0.958262	0.829037	-1.15587	0.247733	0.999981
29841	GRHL1	181.824	0.411255	0.355952	1.15537	0.247941	0.999981
6903	TBCC	32.1758	0.763685	0.661275	1.15487	0.248145	0.999981
55751	TMEM184C	164.064	0.424315	0.367428	1.15483	0.248161	0.999981
166929	SGMS2	497.195	0.330685	0.286423	1.15453	0.248282	0.999981
55796	MBNL3	312.169	-0.376622	0.326298	-1.15423	0.248408	0.999981
124491	TMEM170A	187.177	-0.494744	0.42868	-1.15411	0.248455	0.999981
574456	MIR497	2.42611	-2.7984	2.42512	-1.15392	0.248532	0.999981
400950	LINC02898	2.42611	-2.7984	2.42512	-1.15392	0.248532	0.999981
10565	ARFGEF1	587.813	0.313455	0.271645	1.15392	0.248535	0.999981
81605	URM1	91.6752	0.521473	0.452037	1.15361	0.248662	0.999981
83861	RSPH3	67.7251	0.556997	0.482865	1.15353	0.248695	0.999981
23061	TBC1D9B	270.094	0.360797	0.312789	1.15348	0.248712	0.999981
89891	DYNC2I2	54.0012	-0.724096	0.628088	-1.15286	0.248969	0.999981
5562	PRKAA1	541.467	0.34023	0.295398	1.15177	0.249417	0.999981
51275	MAPKAPK5-AS1	28.0264	-0.807655	0.701303	-1.15165	0.249466	0.999981
84296	GINS4	51.9913	-0.770048	0.668863	-1.15128	0.249617	0.999981
29083	GTPBP8	55.9276	0.598202	0.519693	1.15107	0.249705	0.999981
8605	PLA2G4C	3.37456	2.29407	1.99304	1.15104	0.249717	0.999981
54741	LEPROT	336.07	0.343543	0.298472	1.15101	0.249729	0.999981
9260	PDLIM7	60.5275	0.593572	0.515792	1.1508	0.249815	0.999981
51013	EXOSC1	64.734	-0.568117	0.493781	-1.15054	0.24992	0.999981
11100	HNRNPUL1	844.29	-0.304752	0.265	-1.15001	0.25014	0.999981
100191040	C2CD4D	2.30898	2.90269	2.52528	1.14945	0.250369	0.999981
80194	TMEM134	82.4751	0.539434	0.469362	1.14929	0.250436	0.999981
55703	POLR3B	65.6717	-0.559629	0.487084	-1.14894	0.250582	0.999981
9221	NOLC1	721.58	-0.315564	0.274806	-1.14832	0.250837	0.999981
54576	UGT1A8	31.8414	0.95593	0.8329	1.14771	0.251087	0.999981
11065	UBE2C	82.111	-0.717289	0.62523	-1.14724	0.251282	0.999981
64417	TMEM267	35.2778	0.751615	0.655324	1.14694	0.251408	0.999981
51773	RSF1	391.234	-0.357105	0.311447	-1.1466	0.251547	0.999981
10512	SEMA3C	133.564	0.453076	0.395316	1.14611	0.251749	0.999981
56105	PCDHGA11	4.38852	-2.07023	1.80748	-1.14537	0.252056	0.999981
4905	NSF	255.313	-0.38048	0.332291	-1.14502	0.252201	0.999981
389058	SP5	4.08653	-2.26675	1.97977	-1.14495	0.252229	0.999981
80222	TARS2	72.2716	-0.540096	0.471931	-1.14444	0.252442	0.999981
7042	TGFB2	9.35023	1.35661	1.18543	1.14441	0.252455	0.999981
4084	MXD1	502.958	0.465698	0.407094	1.14396	0.252641	0.999981
29109	FHOD1	38.7218	-0.826535	0.722959	-1.14327	0.252928	0.999981
100293516	ZNF587B	74.1594	-0.538331	0.470888	-1.14323	0.252945	0.999981
155435	RBM33	183.156	0.395622	0.346081	1.14315	0.252977	0.999981
100287102	DDX11L16	1.68805	3.88309	3.39717	1.14304	0.253023	0.999981
8828	NRP2	426.711	-0.331939	0.290536	-1.14251	0.253243	0.999981
10005	ACOT8	21.3453	0.916812	0.80279	1.14203	0.25344	0.999981
115004	CGAS	26.8838	-0.807052	0.706691	-1.14201	0.253448	0.999981
5537	PPP6C	331.652	0.379381	0.332217	1.14197	0.253468	0.999981
5939	RBMS2	414.401	0.338159	0.296158	1.14182	0.253529	0.999981
8356	H3C12	67.015	-0.65838	0.57664	-1.14175	0.253556	0.999981
5873	RAB27A	83.9	0.508461	0.44561	1.14105	0.253851	0.999981
3683	ITGAL	2.48628	-2.9705	2.60351	-1.14096	0.253886	0.999981
50804	MYEF2	47.2042	-0.709246	0.621622	-1.14096	0.253886	0.999981
1616	DAXX	81.2223	0.521266	0.456951	1.14075	0.253975	0.999981
957	ENTPD5	254.903	0.363275	0.318585	1.14027	0.254172	0.999981
374393	FAM111B	324.08	-0.518374	0.454982	-1.13933	0.254566	0.999981
7429	VIL1	879.031	0.296532	0.260282	1.13927	0.254589	0.999981
285973	ATG9B	2.86337	2.55312	2.2429	1.13831	0.254989	0.999981
9653	HS2ST1	338.768	-0.374167	0.328772	-1.13807	0.25509	0.999981
55069	TMEM248	481.182	-0.317593	0.279153	-1.1377	0.255244	0.999981
254048	UBN2	205.445	0.410795	0.361092	1.13765	0.255268	0.999981
408	ARRB1	94.9529	0.503333	0.442567	1.1373	0.255411	0.999981
79977	GRHL2	147.71	0.518001	0.455495	1.13723	0.255443	0.999981
23567	ZNF346	37.8563	-0.809715	0.712206	-1.13691	0.255576	0.999981
3397	ID1	317.976	0.527574	0.464088	1.1368	0.255623	0.999981
3554	IL1R1	44.999	-0.674788	0.593684	-1.13661	0.255701	0.999981
653479	EFCAB13-DT	17.6027	-1.0402	0.915467	-1.13625	0.255851	0.999981
23764	MAFF	74.5856	0.54196	0.477115	1.13591	0.255995	0.999981
441027	TMEM150C	2.37394	-3.04391	2.68089	-1.13541	0.256203	0.999981
102724297	CCR5AS	4.7113	-1.89381	1.66832	-1.13516	0.25631	0.999981
6323	SCN1A	1.92476	-3.57315	3.14837	-1.13492	0.256409	0.999981
9580	SOX13	71.5856	-0.539855	0.475844	-1.13452	0.256576	0.999981
55336	FBXL8	10.4762	-1.28133	1.12961	-1.13431	0.256664	0.999981
164781	DAW1	1.82983	-3.10893	2.74108	-1.1342	0.256711	0.999981
63899	NSUN3	109.1	0.531238	0.46859	1.13369	0.256923	0.999981
7366	UGT2B15	34.6201	0.808392	0.7131	1.13363	0.25695	0.999981
23354	HAUS5	28.1557	0.862059	0.760554	1.13346	0.25702	0.999981
51317	PHF21A	99.7966	0.488447	0.430936	1.13346	0.257022	0.999981
133418	EMB	241.71	-0.400121	0.353076	-1.13324	0.257111	0.999981
9578	CDC42BPB	574.837	0.342338	0.302113	1.13314	0.257153	0.999981
4254	KITLG	796.289	-0.319257	0.281815	-1.13286	0.257274	0.999981
7850	IL1R2	13.0959	-1.13902	1.00546	-1.13284	0.25728	0.999981
705	BYSL	47.6965	0.762298	0.672989	1.1327	0.257339	0.999981
55422	ZNF331	16.867	1.01065	0.892326	1.1326	0.257381	0.999981
79813	EHMT1	189.764	0.390914	0.345215	1.13238	0.257476	0.999981
7700	ZNF141	89.7259	0.664629	0.587076	1.1321	0.257593	0.999981
57482	CRACD	353.497	-1.10362	0.974847	-1.13209	0.257595	0.999981
401236	STMND1	2.36993	-2.95533	2.61058	-1.13206	0.257609	0.999981
51301	GCNT4	71.3335	0.599874	0.530089	1.13165	0.257783	0.999981
23001	WDFY3	269.679	0.464789	0.410767	1.13151	0.257839	0.999981
11069	RAPGEF4	2.38672	-3.17598	2.80695	-1.13147	0.257858	0.999981
27074	LAMP3	6.71414	-1.59076	1.40618	-1.13126	0.257944	0.999981
9650	MTFR1	134.964	0.434711	0.384273	1.13126	0.257947	0.999981
23243	ANKRD28	275.202	-0.351979	0.311193	-1.13106	0.258028	0.999981
388121	TNFAIP8L3	1.47692	3.68871	3.26181	1.13088	0.258107	0.999981
57091	CASS4	1.37449	-4.1257	3.64879	-1.1307	0.258181	0.999981
100500804	MIR3654	1.37449	-4.1257	3.64879	-1.1307	0.258181	0.999981
124906002		1.37449	-4.1257	3.64879	-1.1307	0.258181	0.999981
113455421	DERPC	75.3618	0.653306	0.577924	1.13044	0.258293	0.999981
84959	UBASH3B	80.8665	0.648195	0.573589	1.13007	0.258447	0.999981
56477	CCL28	35.3769	0.720148	0.637374	1.12987	0.258532	0.999981
79585	CORO7	42.5908	-0.677321	0.599587	-1.12964	0.258626	0.999981
10673	TNFSF13B	14.8177	1.07386	0.951483	1.12861	0.259061	0.999981
5997	RGS2	181.231	0.51681	0.458026	1.12834	0.259175	0.999981
494141	SLC25A51P4	10.6991	-1.23181	1.09177	-1.12827	0.259207	0.999981
103164619	CASC19	2.24414	2.88517	2.55725	1.12823	0.259222	0.999981
55662	HIF1AN	170.376	-0.444886	0.394545	-1.12759	0.259492	0.999981
567	B2M	10998	0.316679	0.280899	1.12738	0.259583	0.999981
401145	CCSER1	58.8672	-0.599199	0.531505	-1.12736	0.259589	0.999981
706	TSPO	152.169	0.451283	0.40036	1.12719	0.259661	0.999981
57348	TTYH1	2.55436	-2.7044	2.39974	-1.12696	0.259761	0.999981
102724397	TWSG1-DT	6.88663	1.5722	1.39575	1.12642	0.259988	0.999981
4792	NFKBIA	163.838	0.40584	0.360427	1.126	0.260166	0.999981
5687	PSMA6	470.822	0.341635	0.303426	1.12592	0.260198	0.999981
64393	ZMAT3	457.81	-0.316978	0.281555	-1.12581	0.260245	0.999981
94107	TMEM203	36.6815	0.729667	0.648138	1.12579	0.260254	0.999981
1130	LYST	123.635	0.444654	0.394983	1.12576	0.260269	0.999981
131408	FAM131A	23.2156	0.879747	0.781552	1.12564	0.260317	0.999981
728927	ZNF736	49.8023	-0.621169	0.551869	-1.12557	0.260346	0.999981
10006	ABI1	328.763	0.33889	0.301082	1.12557	0.260346	0.999981
121232368	ANKHD1-DT	2.14433	-2.96403	2.63651	-1.12423	0.260917	0.999981
80323	CCDC68	290.544	0.34741	0.309066	1.12407	0.260985	0.999981
643988	FNDC10	10.5543	-1.2489	1.1115	-1.12361	0.261179	0.999981
3976	LIF	173.721	0.405535	0.361203	1.12273	0.261551	0.999981
10251	SPRY3	2.95427	2.52397	2.24821	1.12266	0.261582	0.999981
3297	HSF1	106.132	-0.504082	0.449112	-1.1224	0.261694	0.999981
154075	SAMD3	1.84078	3.16957	2.82448	1.12218	0.261786	0.999981
79109	MAPKAP1	235.887	0.425483	0.379246	1.12192	0.261897	0.999981
5290	PIK3CA	163.22	0.410939	0.366448	1.12141	0.262113	0.999981
23089	PEG10	8.15307	-1.58049	1.4098	-1.12107	0.262256	0.999981
9184	BUB3	264.023	-0.423342	0.377705	-1.12083	0.262362	0.999981
644165	BCRP3	9.0676	-1.53874	1.37388	-1.12	0.262714	0.999981
100505894	TMEM161B-DT	107.539	-0.500465	0.447013	-1.11958	0.262894	0.999981
84100	ARL6	20.0807	0.952596	0.850998	1.11939	0.262975	0.999981
84250	SLF1	52.9931	0.709974	0.634286	1.11933	0.263	0.999981
100507462	CCDC28A-AS1	1.2084	-3.93277	3.51371	-1.11926	0.263029	0.999981
29941	PKN3	14.3742	1.1452	1.02318	1.11926	0.263031	0.999981
9792	SERTAD2	391.268	0.328048	0.293245	1.11868	0.263277	0.999981
4691	NCL	2393.5	-0.278405	0.248894	-1.11857	0.263325	0.999981
55239	OGFOD1	197.231	-0.387929	0.346851	-1.11843	0.263383	0.999981
4048	LTA4H	196.706	-0.388245	0.347249	-1.11806	0.263542	0.999981
79940	LINC00472	24.1663	-0.90657	0.810999	-1.11784	0.263634	0.999981
120114	FAT3	2.07634	-2.88914	2.58478	-1.11775	0.263674	0.999981
692158	SNORA57	9.75852	-1.30939	1.17152	-1.11768	0.263703	0.999981
643707	GOLGA6L10	8.03419	1.47604	1.32083	1.11751	0.263777	0.999981
643707	GOLGA6L4	8.03419	1.47604	1.32083	1.11751	0.263777	0.999981
51602	NOP58	313.072	-0.36915	0.330387	-1.11732	0.263856	0.999981
25984	KRT23	86.6094	0.570622	0.510957	1.11677	0.264092	0.999981
51100	SH3GLB1	631.654	0.303931	0.272176	1.11667	0.264136	0.999981
642819	ZNF487	15.9467	1.02241	0.91561	1.11664	0.264147	0.999981
55284	UBE2W	197.114	0.442918	0.396927	1.11587	0.264478	0.999981
57175	CORO1B	109.298	0.480871	0.43095	1.11584	0.264492	0.999981
23526	ARHGAP45	55.3499	0.637362	0.571246	1.11574	0.264533	0.999981
3276	PRMT1	310.613	-0.362412	0.324858	-1.1156	0.264594	0.999981
5780	PTPN9	155.525	-0.40808	0.365795	-1.1156	0.264595	0.999981
84058	WDR54	9.65661	-1.29858	1.16411	-1.11552	0.264628	0.999981
11012	KLK11	175.106	0.39883	0.357571	1.11538	0.264686	0.999981
6737	TRIM21	85.7926	0.502631	0.450674	1.11529	0.264728	0.999981
5869	RAB5B	590.902	0.306426	0.274973	1.11438	0.265115	0.999981
26354	GNL3	515.224	-0.329607	0.295973	-1.11364	0.265433	0.999981
29914	UBIAD1	46.494	-0.627088	0.563331	-1.11318	0.265631	0.999981
339366	ADAMTSL5	48.4581	0.621774	0.558686	1.11292	0.265742	0.999981
6188	RPS3	1734.46	-0.273837	0.246168	-1.1124	0.265968	0.999981
8872	CDC123	400.375	-0.325874	0.292991	-1.11223	0.266039	0.999981
401565	CIMIP2A	27.1638	-0.789459	0.709825	-1.11219	0.266057	0.999981
339751	MAP3K20-AS1	1.39227	3.62137	3.25631	1.11211	0.266091	0.999981
6121	RPE65	1.39227	3.62137	3.25631	1.11211	0.266091	0.999981
100750225	PCAT1	1.39227	3.62137	3.25631	1.11211	0.266091	0.999981
79369	B3GNT4	4.51709	-1.99957	1.79937	-1.11126	0.266455	0.999981
79989	IFT56	17.12	-0.978487	0.880527	-1.11125	0.26646	0.999981
8645	KCNK5	235.615	0.359463	0.323526	1.11108	0.266533	0.999981
5228	PGF	2.19227	-2.63827	2.37501	-1.11085	0.266634	0.999981
57446	NDRG3	105.778	-0.47946	0.432059	-1.10971	0.267124	0.999981
100132594	PGAM1P5	2.7456	2.4281	2.18877	1.10935	0.267281	0.999981
55359	STYK1	48.2384	0.674173	0.607727	1.10934	0.267285	0.999981
1468	SLC25A10	106.08	0.492525	0.444257	1.10865	0.267582	0.999981
22888	UBOX5	28.7184	-0.811218	0.731934	-1.10832	0.267723	0.999981
79567	RIPOR1	116.351	0.531573	0.479625	1.10831	0.267728	0.999981
311	ANXA11	700.614	0.313165	0.282594	1.10818	0.267784	0.999981
10147	SUGP2	106.813	-0.450607	0.406708	-1.10794	0.267889	0.999981
10300	KATNB1	24.596	0.828693	0.748503	1.10713	0.268236	0.999981
79613	TANGO6	44.2301	-0.689744	0.623373	-1.10647	0.268523	0.999981
9962	SLC23A2	67.3451	-0.536125	0.484542	-1.10646	0.268529	0.999981
151195	CCNYL1	123.141	0.459143	0.415148	1.10598	0.268737	0.999981
92092	ZC3HAV1L	26.4857	-0.799461	0.722886	-1.10593	0.268757	0.999981
3008	H1-4	372.612	-0.3741	0.338285	-1.10587	0.268782	0.999981
84283	TMEM79	11.8108	-1.14798	1.03853	-1.10539	0.268991	0.999981
155006	TMEM213	2.8716	-2.70094	2.44345	-1.10538	0.268995	0.999981
64743	WDR13	46.6668	0.638663	0.577778	1.10538	0.268996	0.999981
23076	RRP1B	194.875	-0.384506	0.347944	-1.10508	0.269126	0.999981
6443	SGCB	219.027	-0.36447	0.32984	-1.10499	0.269163	0.999981
91523	PCED1B	16.2847	1.25266	1.13402	1.10462	0.269326	0.999981
27072	VPS41	188.87	-0.388333	0.351565	-1.10459	0.269339	0.999981
254263	CNIH2	1.14159	-3.91584	3.54516	-1.10456	0.269351	0.999981
11064	CNTRL	39.376	-0.730246	0.66122	-1.10439	0.269423	0.999981
8425	LTBP4	61.6743	-0.578391	0.523722	-1.10438	0.269427	0.999981
388743	CAPN8	105.846	0.490644	0.44429	1.10433	0.269449	0.999981
57649	PHF12	162.486	-0.411356	0.372565	-1.10412	0.269541	0.999981
9688	NUP93	142.886	-0.414379	0.375375	-1.10391	0.269633	0.999981
283571	PROX2	1.3404	-3.70281	3.35449	-1.10384	0.269663	0.999981
257218	SHPRH	154.962	-0.454337	0.411934	-1.10294	0.270055	0.999981
8859	STK19	3.62049	-2.20756	2.00194	-1.10271	0.270154	0.999981
100268168	RPL26L1-AS1	1.54579	-3.33789	3.0276	-1.10249	0.27025	0.999981
9960	USP3	283.543	-0.382049	0.346587	-1.10232	0.270324	0.999981
23774	BRD1	116.835	0.439955	0.399211	1.10206	0.270435	0.999981
126626	GABPB2	38.675	0.759607	0.689295	1.10201	0.270459	0.999981
284047	FAM106A	13.2959	1.11377	1.01079	1.10189	0.270511	0.999981
445571	ZNG1C	99.1158	0.51352	0.466073	1.1018	0.270547	0.999981
2644	GCHFR	2.63099	-2.52771	2.29481	-1.10149	0.270684	0.999981
4659	PPP1R12A	418.945	0.333183	0.302667	1.10083	0.270972	0.999981
55508	SLC35E3	53.2585	-0.626074	0.568761	-1.10077	0.270998	0.999981
57154	SMURF1	214.657	0.369694	0.335891	1.10064	0.271055	0.999981
79140	CCDC28B	5.1102	1.95826	1.77967	1.10035	0.27118	0.999981
285193	DUSP28	10.7804	1.25261	1.13853	1.1002	0.271246	0.999981
23057	NMNAT2	9.40866	1.84085	1.67379	1.09981	0.271416	0.999981
100506054	RNASEH1-DT	14.4375	-1.03337	0.939881	-1.09946	0.271566	0.999981
54919	DNAAF5	76.8143	-0.520012	0.473376	-1.09852	0.271978	0.999981
79753	SNIP1	65.762	0.539628	0.491283	1.09841	0.272027	0.999981
113452	TMEM54	156.764	0.413379	0.376432	1.09815	0.272138	0.999981
55145	THAP1	24.6312	0.831247	0.756977	1.09811	0.272155	0.999981
387521	PEDS1	261.067	0.362311	0.330014	1.09787	0.272263	0.999981
8329	H2AC13	35.9895	-0.72538	0.660838	-1.09767	0.27235	0.999981
401262	CRIP3	1.99717	-2.94282	2.68119	-1.09758	0.272389	0.999981
27340	UTP20	183.94	-0.39982	0.364313	-1.09746	0.272439	0.999981
84515	MCM8	85.2684	-0.510608	0.465399	-1.09714	0.27258	0.999981
7365	UGT2B10	1.50385	-3.28488	2.99404	-1.09714	0.272581	0.999981
7026	NR2F2	77.7791	-0.50278	0.458267	-1.09713	0.272584	0.999981
23036	ZNF292	792.449	-0.367419	0.335302	-1.09578	0.273173	0.999981
9022	CLIC3	5.26353	1.99032	1.8165	1.09569	0.273215	0.999981
400456	LETR1	3.00668	2.29324	2.09303	1.09565	0.27323	0.999981
3687	ITGAX	2.41234	-2.63872	2.40893	-1.09539	0.273346	0.999981
10900	RUNDC3A	2.51605	-2.51223	2.29352	-1.09536	0.27336	0.999981
22889	KHDC4	102.776	-0.559898	0.511213	-1.09523	0.273414	0.999981
90835	CFAP119	4.32642	-1.84449	1.68435	-1.09507	0.273484	0.999981
2710	GK	26.7718	0.827993	0.756805	1.09406	0.273927	0.999981
284695	ZNF326	259.195	-0.356124	0.325517	-1.09403	0.273943	0.999981
8492	PRSS12	296.843	0.371584	0.339691	1.09389	0.274004	0.999981
4172	MCM3	256.092	-0.41466	0.379161	-1.09363	0.274119	0.999981
23022	PALLD	139.547	0.434007	0.396921	1.09343	0.274204	0.999981
57697	FANCM	55.7774	-0.684631	0.62638	-1.093	0.274395	0.999981
79885	HDAC11	14.9807	1.06914	0.978254	1.09291	0.274433	0.999981
80034	CSRNP3	1.25585	-3.81837	3.49436	-1.09272	0.274515	0.999981
144406	CFAP251	14.4461	1.09143	0.999497	1.09198	0.27484	0.999981
79923	NANOG	3.24375	-2.28427	2.09265	-1.09157	0.275023	0.999981
58487	CREBZF	136.334	-0.437929	0.401321	-1.09122	0.275176	0.999981
91862	MARVELD3	135.596	0.427418	0.391742	1.09107	0.275242	0.999981
257194	NEGR1	5.13231	1.85311	1.69865	1.09093	0.275303	0.999981
26499	PLEK2	117.345	-0.435167	0.398991	-1.09067	0.275419	0.999981
1843	DUSP1	153.609	0.408475	0.374536	1.09062	0.275442	0.999981
100130958	SYCE1L	6.33992	-1.59666	1.46468	-1.09011	0.275667	0.999981
7879	RAB7A	917.18	-0.287383	0.26371	-1.08977	0.275816	0.999981
10499	NCOA2	398.171	0.359392	0.329877	1.08947	0.275946	0.999981
415116	PIM3	213.161	0.384948	0.353377	1.08934	0.276004	0.999981
158056	MAMDC4	7.05381	-1.66139	1.52516	-1.08932	0.276013	0.999981
9686	VGLL4	203.306	-0.368634	0.338489	-1.08906	0.276128	0.999981
10174	SORBS3	58.5493	-0.586206	0.538623	-1.08834	0.276444	0.999981
6525	SMTN	36.0793	-0.744629	0.684265	-1.08822	0.2765	0.999981
30816	ERVW-1	2.92399	2.41344	2.21813	1.08805	0.276573	0.999981
3162	HMOX1	73.1312	0.510503	0.469251	1.08791	0.276635	0.999981
4152	MBD1	111.542	0.437593	0.402316	1.08769	0.276734	0.999981
146691	TOM1L2	353.081	0.341027	0.313648	1.08729	0.276907	0.999981
114814	GNRHR2	4.23109	-1.91923	1.7654	-1.08714	0.276976	0.999981
6660	SOX5	3.29788	-2.60598	2.39713	-1.08713	0.276981	0.999981
23357	ANGEL1	31.2275	-0.821657	0.75593	-1.08695	0.27706	0.999981
9493	KIF23	164.574	-0.545185	0.501817	-1.08642	0.277292	0.999981
51439	FAM8A1	176.334	0.384295	0.353753	1.08634	0.277329	0.999981
101928578	RAP2C-AS1	10.4482	-1.24963	1.15063	-1.08603	0.277464	0.999981
3034	HAL	3.51696	-2.36828	2.1807	-1.08601	0.277472	0.999981
101929099	CD101-AS1	2.19999	2.93034	2.6984	1.08595	0.2775	0.999981
4839	NOP2	179.905	-0.415088	0.382237	-1.08594	0.277504	0.999981
100130890	TSTD3	43.6631	-0.650393	0.599225	-1.08539	0.277749	0.999981
51067	YARS2	56.4873	0.602593	0.555219	1.08533	0.277778	0.999981
4907	NT5E	53.1329	0.586572	0.540609	1.08502	0.277913	0.999981
1842	ECM2	2.59643	2.55487	2.35621	1.08431	0.278227	0.999981
54676	GTPBP2	268.407	0.341218	0.314706	1.08425	0.278256	0.999981
23065	EMC1	245.724	0.356105	0.328456	1.08418	0.278286	0.999981
157922	CAMSAP1	117.404	0.468954	0.432544	1.08418	0.278287	0.999981
5287	PIK3C2B	421.118	-0.32996	0.304381	-1.08404	0.278348	0.999981
158866	ZDHHC15	3.00615	2.24615	2.07221	1.08394	0.278391	0.999981
2743	GLRB	2.02704	3.21453	2.968	1.08307	0.278779	0.999981
79682	CENPU	123.765	-0.548583	0.506788	-1.08247	0.279044	0.999981
3691	ITGB4	2744.98	0.258912	0.239278	1.08205	0.279228	0.999981
1998	ELF2	114.359	-0.436743	0.403796	-1.08159	0.279434	0.999981
51527	GSKIP	781.738	0.330267	0.305478	1.08115	0.279632	0.999981
57619	SHROOM3	1069.93	0.274465	0.253957	1.08075	0.279807	0.999981
1212	CLTB	262.534	0.342772	0.317245	1.08047	0.279934	0.999981
375775	PNPLA7	1.36846	3.57546	3.31069	1.07997	0.280155	0.999981
55022	PID1	3.49715	-2.35096	2.17738	-1.07972	0.280267	0.999981
134430	WDR36	277.511	-0.356886	0.330601	-1.0795	0.280363	0.999981
3595	IL12RB2	3.40494	-2.29298	2.12435	-1.07938	0.280418	0.999981
22794	CASC3	179.044	-0.391814	0.363006	-1.07936	0.280427	0.999981
146050	ZSCAN29	83.3093	-0.518481	0.480481	-1.07909	0.280549	0.999981
79095	BBLN	27.6548	0.761574	0.705882	1.0789	0.280634	0.999981
196883	ADCY4	9.20801	1.37509	1.2753	1.07825	0.280922	0.999981
10410	IFITM3	382.248	0.330445	0.30667	1.07753	0.281245	0.999981
127428	TCEANC2	60.1853	0.611035	0.567306	1.07708	0.281444	0.999981
285600	KIAA0825	21.8132	0.849602	0.788905	1.07694	0.281508	0.999981
51564	HDAC7	70.9118	-0.512296	0.475756	-1.0768	0.281568	0.999981
93627	TBCK	27.0138	-0.855601	0.794849	-1.07643	0.281734	0.999981
84978	FRMD5	102.408	-0.46681	0.433748	-1.07622	0.281827	0.999981
285989	ZNF789	25.7893	-0.847302	0.78758	-1.07583	0.282003	0.999981
79675	FASTKD1	58.9575	0.604362	0.56243	1.07456	0.282574	0.999981
6713	SQLE	329.231	0.340824	0.317188	1.07452	0.282591	0.999981
27346	TMEM97	208.122	-0.40529	0.377483	-1.07366	0.282974	0.999981
2121	EVC	1.13939	-3.84133	3.57807	-1.07358	0.283013	0.999981
1119	CHKA	75.2838	0.517825	0.48244	1.07335	0.283116	0.999981
7554	ZNF8	74.4842	-0.505287	0.470858	-1.07312	0.283217	0.999981
29127	RACGAP1	138.669	0.530929	0.495	1.07258	0.283458	0.999981
29058	TMEM230	37.8849	-0.680974	0.634935	-1.07251	0.283491	0.999981
23600	AMACR	47.7654	0.624564	0.582373	1.07245	0.28352	0.999981
148811	PM20D1	1.47551	3.58497	3.34292	1.07241	0.283538	0.999981
57189	DENND11	116.433	-0.425208	0.396532	-1.07232	0.283577	0.999981
4999	ORC2	168.537	-0.441737	0.411996	-1.07219	0.283635	0.999981
83606	GUCD1	359.409	-0.340286	0.317398	-1.07211	0.28367	0.999981
53349	ZFYVE1	50.1534	0.603419	0.562894	1.07199	0.283723	0.999981
8602	NOP14	207.898	-0.424448	0.396003	-1.07183	0.283796	0.999981
2671	GFER	41.2869	0.681251	0.63571	1.07164	0.283883	0.999981
123811	CEP20	162.189	-0.394861	0.368569	-1.07134	0.284018	0.999981
4637	MYL6	1122.63	0.294516	0.27511	1.07054	0.284378	0.999981
23300	ATMIN	217.847	-0.374339	0.349686	-1.0705	0.284394	0.999981
145741	C2CD4A	1.30762	3.55308	3.32001	1.0702	0.284529	0.999981
101928389		1.30762	3.55308	3.32001	1.0702	0.284529	0.999981
5159	PDGFRB	1.29798	-3.63241	3.39522	-1.06986	0.284683	0.999981
164668	APOBEC3H	1.65105	-3.39285	3.17185	-1.06968	0.284765	0.999981
79022	TMEM106C	174.706	0.412518	0.385861	1.06908	0.285032	0.999981
55756	INTS9	35.0878	-0.736985	0.689407	-1.06901	0.285064	0.999981
29089	UBE2T	73.7381	-0.569644	0.533013	-1.06872	0.285194	0.999981
201255	LRRC45	30.9808	-0.797195	0.746179	-1.06837	0.285354	0.999981
7415	VCP	867.291	0.276916	0.259363	1.06768	0.285665	0.999981
81631	MAP1LC3B	320.702	0.353301	0.331012	1.06734	0.28582	0.999981
5554	PRR4	3.80407	2.11712	1.9837	1.06726	0.285856	0.999981
5554	PRH1	3.80407	2.11712	1.9837	1.06726	0.285856	0.999981
144455	E2F7	97.5612	-0.53325	0.499668	-1.06721	0.285877	0.999981
219595	FOLH1B	8.86511	1.30841	1.22618	1.06706	0.285945	0.999981
1387	CREBBP	404.224	-0.377495	0.353851	-1.06682	0.286054	0.999981
658	BMPR1B	4.01501	-1.88098	1.76329	-1.06675	0.286087	0.999981
7936	NELFE	100.358	-0.474721	0.445055	-1.06666	0.286127	0.999981
23203	PMPCA	174.506	0.428679	0.401923	1.06657	0.286166	0.999981
107282092	BOLA2-SMG1P6	109.957	-0.431798	0.404857	-1.06654	0.286177	0.999981
892	CCNC	407.915	0.332088	0.311461	1.06623	0.286321	0.999981
85441	HELZ2	120.439	0.52897	0.496174	1.0661	0.286379	0.999981
57608	JCAD	9.5455	1.36014	1.27586	1.06606	0.286398	0.999981
5578	PRKCA	232.154	0.378885	0.355409	1.06605	0.286399	0.999981
5527	PPP2R5C	409.531	-0.336303	0.315477	-1.06602	0.286416	0.999981
6787	NEK4	129.353	-0.602595	0.565341	-1.0659	0.28647	0.999981
374868	ATP9B	139.405	-0.415738	0.390253	-1.0653	0.286739	0.999981
11345	GABARAPL2	124.606	0.416022	0.390607	1.06507	0.286846	0.999981
955	ENTPD6	167.526	0.420834	0.395139	1.06503	0.286863	0.999981
85417	CCNB3	1.93701	-2.83617	2.66349	-1.06483	0.286951	0.999981
4744	NEFH	73.3458	-0.513623	0.482362	-1.06481	0.286963	0.999981
22876	INPP5F	112.422	0.581502	0.546171	1.06469	0.287017	0.999981
1639	DCTN1	216.688	0.460478	0.432585	1.06448	0.287112	0.999981
400960	PCBP1-AS1	16.042	-0.976507	0.917802	-1.06396	0.287346	0.999981
2331	FMOD	1.18682	-3.80618	3.57781	-1.06383	0.287405	0.999981
113523640	DCXR-DT	1.08388	-3.84431	3.61384	-1.06377	0.287431	0.999981
3678	ITGA5	22.0721	-0.834915	0.785407	-1.06303	0.287766	0.999981
11262	SP140	1.11599	-3.83557	3.60882	-1.06283	0.287858	0.999981
100129722	STPG3-AS1	1.11599	-3.83557	3.60882	-1.06283	0.287858	0.999981
118597835	DCTN6-DT	1.11599	-3.83557	3.60882	-1.06283	0.287858	0.999981
100505658	DIAPH1-AS1	3.28072	-2.16144	2.0338	-1.06276	0.287892	0.999981
91687	CENPL	27.4392	0.770754	0.72529	1.06268	0.287925	0.999981
127700	OSCP1	11.4703	-1.19895	1.12838	-1.06254	0.287991	0.999981
1017	CDK2	84.9221	-0.54859	0.516314	-1.06251	0.288004	0.999981
116804918	TECTA	1.19799	-4.02606	3.78948	-1.06243	0.288039	0.999981
3635	INPP5D	34.92	0.825601	0.777213	1.06226	0.288119	0.999981
55848	PLGRKT	52.6328	0.59831	0.563407	1.06195	0.288258	0.999981
3563	IL3RA	1.92128	2.88245	2.71458	1.06184	0.288308	0.999981
56888	KCMF1	296.601	-0.347028	0.326831	-1.0618	0.288328	0.999981
25807	RHBDD3	19.3427	0.881251	0.830249	1.06143	0.288494	0.999981
55191	NADSYN1	140.296	-0.443137	0.417709	-1.06088	0.288747	0.999981
586	BCAT1	46.3095	0.615594	0.580329	1.06077	0.288796	0.999981
4179	CD46	1276.41	-0.284839	0.268606	-1.06043	0.288948	0.999981
57532	NUFIP2	1037.83	0.274735	0.259113	1.06029	0.289014	0.999981
54535	CCHCR1	24.771	-0.79344	0.748377	-1.06021	0.289047	0.999981
9880	ZBTB39	31.2093	-0.711826	0.671432	-1.06016	0.289071	0.999981
5782	PTPN12	403.017	-0.331308	0.312518	-1.06013	0.289087	0.999981
9582	APOBEC3B	108.528	-0.534307	0.504041	-1.06005	0.289124	0.999981
55230	USP40	71.0549	-0.508308	0.479518	-1.06004	0.289127	0.999981
55036	CCDC40	7.44511	1.41729	1.33706	1.06001	0.289141	0.999981
80342	TRAF3IP3	2.64431	2.81966	2.66054	1.05981	0.289232	0.999981
118490	MSS51	1.57782	-3.08333	2.9106	-1.05934	0.289443	0.999981
11136	SLC7A9	15.6754	0.973368	0.919184	1.05895	0.289624	0.999981
23344	ESYT1	227.728	-0.351276	0.331731	-1.05892	0.289638	0.999981
11167	FSTL1	38.3289	0.678633	0.640954	1.05879	0.289697	0.999981
2177	FANCD2	128.222	-0.591352	0.558533	-1.05876	0.289709	0.999981
9577	BABAM2	93.4765	-0.461723	0.436112	-1.05872	0.289725	0.999981
10561	IFI44	23.748	-0.847019	0.801027	-1.05742	0.290321	0.999981
6509	SLC1A4	34.3781	-0.824034	0.779292	-1.05741	0.290323	0.999981
83473	KATNAL2	7.90173	1.34369	1.27079	1.05737	0.290345	0.999981
5128	CDK17	66.5551	-0.519507	0.491389	-1.05722	0.290411	0.999981
57728	WDR19	55.2038	0.58242	0.551379	1.0563	0.290832	0.999981
84932	RAB2B	66.3893	-0.512919	0.485788	-1.05585	0.291038	0.999981
51635	DHRS7	167.642	0.384167	0.364091	1.05514	0.291361	0.999981
29102	DROSHA	209.154	0.354515	0.336189	1.05451	0.291649	0.999981
474343	SPIN2B	10.6659	-1.15506	1.09564	-1.05423	0.291778	0.999981
10111	RAD50	342.671	0.335975	0.318742	1.05407	0.291853	0.999981
421	ARVCF	13.0924	1.06593	1.01153	1.05378	0.291983	0.999981
100874206	OSBPL10-AS1	1.07057	-3.82603	3.63111	-1.05368	0.292029	0.999981
51557	LGSN	1.41815	-3.21196	3.0484	-1.05365	0.292041	0.999981
54474	KRT20	4177.33	0.249686	0.236991	1.05357	0.292082	0.999981
57666	FBRSL1	123.054	0.471634	0.447707	1.05344	0.292138	0.999981
100131998	RRN3P3	24.8023	-0.838462	0.79595	-1.05341	0.292153	0.999981
50651	SLC45A1	1.10111	-3.81909	3.62549	-1.0534	0.292157	0.999981
6462	SHBG	1.776	-3.24726	3.08394	-1.05296	0.29236	0.999981
89858	SIGLEC12	2.56748	2.57634	2.44692	1.05289	0.292389	0.999981
23549	DNPEP	148.538	0.391493	0.371854	1.05281	0.292426	0.999981
54820	NDE1	74.5329	0.491799	0.467292	1.05244	0.292596	0.999981
2132	EXT2	282.096	-0.362013	0.344107	-1.05204	0.292783	0.999981
84129	ACAD11	26.246	-0.776323	0.737989	-1.05194	0.292825	0.999981
6925	TCF4	9.7035	1.28827	1.22471	1.05189	0.292848	0.999981
280636	SELENOH	67.7901	0.511917	0.486729	1.05175	0.292914	0.999981
84190	METTL25	13.3878	-1.04538	0.994039	-1.05165	0.292961	0.999981
26829	RNU5E-1	1.6418	-3.00431	2.85966	-1.05058	0.293451	0.999981
64759	TNS3	156.572	-0.466493	0.444083	-1.05046	0.293506	0.999981
144577	KICS2	28.6108	-0.744015	0.708402	-1.05027	0.293593	0.999981
83694	RPS6KL1	26.0068	-0.803403	0.764963	-1.05025	0.293602	0.999981
9424	KCNK6	122.696	0.412349	0.392632	1.05022	0.293619	0.999981
6097	RORC	37.9058	-0.716275	0.682027	-1.05021	0.293619	0.999981
1969	EPHA2	696.729	0.283362	0.269882	1.04994	0.293744	0.999981
10505	SEMA4F	17.278	-1.06914	1.01859	-1.04963	0.293887	0.999981
51596	CUTA	81.4629	-0.480624	0.458029	-1.04933	0.294026	0.999981
25904	CNOT10	82.8291	-0.476951	0.454572	-1.04923	0.294072	0.999981
326625	MMAB	57.4836	0.633595	0.603939	1.04911	0.294129	0.999981
261734	NPHP4	20.301	-0.842442	0.803152	-1.04892	0.294216	0.999981
25851	TECPR1	62.4882	0.545175	0.519801	1.04881	0.294264	0.999981
2169	FABP2	539.747	0.372912	0.355562	1.0488	0.294272	0.999981
105371267	CHD9NB	2.63724	-2.32516	2.21714	-1.04872	0.294305	0.999981
57732	ZFYVE28	29.7483	0.745061	0.710594	1.04851	0.294406	0.999981
54625	PARP14	801.734	0.276797	0.26416	1.04784	0.294713	0.999981
3149	HMGB3	112.652	-0.451804	0.431185	-1.04782	0.294721	0.999981
995	CDC25C	17.1548	-0.929745	0.887335	-1.04779	0.294733	0.999981
5754	PTK7	78.1724	-0.47914	0.45738	-1.04758	0.294833	0.999981
378	ARF4	794.999	0.280288	0.267559	1.04758	0.294834	0.999981
58486	ZBED5	175.733	0.375114	0.358103	1.0475	0.294868	0.999981
63922	CHTF18	37.303	-0.806104	0.769599	-1.04743	0.2949	0.999981
26137	ZBTB20	259.779	0.3483	0.332583	1.04726	0.294981	0.999981
4900	NRGN	6.88212	1.70484	1.62858	1.04683	0.295179	0.999981
57835	SLC4A5	5.74279	-1.6216	1.54927	-1.04669	0.295244	0.999981
4628	MYH10	145.366	-0.451927	0.43179	-1.04663	0.295268	0.999981
23307	FKBP15	130.771	-0.430412	0.411316	-1.04643	0.295364	0.999981
6827	SUPT4H1	138.386	-0.392981	0.375601	-1.04627	0.295435	0.999981
653308	ASAH2B	95.0349	-0.458541	0.438304	-1.04617	0.295483	0.999981
844	CASQ1	1.40731	-3.19644	3.05619	-1.04589	0.295612	0.999981
4669	NAGLU	53.8769	0.592299	0.566357	1.04581	0.295651	0.999981
8867	SYNJ1	71.0118	0.536297	0.51282	1.04578	0.295662	0.999981
57654	UVSSA	106.564	0.428349	0.409667	1.0456	0.295745	0.999981
2738	GLI4	6.90289	-1.47094	1.40687	-1.04554	0.295775	0.999981
55784	MCTP2	113.923	0.557389	0.533171	1.04542	0.295827	0.999981
11231	SEC63	569.639	-0.293888	0.281136	-1.04536	0.295857	0.999981
100129583	FAM47E	25.7999	-0.872105	0.834409	-1.04518	0.295942	0.999981
717	C2	10.3061	-1.29567	1.24003	-1.04488	0.29608	0.999981
100134015	UBOX5-AS1	1.41759	3.53491	3.38311	1.04487	0.296084	0.999981
10626	TRIM16	504.022	0.343335	0.328595	1.04486	0.296089	0.999981
9409	PEX16	21.6241	0.821532	0.786362	1.04473	0.29615	0.999981
124989	EFCAB13	18.8038	-0.889285	0.851349	-1.04456	0.296226	0.999981
11022	TDRKH	18.5417	-0.906578	0.868083	-1.04434	0.296326	0.999981
3895	KTN1	1386	0.26234	0.251205	1.04433	0.296335	0.999981
56061	UBFD1	71.4969	0.51013	0.488497	1.04429	0.296354	0.999981
57504	MTA3	158.618	0.414193	0.396727	1.04402	0.296474	0.999981
54998	AURKAIP1	54.282	0.561016	0.537546	1.04366	0.296642	0.999981
51750	RTEL1	35.1935	-0.664195	0.636411	-1.04366	0.296644	0.999981
6373	CXCL11	6.65041	1.4475	1.387	1.04362	0.29666	0.999981
22	ABCB7	77.1803	-0.483628	0.463462	-1.04351	0.296711	0.999981
51479	ANKFY1	289.082	-0.385822	0.369937	-1.04294	0.296976	0.999981
2731	GLDC	59.2851	-0.536783	0.514707	-1.04289	0.296999	0.999981
23217	ZFR2	1.05716	-3.80578	3.6496	-1.04279	0.297044	0.999981
28968	SLC6A16	1.05716	-3.80578	3.6496	-1.04279	0.297044	0.999981
9645	MICAL2	680.558	-0.306821	0.29425	-1.04272	0.297077	0.999981
100129482	ZNF37BP	60.7801	-0.522839	0.501573	-1.0424	0.297227	0.999981
79946	C10orf95	2.28528	-2.67595	2.56713	-1.04239	0.297231	0.999981
51710	ZNF44	29.921	0.736072	0.706592	1.04172	0.297541	0.999981
80760	ITIH5	3.0366	2.38963	2.29544	1.04103	0.29786	0.999981
26240	FAM50B	2.21891	2.70931	2.60269	1.04096	0.297893	0.999981
27166	PRELID1	500.072	0.29068	0.279245	1.04095	0.2979	0.999981
2052	EPHX1	124.345	0.414734	0.398507	1.04072	0.298005	0.999981
1948	EFNB2	701.437	0.281106	0.270117	1.04069	0.298021	0.999981
55195	CCDC198	14.8995	0.968301	0.93048	1.04065	0.29804	0.999981
100507118	PRC1-AS1	4.36177	-2.04487	1.96505	-1.04062	0.298053	0.999981
140771	SMCR5	3.60421	-2.04947	1.96951	-1.0406	0.298061	0.999981
57479	PRR12	190.803	0.394574	0.379182	1.04059	0.298066	0.999981
138429	PIP5KL1	3.94477	1.93566	1.86037	1.04047	0.29812	0.999981
55240	STEAP3	93.6817	-0.481606	0.462892	-1.04043	0.298141	0.999981
285848	PNPLA1	1.55385	-3.06948	2.95066	-1.04027	0.298215	0.999981
4210	MEFV	1.26492	3.52819	3.39195	1.04017	0.298263	0.999981
729515	TMEM242	97.9677	-0.444954	0.427816	-1.04006	0.298312	0.999981
9703	BLTP2	775.586	0.295438	0.284113	1.03986	0.298404	0.999981
64081	PBLD	85.8697	0.459537	0.44207	1.03951	0.298567	0.999981
5859	QARS1	344.458	-0.328664	0.316197	-1.03943	0.298605	0.999981
6289	SAA2	8.17652	1.43608	1.38163	1.03941	0.298612	0.999981
23636	NUP62	172.725	0.378367	0.36403	1.03938	0.298626	0.999981
81608	FIP1L1	341.44	-0.319656	0.307552	-1.03935	0.29864	0.999981
9687	GREB1	2.14068	2.75791	2.65354	1.03933	0.298651	0.999981
252969	NEIL2	36.5536	-0.674872	0.649522	-1.03903	0.298792	0.999981
58985	IL22RA1	88.9078	0.47462	0.456798	1.03902	0.298798	0.999981
7780	SLC30A2	4.83128	-1.99991	1.92569	-1.03854	0.299018	0.999981
11000	SLC27A3	10.2859	-1.15861	1.11565	-1.03851	0.299035	0.999981
6942	TCF20	548.707	-0.297059	0.286088	-1.03835	0.299107	0.999981
6897	TARS1	617.723	-0.284284	0.27379	-1.03833	0.299117	0.999981
2969	GTF2I	434.438	-0.329438	0.317326	-1.03817	0.299192	0.999981
10863	ADAM28	100.201	-0.474264	0.456938	-1.03792	0.299308	0.999981
10677	AVIL	1.26963	3.52406	3.39556	1.03784	0.299342	0.999981
9766	SUSD6	157.104	0.389751	0.375553	1.03781	0.29936	0.999981
2961	GTF2E2	127.502	0.409964	0.395267	1.03718	0.299651	0.999981
91663	MYADM	142.106	-0.532905	0.514121	-1.03654	0.299951	0.999981
55971	BAIAP2L1	372.362	0.303603	0.292984	1.03625	0.300087	0.999981
114822	RHPN1	10.6312	-1.13311	1.09361	-1.03612	0.300146	0.999981
57610	RANBP10	60.4079	0.668541	0.645514	1.03567	0.300355	0.999981
102724428		52.4843	0.580998	0.561073	1.03551	0.30043	0.999981
105374888	NQO2-AS1	1.34864	3.49393	3.37646	1.03479	0.300767	0.999981
3619	INCENP	116.708	-0.440256	0.42548	-1.03473	0.300796	0.999981
11130	ZWINT	133.036	-0.549894	0.531486	-1.03463	0.30084	0.999981
163081	ZNF567	22.8632	0.793989	0.767818	1.03409	0.301096	0.999981
57476	GRAMD1B	196.787	0.385949	0.373235	1.03406	0.301107	0.999981
8382	NME5	3.14797	-2.16593	2.09467	-1.03402	0.301128	0.999981
203102	ADAM32	42.7886	0.620874	0.600473	1.03398	0.301147	0.999981
100505738	MIR4458HG	7.75569	1.33678	1.2935	1.03346	0.301387	0.999981
64784	CRTC3	104.718	-0.42409	0.410478	-1.03316	0.301529	0.999981
200894	ARL13B	29.6519	-0.710003	0.687268	-1.03308	0.301566	0.999981
637	BID	158.091	0.375557	0.363563	1.03299	0.301609	0.999981
55734	ZFP64	64.7071	-0.509591	0.493352	-1.03292	0.301643	0.999981
22879	MON1B	262.189	-0.333427	0.322806	-1.0329	0.301649	0.999981
11057	ABHD2	1790.13	0.261704	0.253492	1.03239	0.301889	0.999981
25950	RWDD3	31.0358	-0.697632	0.67578	-1.03234	0.301915	0.999981
254428	SLC41A1	41.2991	-0.615123	0.595974	-1.03213	0.302011	0.999981
112936	VPS26B	121.934	-0.408116	0.395465	-1.03199	0.302077	0.999981
90871	DMAC1	47.3436	0.600634	0.582113	1.03182	0.302157	0.999981
6232	RPS27	372.175	0.339411	0.328974	1.03173	0.3022	0.999981
105377623	USP38-DT	1.05021	-3.78162	3.66536	-1.03172	0.302204	0.999981
2810	SFN	318.183	0.317772	0.308015	1.03167	0.302224	0.999981
155400	NSUN5P1	47.1651	0.674349	0.653686	1.03161	0.302255	0.999981
55761	TTC17	202.473	0.387321	0.375621	1.03115	0.302471	0.999981
7761	ZNF214	13.7662	-1.20419	1.16784	-1.03112	0.302484	0.999981
780	DDR1	499.172	0.313646	0.304238	1.03092	0.302577	0.999981
8348	H2BC17	75.5237	-0.573471	0.556272	-1.03092	0.302579	0.999981
3148	HMGB2	164.804	-0.440798	0.42776	-1.03048	0.302784	0.999981
10048	RANBP9	259.78	0.345126	0.334965	1.03034	0.302852	0.999981
211	ALAS1	633.75	0.279778	0.27155	1.0303	0.302869	0.999981
3303	HSPA1A	59.494	2.74547	2.66503	1.03019	0.302923	0.999981
692312	PPAN-P2RY11	1.39127	3.68383	3.576	1.03015	0.302938	0.999981
404281	YY2	3.4892	-1.93892	1.88266	-1.02988	0.303066	0.999981
441307	PDGFA-DT	1.24211	3.48027	3.38137	1.02925	0.303363	0.999981
50940	PDE11A	11.0573	-1.14893	1.11661	-1.02894	0.303508	0.999981
283314	C1RL-AS1	25.0813	-0.808024	0.785384	-1.02883	0.303561	0.999981
29117	BRD7	227.296	-0.342067	0.332797	-1.02785	0.304019	0.999981
8883	NAE1	361.026	-0.320323	0.311645	-1.02784	0.304023	0.999981
51110	LACTB2	219.809	0.368194	0.358416	1.02728	0.304288	0.999981
246721	POLR2J2	6.30534	1.48096	1.44166	1.02726	0.304297	0.999981
55323	LARP6	4.29841	1.90587	1.85533	1.02724	0.304309	0.999981
221120	ALKBH3	52.3533	-0.589948	0.574422	-1.02703	0.304407	0.999981
56114	PCDHGA1	1.06021	-3.77252	3.67378	-1.02688	0.304478	0.999981
54472	TOLLIP	73.9339	0.520006	0.506414	1.02684	0.304496	0.999981
54505	DHX29	167.424	-0.370376	0.360717	-1.02678	0.304526	0.999981
442590	SPDYE5	4.57476	1.77856	1.73238	1.02665	0.304584	0.999981
8091	HMGA2	127.949	-0.397088	0.38678	-1.02665	0.304585	0.999981
84310	C7orf50	52.0718	0.563618	0.549519	1.02566	0.305054	0.999981
84467	FBN3	1.69759	3.10817	3.031	1.02546	0.305147	0.999981
55704	CCDC88A	146.234	0.420634	0.410393	1.02495	0.305384	0.999981
57231	SNX14	350.126	-0.322038	0.314203	-1.02494	0.305393	0.999981
51201	ZDHHC2	130.05	0.425998	0.415642	1.02492	0.305403	0.999981
3600	IL15	12.4312	1.08021	1.0543	1.02457	0.305566	0.999981
29969	MDFIC	8.38164	-1.38644	1.35327	-1.02451	0.305596	0.999981
6563	SLC14A1	2.51506	-2.61889	2.55665	-1.02434	0.305674	0.999981
54726	OTUD4	454.255	-0.296316	0.289377	-1.02398	0.305846	0.999981
10240	MRPS31	56.7139	0.539537	0.526937	1.02391	0.305877	0.999981
101928940		1.26579	3.47634	3.39587	1.02369	0.305979	0.999981
90865	IL33	18.8162	-0.868246	0.84817	-1.02367	0.305991	0.999981
80063	ATF7IP2	47.4141	-0.57325	0.560006	-1.02365	0.306001	0.999981
55006	TRMT61B	40.9056	0.618294	0.604223	1.02329	0.306171	0.999981
79669	C3orf52	60.4149	-0.529051	0.517042	-1.02323	0.306201	0.999981
3398	ID2	28.8699	0.707674	0.691877	1.02283	0.306387	0.999981
79153	GDPD3	12.5041	1.0456	1.02226	1.02283	0.306387	0.999981
9887	SMG7	441.124	-0.291681	0.285214	-1.02267	0.306462	0.999981
5558	PRIM2	58.636	-0.523825	0.512248	-1.0226	0.306496	0.999981
10926	DBF4	100.384	-0.454317	0.444362	-1.0224	0.30659	0.999981
7916	PRRC2A	553.563	0.303744	0.297129	1.02226	0.306656	0.999981
5096	PCCB	127.004	0.450814	0.441117	1.02198	0.306789	0.999981
57763	ANKRA2	70.6557	-0.527796	0.51653	-1.02181	0.30687	0.999981
53358	SHC3	1.329	3.43095	3.36012	1.02108	0.307217	0.999981
9618	TRAF4	194.468	0.351899	0.344692	1.02091	0.307298	0.999981
9254	CACNA2D2	2.84938	-2.17006	2.12582	-1.02081	0.307344	0.999981
10982	MAPRE2	143.427	0.389127	0.381314	1.02049	0.307497	0.999981
7322	UBE2D2	419.103	-0.293479	0.287586	-1.02049	0.307497	0.999981
5810	RAD1	75.6611	-0.476741	0.4672	-1.02042	0.307528	0.999981
373509	USP50	3.21156	2.25941	2.2142	1.02042	0.307532	0.999981
3631	INPP4A	81.1414	-0.647297	0.634765	-1.01974	0.307851	0.999981
102724642		4.84115	-1.76092	1.72744	-1.01938	0.308022	0.999981
114826	SMYD4	52.864	-0.581755	0.570737	-1.0193	0.308058	0.999981
201191	SAMD14	2.45276	-2.71734	2.66631	-1.01914	0.308137	0.999981
122539214		3.63269	-1.94858	1.91203	-1.01912	0.308147	0.999981
57533	TBC1D14	233.701	-0.351702	0.345147	-1.01899	0.308206	0.999981
10413	YAP1	479.258	0.29157	0.286144	1.01896	0.30822	0.999981
55793	MINDY1	89.6494	0.448097	0.43981	1.01884	0.308279	0.999981
23220	DTX4	270.013	-0.330177	0.324168	-1.01854	0.308422	0.999981
27230	SERP1	397.515	0.302838	0.297406	1.01826	0.308553	0.999981
55738	ARFGAP1	110.317	-0.417937	0.410883	-1.01717	0.309074	0.999981
55208	DCUN1D2	38.9757	-0.621386	0.611241	-1.0166	0.309345	0.999981
11103	KRR1	461.453	-0.299035	0.294191	-1.01646	0.309408	0.999981
7571	ZNF23	32.7286	-0.69669	0.685512	-1.01631	0.309484	0.999981
5534	PPP3R1	466.957	0.295267	0.290602	1.01605	0.309604	0.999981
55337	SHFL	68.8206	0.500322	0.492418	1.01605	0.309605	0.999981
2822	GPLD1	8.79073	1.32156	1.30111	1.01572	0.309765	0.999981
7109	TRAPPC10	279.285	-0.404377	0.398172	-1.01558	0.309828	0.999981
529	ATP6V1E1	389.461	0.31866	0.313808	1.01546	0.309885	0.999981
51621	KLF13	428.238	-0.307757	0.303092	-1.01539	0.309918	0.999981
10451	VAV3	2.27018	2.56463	2.5264	1.01513	0.310044	0.999981
64786	TBC1D15	217.566	-0.341892	0.336819	-1.01506	0.310076	0.999981
26052	DNM3	2.72366	2.27523	2.24151	1.01504	0.310086	0.999981
10606	PAICS	738.9	-0.26852	0.264566	-1.01494	0.310133	0.999981
10092	ARPC5	692.099	0.27288	0.268963	1.01456	0.310314	0.999981
4602	MYB	64.5031	-0.561454	0.553625	-1.01414	0.310515	0.999981
8462	KLF11	72.0505	-0.482432	0.475765	-1.01401	0.310576	0.999981
105378421	PANK1-AS1	1.78912	-2.99853	2.95741	-1.0139	0.310629	0.999981
8480	RAE1	94.1721	-0.458654	0.452455	-1.0137	0.310726	0.999981
100506085	LINC02275	7.32342	-1.33967	1.32226	-1.01317	0.310979	0.999981
728568	UQCC6	17.6349	-0.87363	0.862355	-1.01308	0.311024	0.999981
2934	GSN	1095.13	0.380764	0.375934	1.01285	0.311133	0.999981
51118	UTP11	219.965	0.342546	0.338298	1.01255	0.311273	0.999981
3837	KPNB1	1159.17	-0.273482	0.270214	-1.01209	0.311494	0.999981
114112	TXNRD3	27.8439	-0.707476	0.699211	-1.01182	0.311624	0.999981
23586	RIGI	90.4506	0.459963	0.454646	1.0117	0.311683	0.999981
79980	DSN1	58.6936	-0.564586	0.558134	-1.01156	0.311749	0.999981
64761	PARP12	191.073	0.345185	0.341248	1.01154	0.31176	0.999981
126133	ALDH16A1	46.6022	-0.657138	0.649701	-1.01145	0.311803	0.999981
353088	ZNF429	21.0928	-0.806021	0.796903	-1.01144	0.311805	0.999981
115019	SLC26A9	9.06145	-1.40017	1.3844	-1.01139	0.311828	0.999981
11222	MRPL3	483.844	-0.28382	0.280742	-1.01096	0.312035	0.999981
92283	ZNF461	16.1721	-0.91882	0.908864	-1.01095	0.312038	0.999981
10221	TRIB1	327.93	0.308133	0.304803	1.01093	0.312052	0.999981
4052	LTBP1	290.675	-0.327752	0.324245	-1.01082	0.312104	0.999981
102724434		16.2218	-0.907139	0.897532	-1.0107	0.312158	0.999981
55112	DYNC2I1	113.773	0.481822	0.476752	1.01063	0.312192	0.999981
9820	CUL7	54.6779	-0.531256	0.525718	-1.01053	0.312239	0.999981
55317	AP5S1	43.1541	-0.596212	0.590091	-1.01037	0.312317	0.999981
57116	ZNF695	9.03456	-1.26665	1.2538	-1.01025	0.312376	0.999981
10873	ME3	40.1041	0.652035	0.64556	1.01003	0.312481	0.999981
133957	CCDC127	66.9559	-0.52619	0.520996	-1.00997	0.31251	0.999981
90799	CEP95	81.4677	-0.483688	0.479257	-1.00924	0.312857	0.999981
4810	NHS	67.0639	-0.48798	0.483592	-1.00907	0.312939	0.999981
27349	MCAT	28.2675	-0.705551	0.699312	-1.00892	0.313012	0.999981
387921	NHLRC3	73.3109	-0.485835	0.481645	-1.0087	0.313118	0.999981
11201	POLI	42.4867	0.591888	0.586806	1.00866	0.313138	0.999981
2073	ERCC5	306.591	0.318759	0.316078	1.00848	0.313223	0.999981
55140	ELP3	119.027	-0.409919	0.406569	-1.00824	0.313338	0.999981
203062	TSNARE1	10.8961	1.13079	1.12167	1.00813	0.313392	0.999981
123722	FSD2	1.43784	-3.06697	3.04249	-1.00804	0.313434	0.999981
340485	ACER2	174.727	0.361544	0.358697	1.00794	0.313484	0.999981
3608	ILF2	355.51	-0.322911	0.320485	-1.00757	0.31366	0.999981
3703	STT3A	604.475	-0.272813	0.270805	-1.00741	0.313736	0.999981
118732298	MAP2K5-DT	6.05557	1.5482	1.53847	1.00632	0.314262	0.999981
284309	ZNF776	93.3749	0.489234	0.486271	1.00609	0.314371	0.999981
131675794	NPIPA6	19.4748	-0.863316	0.858149	-1.00602	0.314406	0.999981
126328	NDUFA11	78.1617	0.46681	0.46405	1.00595	0.31444	0.999981
65244	SPATS2	78.9139	-0.483603	0.480887	-1.00565	0.314585	0.999981
92017	SNX29	27.7605	-0.807591	0.803107	-1.00558	0.314616	0.999981
147837	ZNF563	3.96314	1.90418	1.89365	1.00556	0.314627	0.999981
220296	HEPACAM	21.7938	-0.792383	0.788104	-1.00543	0.31469	0.999981
55365	TMEM176A	216.078	0.370206	0.368374	1.00497	0.314909	0.999981
53342	IL17D	9.76679	-1.15492	1.14967	-1.00456	0.315106	0.999981
254013	ETFBKMT	12.068	-1.0521	1.04744	-1.00445	0.315163	0.999981
54970	TTC12	51.1186	-0.553117	0.550691	-1.00441	0.315183	0.999981
79657	RPAP3	150.157	-0.383882	0.382199	-1.0044	0.315184	0.999981
10223	GPA33	349.235	0.395459	0.393843	1.0041	0.315329	0.999981
4957	ODF2	79.6114	-0.535478	0.533397	-1.0039	0.315427	0.999981
26057	ANKRD17	1013.44	-0.273088	0.272041	-1.00385	0.315451	0.999981
[truncated: 15,024 more rows]

## Sheet: df.set4.fHIEs.2.37
EntrezID	gene_name	baseMean	log2FoldChange	lfcSE	stat	pvalue	padj
613	BCR	91.9193	2.72663	0.499998	5.45328	4.94496e-08	0.000850682
57556	SEMA6A	63.9375	-1.97344	0.572512	-3.44698	0.000566883	0.999995
23051	ZHX3	25.2922	-2.76908	0.832825	-3.32492	0.000884437	0.999995
100533483	DNAAF4-CCPG1	7.22545	6.69516	2.03277	3.29361	0.000989098	0.999995
7582	ZNF33B	28.6953	-2.69696	0.820807	-3.28575	0.00101712	0.999995
26788	SNORD60	7.79072	6.75336	2.07519	3.25433	0.00113659	0.999995
5125	PCSK5	1087.64	1.04131	0.322005	3.23382	0.00122147	0.999995
121053	NOPCHAP1	43.7398	2.17035	0.671286	3.23313	0.00122442	0.999995
693153	MIR568	5.80097	6.40519	2.12495	3.01428	0.00257588	0.999995
23094	SIPA1L3	107.413	-1.6427	0.546631	-3.00514	0.00265459	0.999995
7576	ZNF28	40.5618	-2.08394	0.70529	-2.95472	0.00312949	0.999995
146223	CMTM4	66.4032	2.04848	0.716435	2.85927	0.0042462	0.999995
63929	XPNPEP3	25.6951	2.21861	0.780708	2.84179	0.0044861	0.999995
110091775	CFAP298-TCP10L	17.7932	3.50055	1.24732	2.80647	0.00500877	0.999995
64759	TNS3	48.0655	-2.0671	0.763376	-2.70784	0.00677217	0.999995
6645	SNTB2	71.3047	-1.42574	0.532586	-2.67702	0.007428	0.999995
54536	EXOC6	40.9653	-1.91774	0.717644	-2.67227	0.007534	0.999995
5591	PRKDC	164.125	1.20835	0.460012	2.62678	0.00861959	0.999995
107282092	BOLA2-SMG1P6	28.1009	-2.1652	0.827127	-2.61774	0.0088515	0.999995
285172	HYCC2	135.834	-1.4201	0.543964	-2.61066	0.00903682	0.999995
316	AOX1	87.1452	1.582	0.608669	2.59911	0.00934648	0.999995
135656	MUCL3	78.8033	-1.49697	0.576706	-2.59572	0.00943939	0.999995
7204	TRIO	189.401	1.02906	0.409563	2.51258	0.0119853	0.999995
80347	COASY	64.7661	1.56114	0.628716	2.48306	0.0130261	0.999995
128966597	MALL	7.93024	-4.49169	1.80899	-2.48298	0.0130289	0.999995
128966597		7.93024	-4.49169	1.80899	-2.48298	0.0130289	0.999995
79646	PANK3	311.137	-0.898137	0.366394	-2.45129	0.0142346	0.999995
146059	CDAN1	22.6231	2.92881	1.19603	2.44877	0.0143343	0.999995
84740	AFAP1-AS1	5.56946	4.97205	2.04814	2.42759	0.0151995	0.999995
6497	SKI	51.3128	1.4118	0.58451	2.41536	0.0157198	0.999995
6059	ABCE1	66.1972	1.41512	0.591641	2.39185	0.0167636	0.999995
2972	BRF1	16.4005	2.36076	0.988705	2.38773	0.0169528	0.999995
5305	PIP4K2A	62.0511	-1.4766	0.620953	-2.37795	0.0174091	0.999995
285074	ANAPC1P2	14.1216	2.7765	1.1708	2.37146	0.0177178	0.999995
4122	MAN2A2	45.5377	1.98097	0.845943	2.34173	0.0191947	0.999995
11052	CPSF6	94.3777	1.51646	0.648651	2.33787	0.019394	0.999995
271	AMPD2	73.2353	1.40544	0.606493	2.31733	0.0204858	0.999995
201158	TVP23C	10.2013	-3.07854	1.33026	-2.31424	0.0206547	0.999995
23201	FAM168A	62.6232	1.46307	0.633112	2.31091	0.0208377	0.999995
252983	STXBP4	6.20315	-3.71279	1.61266	-2.30228	0.0213192	0.999995
55558	PLXNA3	64.5769	-1.39055	0.605236	-2.29753	0.0215884	0.999995
84832	ANKRD36BP1	4.30752	-4.85805	2.13037	-2.28038	0.0225851	0.999995
102725068	MICB-DT	3.9207	5.62926	2.50709	2.24533	0.0247467	0.999995
55278	QRSL1	16.6232	-2.22555	0.994746	-2.23731	0.0252663	0.999995
100302652	ASB3	9.2152	-3.17866	1.42873	-2.22481	0.026094	0.999995
114882	OSBPL8	140.767	1.22842	0.554432	2.21563	0.0267166	0.999995
101927124	HEATR5A-DT	4.1242	5.66874	2.57547	2.20105	0.0277324	0.999995
28990	ASTE1	30.2417	4.55112	2.07444	2.1939	0.0282423	0.999995
57449	PLEKHG5	24.7907	1.95989	0.894914	2.19004	0.0285216	0.999995
8036	SHOC2	137.533	-0.946024	0.433463	-2.18248	0.0290742	0.999995
122704	MRPL52	30.8248	1.92205	0.883699	2.17501	0.0296295	0.999995
100528030	POC1B-GALNT4	16.4168	-2.36175	1.08957	-2.16759	0.0301896	0.999995
283987	HID1	81.7856	1.1665	0.539498	2.1622	0.0306026	0.999995
55526	DHTKD1	37.0777	-1.47782	0.685898	-2.15457	0.0311953	0.999995
11194	ABCB8	13.9546	2.68339	1.24568	2.15416	0.0312275	0.999995
79954	NOL10	38.0313	1.61263	0.749363	2.152	0.0313975	0.999995
55344	PLCXD1	29.2075	1.94146	0.905363	2.1444	0.0320006	0.999995
100129842	ZNF737	20.1061	-1.8987	0.887884	-2.13845	0.0324802	0.999995
83593	RASSF5	7.76614	3.89097	1.82125	2.13644	0.032644	0.999995
124903827	PRDM16-DT	4.12016	-4.07776	1.91554	-2.12878	0.0332724	0.999995
5609	MAP2K7	43.3805	1.62632	0.76446	2.1274	0.0333867	0.999995
7695	ZNF136	14.1437	-2.2333	1.05216	-2.1226	0.0337877	0.999995
3992	FADS1	69.4817	1.45034	0.683809	2.12097	0.0339246	0.999995
31	ACACA	207.192	0.964714	0.456625	2.1127	0.0346262	0.999995
55359	STYK1	27.7372	-1.58272	0.751041	-2.10736	0.035086	0.999995
56997	COQ8A	27.3531	2.09312	0.997215	2.09897	0.0358196	0.999995
733	C8G	5.77513	4.43765	2.11796	2.09525	0.036149	0.999995
655	BMP7	23.3689	1.95337	0.933124	2.09337	0.0363165	0.999995
54621	VSIG10	59.3824	-1.48845	0.712793	-2.08819	0.036781	0.999995
1382	CRABP2	40.6551	1.43343	0.6867	2.08741	0.0368511	0.999995
140545	RNF32	3.43105	4.73186	2.28157	2.07394	0.0380845	0.999995
55796	MBNL3	78.0163	-1.12418	0.542629	-2.07172	0.0382913	0.999995
10128	LRPPRC	171.277	1.0017	0.484221	2.06868	0.038576	0.999995
100507433	ZNF571-AS1	4.11909	-3.93944	1.90646	-2.06636	0.0387941	0.999995
81567	TXNDC5	135.567	0.869553	0.421791	2.06157	0.0392485	0.999995
10071	MUC12	407.614	-0.688365	0.334228	-2.05957	0.03944	0.999995
1773	DNASE1	34.8119	1.78191	0.867632	2.05377	0.0399981	0.999995
55291	PPP6R3	150.888	0.892971	0.435496	2.05047	0.0403188	0.999995
80143	SIKE1	103.23	1.06952	0.522202	2.0481	0.0405501	0.999995
23216	TBC1D1	170.137	0.878912	0.430796	2.0402	0.0413299	0.999995
25894	PLEKHG4	8.42484	3.98865	1.95503	2.0402	0.0413305	0.999995
7536	SF1	147.033	1.02675	0.503992	2.03724	0.0416262	0.999995
1838	DTNB	27.1024	1.78264	0.875431	2.0363	0.0417203	0.999995
22876	INPP5F	55.1338	-1.52547	0.75295	-2.02599	0.042766	0.999995
2033	EP300	254.942	0.770292	0.380625	2.02376	0.0429951	0.999995
6874	TAF4	29.658	-1.77261	0.876649	-2.02203	0.0431731	0.999995
10642	IGF2BP1	85.8611	-1.01474	0.502228	-2.02047	0.0433347	0.999995
79871	RPAP2	49.5035	-1.54948	0.767626	-2.01854	0.0435356	0.999995
113451	AZIN2	3.98606	-4.1087	2.03834	-2.01571	0.0438303	0.999995
102724862	TBC1D3I	7.00199	3.43235	1.70294	2.01554	0.0438482	0.999995
987	LRBA	311.236	-0.724914	0.360594	-2.01033	0.0443961	0.999995
2035	EPB41	84.3133	1.35254	0.672842	2.01018	0.0444119	0.999995
79591	ARMH3	49.2606	1.53059	0.761826	2.00911	0.0445251	0.999995
3551	IKBKB	31.0554	1.6606	0.82664	2.00885	0.0445527	0.999995
90550	MCU	322.791	0.732759	0.367223	1.99541	0.0459986	0.999995
55233	MOB1A	386.577	-0.817204	0.410208	-1.99217	0.0463526	0.999995
5358	PLS3	133.283	-0.921679	0.463515	-1.98845	0.0467614	0.999995
7127	TNFAIP2	314.991	0.807585	0.406217	1.98806	0.0468047	0.999995
55500	ETNK1	154.621	-0.940028	0.472864	-1.98795	0.0468177	0.999995
57554	LRRC7	4.04237	3.81537	1.92192	1.98519	0.0471233	0.999995
57619	SHROOM3	409.988	-0.679961	0.343033	-1.9822	0.0474568	0.999995
89870	TRIM15	48.3482	1.40333	0.712643	1.96919	0.048931	0.999995
729540	RGPD6	64.2767	-1.09513	0.556155	-1.96911	0.0489403	0.999995
5105	PCK1	164.818	0.839201	0.428725	1.95743	0.0502967	0.999995
51479	ANKFY1	81.6119	-1.09787	0.561005	-1.95697	0.0503511	0.999995
79879	CCDC134	33.6418	1.57305	0.804478	1.95537	0.0505397	0.999995
9968	MED12	53.2047	1.23741	0.635493	1.94717	0.0515148	0.999995
6480	ST6GAL1	6.05201	4.00146	2.05958	1.94285	0.0520338	0.999995
10153	CEBPZ	77.499	1.10444	0.570332	1.93648	0.0528091	0.999995
22902	RUFY3	67.4532	1.20153	0.621782	1.9324	0.0533101	0.999995
329	BIRC2	99.0319	-0.937556	0.485923	-1.92943	0.0536772	0.999995
3604	TNFRSF9	29.3687	1.61507	0.838886	1.92525	0.0541977	0.999995
3362	HTR6	2.94444	5.29258	2.74918	1.92515	0.0542109	0.999995
10212	DDX39A	8.17314	2.60911	1.36137	1.91654	0.0552964	0.999995
8202	NCOA3	164.165	-0.821737	0.429374	-1.9138	0.0556454	0.999995
4430	MYO1B	81.6472	-0.948376	0.496694	-1.90937	0.0562139	0.999995
23062	GGA2	31.6786	-1.57238	0.824107	-1.90797	0.0563945	0.999995
51762	RAB8B	183.25	-0.776967	0.407985	-1.9044	0.0568583	0.999995
159090	PABIR2	16.6991	-2.05428	1.08002	-1.90207	0.0571614	0.999995
53918	PELO	23.8901	1.558	0.820157	1.89963	0.0574814	0.999995
10327	AKR1A1	52.207	1.22244	0.64369	1.89912	0.0575492	0.999995
23301	EHBP1	163.551	0.841952	0.443382	1.89893	0.0575733	0.999995
4040	LRP6	128.71	0.890188	0.468865	1.8986	0.0576167	0.999995
51230	PHF20	49.1191	1.36826	0.721167	1.89728	0.0577905	0.999995
80824	DUSP16	108.544	-0.941681	0.497133	-1.89422	0.0581956	0.999995
4584	MUC3A	7446.74	-0.612863	0.323868	-1.89232	0.0584482	0.999995
3672	ITGA1	42.0324	1.24864	0.66066	1.88998	0.0587602	0.999995
56255	TMX4	13.5588	-2.2595	1.19803	-1.88602	0.0592925	0.999995
84873	ADGRG7	153.12	-0.825936	0.437978	-1.8858	0.0593225	0.999995
8882	ZPR1	32.8363	-1.60129	0.849641	-1.88467	0.0594743	0.999995
26354	GNL3	91.8585	1.1185	0.594164	1.88247	0.059772	0.999995
26056	RAB11FIP5	71.9694	1.27719	0.679104	1.8807	0.0600128	0.999995
23325	WASHC4	104.819	-0.940767	0.500882	-1.87822	0.060351	0.999995
6651	SON	462.225	-0.710932	0.379726	-1.87222	0.0611759	0.999995
54665	RSBN1	48.4861	-1.40216	0.74952	-1.87074	0.0613806	0.999995
6650	CAPN15	62.5203	1.02259	0.547497	1.86775	0.061797	0.999995
8500	PPFIA1	107.578	1.08364	0.580888	1.8655	0.0621116	0.999995
[truncated: 15,531 more rows]

## Sheet: df.set5.pHIEs.1.32
EntrezID	gene_name	baseMean	log2FoldChange	lfcSE	stat	pvalue	padj
[truncated: 20,349 more rows]

[truncated: 7 more sheets: df.set6.pHIEs.1.37, df.set7.pHIEs.2.32, df.set8.pHIEs.2.37, df.set9.aHIEs.1.32, df.set10.aHIEs.1.37, df.set11.aHIEs.2.32, df.set12.aHIEs.2.37]
