# Supplementary material for: Temperature and developmental stage govern intestinal susceptibility to human coronavirus 229E
Source: Proc Natl Acad Sci U S A. 2026 Jun 24;123(26):e2600632123. doi: 10.1073/pnas.2600632123 (PMC13320717; doi:10.1073/pnas.2600632123)
Supplement: Supplementary file 4 — Dataset S03 (XLSX) [file pnas.2600632123.sd03.xlsx]

## Sheet: ego.set1.fHIEs.1.DEG.dw
ID	Description	GeneRatio	BgRatio	RichFactor	FoldEnrichment	zScore	pvalue	p.adjust	qvalue	geneID	Count
GO:0034728	nucleosome organization	16/99	115/12677	0.13913	17.8157	16.0708	4.34987e-16	5.78495e-13	5.04361e-13	H1-2/H1-3/H1-5/H2AX/HMGB2/HMGA1/MCM2/H3C3/H3C11/H3C8/H3C2/H3C7/H2BC11/ASF1B/H3C14/H3C15	16
GO:0006334	nucleosome assembly	15/99	97/12677	0.154639	19.8016	16.4909	7.49832e-16	5.78495e-13	5.04361e-13	H1-2/H1-3/H1-5/H2AX/HMGB2/MCM2/H3C3/H3C11/H3C8/H3C2/H3C7/H2BC11/ASF1B/H3C14/H3C15	15
GO:0006260	DNA replication	19/99	265/12677	0.0716981	9.18098	11.9402	1.53209e-13	7.88003e-11	6.8702e-11	PARP1/BLM/CCNA2/CDK1/HMGA1/MCM2/MCM3/MCM4/MCM5/MCM6/PCNA/RFC3/TNFAIP1/EXO1/GINS1/POLQ/DTL/E2F8/FAM111B	19
GO:0071824	protein-DNA complex organization	17/99	218/12677	0.0779817	9.98559	11.8723	8.55872e-13	2.66495e-10	2.32344e-10	H1-2/H1-3/H1-5/H2AX/HMGB2/HMGA1/MCM2/H3C3/H3C11/H3C8/H3C2/H3C7/H2BC11/ASF1B/CENPK/H3C14/H3C15	17
GO:0032392	DNA geometric change	12/99	79/12677	0.151899	19.4507	14.5941	8.63562e-13	2.66495e-10	2.32344e-10	BLM/HMGB2/HMGA1/MCM2/MCM3/MCM4/MCM5/MCM6/RFC3/TOP2A/GINS1/POLQ	12
GO:0006310	DNA recombination	19/99	304/12677	0.0625	8.00316	10.9647	1.78729e-12	4.28059e-10	3.73203e-10	PARP1/BLM/FUS/H1-2/H1-3/H1-5/H2AX/HMGB2/HSPD1/KPNA2/MCM2/MCM3/MCM4/MCM5/MCM6/PRKDC/TOP2A/EXO1/POLQ	19
GO:0006268	DNA unwinding involved in DNA replication	8/99	21/12677	0.380952	48.7811	19.4411	1.94194e-12	4.28059e-10	3.73203e-10	BLM/HMGA1/MCM2/MCM3/MCM4/MCM5/MCM6/GINS1	8
GO:0071103	DNA conformation change	12/99	87/12677	0.137931	17.6621	13.835	2.84223e-12	4.95688e-10	4.32165e-10	BLM/HMGB2/HMGA1/MCM2/MCM3/MCM4/MCM5/MCM6/RFC3/TOP2A/GINS1/POLQ	12
GO:0065004	protein-DNA complex assembly	16/99	200/12677	0.08	10.244	11.6903	2.89125e-12	4.95688e-10	4.32165e-10	H1-2/H1-3/H1-5/H2AX/HMGB2/MCM2/H3C3/H3C11/H3C8/H3C2/H3C7/H2BC11/ASF1B/CENPK/H3C14/H3C15	16
GO:0051052	regulation of DNA metabolic process	22/99	452/12677	0.0486726	6.23255	10.0499	3.81188e-12	5.88173e-10	5.12798e-10	PARP1/BLM/CCNA2/CDK1/FOXM1/FUS/H1-2/H1-3/H1-5/H2AX/KPNA2/MCM2/MCM3/MCM4/MCM5/MCM6/PCNA/PRKDC/RFC3/TNFAIP1/POLQ/E2F8	22
GO:0032508	DNA duplex unwinding	11/99	73/12677	0.150685	19.2953	13.9075	8.9021e-12	1.24872e-09	1.0887e-09	BLM/HMGA1/MCM2/MCM3/MCM4/MCM5/MCM6/RFC3/TOP2A/GINS1/POLQ	11
GO:0006261	DNA-templated DNA replication	14/99	158/12677	0.0886076	11.3462	11.6099	1.86211e-11	2.39436e-09	2.08752e-09	PARP1/BLM/HMGA1/MCM2/MCM3/MCM4/MCM5/MCM6/PCNA/RFC3/EXO1/GINS1/POLQ/E2F8	14
GO:0090329	regulation of DNA-templated DNA replication	9/99	48/12677	0.1875	24.0095	14.1692	9.7287e-11	1.15472e-08	1.00674e-08	BLM/MCM2/MCM3/MCM4/MCM5/MCM6/PCNA/RFC3/E2F8	9
GO:0006275	regulation of DNA replication	12/99	119/12677	0.10084	12.9127	11.5831	1.2397e-10	1.36632e-08	1.19123e-08	BLM/CCNA2/CDK1/MCM2/MCM3/MCM4/MCM5/MCM6/PCNA/RFC3/TNFAIP1/E2F8	12
GO:0030261	chromosome condensation	8/99	40/12677	0.2	25.6101	13.8301	6.49837e-10	6.68466e-08	5.82801e-08	CDK1/H1-2/H1-3/H1-5/TOP2A/NUSAP1/NCAPG2/NCAPG	8
GO:0044786	cell cycle DNA replication	8/99	44/12677	0.181818	23.2819	13.1349	1.45973e-09	1.40773e-07	1.22733e-07	BLM/MCM2/MCM3/MCM4/MCM6/PCNA/GINS1/E2F8	8
GO:0000727	double-strand break repair via break-induced replication	5/99	11/12677	0.454545	58.2048	16.8388	1.16782e-08	1.05997e-06	9.24134e-07	MCM2/MCM3/MCM4/MCM5/MCM6	5
GO:0140014	mitotic nuclear division	14/99	263/12677	0.0532319	6.81638	8.45624	1.5269e-08	1.30889e-06	1.14116e-06	CDK1/KIF11/MAD2L1/MKI67/MYBL2/RANBP1/UBE2C/TPX2/NUSAP1/ANLN/NCAPG2/CENPK/NCAPG/SKA3	14
GO:0033260	nuclear DNA replication	7/99	40/12677	0.175	22.4088	12.0311	2.1581e-08	1.7526e-06	1.52801e-06	BLM/MCM2/MCM3/MCM4/MCM6/PCNA/GINS1	7
GO:0006271	DNA strand elongation involved in DNA replication	5/99	15/12677	0.333333	42.6835	14.3305	7.40504e-08	5.44094e-06	4.74368e-06	MCM3/MCM4/PCNA/RFC3/GINS1	5
GO:0030174	regulation of DNA-templated DNA replication initiation	5/99	15/12677	0.333333	42.6835	14.3305	7.40504e-08	5.44094e-06	4.74368e-06	MCM2/MCM3/MCM4/MCM5/MCM6	5
GO:0090068	positive regulation of cell cycle process	12/99	217/12677	0.0552995	7.08113	8.01601	1.16603e-07	8.17811e-06	7.13008e-06	CDK1/MAD2L1/RANBP1/RRM2/UBE2C/CIT/NUSAP1/DTL/NCAPG2/NCAPG/E2F8/SKA3	12
GO:1902969	mitotic DNA replication	5/99	17/12677	0.294118	37.6619	13.4192	1.5071e-07	1.01107e-05	8.81499e-06	MCM2/MCM3/MCM4/MCM6/GINS1	5
GO:0000819	sister chromatid segregation	12/99	226/12677	0.0530973	6.79914	7.80403	1.81517e-07	1.13603e-05	9.90451e-06	CDK1/KIF11/MAD2L1/MYBL2/TOP2A/UBE2C/TPX2/NUSAP1/NCAPG2/CENPK/NCAPG/SKA3	12
GO:0000280	nuclear division	15/99	373/12677	0.0402145	5.14948	7.21653	1.84063e-07	1.13603e-05	9.90451e-06	CDK1/KIF11/MAD2L1/MKI67/MYBL2/RANBP1/TOP2A/UBE2C/TPX2/NUSAP1/ANLN/NCAPG2/CENPK/NCAPG/SKA3	15
GO:0000070	mitotic sister chromatid segregation	11/99	190/12677	0.0578947	7.41345	7.9021	2.56827e-07	1.52417e-05	1.32884e-05	CDK1/KIF11/MAD2L1/MYBL2/UBE2C/TPX2/NUSAP1/NCAPG2/CENPK/NCAPG/SKA3	11
GO:0045787	positive regulation of cell cycle	13/99	290/12677	0.0448276	5.7402	7.24461	3.82377e-07	2.18521e-05	1.90518e-05	CDK1/MAD2L1/RANBP1/RRM2/UBE2C/CIT/NUSAP1/DTL/NCAPG2/NCAPG/E2F8/SKA3/CCDC57	13
GO:0006302	double-strand break repair	13/99	297/12677	0.043771	5.6049	7.12429	5.01829e-07	2.76544e-05	2.41104e-05	PARP1/BLM/FOXM1/FUS/H2AX/HMGB2/MCM2/MCM3/MCM4/MCM5/MCM6/PRKDC/POLQ	13
GO:0048285	organelle fission	15/99	418/12677	0.0358852	4.59511	6.63096	7.87773e-07	4.1915e-05	3.65435e-05	CDK1/KIF11/MAD2L1/MKI67/MYBL2/RANBP1/TOP2A/UBE2C/TPX2/NUSAP1/ANLN/NCAPG2/CENPK/NCAPG/SKA3	15
GO:0000724	double-strand break repair via homologous recombination	10/99	179/12677	0.0558659	7.15366	7.35602	1.28936e-06	6.63161e-05	5.78176e-05	PARP1/BLM/FUS/H2AX/MCM2/MCM3/MCM4/MCM5/MCM6/POLQ	10
GO:0000725	recombinational repair	10/99	184/12677	0.0543478	6.95927	7.22389	1.65634e-06	8.24432e-05	7.1878e-05	PARP1/BLM/FUS/H2AX/MCM2/MCM3/MCM4/MCM5/MCM6/POLQ	10
GO:0007059	chromosome segregation	14/99	391/12677	0.0358056	4.58493	6.38802	1.95699e-06	9.43637e-05	8.22709e-05	CDK1/KIF11/MAD2L1/MKI67/MYBL2/TOP2A/UBE2C/TPX2/NUSAP1/NCAPG2/CENPK/NCAPG/TUBB/SKA3	14
GO:0032200	telomere organization	10/99	189/12677	0.0529101	6.77516	7.09662	2.11131e-06	9.87199e-05	8.60688e-05	PARP1/BLM/PCNA/PRKDC/H3C3/H3C11/H3C8/H3C2/H3C7/EXO1	10
GO:0098813	nuclear chromosome segregation	12/99	289/12677	0.0415225	5.31698	6.58614	2.4749e-06	0.000109378	9.53609e-05	CDK1/KIF11/MAD2L1/MYBL2/TOP2A/UBE2C/TPX2/NUSAP1/NCAPG2/CENPK/NCAPG/SKA3	12
GO:0044772	mitotic cell cycle phase transition	14/99	399/12677	0.0350877	4.493	6.28962	2.48103e-06	0.000109378	9.53609e-05	BLM/CCNA2/CDK1/FOXM1/MAD2L1/PRKDC/RBL1/RRM2/PSME3/UBE2C/DTL/ANLN/SKA3/CCDC57	14
GO:0040029	epigenetic regulation of gene expression	11/99	249/12677	0.0441767	5.65685	6.58407	3.69698e-06	0.000158457	0.00013815	DNMT1/H2AX/H2AC6/H3C3/H3C11/H3C8/H3C2/H3C7/H2AC11/LMNB2/H2AC12	11
GO:0000018	regulation of DNA recombination	8/99	124/12677	0.0645161	8.26132	7.20868	5.43459e-06	0.000226637	0.000197593	PARP1/BLM/FUS/H1-2/H1-3/H1-5/KPNA2/POLQ	8
GO:0044770	cell cycle phase transition	15/99	493/12677	0.030426	3.89606	5.81887	6.04145e-06	0.000245315	0.000213877	BLM/CCNA2/CDK1/FOXM1/H2AX/MAD2L1/PRKDC/RBL1/RRM2/PSME3/UBE2C/DTL/ANLN/SKA3/CCDC57	15
GO:0051054	positive regulation of DNA metabolic process	11/99	265/12677	0.0415094	5.3153	6.2982	6.70934e-06	0.000265449	0.000231431	PARP1/CCNA2/CDK1/FOXM1/FUS/H2AX/PCNA/PRKDC/RFC3/TNFAIP1/E2F8	11
GO:0006270	DNA replication initiation	5/99	36/12677	0.138889	17.7848	8.94704	8.16356e-06	0.000307229	0.000267857	MCM2/MCM3/MCM4/MCM5/MCM6	5
GO:0022616	DNA strand elongation	5/99	36/12677	0.138889	17.7848	8.94704	8.16356e-06	0.000307229	0.000267857	MCM3/MCM4/PCNA/RFC3/GINS1	5
GO:0007346	regulation of mitotic cell cycle	14/99	451/12677	0.0310421	3.97496	5.70729	1.0159e-05	0.000373222	0.000325393	BLM/CDK1/MAD2L1/MKI67/PRKDC/RBL1/RRM2/PSME3/UBE2C/NUSAP1/DTL/ANLN/SKA3/CCDC57	14
GO:0045910	negative regulation of DNA recombination	5/99	46/12677	0.108696	13.9185	7.78711	2.79054e-05	0.00099037	0.000863453	BLM/H1-2/H1-3/H1-5/POLQ	5
GO:1901990	regulation of mitotic cell cycle phase transition	11/99	309/12677	0.0355987	4.55843	5.61812	2.82413e-05	0.00099037	0.000863453	BLM/CDK1/MAD2L1/PRKDC/RBL1/RRM2/PSME3/UBE2C/DTL/ANLN/SKA3	11
GO:0031297	replication fork processing	5/99	48/12677	0.104167	13.3386	7.5981	3.4431e-05	0.0011806	0.0010293	PARP1/BLM/PCNA/EXO1/POLQ	5
GO:0051983	regulation of chromosome segregation	7/99	124/12677	0.0564516	7.22866	6.1835	5.10881e-05	0.00171367	0.00149407	CDK1/MAD2L1/MKI67/UBE2C/NCAPG2/NCAPG/SKA3	7
GO:1901987	regulation of cell cycle phase transition	12/99	401/12677	0.0299252	3.83194	5.11246	6.55437e-05	0.00215179	0.00187603	BLM/CDK1/H2AX/MAD2L1/PRKDC/RBL1/RRM2/PSME3/UBE2C/DTL/ANLN/SKA3	12
GO:0045005	DNA-templated DNA replication maintenance of fidelity	5/99	56/12677	0.0892857	11.4331	6.94165	7.31112e-05	0.00235022	0.00204904	PARP1/BLM/PCNA/EXO1/POLQ	5
GO:0051984	positive regulation of chromosome segregation	4/99	30/12677	0.133333	17.0734	7.81947	8.20568e-05	0.00258395	0.00225282	CDK1/NCAPG2/NCAPG/SKA3	4
GO:1905820	positive regulation of chromosome separation	4/99	32/12677	0.125	16.0063	7.54037	0.000106391	0.00328324	0.00286249	UBE2C/NCAPG2/NCAPG/SKA3	4
GO:0140694	non-membrane-bounded organelle assembly	11/99	370/12677	0.0297297	3.80691	4.86134	0.000142641	0.00428129	0.00373264	FUS/KIF11/RPSA/MYBL2/PRKDC/TPX2/ANLN/CENPK/TUBB/SKA3/CCDC57	11
GO:0033044	regulation of chromosome organization	9/99	250/12677	0.036	4.60982	5.11417	0.000144282	0.00428129	0.00373264	PARP1/CDK1/MAD2L1/MCM2/TOP2A/UBE2C/NCAPG2/NCAPG/SKA3	9
GO:0002200	somatic diversification of immune receptors	5/99	67/12677	0.0746269	9.55601	6.22951	0.000172737	0.00502894	0.00438448	HMGB2/HSPD1/PRKDC/EXO1/POLQ	5
GO:0000731	DNA synthesis involved in DNA repair	4/99	39/12677	0.102564	13.1334	6.73253	0.000233373	0.00654718	0.00570815	PCNA/RFC3/POLQ/DTL	4
GO:0045740	positive regulation of DNA replication	4/99	39/12677	0.102564	13.1334	6.73253	0.000233373	0.00654718	0.00570815	CDK1/PCNA/TNFAIP1/E2F8	4
GO:0045931	positive regulation of mitotic cell cycle	6/99	113/12677	0.0530973	6.79914	5.49341	0.000250914	0.00691357	0.00602759	CDK1/RRM2/UBE2C/DTL/SKA3/CCDC57	6
GO:1905818	regulation of chromosome separation	5/99	75/12677	0.0666667	8.5367	5.80758	0.000293877	0.0079553	0.00693583	MAD2L1/UBE2C/NCAPG2/NCAPG/SKA3	5
GO:0034502	protein localization to chromosome	6/99	121/12677	0.0495868	6.34961	5.24556	0.00036304	0.00965813	0.00842043	PARP1/CDK1/H1-5/H2AX/VRK1/H2BC11	6
GO:0010948	negative regulation of cell cycle process	9/99	285/12677	0.0315789	4.0437	4.61059	0.000381785	0.00998464	0.0087051	BLM/CDK1/H2AX/MAD2L1/PRKDC/RBL1/DTL/E2F8/SKA3	9
GO:0051053	negative regulation of DNA metabolic process	6/99	123/12677	0.0487805	6.24637	5.18708	0.000396408	0.0101943	0.00888787	PARP1/BLM/H1-2/H1-3/H1-5/POLQ	6
GO:0006284	base-excision repair	4/99	45/12677	0.0888889	11.3823	6.18964	0.00040787	0.0103171	0.00899495	PARP1/HMGA1/PCNA/POLQ	4
GO:1901991	negative regulation of mitotic cell cycle phase transition	7/99	175/12677	0.04	5.12202	4.87127	0.000433914	0.0105725	0.00921765	BLM/CDK1/MAD2L1/PRKDC/RBL1/DTL/SKA3	7
GO:0051304	chromosome separation	5/99	82/12677	0.0609756	7.80796	5.48691	0.000445026	0.0105725	0.00921765	MAD2L1/UBE2C/NCAPG2/NCAPG/SKA3	5
GO:1901992	positive regulation of mitotic cell cycle phase transition	5/99	82/12677	0.0609756	7.80796	5.48691	0.000445026	0.0105725	0.00921765	CDK1/RRM2/UBE2C/DTL/SKA3	5
GO:0045786	negative regulation of cell cycle	10/99	355/12677	0.028169	3.60706	4.42005	0.000445376	0.0105725	0.00921765	BLM/CDK1/H2AX/IPO5/MAD2L1/PRKDC/RBL1/DTL/E2F8/SKA3	10
GO:0045739	positive regulation of DNA repair	6/99	127/12677	0.0472441	6.04963	5.07391	0.000470313	0.0109953	0.00958628	PARP1/FOXM1/FUS/H2AX/PCNA/PRKDC	6
GO:0000086	G2/M transition of mitotic cell cycle	6/99	130/12677	0.0461538	5.91002	4.99216	0.000532472	0.0122627	0.0106913	BLM/CCNA2/CDK1/FOXM1/DTL/CCDC57	6
GO:0031507	heterochromatin formation	6/99	134/12677	0.0447761	5.7336	4.88705	0.000625094	0.0141841	0.0123664	DNMT1/H2AX/H2AC6/H2AC11/LMNB2/H2AC12	6
GO:1901988	negative regulation of cell cycle phase transition	8/99	247/12677	0.0323887	4.14738	4.43165	0.00068989	0.0154275	0.0134505	BLM/CDK1/H2AX/MAD2L1/PRKDC/RBL1/DTL/SKA3	8
GO:0031100	animal organ regeneration	4/99	53/12677	0.0754717	9.66419	5.60751	0.00076426	0.0168465	0.0146876	CCNA2/CDK1/PCNA/SLC7A5	4
GO:0000075	cell cycle checkpoint signaling	7/99	198/12677	0.0353535	4.52704	4.43768	0.000903319	0.0196313	0.0171155	BLM/CDK1/H2AX/MAD2L1/PRKDC/DTL/SKA3	7
GO:1901989	positive regulation of cell cycle phase transition	5/99	97/12677	0.0515464	6.60054	4.91223	0.000958678	0.020545	0.0179121	CDK1/RRM2/UBE2C/DTL/SKA3	5
GO:0044839	cell cycle G2/M phase transition	6/99	146/12677	0.0410959	5.26235	4.59553	0.000979456	0.0207028	0.0180497	BLM/CCNA2/CDK1/FOXM1/DTL/CCDC57	6
GO:0019985	translesion synthesis	3/99	26/12677	0.115385	14.7751	6.23764	0.00105428	0.0215387	0.0187785	PCNA/POLQ/DTL	3
GO:0071353	cellular response to interleukin-4	3/99	26/12677	0.115385	14.7751	6.23764	0.00105428	0.0215387	0.0187785	IMPDH2/MCM2/TUBA1B	3
GO:0016445	somatic diversification of immunoglobulins	4/99	58/12677	0.0689655	8.83107	5.30305	0.00107484	0.0215387	0.0187785	HSPD1/PRKDC/EXO1/POLQ	4
GO:0071168	protein localization to chromatin	4/99	58/12677	0.0689655	8.83107	5.30305	0.00107484	0.0215387	0.0187785	PARP1/H1-5/VRK1/H2BC11	4
GO:2001251	negative regulation of chromosome organization	5/99	100/12677	0.05	6.40253	4.81184	0.00109955	0.0217513	0.0189638	PARP1/MAD2L1/MCM2/TOP2A/SKA3	5
GO:0007093	mitotic cell cycle checkpoint signaling	6/99	150/12677	0.04	5.12202	4.50542	0.00112666	0.0220055	0.0191855	BLM/CDK1/MAD2L1/PRKDC/DTL/SKA3	6
GO:0002562	somatic diversification of immune receptors via germline recombination within a single locus	4/99	61/12677	0.0655738	8.39675	5.13746	0.00129867	0.0244176	0.0212884	HMGB2/HSPD1/PRKDC/EXO1	4
GO:0016444	somatic cell DNA recombination	4/99	61/12677	0.0655738	8.39675	5.13746	0.00129867	0.0244176	0.0212884	HMGB2/HSPD1/PRKDC/EXO1	4
GO:0006282	regulation of DNA repair	7/99	211/12677	0.0331754	4.24812	4.22098	0.0013074	0.0244176	0.0212884	PARP1/FOXM1/FUS/H2AX/PCNA/PRKDC/POLQ	7
GO:0070670	response to interleukin-4	3/99	28/12677	0.107143	13.7197	5.97765	0.00131345	0.0244176	0.0212884	IMPDH2/MCM2/TUBA1B	3
GO:0007088	regulation of mitotic nuclear division	5/99	107/12677	0.046729	5.98367	4.59279	0.00148743	0.0271562	0.0236761	MAD2L1/MKI67/UBE2C/NUSAP1/SKA3	5
GO:0048511	rhythmic process	7/99	216/12677	0.0324074	4.14978	4.14223	0.00149597	0.0271562	0.0236761	PARP1/CDK1/IMPDH2/PCNA/PRKDC/TOP2A/DTL	7
GO:1902850	microtubule cytoskeleton organization involved in mitosis	6/99	161/12677	0.0372671	4.77207	4.27329	0.00161973	0.0290611	0.0253369	CDK1/KIF11/MAD2L1/MYBL2/TPX2/NUSAP1	6
GO:0045930	negative regulation of mitotic cell cycle	7/99	220/12677	0.0318182	4.07433	4.08092	0.0016616	0.0293096	0.0255536	BLM/CDK1/MAD2L1/PRKDC/RBL1/DTL/SKA3	7
GO:0045814	negative regulation of gene expression, epigenetic	6/99	162/12677	0.037037	4.74261	4.25324	0.00167158	0.0293096	0.0255536	DNMT1/H2AX/H2AC6/H2AC11/LMNB2/H2AC12	6
GO:0006301	postreplication repair	3/99	35/12677	0.0857143	10.9758	5.24294	0.00252243	0.0428133	0.0373267	PCNA/POLQ/DTL	3
GO:0050829	defense response to Gram-negative bacterium	3/99	35/12677	0.0857143	10.9758	5.24294	0.00252243	0.0428133	0.0373267	HMGB2/H2BC11/H2BC12	3
GO:0006265	DNA topological change	2/99	10/12677	0.2	25.6101	6.90684	0.0026082	0.0428133	0.0373267	HMGB2/TOP2A	2
GO:0034392	negative regulation of smooth muscle cell apoptotic process	2/99	10/12677	0.2	25.6101	6.90684	0.0026082	0.0428133	0.0373267	DNMT1/SLC7A5	2
GO:1905288	vascular associated smooth muscle cell apoptotic process	2/99	10/12677	0.2	25.6101	6.90684	0.0026082	0.0428133	0.0373267	DNMT1/SLC7A5	2
GO:1905459	regulation of vascular associated smooth muscle cell apoptotic process	2/99	10/12677	0.2	25.6101	6.90684	0.0026082	0.0428133	0.0373267	DNMT1/SLC7A5	2
GO:0045840	positive regulation of mitotic nuclear division	3/99	36/12677	0.0833333	10.6709	5.15501	0.00273627	0.0440626	0.0384159	UBE2C/NUSAP1/SKA3	3
GO:0051783	regulation of nuclear division	5/99	123/12677	0.0406504	5.20531	4.15778	0.00274142	0.0440626	0.0384159	MAD2L1/MKI67/UBE2C/NUSAP1/SKA3	5
GO:0007095	mitotic G2 DNA damage checkpoint signaling	3/99	37/12677	0.0810811	10.3825	5.07046	0.00296098	0.0466203	0.0406458	BLM/CDK1/DTL	3
GO:0051438	regulation of ubiquitin-protein transferase activity	3/99	37/12677	0.0810811	10.3825	5.07046	0.00296098	0.0466203	0.0406458	MAD2L1/RPS2/UBE2C	3

## Sheet: ego.set1.fHIEs.1.DEG.up
ID	Description	GeneRatio	BgRatio	RichFactor	FoldEnrichment	zScore	pvalue	p.adjust	qvalue	geneID	Count
GO:1901615	organic hydroxy compound metabolic process	12/51	416/12677	0.0288462	7.17025	8.13261	6.62651e-08	8.8994e-05	7.51237e-05	HMGCS1/INSIG1/PCK1/PROX1/MSMO1/SQLE/DHRS9/SULT1B1/DUOX2/ACSS2/STARD4/DUOXA2	12
GO:0044283	small molecule biosynthetic process	12/51	475/12677	0.0252632	6.27963	7.4538	2.79576e-07	0.000137624	0.000116174	ALDOC/HMGCS1/INSIG1/PCK1/PLOD2/PROX1/MSMO1/SCD/FADS2/DHRS9/ACSS2/STARD4	12
GO:0001666	response to hypoxia	9/51	232/12677	0.0387931	9.64275	8.44387	3.07425e-07	0.000137624	0.000116174	HK2/ITPR2/SLC11A2/PCK1/PLOD2/VEGFA/NDRG1/ERO1A/ANGPTL4	9
GO:0036293	response to decreased oxygen levels	9/51	243/12677	0.037037	9.20625	8.20891	4.54489e-07	0.000152595	0.000128812	HK2/ITPR2/SLC11A2/PCK1/PLOD2/VEGFA/NDRG1/ERO1A/ANGPTL4	9
GO:0070482	response to oxygen levels	9/51	266/12677	0.0338346	8.41022	7.76268	9.69512e-07	0.000260411	0.000219824	HK2/ITPR2/SLC11A2/PCK1/PLOD2/VEGFA/NDRG1/ERO1A/ANGPTL4	9
GO:0006066	alcohol metabolic process	9/51	291/12677	0.0309278	7.68769	7.335	2.04184e-06	0.000450718	0.000380471	HMGCS1/INSIG1/PCK1/MSMO1/SQLE/DHRS9/SULT1B1/ACSS2/STARD4	9
GO:0140962	multicellular organismal-level chemical homeostasis	5/51	54/12677	0.0925926	23.0156	10.3036	2.34924e-06	0.000450718	0.000380471	ITGB6/SLC11A2/VEGFA/SLC40A1/CYBRD1	5
GO:0072330	monocarboxylic acid biosynthetic process	7/51	176/12677	0.0397727	9.88625	7.54477	6.10382e-06	0.00102468	0.000864975	INSIG1/PROX1/SCD/FADS2/DHRS9/ACSS2/STARD4	7
GO:1901617	organic hydroxy compound biosynthetic process	7/51	184/12677	0.0380435	9.45642	7.34353	8.17408e-06	0.00104777	0.00088447	HMGCS1/INSIG1/PCK1/PROX1/MSMO1/SQLE/STARD4	7
GO:0046394	carboxylic acid biosynthetic process	8/51	260/12677	0.0307692	7.64827	6.88383	8.34422e-06	0.00104777	0.00088447	INSIG1/PLOD2/PROX1/SCD/FADS2/DHRS9/ACSS2/STARD4	8
GO:0016053	organic acid biosynthetic process	8/51	261/12677	0.0306513	7.61896	6.86693	8.5819e-06	0.00104777	0.00088447	INSIG1/PLOD2/PROX1/SCD/FADS2/DHRS9/ACSS2/STARD4	8
GO:0006694	steroid biosynthetic process	6/51	140/12677	0.0428571	10.6529	7.29911	1.95017e-05	0.00218256	0.0018424	HMGCS1/INSIG1/PROX1/MSMO1/SQLE/STARD4	6
GO:0042403	thyroid hormone metabolic process	3/51	19/12677	0.157895	39.2477	10.6033	5.68024e-05	0.00579426	0.00489119	SULT1B1/DUOX2/DUOXA2	3
GO:0008202	steroid metabolic process	7/51	251/12677	0.0278884	6.93219	6.03295	6.04019e-05	0.00579426	0.00489119	HMGCS1/INSIG1/PROX1/MSMO1/SQLE/DHRS9/STARD4	7
GO:0016126	sterol biosynthetic process	4/51	57/12677	0.0701754	17.4434	7.90757	7.84222e-05	0.0070214	0.00592707	HMGCS1/INSIG1/MSMO1/SQLE	4
GO:0008203	cholesterol metabolic process	5/51	118/12677	0.0423729	10.5326	6.61175	0.000107099	0.00898963	0.00758853	HMGCS1/INSIG1/MSMO1/SQLE/STARD4	5
GO:0060586	multicellular organismal-level iron ion homeostasis	3/51	24/12677	0.125	31.0711	9.37133	0.000116974	0.00924098	0.00780071	SLC11A2/SLC40A1/CYBRD1	3
GO:0016125	sterol metabolic process	5/51	125/12677	0.04	9.94275	6.38576	0.000140557	0.0104872	0.00885266	HMGCS1/INSIG1/MSMO1/SQLE/STARD4	5
GO:1902652	secondary alcohol metabolic process	5/51	129/12677	0.0387597	9.63444	6.26448	0.00016297	0.0115194	0.00972404	HMGCS1/INSIG1/MSMO1/SQLE/STARD4	5
GO:0051235	maintenance of location	6/51	260/12677	0.0230769	5.7362	4.90401	0.00058368	0.0391941	0.0330854	HK2/INSIG1/ITPR2/SQLE/ERO1A/STARD4	6
GO:0006826	iron ion transport	3/51	46/12677	0.0652174	16.211	6.56842	0.0008243	0.0489651	0.0413335	SLC11A2/SLC40A1/CYBRD1	3
GO:0060841	venous blood vessel development	2/51	11/12677	0.181818	45.1943	9.31936	0.000852763	0.0489651	0.0413335	PROX1/VEGFA	2
GO:0070365	hepatocyte differentiation	2/51	11/12677	0.181818	45.1943	9.31936	0.000852763	0.0489651	0.0413335	PCK1/PROX1	2
GO:0030199	collagen fibril organization	3/51	49/12677	0.0612245	15.2185	6.33764	0.000992003	0.0489651	0.0413335	P4HA1/PLOD2/ERO1A	3
GO:0001946	lymphangiogenesis	2/51	12/12677	0.166667	41.4281	8.90461	0.00102068	0.0489651	0.0413335	PROX1/VEGFA	2
GO:1904251	regulation of bile acid metabolic process	2/51	12/12677	0.166667	41.4281	8.90461	0.00102068	0.0489651	0.0413335	PROX1/STARD4	2
GO:1905668	positive regulation of protein localization to endosome	2/51	12/12677	0.166667	41.4281	8.90461	0.00102068	0.0489651	0.0413335	MGAT3/VEGFA	2
GO:0046165	alcohol biosynthetic process	4/51	113/12677	0.0353982	8.79889	5.29238	0.00108326	0.0489651	0.0413335	HMGCS1/INSIG1/PCK1/MSMO1	4
GO:0006695	cholesterol biosynthetic process	3/51	51/12677	0.0588235	14.6217	6.19479	0.00111496	0.0489651	0.0413335	HMGCS1/INSIG1/MSMO1	3
GO:1902653	secondary alcohol biosynthetic process	3/51	51/12677	0.0588235	14.6217	6.19479	0.00111496	0.0489651	0.0413335	HMGCS1/INSIG1/MSMO1	3
GO:0006068	ethanol catabolic process	2/51	13/12677	0.153846	38.2413	8.53797	0.00120316	0.0489651	0.0413335	SULT1B1/ACSS2	2
GO:0043129	surfactant homeostasis	2/51	13/12677	0.153846	38.2413	8.53797	0.00120316	0.0489651	0.0413335	ITGB6/VEGFA	2
GO:1905666	regulation of protein localization to endosome	2/51	13/12677	0.153846	38.2413	8.53797	0.00120316	0.0489651	0.0413335	MGAT3/VEGFA	2
GO:0071456	cellular response to hypoxia	4/51	119/12677	0.0336134	8.35525	5.12335	0.00131253	0.0494655	0.041756	PCK1/VEGFA/NDRG1/ERO1A	4
GO:0006067	ethanol metabolic process	2/51	14/12677	0.142857	35.5098	8.21073	0.00140008	0.0494655	0.041756	SULT1B1/ACSS2	2
GO:0006590	thyroid hormone generation	2/51	14/12677	0.142857	35.5098	8.21073	0.00140008	0.0494655	0.041756	DUOX2/DUOXA2	2
GO:0046459	short-chain fatty acid metabolic process	2/51	14/12677	0.142857	35.5098	8.21073	0.00140008	0.0494655	0.041756	PCK1/ACSS2	2
GO:0045766	positive regulation of angiogenesis	4/51	123/12677	0.0325203	8.08353	5.01712	0.00148301	0.0494655	0.041756	HK2/PRKCA/VEGFA/ANGPTL4	4
GO:0050810	regulation of steroid biosynthetic process	3/51	57/12677	0.0526316	13.0826	5.81045	0.00154023	0.0494655	0.041756	INSIG1/PROX1/STARD4	3
GO:1904018	positive regulation of vasculature development	4/51	125/12677	0.032	7.9542	4.96579	0.0015738	0.0494655	0.041756	HK2/PRKCA/VEGFA/ANGPTL4	4
GO:0034310	primary alcohol catabolic process	2/51	15/12677	0.133333	33.1425	7.91621	0.00161133	0.0494655	0.041756	SULT1B1/ACSS2	2
GO:0036303	lymph vessel morphogenesis	2/51	15/12677	0.133333	33.1425	7.91621	0.00161133	0.0494655	0.041756	PROX1/VEGFA	2
GO:1902946	protein localization to early endosome	2/51	15/12677	0.133333	33.1425	7.91621	0.00161133	0.0494655	0.041756	MGAT3/VEGFA	2
GO:0036294	cellular response to decreased oxygen levels	4/51	126/12677	0.031746	7.89107	4.94056	0.00162061	0.0494655	0.041756	PCK1/VEGFA/NDRG1/ERO1A	4
GO:0006633	fatty acid biosynthetic process	4/51	127/12677	0.0314961	7.82893	4.9156	0.00166839	0.0497922	0.0420317	INSIG1/SCD/FADS2/ACSS2	4

## Sheet: ego.set1.fHIEs.2.DEG.dw
ID	Description	GeneRatio	BgRatio	RichFactor	FoldEnrichment	zScore	pvalue	p.adjust	qvalue	geneID	Count
GO:0006334	nucleosome assembly	46/527	96/13203	0.479167	12.0046	22.0645	6.1408e-39	2.07805e-35	1.83448e-35	H1-2/H1-3/H1-4/H1-5/HMGB2/NPM1/RBBP4/SET/SSRP1/CHAF1B/H4C9/H2BC13/H2BC15/H2BC14/H2BC7/H2BC6/H2BC9/H2BC10/H2BC4/H2BC17/H3C4/H3C3/H3C6/H3C11/H3C8/H3C12/H3C10/H3C2/H4C6/H4C12/H4C3/H4C8/H4C14/HAT1/H3C7/H2BC11/ANP32B/SUPT16H/DNAJC9/TSPYL4/ATAD2/POLE3/ASF1B/H3C14/H3C15/H4C15	46
GO:0034728	nucleosome organization	48/527	114/13203	0.421053	10.5487	20.8774	2.92084e-37	4.94206e-34	4.36281e-34	H1-2/H1-3/H1-4/H1-5/HMGB2/HMGA1/NPM1/RBBP4/SET/SSRP1/CHAF1B/H4C9/H2BC13/H2BC15/H2BC14/H2BC7/H2BC6/H2BC9/H2BC10/H2BC4/H2BC17/H3C4/H3C3/H3C6/H3C11/H3C8/H3C12/H3C10/H3C2/H4C6/H4C12/H4C3/H4C8/H4C14/HAT1/H3C7/H2BC11/ANP32B/SUPT16H/DNAJC9/TSPYL4/ATAD2/POLE3/ASF1B/H3C14/LIN54/H3C15/H4C15	48
GO:0065004	protein-DNA complex assembly	59/527	200/13203	0.295	7.39067	18.5684	2.19941e-35	2.48094e-32	2.19015e-32	CENPE/CENPF/CENPI/H1-2/H1-3/H1-4/H1-5/HMGB1/HMGB2/NPM1/RBBP4/SET/SSRP1/CHAF1B/H4C9/H2BC13/H2BC15/H2BC14/H2BC7/H2BC6/H2BC9/H2BC10/H2BC4/H2BC17/H3C4/H3C3/H3C6/H3C11/H3C8/H3C12/H3C10/H3C2/H4C6/H4C12/H4C3/H4C8/H4C14/HAT1/H3C7/H2BC11/KNTC1/DLGAP5/ANP32B/SUPT16H/DNAJC9/TSPYL4/ATAD2/MIS18A/POLE3/HJURP/ASF1B/CENPN/CENPK/CENPH/CENPO/CDT1/H3C14/H3C15/H4C15	59
GO:0071824	protein-DNA complex organization	61/527	218/13203	0.279817	7.01028	18.2447	4.2424e-35	3.58907e-32	3.1684e-32	CENPE/CENPF/CENPI/H1-2/H1-3/H1-4/H1-5/HMGB1/HMGB2/HMGA1/NPM1/RBBP4/SET/SSRP1/CHAF1B/H4C9/H2BC13/H2BC15/H2BC14/H2BC7/H2BC6/H2BC9/H2BC10/H2BC4/H2BC17/H3C4/H3C3/H3C6/H3C11/H3C8/H3C12/H3C10/H3C2/H4C6/H4C12/H4C3/H4C8/H4C14/HAT1/H3C7/H2BC11/KNTC1/DLGAP5/ANP32B/SUPT16H/DNAJC9/TSPYL4/ATAD2/MIS18A/POLE3/HJURP/ASF1B/CENPN/CENPK/CENPH/CENPO/CDT1/H3C14/LIN54/H3C15/H4C15	61
GO:0007059	chromosome segregation	76/527	391/13203	0.194373	4.86966	15.8375	7.53792e-32	5.10166e-29	4.50371e-29	SLC25A5/BIRC5/BUB1B/CCNB1/CDK1/CDC6/CDC20/CENPE/CENPF/CENPI/HNRNPU/KIF11/KIFC1/MAD2L1/MKI67/MLH1/MRE11/MYBL2/NEK2/PLK1/RAN/RPS3/AURKA/TOP2A/TTK/SMC1A/PRC1/CCNE2/BUB3/PTTG1/TRIP13/KIF23/ESPL1/KNTC1/DLGAP5/KIF14/NDC80/SMC2/SPAG5/KIF2C/UBE2C/ZWINT/TPX2/NCAPD3/NCAPH/KIF4A/FBXO5/UHRF1/NUSAP1/MIS18A/NCAPG2/CDCA8/HJURP/CENPN/RCC2/RAD18/CENPK/NCAPG/ANAPC1/CENPH/CENPO/CENPU/CDT1/DIAPH3/SEH1L/NUF2/HASPIN/C…	76
GO:0140014	mitotic nuclear division	60/527	264/13203	0.227273	5.69389	15.7079	4.50642e-29	2.54162e-26	2.24372e-26	BIRC5/BMP7/BUB1B/CCNB1/CDK1/CDC20/CENPE/CENPF/CENPI/HNRNPU/KIF11/KIFC1/MAD2L1/MKI67/MYBL2/NEK2/NFIA/PLK1/RAN/RANBP1/AURKA/TTK/SMC1A/PRC1/BUB3/TRIP13/KIF23/KIF20B/ESPL1/KNTC1/DLGAP5/KIF14/NDC80/SMC2/SPAG5/KIF2C/UBE2C/ZWINT/TPX2/NCAPD3/NCAPH/KIF4A/FBXO5/MTBP/UBE2S/UHRF1/NUSAP1/ANLN/NCAPG2/CDCA8/CENPK/NCAPG/CDT1/SEH1L/NUF2/HASPIN/CDCA5/KIF18B/SKA1/SKA3	60
GO:0000070	mitotic sister chromatid segregation	51/527	189/13203	0.269841	6.76037	16.2633	1.30441e-28	6.30587e-26	5.56678e-26	BIRC5/BUB1B/CCNB1/CDK1/CDC20/CENPE/CENPF/CENPI/HNRNPU/KIF11/KIFC1/MAD2L1/MYBL2/NEK2/PLK1/RAN/TTK/SMC1A/PRC1/BUB3/TRIP13/KIF23/ESPL1/KNTC1/DLGAP5/KIF14/NDC80/SMC2/SPAG5/KIF2C/UBE2C/ZWINT/TPX2/NCAPD3/NCAPH/KIF4A/FBXO5/UHRF1/NUSAP1/NCAPG2/CDCA8/CENPK/NCAPG/CDT1/SEH1L/NUF2/HASPIN/CDCA5/KIF18B/SKA1/SKA3	51
GO:0098813	nuclear chromosome segregation	61/527	289/13203	0.211073	5.28803	15.0283	1.15362e-27	4.87982e-25	4.30787e-25	BIRC5/BUB1B/CCNB1/CDK1/CDC6/CDC20/CENPE/CENPF/CENPI/HNRNPU/KIF11/KIFC1/MAD2L1/MLH1/MRE11/MYBL2/NEK2/PLK1/RAN/AURKA/TOP2A/TTK/SMC1A/PRC1/CCNE2/BUB3/PTTG1/TRIP13/KIF23/ESPL1/KNTC1/DLGAP5/KIF14/NDC80/SMC2/SPAG5/KIF2C/UBE2C/ZWINT/TPX2/NCAPD3/NCAPH/KIF4A/FBXO5/UHRF1/NUSAP1/NCAPG2/CDCA8/RCC2/CENPK/NCAPG/ANAPC1/CDT1/SEH1L/NUF2/HASPIN/CDCA5/KIF18B/SKA1/SKA3/ASPM	61
GO:0000819	sister chromatid segregation	54/527	226/13203	0.238938	5.98615	15.4158	2.23085e-27	8.38799e-25	7.40485e-25	BIRC5/BUB1B/CCNB1/CDK1/CDC6/CDC20/CENPE/CENPF/CENPI/HNRNPU/KIF11/KIFC1/MAD2L1/MYBL2/NEK2/PLK1/RAN/TOP2A/TTK/SMC1A/PRC1/BUB3/TRIP13/KIF23/ESPL1/KNTC1/DLGAP5/KIF14/NDC80/SMC2/SPAG5/KIF2C/UBE2C/ZWINT/TPX2/NCAPD3/NCAPH/KIF4A/FBXO5/UHRF1/NUSAP1/NCAPG2/CDCA8/CENPK/NCAPG/ANAPC1/CDT1/SEH1L/NUF2/HASPIN/CDCA5/KIF18B/SKA1/SKA3	54
GO:0000280	nuclear division	69/527	381/13203	0.181102	4.53718	14.2849	5.52675e-27	1.87025e-24	1.65105e-24	BIRC5/BMP7/BRCA2/BUB1B/CCNB1/CDK1/CDC20/CENPE/CENPF/CENPI/HNRNPU/KIF11/KIFC1/MAD2L1/MKI67/MLH1/MRE11/MYBL2/NEK2/NFIA/PLK1/RAN/RANBP1/AURKA/TOP2A/TTK/SMC1A/PRC1/CCNE2/BUB3/PTTG1/TRIP13/KIF23/KIF20B/TESMIN/ESPL1/KNTC1/DLGAP5/KIF14/NDC80/SMC2/SPAG5/RAD51AP1/KIF2C/UBE2C/ZWINT/TPX2/NCAPD3/NCAPH/KIF4A/FBXO5/MTBP/UBE2S/UHRF1/NUSAP1/ANLN/NCAPG2/CDCA8/CENPK/NCAPG/CDT1/SEH1L/NUF2/HASPIN/CDCA5/KIF18B/SKA1/S…	69
GO:0048285	organelle fission	70/527	427/13203	0.163934	4.10707	13.3077	1.11191e-24	3.42065e-22	3.01973e-22	BIRC5/BMP7/BRCA2/BUB1B/CCNB1/CDK1/CDC20/CENPE/CENPF/CENPI/HNRNPU/KIF11/KIFC1/MAD2L1/MKI67/MLH1/MRE11/MYBL2/NEK2/NFIA/PLK1/RAN/RANBP1/AURKA/TOP2A/TTK/SMC1A/PRC1/CCNE2/BUB3/PTTG1/TRIP13/KIF23/KIF20B/TESMIN/ESPL1/KNTC1/DLGAP5/KIF14/NDC80/SMC2/SPAG5/RAD51AP1/KIF2C/UBE2C/ZWINT/TPX2/NCAPD3/NCAPH/KIF4A/FBXO5/MTBP/UBE2S/UHRF1/NUSAP1/ANLN/NCAPG2/CDCA8/CENPK/NCAPG/CDT1/SEH1L/NUF2/HASPIN/MTFR2/CDCA5/KIF18B/…	70
GO:0051983	regulation of chromosome segregation	36/527	126/13203	0.285714	7.15804	14.1614	2.06871e-21	5.83376e-19	5.15e-19	BIRC5/BUB1B/CCNB1/CDK1/CDC6/CDC20/CENPE/CENPF/HNRNPU/MAD2L1/MKI67/PLK1/TTK/BUB3/TRIP13/ESPL1/KNTC1/DLGAP5/NDC80/SMC2/KIF2C/UBE2C/ZWINT/NCAPD3/NCAPH/FBXO5/NCAPG2/CDCA8/RCC2/RAD18/NCAPG/ANAPC1/NUF2/HASPIN/SKA1/SKA3	36
GO:0042254	ribosome biogenesis	55/527	310/13203	0.177419	4.44491	12.5146	3.49187e-21	9.08962e-19	8.02424e-19	C1QBP/DKC1/EIF1AX/FBL/RPSA/NPM1/NUP88/PA2G4/EXOSC9/PRKDC/RAN/RPL7/RPL7A/RPS12/RPS13/RPS17/RPS23/RPS27A/XRCC5/NOP14/DDX18/RPL14/DDX21/NOLC1/NOP56/EBNA1BP2/KRR1/FASTKD2/PDCD11/RRP1B/WDR43/BOP1/PES1/UTP20/GNL2/RRP15/GNL3L/PAK1IP1/HEATR1/BRIX1/LYAR/TSR1/WDR12/PNO1/NOM1/NOL6/NOL9/RBFA/LAS1L/WDR75/UTP15/UTP4/LTV1/IMP4/WDR36	55
GO:0032200	telomere organization	43/527	190/13203	0.226316	5.66992	13.22	5.43148e-21	1.31287e-18	1.15899e-18	PARP1/APEX1/BRCA2/CCT6A/DKC1/DNA2/FEN1/XRCC6/HNRNPA1/HNRNPD/HNRNPU/MRE11/NEK2/PCNA/PRKDC/CCT3/WRN/XRCC5/H4C9/H3C4/H3C3/H3C6/H3C11/H3C8/H3C12/H3C10/H3C2/H4C6/H4C12/H4C3/H4C8/H4C14/HAT1/H3C7/CCNE2/EXO1/RECQL4/CCT2/GNL3/GNL3L/RIF1/NABP2/H4C15	43
GO:0090068	positive regulation of cell cycle process	46/527	220/13203	0.209091	5.23838	12.9258	7.09601e-21	1.60086e-18	1.41323e-18	BIRC5/CCND1/CCNB1/CDK1/CDC6/CDC20/CDK4/FEN1/HNRNPU/MAD2L1/MDM2/NPM1/RANBP1/RRM1/RRM2/AURKA/TFDP1/CCNE2/KIF23/KIF20B/ESPL1/DLGAP5/KIF14/NDC80/SMC2/SPAG5/RAD51AP1/DBF4/UBE2C/NCAPD3/NCAPH/FBXO5/MTBP/NUSAP1/NCAPG2/CDCA8/RCC2/RAD18/NCAPG/E2F8/ATAD5/CEP295/CDCA5/E2F7/SKA1/SKA3	46
GO:0006260	DNA replication	50/527	264/13203	0.189394	4.74491	12.5322	1.29148e-20	2.73147e-18	2.41132e-18	PARP1/BRCA2/CCNA2/CDK1/CDC6/DNA2/FEN1/HMGA1/MCM3/MCM4/MCM6/MCM7/MRE11/NFIA/ORC1/PCNA/RBBP4/RFC3/RFC4/RFC5/RRM1/SET/SSRP1/WRN/CHAF1B/CCNE2/EXO1/RECQL4/PCLAF/GINS1/POLQ/DBF4/WDHD1/SUPT16H/FBXO5/DNAJC2/GINS2/POLE3/TIPIN/MCM10/TWNK/FAM111A/DSCC1/E2F8/ATAD5/CDT1/E2F7/ESCO2/MMS22L/FAM111B	50
GO:0006261	DNA-templated DNA replication	38/527	158/13203	0.240506	6.02544	12.9573	1.17544e-19	2.33982e-17	2.06558e-17	PARP1/BRCA2/CDC6/DNA2/FEN1/HMGA1/MCM3/MCM4/MCM6/MCM7/MRE11/ORC1/PCNA/RFC3/RFC4/RFC5/RRM1/WRN/CCNE2/EXO1/RECQL4/GINS1/POLQ/DBF4/WDHD1/FBXO5/GINS2/POLE3/TIPIN/MCM10/TWNK/FAM111A/DSCC1/E2F8/ATAD5/CDT1/E2F7/MMS22L	38
GO:1905818	regulation of chromosome separation	27/527	75/13203	0.36	9.01913	14.2001	2.71788e-19	5.10962e-17	4.51073e-17	BIRC5/BUB1B/CCNB1/CDC20/CENPF/MAD2L1/PLK1/TTK/BUB3/TRIP13/ESPL1/KNTC1/DLGAP5/NDC80/SMC2/UBE2C/ZWINT/NCAPD3/NCAPH/FBXO5/NCAPG2/CDCA8/NCAPG/NUF2/HASPIN/SKA1/SKA3	27
GO:0033044	regulation of chromosome organization	47/527	252/13203	0.186508	4.67261	12.0021	3.77211e-19	6.71833e-17	5.93089e-17	PARP1/BIRC5/BUB1B/CCNB1/CCT6A/CDK1/CDC6/CDC20/CENPE/CENPF/DKC1/FEN1/HNRNPA1/HNRNPD/HNRNPU/MAD2L1/MRE11/NEK2/PLK1/TOP2A/CCT3/TTK/XRCC5/BUB3/TRIP13/ESPL1/KNTC1/DLGAP5/NDC80/CCT2/SMC2/UBE2C/ZWINT/NCAPD3/NCAPH/FBXO5/GNL3/GNL3L/NCAPG2/CDCA8/NCAPG/ANAPC1/NABP2/NUF2/HASPIN/SKA1/SKA3	47
GO:0022613	ribonucleoprotein complex biogenesis	64/527	455/13203	0.140659	3.52396	11.1712	5.25652e-19	8.89403e-17	7.85158e-17	C1QBP/DKC1/EIF1AX/FBL/RPSA/NPM1/NUP88/PA2G4/EXOSC9/PRKDC/RAN/RPL7/RPL7A/RPS12/RPS13/RPS17/RPS23/RPS27A/SRSF1/SNRPD1/GCFC2/XRCC5/NOP14/EIF3B/EIF3C/DDX18/RPL14/DDX21/NOLC1/DDX46/NOP56/SRSF10/SF3A3/EBNA1BP2/KRR1/FASTKD2/PDCD11/RRP1B/WDR43/BOP1/PES1/UTP20/GNL2/RRP15/GNL3L/PAK1IP1/HEATR1/BRIX1/LYAR/TSR1/WDR12/PNO1/NOM1/NOL6/NOL9/RBFA/LAS1L/WDR75/UTP15/UTP4/LTV1/IMP4/NOPCHAP1/WDR36	64
GO:0051304	chromosome separation	27/527	81/13203	0.333333	8.35104	13.5309	2.73009e-18	4.39934e-16	3.8837e-16	BIRC5/BUB1B/CCNB1/CDC20/CENPF/MAD2L1/PLK1/TTK/BUB3/TRIP13/ESPL1/KNTC1/DLGAP5/NDC80/SMC2/UBE2C/ZWINT/NCAPD3/NCAPH/FBXO5/NCAPG2/CDCA8/NCAPG/NUF2/HASPIN/SKA1/SKA3	27
GO:0044772	mitotic cell cycle phase transition	59/527	409/13203	0.144254	3.61402	10.9497	4.1581e-18	6.39592e-16	5.64627e-16	BIRC5/CCND1/BUB1B/CCNA2/CCNB1/CCNF/CDK1/CDC6/CDC20/CDK4/CDKN3/CENPE/CENPF/E2F1/FOXM1/GSPT1/MAD2L1/MDM2/MRE11/NFIA/ORC1/PLK1/PRKDC/RRM1/RRM2/AURKA/TFDP1/TTK/NAE1/CCNE2/BUB3/TRIP13/ESPL1/KNTC1/DLGAP5/MELK/KIF14/PSME3/NDC80/DBF4/UBE2C/ZWINT/FBXO5/MTBP/UBE2S/ANLN/CDCA8/RCC2/INIP/ANAPC1/NABP2/ATAD5/NUF2/HASPIN/CDCA5/IQGAP3/E2F7/SKA1/SKA3	59
GO:0051052	regulation of DNA metabolic process	62/527	456/13203	0.135965	3.40635	10.6628	1.08693e-17	1.59921e-15	1.41177e-15	PARP1/C1QBP/CCNA2/CCT6A/CDK1/CDC6/DKC1/DNA2/FANCB/FH/FOXM1/FUS/H1-2/H1-3/H1-4/H1-5/HMGB1/HNRNPA1/HNRNPD/HNRNPU/PRMT1/KPNA2/MCM3/MCM4/MCM6/MCM7/MLH1/MRE11/MSH2/NEK2/NPM1/PCNA/PLK1/PRKDC/RFC3/RFC4/RFC5/RPS3/TFDP1/CCT3/USP1/WRN/XRCC5/CCT2/RAD51AP1/POLQ/DBF4/FBXO5/GNL3/DNAJC2/POLE3/GNL3L/TIPIN/RIF1/AUNIP/NABP2/DSCC1/E2F8/ATAD5/CDT1/E2F7/ESCO2	62
GO:0045787	positive regulation of cell cycle	49/527	297/13203	0.164983	4.13334	11.1359	1.31633e-17	1.85603e-15	1.63849e-15	BIRC5/ASNS/CCND1/BRCA2/CCNB1/CDK1/CDC6/CDC20/CDK4/FEN1/FGFR2/HNRNPU/MAD2L1/MDM2/NPM1/RANBP1/RRM1/RRM2/AURKA/TFDP1/CCNE2/KIF23/KIF20B/ESPL1/DLGAP5/KIF14/NDC80/SMC2/SPAG5/RAD51AP1/DBF4/UBE2C/NCAPD3/NCAPH/FBXO5/MTBP/NUSAP1/NCAPG2/CDCA8/RCC2/RAD18/NCAPG/E2F8/ATAD5/CEP295/CDCA5/E2F7/SKA1/SKA3	49
GO:0034502	protein localization to chromosome	31/527	121/13203	0.256198	6.41857	12.2088	4.22937e-17	5.72488e-15	5.05387e-15	PARP1/BRCA2/BUB1B/CCT6A/CDK1/H1-5/H2AC8/MSH2/PLK1/TTK/VRK1/XRCC5/H4C9/H4C6/H4C12/H4C3/H4C8/H4C14/H2BC11/BUB3/KNTC1/GNL3/MTBP/MIS18A/GNL3L/RCC2/NABP2/HASPIN/ESCO2/MMS22L/H4C15	31
GO:0007088	regulation of mitotic nuclear division	29/527	109/13203	0.266055	6.66551	12.1102	1.47574e-16	1.92073e-14	1.6956e-14	BIRC5/BMP7/BUB1B/CCNB1/CDC20/CENPF/MAD2L1/MKI67/NEK2/PLK1/AURKA/TTK/BUB3/TRIP13/KIF20B/ESPL1/KNTC1/DLGAP5/NDC80/UBE2C/ZWINT/FBXO5/MTBP/NUSAP1/CDCA8/NUF2/HASPIN/SKA1/SKA3	29
GO:0032392	DNA geometric change	25/527	79/13203	0.316456	7.92821	12.5932	2.03885e-16	2.55536e-14	2.25586e-14	DNA2/XRCC6/HMGB1/HMGB2/HMGB3/HMGA1/MCM3/MCM4/MCM6/MCM7/MRE11/RFC3/RFC4/RFC5/TOP2A/WRN/XRCC5/RECQL4/GINS1/G3BP1/POLQ/GINS2/ZGRF1/TWNK/DSCC1	25
GO:1901987	regulation of cell cycle phase transition	56/527	410/13203	0.136585	3.42189	10.1577	3.81749e-16	4.61371e-14	4.07295e-14	BIRC5/CCND1/BRCA2/BUB1B/CCNB1/CDK1/CDC6/CDC20/CDK4/CENPE/CENPF/DNA2/E2F1/MAD2L1/MDM2/MRE11/MSH2/NPM1/ORC1/PLK1/PRKDC/RRM1/RRM2/AURKA/TFDP1/TTK/NAE1/CCNE2/BUB3/TRIP13/ESPL1/KNTC1/DLGAP5/KIF14/PSME3/NDC80/DBF4/UBE2C/ZWINT/FBXO5/MTBP/ANLN/NSUN2/TIPIN/CDCA8/RCC2/INIP/NABP2/ATAD5/CDT1/NUF2/HASPIN/CDCA5/E2F7/SKA1/SKA3	56
GO:0010965	regulation of mitotic sister chromatid separation	22/527	61/13203	0.360656	9.03556	12.8258	5.65519e-16	6.59902e-14	5.82556e-14	BIRC5/BUB1B/CCNB1/CDC20/CENPF/MAD2L1/PLK1/TTK/BUB3/TRIP13/ESPL1/KNTC1/DLGAP5/NDC80/UBE2C/ZWINT/FBXO5/CDCA8/NUF2/HASPIN/SKA1/SKA3	22
GO:1901990	regulation of mitotic cell cycle phase transition	48/527	315/13203	0.152381	3.81762	10.32	7.4808e-16	8.43834e-14	7.4493e-14	BIRC5/CCND1/BUB1B/CCNB1/CDK1/CDC6/CDC20/CDK4/CENPE/CENPF/E2F1/MAD2L1/MDM2/MRE11/ORC1/PLK1/PRKDC/RRM1/RRM2/AURKA/TFDP1/TTK/NAE1/CCNE2/BUB3/TRIP13/ESPL1/KNTC1/DLGAP5/KIF14/PSME3/NDC80/UBE2C/ZWINT/FBXO5/MTBP/ANLN/CDCA8/RCC2/INIP/NABP2/ATAD5/NUF2/HASPIN/CDCA5/E2F7/SKA1/SKA3	48
GO:0051783	regulation of nuclear division	30/527	125/13203	0.24	6.01275	11.4814	9.62203e-16	1.05035e-13	9.27244e-14	BIRC5/BMP7/BUB1B/CCNB1/CDC20/CENPF/MAD2L1/MKI67/NEK2/PLK1/AURKA/TTK/BUB3/TRIP13/KIF20B/ESPL1/KNTC1/DLGAP5/NDC80/RAD51AP1/UBE2C/ZWINT/FBXO5/MTBP/NUSAP1/CDCA8/NUF2/HASPIN/SKA1/SKA3	30
GO:0007346	regulation of mitotic cell cycle	59/527	459/13203	0.12854	3.22034	9.87203	9.98815e-16	1.05625e-13	9.32446e-14	BIRC5/ASNS/CCND1/BMP7/BRCA2/BUB1B/CCNB1/CDK1/CDC6/CDC20/CDK4/CENPE/CENPF/E2F1/HNRNPU/MAD2L1/MDM2/MKI67/MRE11/MSH2/NEK2/ORC1/PLK1/PRKDC/RRM1/RRM2/AURKA/TFDP1/TTK/NAE1/CCNE2/BUB3/TRIP13/KIF20B/ESPL1/KNTC1/DLGAP5/KIF14/PSME3/NDC80/UBE2C/ZWINT/FBXO5/MTBP/NUSAP1/ANLN/TIPIN/CDCA8/RCC2/INIP/ANAPC1/NABP2/ATAD5/NUF2/HASPIN/CDCA5/E2F7/SKA1/SKA3	59
GO:0033047	regulation of mitotic sister chromatid segregation	21/527	57/13203	0.368421	9.2301	12.6964	1.58781e-15	1.62823e-13	1.43739e-13	BIRC5/BUB1B/CCNB1/CDK1/CDC20/CENPF/HNRNPU/MAD2L1/PLK1/TTK/BUB3/TRIP13/KNTC1/NDC80/ZWINT/FBXO5/CDCA8/NUF2/HASPIN/SKA1/SKA3	21
GO:0051306	mitotic sister chromatid separation	22/527	64/13203	0.34375	8.61201	12.4464	1.83498e-15	1.82634e-13	1.61228e-13	BIRC5/BUB1B/CCNB1/CDC20/CENPF/MAD2L1/PLK1/TTK/BUB3/TRIP13/ESPL1/KNTC1/DLGAP5/NDC80/UBE2C/ZWINT/FBXO5/CDCA8/NUF2/HASPIN/SKA1/SKA3	22
GO:0045839	negative regulation of mitotic nuclear division	21/527	58/13203	0.362069	9.07096	12.5601	2.39784e-15	2.29718e-13	2.02793e-13	BIRC5/BMP7/BUB1B/CCNB1/CDC20/CENPF/MAD2L1/PLK1/TTK/BUB3/TRIP13/KNTC1/NDC80/ZWINT/FBXO5/MTBP/CDCA8/NUF2/HASPIN/SKA1/SKA3	21
GO:0071459	protein localization to chromosome, centromeric region	18/527	40/13203	0.45	11.2739	13.2685	2.49291e-15	2.29718e-13	2.02793e-13	BUB1B/CDK1/H2AC8/TTK/H4C9/H4C6/H4C12/H4C3/H4C8/H4C14/H2BC11/BUB3/KNTC1/MTBP/MIS18A/RCC2/HASPIN/H4C15	18
GO:0033045	regulation of sister chromatid segregation	27/527	103/13203	0.262136	6.56733	11.5655	2.51169e-15	2.29718e-13	2.02793e-13	BIRC5/BUB1B/CCNB1/CDK1/CDC6/CDC20/CENPE/CENPF/HNRNPU/MAD2L1/PLK1/TTK/BUB3/TRIP13/ESPL1/KNTC1/DLGAP5/NDC80/UBE2C/ZWINT/FBXO5/CDCA8/ANAPC1/NUF2/HASPIN/SKA1/SKA3	27
GO:0071103	DNA conformation change	25/527	87/13203	0.287356	7.19918	11.8284	2.61367e-15	2.32755e-13	2.05474e-13	DNA2/XRCC6/HMGB1/HMGB2/HMGB3/HMGA1/MCM3/MCM4/MCM6/MCM7/MRE11/RFC3/RFC4/RFC5/TOP2A/WRN/XRCC5/RECQL4/GINS1/G3BP1/POLQ/GINS2/ZGRF1/TWNK/DSCC1	25
GO:0016072	rRNA metabolic process	42/527	263/13203	0.159696	4.00088	10.0229	9.90774e-15	8.59687e-13	7.58925e-13	DKC1/FBL/NCL/PA2G4/EXOSC9/PRKDC/RPL7/RPL7A/RPS17/NOP14/DDX18/RPL14/DDX21/NOLC1/NOP56/EBNA1BP2/KRR1/PDCD11/RRP1B/WDR43/BOP1/PES1/UTP20/RRP15/PAK1IP1/HEATR1/BRIX1/LYAR/TSR1/WDR12/NOL6/NOL9/RBFA/LAS1L/WDR75/UTP15/POLR1B/NIFK/UTP4/IMP4/WDR36/POLR1F	42
GO:0051784	negative regulation of nuclear division	21/527	62/13203	0.33871	8.48574	12.0462	1.13772e-14	9.58641e-13	8.46281e-13	BIRC5/BMP7/BUB1B/CCNB1/CDC20/CENPF/MAD2L1/PLK1/TTK/BUB3/TRIP13/KNTC1/NDC80/ZWINT/FBXO5/MTBP/CDCA8/NUF2/HASPIN/SKA1/SKA3	21
GO:0010948	negative regulation of cell cycle process	44/527	288/13203	0.152778	3.82756	9.89225	1.16147e-14	9.58641e-13	8.46281e-13	BIRC5/CCND1/BMP7/BRCA2/BUB1B/CCNB1/CCNF/CDK1/CDC6/CDC20/CENPF/DNA2/E2F1/MAD2L1/MDM2/MRE11/MSH2/NEK2/NPM1/ORC1/PLK1/PRKDC/TTK/NAE1/BUB3/TRIP13/ESPL1/KNTC1/NDC80/ZWINT/FBXO5/MTBP/NSUN2/TIPIN/CDCA8/INIP/NABP2/E2F8/CDT1/NUF2/HASPIN/E2F7/SKA1/SKA3	44
GO:0000075	cell cycle checkpoint signaling	36/527	197/13203	0.182741	4.57824	10.3173	1.22132e-14	9.61149e-13	8.48495e-13	BIRC5/CCND1/BRCA2/BUB1B/CCNB1/CDK1/CDC6/CDC20/CENPF/DNA2/E2F1/MAD2L1/MDM2/MRE11/MSH2/ORC1/PLK1/PRKDC/TTK/NAE1/BUB3/TRIP13/KNTC1/NDC80/ZWINT/NSUN2/TIPIN/CDCA8/INIP/NABP2/CDT1/NUF2/HASPIN/E2F7/SKA1/SKA3	36
GO:0007051	spindle organization	36/527	197/13203	0.182741	4.57824	10.3173	1.22132e-14	9.61149e-13	8.48495e-13	BIRC5/CCNB1/CDC20/CENPE/HNRNPU/KIF11/KIFC1/STMN1/MLH1/MYBL2/NEK2/PLK1/RAN/RPS3/AURKA/TTK/SMC1A/PRC1/KIF23/ESPL1/DLGAP5/NDC80/SPAG5/TPX2/KIF4A/FBXO5/UHRF1/CDCA8/CENPH/AUNIP/NUF2/TUBGCP5/TUBB/SKA1/SKA3/ASPM	36
GO:0007091	metaphase/anaphase transition of mitotic cell cycle	25/527	93/13203	0.268817	6.73471	11.3158	1.45482e-14	1.11889e-12	9.87745e-13	BIRC5/BUB1B/CCNB1/CDC6/CDC20/CENPE/CENPF/MAD2L1/PLK1/TTK/BUB3/TRIP13/ESPL1/KNTC1/DLGAP5/NDC80/UBE2C/ZWINT/FBXO5/CDCA8/ANAPC1/NUF2/HASPIN/SKA1/SKA3	25
GO:0006364	rRNA processing	38/527	221/13203	0.171946	4.30778	10.111	1.70585e-14	1.27346e-12	1.1242e-12	DKC1/FBL/PA2G4/EXOSC9/PRKDC/RPL7/RPL7A/RPS17/NOP14/DDX18/RPL14/DDX21/NOLC1/NOP56/EBNA1BP2/KRR1/PDCD11/RRP1B/WDR43/BOP1/PES1/UTP20/RRP15/PAK1IP1/HEATR1/BRIX1/LYAR/TSR1/WDR12/NOL6/NOL9/RBFA/LAS1L/WDR75/UTP15/UTP4/IMP4/WDR36	38
GO:0033046	negative regulation of sister chromatid segregation	19/527	50/13203	0.38	9.52019	12.3071	1.84395e-14	1.27346e-12	1.1242e-12	BIRC5/BUB1B/CCNB1/CDC20/CENPF/MAD2L1/PLK1/TTK/BUB3/TRIP13/KNTC1/NDC80/ZWINT/FBXO5/CDCA8/NUF2/HASPIN/SKA1/SKA3	19
GO:0033048	negative regulation of mitotic sister chromatid segregation	19/527	50/13203	0.38	9.52019	12.3071	1.84395e-14	1.27346e-12	1.1242e-12	BIRC5/BUB1B/CCNB1/CDC20/CENPF/MAD2L1/PLK1/TTK/BUB3/TRIP13/KNTC1/NDC80/ZWINT/FBXO5/CDCA8/NUF2/HASPIN/SKA1/SKA3	19
GO:0045841	negative regulation of mitotic metaphase/anaphase transition	19/527	50/13203	0.38	9.52019	12.3071	1.84395e-14	1.27346e-12	1.1242e-12	BIRC5/BUB1B/CCNB1/CDC20/CENPF/MAD2L1/PLK1/TTK/BUB3/TRIP13/KNTC1/NDC80/ZWINT/FBXO5/CDCA8/NUF2/HASPIN/SKA1/SKA3	19
GO:2000816	negative regulation of mitotic sister chromatid separation	19/527	50/13203	0.38	9.52019	12.3071	1.84395e-14	1.27346e-12	1.1242e-12	BIRC5/BUB1B/CCNB1/CDC20/CENPF/MAD2L1/PLK1/TTK/BUB3/TRIP13/KNTC1/NDC80/ZWINT/FBXO5/CDCA8/NUF2/HASPIN/SKA1/SKA3	19
GO:0006310	DNA recombination	45/527	305/13203	0.147541	3.69636	9.71407	2.11733e-14	1.43301e-12	1.26505e-12	PARP1/APEX1/BRCA2/C1QBP/FANCB/FEN1/FUS/XRCC6/H1-2/H1-3/H1-4/H1-5/HMGB1/HMGB2/HMGB3/PRMT1/HSPD1/KPNA2/MCM3/MCM4/MCM6/MCM7/MLH1/MRE11/MSH2/PLK1/PRKDC/SFPQ/TOP2A/WRN/XRCC5/EXO1/TRIP13/RECQL4/RAD51AP1/POLQ/UHRF1/GINS2/RIF1/ZGRF1/INIP/AUNIP/NABP2/ATAD5/MMS22L	45
GO:0007093	mitotic cell cycle checkpoint signaling	31/527	149/13203	0.208054	5.2124	10.5435	2.22219e-14	1.47449e-12	1.30167e-12	BIRC5/CCND1/BUB1B/CCNB1/CDK1/CDC6/CDC20/CENPF/MAD2L1/MDM2/MRE11/MSH2/ORC1/PLK1/PRKDC/TTK/NAE1/BUB3/TRIP13/KNTC1/NDC80/ZWINT/TIPIN/CDCA8/INIP/NABP2/NUF2/HASPIN/E2F7/SKA1/SKA3	31
GO:0044784	metaphase/anaphase transition of cell cycle	25/527	95/13203	0.263158	6.59293	11.1549	2.49618e-14	1.62444e-12	1.43404e-12	BIRC5/BUB1B/CCNB1/CDC6/CDC20/CENPE/CENPF/MAD2L1/PLK1/TTK/BUB3/TRIP13/ESPL1/KNTC1/DLGAP5/NDC80/UBE2C/ZWINT/FBXO5/CDCA8/ANAPC1/NUF2/HASPIN/SKA1/SKA3	25
GO:1902100	negative regulation of metaphase/anaphase transition of cell cycle	19/527	51/13203	0.372549	9.33352	12.1577	2.83132e-14	1.7743e-12	1.56633e-12	BIRC5/BUB1B/CCNB1/CDC20/CENPF/MAD2L1/PLK1/TTK/BUB3/TRIP13/KNTC1/NDC80/ZWINT/FBXO5/CDCA8/NUF2/HASPIN/SKA1/SKA3	19
GO:1905819	negative regulation of chromosome separation	19/527	51/13203	0.372549	9.33352	12.1577	2.83132e-14	1.7743e-12	1.56633e-12	BIRC5/BUB1B/CCNB1/CDC20/CENPF/MAD2L1/PLK1/TTK/BUB3/TRIP13/KNTC1/NDC80/ZWINT/FBXO5/CDCA8/NUF2/HASPIN/SKA1/SKA3	19
GO:0050000	chromosome localization	27/527	113/13203	0.238938	5.98615	10.8535	3.03189e-14	1.86544e-12	1.64679e-12	BIRC5/CCNB1/CDK1/CENPE/CENPF/HNRNPU/KIFC1/MLH1/NEK2/NUP98/TTK/BUB3/KNTC1/DLGAP5/KIF14/NDC80/SPAG5/KIF2C/ZWINT/CDCA8/RCC2/CDT1/SEH1L/NUF2/CDCA5/SKA1/SKA3	27
GO:0032508	DNA duplex unwinding	22/527	73/13203	0.30137	7.55026	11.4425	4.18475e-14	2.52878e-12	2.23239e-12	DNA2/XRCC6/HMGA1/MCM3/MCM4/MCM6/MCM7/MRE11/RFC3/RFC4/RFC5/TOP2A/WRN/XRCC5/RECQL4/GINS1/G3BP1/POLQ/GINS2/ZGRF1/TWNK/DSCC1	22
GO:0051985	negative regulation of chromosome segregation	19/527	52/13203	0.365385	9.15403	12.0124	4.29832e-14	2.55184e-12	2.25275e-12	BIRC5/BUB1B/CCNB1/CDC20/CENPF/MAD2L1/PLK1/TTK/BUB3/TRIP13/KNTC1/NDC80/ZWINT/FBXO5/CDCA8/NUF2/HASPIN/SKA1/SKA3	19
GO:0030071	regulation of mitotic metaphase/anaphase transition	24/527	89/13203	0.269663	6.7559	11.109	4.57228e-14	2.66769e-12	2.35502e-12	BIRC5/BUB1B/CCNB1/CDC6/CDC20/CENPE/CENPF/MAD2L1/PLK1/TTK/BUB3/TRIP13/ESPL1/KNTC1/DLGAP5/NDC80/UBE2C/ZWINT/FBXO5/CDCA8/NUF2/HASPIN/SKA1/SKA3	24
GO:0051310	metaphase chromosome alignment	25/527	99/13203	0.252525	6.32655	10.8466	7.03333e-14	4.03403e-12	3.56121e-12	BIRC5/CCNB1/CDK1/CENPE/CENPF/HNRNPU/KIFC1/MLH1/NEK2/TTK/BUB3/KNTC1/KIF14/NDC80/SPAG5/KIF2C/ZWINT/CDCA8/RCC2/CDT1/SEH1L/NUF2/CDCA5/SKA1/SKA3	25
GO:0042274	ribosomal small subunit biogenesis	26/527	108/13203	0.240741	6.03131	10.7047	7.55515e-14	4.23218e-12	3.73613e-12	FBL/RPSA/NPM1/PRKDC/RPS12/RPS13/RPS17/RPS23/RPS27A/XRCC5/NOP14/NOP56/KRR1/WDR43/UTP20/HEATR1/TSR1/PNO1/NOM1/NOL6/WDR75/UTP15/UTP4/LTV1/IMP4/WDR36	26
GO:0051984	positive regulation of chromosome segregation	15/527	30/13203	0.5	12.5266	12.887	7.62892e-14	4.23218e-12	3.73613e-12	BIRC5/CCNB1/CDK1/CDC6/HNRNPU/SMC2/NCAPD3/NCAPH/NCAPG2/CDCA8/RCC2/RAD18/NCAPG/SKA1/SKA3	15
GO:1902099	regulation of metaphase/anaphase transition of cell cycle	24/527	91/13203	0.263736	6.60742	10.9442	7.85893e-14	4.28945e-12	3.7867e-12	BIRC5/BUB1B/CCNB1/CDC6/CDC20/CENPE/CENPF/MAD2L1/PLK1/TTK/BUB3/TRIP13/ESPL1/KNTC1/DLGAP5/NDC80/UBE2C/ZWINT/FBXO5/CDCA8/NUF2/HASPIN/SKA1/SKA3	24
GO:2001251	negative regulation of chromosome organization	25/527	100/13203	0.25	6.26328	10.7722	9.03402e-14	4.85256e-12	4.2838e-12	PARP1/BIRC5/BUB1B/CCNB1/CDC20/CENPF/HNRNPA1/HNRNPU/MAD2L1/PLK1/TOP2A/TTK/BUB3/TRIP13/ESPL1/KNTC1/NDC80/ZWINT/FBXO5/GNL3L/CDCA8/NUF2/HASPIN/SKA1/SKA3	25
GO:0007094	mitotic spindle assembly checkpoint signaling	18/527	48/13203	0.375	9.39492	11.8803	1.19332e-13	6.1185e-12	5.40136e-12	BIRC5/BUB1B/CCNB1/CDC20/CENPF/MAD2L1/PLK1/TTK/BUB3/TRIP13/KNTC1/NDC80/ZWINT/CDCA8/NUF2/HASPIN/SKA1/SKA3	18
GO:0071173	spindle assembly checkpoint signaling	18/527	48/13203	0.375	9.39492	11.8803	1.19332e-13	6.1185e-12	5.40136e-12	BIRC5/BUB1B/CCNB1/CDC20/CENPF/MAD2L1/PLK1/TTK/BUB3/TRIP13/KNTC1/NDC80/ZWINT/CDCA8/NUF2/HASPIN/SKA1/SKA3	18
GO:0071174	mitotic spindle checkpoint signaling	18/527	48/13203	0.375	9.39492	11.8803	1.19332e-13	6.1185e-12	5.40136e-12	BIRC5/BUB1B/CCNB1/CDC20/CENPF/MAD2L1/PLK1/TTK/BUB3/TRIP13/KNTC1/NDC80/ZWINT/CDCA8/NUF2/HASPIN/SKA1/SKA3	18
GO:0031577	spindle checkpoint signaling	18/527	49/13203	0.367347	9.20319	11.7297	1.81732e-13	9.17882e-12	8.10299e-12	BIRC5/BUB1B/CCNB1/CDC20/CENPF/MAD2L1/PLK1/TTK/BUB3/TRIP13/KNTC1/NDC80/ZWINT/CDCA8/NUF2/HASPIN/SKA1/SKA3	18
GO:0140694	non-membrane-bounded organelle assembly	49/527	380/13203	0.128947	3.23054	8.99581	2.82806e-13	1.40737e-11	1.24242e-11	BIRC5/C1QBP/CDC20/CENPE/CENPF/EIF1AX/EIF2S1/FUS/HNRNPU/KIF11/KIFC1/RPSA/MLH1/MYBL2/NEK2/NPM1/PLK1/PRKDC/RPS3/RPS23/AURKA/XRCC5/SMC1A/PRC1/KIF23/KNTC1/DLGAP5/G3BP1/NDC80/SPAG5/FASTKD2/TPX2/BOP1/KIF4A/FBXO5/UHRF1/ANLN/CDCA8/OGFOD1/BRIX1/CENPK/CENPH/DIAPH3/CEP295/TUBGCP5/TUBB/SKA1/SKA3/ASPM	49
GO:0051303	establishment of chromosome localization	25/527	106/13203	0.235849	5.90876	10.346	3.79537e-13	1.86138e-11	1.64321e-11	BIRC5/CCNB1/CDK1/CENPE/CENPF/HNRNPU/KIFC1/MLH1/NEK2/TTK/BUB3/KNTC1/KIF14/NDC80/SPAG5/KIF2C/ZWINT/CDCA8/RCC2/CDT1/SEH1L/NUF2/CDCA5/SKA1/SKA3	25
GO:0008608	attachment of spindle microtubules to kinetochore	18/527	53/13203	0.339623	8.50861	11.1678	8.75793e-13	4.23384e-11	3.7376e-11	BIRC5/CCNB1/CDK1/CENPE/HNRNPU/NEK2/BUB3/KNTC1/NDC80/SPAG5/KIF2C/CDCA8/RCC2/CDT1/SEH1L/NUF2/SKA1/SKA3	18
GO:1901988	negative regulation of cell cycle phase transition	37/527	250/13203	0.148	3.70786	8.81344	4.35305e-12	2.07475e-10	1.83157e-10	BIRC5/CCND1/BRCA2/BUB1B/CCNB1/CDK1/CDC6/CDC20/CENPF/DNA2/E2F1/MAD2L1/MDM2/MRE11/MSH2/ORC1/PLK1/PRKDC/TTK/NAE1/BUB3/TRIP13/KNTC1/NDC80/ZWINT/FBXO5/NSUN2/TIPIN/CDCA8/INIP/NABP2/CDT1/NUF2/HASPIN/E2F7/SKA1/SKA3	37
GO:0044786	cell cycle DNA replication	16/527	44/13203	0.363636	9.11023	10.9871	4.90613e-12	2.30588e-10	2.03561e-10	BRCA2/DNA2/FEN1/MCM3/MCM4/MCM6/PCNA/WRN/GINS1/DBF4/FBXO5/TIPIN/E2F8/ATAD5/CDT1/E2F7	16
GO:1901989	positive regulation of cell cycle phase transition	23/527	100/13203	0.23	5.76222	9.74671	5.88865e-12	2.72975e-10	2.4098e-10	BIRC5/CCND1/CCNB1/CDK1/CDC6/CDC20/CDK4/MDM2/NPM1/RRM1/RRM2/TFDP1/CCNE2/ESPL1/DLGAP5/UBE2C/FBXO5/MTBP/RCC2/ATAD5/CDCA5/SKA1/SKA3	23
GO:0045786	negative regulation of cell cycle	45/527	358/13203	0.125698	3.14914	8.40567	6.82274e-12	3.12002e-10	2.75433e-10	BIRC5/CCND1/BMP7/BRCA2/BUB1B/CCNB1/CCNF/CDK1/CDC6/CDC20/CENPF/DNA2/E2F1/IPO5/MAD2L1/MDM2/MRE11/MSH2/NEK2/NPM1/ORC1/PLK1/PRKDC/TTK/NAE1/BUB3/TRIP13/ESPL1/KNTC1/NDC80/ZWINT/FBXO5/MTBP/NSUN2/TIPIN/CDCA8/INIP/NABP2/E2F8/CDT1/NUF2/HASPIN/E2F7/SKA1/SKA3	45
GO:0051225	spindle assembly	26/527	130/13203	0.2	5.01063	9.3698	7.48583e-12	3.37761e-10	2.98173e-10	BIRC5/CDC20/HNRNPU/KIF11/KIFC1/MLH1/MYBL2/NEK2/PLK1/RPS3/AURKA/SMC1A/PRC1/KIF23/NDC80/SPAG5/TPX2/KIF4A/FBXO5/UHRF1/CDCA8/TUBGCP5/TUBB/SKA1/SKA3/ASPM	26
GO:0051054	positive regulation of DNA metabolic process	38/527	268/13203	0.141791	3.55231	8.607	8.42304e-12	3.75047e-10	3.31089e-10	PARP1/CCNA2/CCT6A/CDK1/DKC1/DNA2/FANCB/FH/FOXM1/FUS/HMGB1/HNRNPA1/HNRNPD/PRMT1/MLH1/MRE11/MSH2/NEK2/PCNA/PRKDC/RFC3/RFC4/RFC5/RPS3/CCT3/USP1/WRN/CCT2/RAD51AP1/DBF4/GNL3/RIF1/NABP2/DSCC1/E2F8/ATAD5/CDT1/E2F7	38
GO:1902850	microtubule cytoskeleton organization involved in mitosis	29/527	163/13203	0.177914	4.45731	9.0558	9.80259e-12	4.30805e-10	3.80311e-10	BIRC5/CCNB1/CDK1/CDC20/CENPE/HNRNPU/KIF11/KIFC1/STMN1/MAD2L1/MYBL2/NEK2/PLK1/RAN/AURKA/TTK/SMC1A/PRC1/KIF23/ESPL1/DLGAP5/NDC80/TPX2/KIF4A/UHRF1/NUSAP1/CDCA8/CENPH/NUF2	29
GO:1901992	positive regulation of mitotic cell cycle phase transition	21/527	85/13203	0.247059	6.1896	9.78686	1.13855e-11	4.93956e-10	4.3606e-10	BIRC5/CCND1/CCNB1/CDK1/CDC6/CDC20/CDK4/MDM2/RRM1/RRM2/TFDP1/CCNE2/ESPL1/DLGAP5/UBE2C/FBXO5/MTBP/RCC2/CDCA5/SKA1/SKA3	21
GO:0045930	negative regulation of mitotic cell cycle	34/527	222/13203	0.153153	3.83697	8.69182	1.25229e-11	5.36423e-10	4.7355e-10	BIRC5/CCND1/BMP7/BUB1B/CCNB1/CDK1/CDC6/CDC20/CENPF/MAD2L1/MDM2/MRE11/MSH2/ORC1/PLK1/PRKDC/TTK/NAE1/BUB3/TRIP13/KNTC1/NDC80/ZWINT/FBXO5/MTBP/TIPIN/CDCA8/INIP/NABP2/NUF2/HASPIN/E2F7/SKA1/SKA3	34
GO:1901991	negative regulation of mitotic cell cycle phase transition	30/527	177/13203	0.169492	4.24629	8.86549	1.53768e-11	6.50438e-10	5.74202e-10	BIRC5/CCND1/BUB1B/CCNB1/CDK1/CDC6/CDC20/CENPF/MAD2L1/MDM2/MRE11/ORC1/PLK1/PRKDC/TTK/NAE1/BUB3/TRIP13/KNTC1/NDC80/ZWINT/FBXO5/CDCA8/INIP/NABP2/NUF2/HASPIN/E2F7/SKA1/SKA3	30
GO:0045931	positive regulation of mitotic cell cycle	24/527	116/13203	0.206897	5.18341	9.22727	2.2738e-11	9.49944e-10	8.38603e-10	BIRC5/ASNS/CCND1/BRCA2/CCNB1/CDK1/CDC6/CDC20/CDK4/MDM2/RRM1/RRM2/AURKA/TFDP1/CCNE2/ESPL1/DLGAP5/UBE2C/FBXO5/MTBP/RCC2/CDCA5/SKA1/SKA3	24
GO:0007052	mitotic spindle organization	25/527	130/13203	0.192308	4.81791	8.91957	4.68416e-11	1.93307e-09	1.7065e-09	BIRC5/CCNB1/CDC20/CENPE/HNRNPU/KIF11/KIFC1/STMN1/MYBL2/NEK2/PLK1/RAN/AURKA/TTK/SMC1A/PRC1/KIF23/DLGAP5/NDC80/TPX2/KIF4A/UHRF1/CDCA8/CENPH/NUF2	25
GO:0006302	double-strand break repair	39/527	298/13203	0.130872	3.27877	8.11265	5.39335e-11	2.19893e-09	1.9412e-09	PARP1/BRCA2/C1QBP/DNA2/FANCB/FEN1/FH/FOXM1/FUS/XRCC6/HMGB1/HMGB2/PRMT1/MCM3/MCM4/MCM6/MCM7/MLH1/MRE11/MSH2/PLK1/PRKDC/SFPQ/WRN/XRCC5/TRIP13/RECQL4/RAD51AP1/POLQ/UHRF1/GINS2/RIF1/ZGRF1/INIP/AUNIP/NABP2/CDCA5/ESCO2/MMS22L	39
GO:0051321	meiotic cell cycle	33/527	222/13203	0.148649	3.72411	8.34606	5.75064e-11	2.31669e-09	2.04515e-09	BRCA2/CDC20/MLH1/MRE11/NEK2/PLK1/AURKA/TOP2A/TTK/SMC1A/CCNE2/EXO1/BUB3/PTTG1/TRIP13/TESMIN/ESPL1/NDC80/SMC2/RAD51AP1/ZWINT/NCAPD3/NCAPH/FBXO5/NSUN2/MNS1/ANAPC1/NUF2/TUBGCP5/SGO2/SKA1/SKA3/ASPM	33
GO:0051315	attachment of mitotic spindle microtubules to kinetochore	12/527	26/13203	0.461538	11.563	10.9926	8.37488e-11	3.33419e-09	2.94339e-09	BIRC5/CDK1/CENPE/HNRNPU/NDC80/KIF2C/CDCA8/CDT1/SEH1L/NUF2/SKA1/SKA3	12
GO:1905820	positive regulation of chromosome separation	13/527	32/13203	0.40625	10.1778	10.5984	9.76326e-11	3.84173e-09	3.39145e-09	BIRC5/CDC20/ESPL1/DLGAP5/SMC2/UBE2C/NCAPD3/NCAPH/NCAPG2/CDCA8/NCAPG/SKA1/SKA3	13
GO:0051053	negative regulation of DNA metabolic process	24/527	124/13203	0.193548	4.84899	8.78021	9.97846e-11	3.88128e-09	3.42636e-09	PARP1/C1QBP/CDC6/FANCB/H1-2/H1-3/H1-4/H1-5/HNRNPA1/HNRNPU/MLH1/MRE11/MSH2/PLK1/RPS3/XRCC5/POLQ/FBXO5/DNAJC2/GNL3L/TIPIN/RIF1/AUNIP/CDT1	24
GO:0007080	mitotic metaphase chromosome alignment	17/527	61/13203	0.278689	6.98202	9.54808	1.34933e-10	5.18879e-09	4.58062e-09	BIRC5/CCNB1/CDK1/CENPE/HNRNPU/KIFC1/TTK/KIF14/NDC80/KIF2C/CDCA8/CDT1/SEH1L/NUF2/CDCA5/SKA1/SKA3	17
GO:0071897	DNA biosynthetic process	27/527	160/13203	0.16875	4.22772	8.3753	1.80395e-10	6.85905e-09	6.05512e-09	CCNA2/CCT6A/CENPF/DKC1/HNRNPA1/HNRNPD/HNRNPU/MRE11/PCNA/RFC3/RFC4/RFC5/RRM1/TFDP1/CCT3/TYMS/USP1/WRN/XRCC5/PCLAF/CCT2/POLQ/DNAJC2/POLE3/GNL3L/DSCC1/SPRTN	27
GO:0030261	chromosome condensation	14/527	40/13203	0.35	8.7686	10.033	1.95842e-10	7.36367e-09	6.50059e-09	CDK1/H1-2/H1-3/H1-4/H1-5/PLK1/TOP2A/SMC2/NCAPD3/NCAPH/NUSAP1/NCAPG2/NCAPG/CDCA5	14
GO:0002181	cytoplasmic translation	27/527	161/13203	0.167702	4.20146	8.33341	2.08796e-10	7.76448e-09	6.85442e-09	EIF4A1/HNRNPD/HNRNPU/RPSA/YBX1/RPL4/RPL6/RPL7/RPL7A/RPL19/RPL21/RPL22/RPL37A/RPLP0/RPS2/RPS3/RPS12/RPS13/RPS17/RPS18/RPS23/RPS27A/SLBP/EIF3B/EIF3C/RPL14/IMPACT	27
GO:0045132	meiotic chromosome segregation	18/527	71/13203	0.253521	6.3515	9.21877	2.15646e-10	7.93202e-09	7.00232e-09	MLH1/MRE11/PLK1/AURKA/TTK/CCNE2/PTTG1/TRIP13/ESPL1/NDC80/SMC2/ZWINT/NCAPH/FBXO5/NUF2/SKA1/SKA3/ASPM	18
GO:0090329	regulation of DNA-templated DNA replication	15/527	48/13203	0.3125	7.8291	9.66436	2.76237e-10	1.00515e-08	8.87336e-09	MCM3/MCM4/MCM6/MCM7/PCNA/RFC3/RFC4/RFC5/DBF4/FBXO5/TIPIN/DSCC1/E2F8/CDT1/E2F7	15
GO:0071168	protein localization to chromatin	16/527	57/13203	0.280702	7.03246	9.30613	4.21059e-10	1.51581e-08	1.33815e-08	PARP1/H1-5/H2AC8/MSH2/PLK1/VRK1/H4C9/H4C6/H4C12/H4C3/H4C8/H4C14/H2BC11/ESCO2/MMS22L/H4C15	16
GO:0040029	epigenetic regulation of gene expression	34/527	255/13203	0.133333	3.34042	7.69478	5.83897e-10	2.0799e-08	1.83612e-08	APEX1/DNMT1/H2AC8/H2AC7/H2AZ1/HELLS/HMGB1/HNRNPU/LMNB1/H2AC16/H2AC6/H2AC17/H3C4/H3C3/H3C6/H3C11/H3C8/H3C12/H3C10/H3C2/HAT1/H3C7/H2AC11/SMYD5/CBX5/ATAD2/UHRF1/MIS18A/POLE3/TASOR2/RIF1/LMNB2/H2AC12/H2AC19	34
GO:0000725	recombinational repair	28/527	183/13203	0.153005	3.83327	7.8694	8.59118e-10	3.02839e-08	2.67344e-08	PARP1/BRCA2/C1QBP/FANCB/FEN1/FUS/XRCC6/PRMT1/MCM3/MCM4/MCM6/MCM7/MRE11/PLK1/SFPQ/WRN/XRCC5/RECQL4/RAD51AP1/POLQ/UHRF1/GINS2/RIF1/ZGRF1/INIP/AUNIP/NABP2/MMS22L	28
GO:0000723	telomere maintenance	26/527	160/13203	0.1625	4.07113	7.969	9.19804e-10	3.20888e-08	2.83278e-08	PARP1/APEX1/BRCA2/CCT6A/DKC1/DNA2/FEN1/XRCC6/HNRNPA1/HNRNPD/HNRNPU/MRE11/NEK2/PCNA/PRKDC/CCT3/WRN/XRCC5/CCNE2/EXO1/RECQL4/CCT2/GNL3/GNL3L/RIF1/NABP2	26
GO:0006271	DNA strand elongation involved in DNA replication	9/527	15/13203	0.6	15.0319	11.0868	9.71262e-10	3.35383e-08	2.96073e-08	DNA2/MCM3/MCM4/MCM7/PCNA/RFC3/RFC4/GINS1/POLE3	9
GO:0006275	regulation of DNA replication	22/527	118/13203	0.186441	4.67092	8.16702	1.27976e-09	4.37444e-08	3.86172e-08	CCNA2/CDK1/CDC6/DNA2/MCM3/MCM4/MCM6/MCM7/PCNA/RFC3/RFC4/RFC5/DBF4/FBXO5/POLE3/TIPIN/DSCC1/E2F8/ATAD5/CDT1/E2F7/ESCO2	22
GO:0006268	DNA unwinding involved in DNA replication	10/527	21/13203	0.47619	11.9301	10.2206	2.23819e-09	7.57404e-08	6.68631e-08	HMGA1/MCM3/MCM4/MCM6/MCM7/WRN/RECQL4/GINS1/GINS2/TWNK	10
GO:0033260	nuclear DNA replication	13/527	40/13203	0.325	8.14227	9.22407	2.52067e-09	8.44549e-08	7.45561e-08	BRCA2/DNA2/FEN1/MCM3/MCM4/MCM6/PCNA/WRN/GINS1/DBF4/TIPIN/ATAD5/CDT1	13
GO:0044839	cell cycle G2/M phase transition	24/527	148/13203	0.162162	4.06267	7.63971	4.28421e-09	1.42135e-07	1.25476e-07	BIRC5/CCND1/CCNA2/CCNB1/CDK1/CDC6/CDK4/CENPF/FOXM1/MRE11/NPM1/ORC1/PLK1/RRM1/AURKA/NAE1/MELK/KIF14/NDC80/FBXO5/RCC2/INIP/NABP2/ATAD5	24
GO:0061644	protein localization to CENP-A containing chromatin	9/527	17/13203	0.529412	13.2634	10.3161	4.39071e-09	1.44254e-07	1.27346e-07	H2AC8/H4C9/H4C6/H4C12/H4C3/H4C8/H4C14/H2BC11/H4C15	9
GO:1903046	meiotic cell cycle process	25/527	164/13203	0.152439	3.81907	7.40697	7.52339e-09	2.44799e-07	2.16107e-07	BRCA2/CDC20/MLH1/MRE11/PLK1/AURKA/TOP2A/TTK/CCNE2/PTTG1/TRIP13/TESMIN/ESPL1/NDC80/SMC2/RAD51AP1/ZWINT/NCAPD3/NCAPH/FBXO5/NSUN2/NUF2/SKA1/SKA3/ASPM	25
GO:0034508	centromere complex assembly	11/527	30/13203	0.366667	9.18615	9.15234	1.01242e-08	3.26288e-07	2.88044e-07	CENPE/CENPF/CENPI/KNTC1/DLGAP5/MIS18A/HJURP/CENPN/CENPK/CENPH/CENPO	11
GO:0042273	ribosomal large subunit biogenesis	15/527	62/13203	0.241935	6.06124	8.14466	1.40178e-08	4.43602e-07	3.91608e-07	NPM1/RPL7/RPL7A/DDX18/RPL14/EBNA1BP2/FASTKD2/BOP1/PES1/RRP15/PAK1IP1/BRIX1/WDR12/NOL9/LAS1L	15
GO:0010639	negative regulation of organelle organization	37/527	331/13203	0.111782	2.8005	6.76423	1.40264e-08	4.43602e-07	3.91608e-07	PARP1/SLC25A5/BIRC5/BMP7/BUB1B/CCNB1/CCNF/CDC20/CENPF/HNRNPA1/HNRNPU/STMN1/MAD2L1/NPM1/PIK3R1/PLK1/TOP2A/TTK/BUB3/TRIP13/ESPL1/KNTC1/NDC80/ZWINT/TPX2/FBXO5/CKAP2/MTBP/TBC1D7/GNL3L/CDCA8/DIAPH3/NUF2/HASPIN/SKA1/SKA3/KIF24	37
GO:0140013	meiotic nuclear division	23/527	146/13203	0.157534	3.94673	7.3001	1.59244e-08	4.98964e-07	4.40481e-07	BRCA2/CDC20/MLH1/MRE11/PLK1/AURKA/TOP2A/TTK/CCNE2/PTTG1/TRIP13/TESMIN/ESPL1/NDC80/SMC2/RAD51AP1/ZWINT/NCAPH/FBXO5/NUF2/SKA1/SKA3/ASPM	23
GO:0031507	heterochromatin formation	22/527	138/13203	0.15942	3.99398	7.20887	2.6205e-08	8.13558e-07	7.18202e-07	DNMT1/H2AC8/H2AC7/H2AZ1/HELLS/HMGB1/HNRNPU/LMNB1/H2AC16/H2AC6/H2AC17/HAT1/H2AC11/SMYD5/CBX5/UHRF1/MIS18A/POLE3/RIF1/LMNB2/H2AC12/H2AC19	22
GO:0000470	maturation of LSU-rRNA	10/527	26/13203	0.384615	9.63582	8.98703	2.81318e-08	8.65438e-07	7.64002e-07	RPL7/RPL7A/DDX18/BOP1/PES1/RRP15/PAK1IP1/WDR12/NOL9/LAS1L	10
GO:2000573	positive regulation of DNA biosynthetic process	13/527	48/13203	0.270833	6.78522	8.18709	3.01314e-08	9.186e-07	8.10933e-07	CCNA2/CCT6A/DKC1/HNRNPA1/HNRNPD/PCNA/RFC3/RFC4/RFC5/CCT3/USP1/CCT2/DSCC1	13
GO:0007143	female meiotic nuclear division	11/527	33/13203	0.333333	8.35104	8.62079	3.21616e-08	9.7174e-07	8.57844e-07	MLH1/PLK1/AURKA/TOP2A/TTK/TRIP13/NDC80/NCAPH/FBXO5/SKA1/SKA3	11
GO:2000278	regulation of DNA biosynthetic process	17/527	86/13203	0.197674	4.95236	7.49761	3.95872e-08	1.18551e-06	1.04656e-06	CCNA2/CCT6A/DKC1/HNRNPA1/HNRNPD/HNRNPU/PCNA/RFC3/RFC4/RFC5/TFDP1/CCT3/USP1/CCT2/DNAJC2/GNL3L/DSCC1	17
GO:0000724	double-strand break repair via homologous recombination	25/527	178/13203	0.140449	3.5187	6.89813	4.05547e-08	1.20384e-06	1.06274e-06	PARP1/BRCA2/C1QBP/FANCB/FEN1/FUS/PRMT1/MCM3/MCM4/MCM6/MCM7/MRE11/PLK1/SFPQ/WRN/RECQL4/RAD51AP1/POLQ/UHRF1/GINS2/RIF1/INIP/AUNIP/NABP2/MMS22L	25
GO:0051383	kinetochore organization	9/527	21/13203	0.428571	10.7371	9.10502	4.59927e-08	1.35338e-06	1.19476e-06	CENPE/CENPF/KNTC1/DLGAP5/NDC80/SMC2/CENPK/CENPH/NUF2	9
GO:0000086	G2/M transition of mitotic cell cycle	21/527	131/13203	0.160305	4.01615	7.07378	4.9266e-08	1.43721e-06	1.26876e-06	BIRC5/CCND1/CCNA2/CCNB1/CDK1/CDC6/CDK4/CENPF/FOXM1/MRE11/ORC1/PLK1/RRM1/AURKA/NAE1/MELK/KIF14/FBXO5/RCC2/INIP/NABP2	21
GO:1902749	regulation of cell cycle G2/M phase transition	19/527	112/13203	0.169643	4.25008	7.0429	8.47279e-08	2.45059e-06	2.16336e-06	CCND1/CCNB1/CDK1/CDC6/CDK4/CENPF/MRE11/NPM1/ORC1/PLK1/RRM1/AURKA/NAE1/KIF14/FBXO5/RCC2/INIP/NABP2/ATAD5	19
GO:0051988	regulation of attachment of spindle microtubules to kinetochore	9/527	23/13203	0.391304	9.8034	8.6157	1.19027e-07	3.41346e-06	3.01337e-06	BIRC5/CCNB1/CDK1/HNRNPU/NEK2/KNTC1/SPAG5/CDCA8/RCC2	9
GO:2001252	positive regulation of chromosome organization	19/527	115/13203	0.165217	4.13921	6.89393	1.30976e-07	3.72456e-06	3.28801e-06	CCT6A/CDK1/DKC1/FEN1/HNRNPA1/HNRNPD/MRE11/NEK2/CCT3/CCT2/SMC2/NCAPD3/NCAPH/GNL3/NCAPG2/NCAPG/NABP2/SKA1/SKA3	19
GO:0090307	mitotic spindle assembly	15/527	74/13203	0.202703	5.07834	7.17327	1.76497e-07	4.97723e-06	4.39386e-06	BIRC5/CDC20/HNRNPU/KIF11/KIFC1/MYBL2/NEK2/PLK1/SMC1A/PRC1/KIF23/TPX2/KIF4A/UHRF1/CDCA8	15
GO:0045814	negative regulation of gene expression, epigenetic	23/527	166/13203	0.138554	3.47122	6.53296	1.82422e-07	5.1018e-06	4.50383e-06	DNMT1/H2AC8/H2AC7/H2AZ1/HELLS/HMGB1/HNRNPU/LMNB1/H2AC16/H2AC6/H2AC17/HAT1/H2AC11/SMYD5/CBX5/UHRF1/MIS18A/POLE3/TASOR2/RIF1/LMNB2/H2AC12/H2AC19	23
GO:0045653	negative regulation of megakaryocyte differentiation	8/527	18/13203	0.444444	11.1347	8.77288	1.87766e-07	5.20819e-06	4.59775e-06	PRMT1/H4C9/H4C6/H4C12/H4C3/H4C8/H4C14/H4C15	8
GO:0010389	regulation of G2/M transition of mitotic cell cycle	17/527	99/13203	0.171717	4.30205	6.72409	3.39223e-07	9.33277e-06	8.23889e-06	CCND1/CCNB1/CDK1/CDC6/CDK4/CENPF/MRE11/ORC1/PLK1/RRM1/AURKA/NAE1/KIF14/FBXO5/RCC2/INIP/NABP2	17
GO:0045652	regulation of megakaryocyte differentiation	10/527	34/13203	0.294118	7.36857	7.58122	5.20312e-07	1.41995e-05	1.25352e-05	HMGB2/PRMT1/H4C9/H4C6/H4C12/H4C3/H4C8/H4C14/PRMT6/H4C15	10
GO:0051656	establishment of organelle localization	40/527	431/13203	0.0928074	2.32512	5.70292	5.88441e-07	1.59303e-05	1.40631e-05	BIRC5/CCNB1/CDK1/CENPE/CENPF/HNRNPU/KIFC1/LMNB1/MAD2L1/MLH1/NEK2/NPM1/NUP88/PLK1/RAN/TTK/BUB3/ESPL1/KNTC1/KIF14/LRPPRC/NDC80/SPAG5/AP3M2/KIF2C/ZWINT/NUSAP1/TRAPPC2L/CDCA8/RCC2/FERRY3/CDT1/SEH1L/NUF2/LMNB2/LTV1/CDCA5/SKA1/SKA3/BLOC1S2	40
GO:0006403	RNA localization	24/527	192/13203	0.125	3.13164	6.06657	6.87169e-07	1.8443e-05	1.62814e-05	CCT6A/DKC1/FBL/HNRNPA1/HNRNPU/YBX1/NUP88/NUP98/RAN/SRSF1/SSB/CCT3/SLBP/NUP155/NUP93/LRPPRC/ALYREF/CCT2/XPOT/NSUN2/NUP107/NOL6/SEH1L/PNPT1	24
GO:0007062	sister chromatid cohesion	12/527	52/13203	0.230769	5.78149	7.04401	6.92158e-07	1.8443e-05	1.62814e-05	BUB1B/CDC20/FEN1/MRE11/PLK1/SMC1A/ESPL1/DSCC1/HASPIN/CDCA5/SGO2/ESCO2	12
GO:0000460	maturation of 5.8S rRNA	10/527	35/13203	0.285714	7.15804	7.4379	7.02647e-07	1.85762e-05	1.6399e-05	EXOSC9/PRKDC/NOP14/BOP1/PES1/UTP20/RRP15/WDR12/NOL9/LAS1L	10
GO:1901970	positive regulation of mitotic sister chromatid separation	8/527	21/13203	0.380952	9.54405	7.98945	7.8513e-07	2.0596e-05	1.8182e-05	BIRC5/CDC20/ESPL1/DLGAP5/UBE2C/CDCA8/SKA1/SKA3	8
GO:1902751	positive regulation of cell cycle G2/M phase transition	9/527	29/13203	0.310345	7.77511	7.44716	1.17689e-06	3.06355e-05	2.70447e-05	CCND1/CCNB1/CDK1/CDK4/NPM1/RRM1/FBXO5/RCC2/ATAD5	9
GO:0022616	DNA strand elongation	10/527	37/13203	0.27027	6.77112	7.1675	1.24054e-06	3.20456e-05	2.82896e-05	DNA2/MCM3/MCM4/MCM7/MRE11/PCNA/RFC3/RFC4/GINS1/POLE3	10
GO:0045910	negative regulation of DNA recombination	11/527	47/13203	0.234043	5.8635	6.81036	1.7414e-06	4.46432e-05	3.94106e-05	C1QBP/FANCB/H1-2/H1-3/H1-4/H1-5/MLH1/MSH2/PLK1/POLQ/RIF1	11
GO:0051168	nuclear export	21/527	162/13203	0.12963	3.24763	5.86895	1.88833e-06	4.80458e-05	4.24145e-05	CSE1L/HNRNPA1/HSPA9/MDM2/NPM1/NUP88/NUP98/RAN/SSB/NUP155/NUP93/ALYREF/ANP32B/XPOT/XPO6/CTDSPL2/NSUN2/NUP107/XPO4/NOL6/LTV1	21
GO:0000463	maturation of LSU-rRNA from tricistronic rRNA transcript (SSU-rRNA, 5.8S rRNA, LSU-rRNA)	7/527	17/13203	0.411765	10.316	7.83666	2.12874e-06	5.37586e-05	4.74576e-05	RPL7/DDX18/BOP1/PES1/PAK1IP1/WDR12/NOL9	7
GO:0031297	replication fork processing	11/527	48/13203	0.229167	5.74134	6.70982	2.17874e-06	5.46138e-05	4.82126e-05	PARP1/BRCA2/DNA2/MRE11/PCNA/WRN/EXO1/POLQ/TIPIN/FAM111A/MMS22L	11
GO:0000018	regulation of DNA recombination	18/527	126/13203	0.142857	3.57902	5.93089	2.52279e-06	6.2773e-05	5.54155e-05	PARP1/C1QBP/FANCB/FUS/H1-2/H1-3/H1-4/H1-5/PRMT1/KPNA2/MLH1/MRE11/MSH2/PLK1/RAD51AP1/POLQ/RIF1/ATAD5	18
GO:0090231	regulation of spindle checkpoint	8/527	25/13203	0.32	8.017	7.16029	3.62243e-06	8.94767e-05	7.89894e-05	BIRC5/CCNB1/MAD2L1/NDC80/ZWINT/CDCA8/SKA1/SKA3	8
GO:0007076	mitotic chromosome condensation	7/527	19/13203	0.368421	9.2301	7.31969	5.14358e-06	0.000126129	0.000111346	PLK1/SMC2/NCAPD3/NCAPH/NUSAP1/NCAPG/CDCA5	7
GO:0051231	spindle elongation	6/527	13/13203	0.461538	11.563	7.76909	5.30879e-06	0.000128321	0.000113281	BIRC5/KIF11/PRC1/KIF23/KIF4A/CDCA8	6
GO:0051255	spindle midzone assembly	6/527	13/13203	0.461538	11.563	7.76909	5.30879e-06	0.000128321	0.000113281	BIRC5/MLH1/PRC1/KIF23/KIF4A/CDCA8	6
GO:0051302	regulation of cell division	19/527	149/13203	0.127517	3.19469	5.49325	7.40975e-06	0.000177026	0.000156277	BIRC5/BRCA2/CDC6/FGFR2/YBX1/PLK1/AURKA/PRC1/KIF23/KIF20B/KIF14/SMYD5/CDCA8/KAT14/PRDM15/E2F8/E2F7/KIF18B/ASPM	19
GO:0031100	animal organ regeneration	11/527	54/13203	0.203704	5.10342	6.1607	7.4284e-06	0.000177026	0.000156277	ATIC/CCND1/CCNA2/CDK1/CPT1A/PCNA/SRSF1/AURKA/TYMS/SLC7A5/PNPT1	11
GO:0000212	meiotic spindle organization	7/527	20/13203	0.35	8.7686	7.08899	7.64205e-06	0.000180844	0.000159648	AURKA/ESPL1/NDC80/FBXO5/SKA1/SKA3/ASPM	7
GO:0006284	base-excision repair	10/527	45/13203	0.222222	5.56736	6.25764	8.52e-06	0.00020022	0.000176753	PARP1/APEX1/DNA2/FEN1/HMGA1/PCNA/RPS3/WRN/POLQ/PRMT6	10
GO:0006270	DNA replication initiation	9/527	36/13203	0.25	6.26328	6.44761	8.61685e-06	0.0002011	0.000177529	CDC6/MCM3/MCM4/MCM6/MCM7/ORC1/CCNE2/MCM10/CDT1	9
GO:0090306	meiotic spindle assembly	6/527	14/13203	0.428571	10.7371	7.43224	8.97751e-06	0.000208081	0.000183693	AURKA/NDC80/FBXO5/SKA1/SKA3/ASPM	6
GO:0097421	liver regeneration	8/527	28/13203	0.285714	7.15804	6.65089	9.36309e-06	0.000215542	0.000190279	CCND1/CPT1A/PCNA/SRSF1/AURKA/TYMS/SLC7A5/PNPT1	8
GO:0000910	cytokinesis	20/527	166/13203	0.120482	3.01845	5.33602	1.01895e-05	0.000232981	0.000205674	BIRC5/BRCA2/CDC6/STMN1/PLK1/AURKA/PRC1/KIF23/KIF20B/ESPL1/KIF14/KIF4A/CKAP2/NUSAP1/ANLN/CDCA8/CEP55/E2F8/IQGAP3/E2F7	20
GO:0045005	DNA-templated DNA replication maintenance of fidelity	11/527	56/13203	0.196429	4.92115	5.99554	1.07492e-05	0.00024413	0.000215516	PARP1/BRCA2/DNA2/MRE11/PCNA/WRN/EXO1/POLQ/TIPIN/FAM111A/MMS22L	11
GO:0061982	meiosis I cell cycle process	15/527	102/13203	0.147059	3.68428	5.54894	1.20476e-05	0.000271793	0.000239937	BRCA2/CDC20/MLH1/MRE11/PLK1/AURKA/TOP2A/CCNE2/PTTG1/TRIP13/ESPL1/NDC80/RAD51AP1/ZWINT/FBXO5	15
GO:0002227	innate immune response in mucosa	6/527	15/13203	0.4	10.0213	7.12783	1.4459e-05	0.000319798	0.000282315	H2BC7/H2BC6/H2BC10/H2BC4/H2BC11/H2BC12	6
GO:0034501	protein localization to kinetochore	6/527	15/13203	0.4	10.0213	7.12783	1.4459e-05	0.000319798	0.000282315	CDK1/TTK/BUB3/KNTC1/MTBP/RCC2	6
GO:1903083	protein localization to condensed chromosome	6/527	15/13203	0.4	10.0213	7.12783	1.4459e-05	0.000319798	0.000282315	CDK1/TTK/BUB3/KNTC1/MTBP/RCC2	6
GO:0009411	response to UV	18/527	143/13203	0.125874	3.15354	5.27939	1.53789e-05	0.000337935	0.000298327	PARP1/CCND1/BRCA2/EIF2S1/FECH/FEN1/MDM2/MSH2/NPM1/PCNA/PIK3R1/USP1/WRN/PCLAF/TIPIN/PBK/SPRTN/PIERCE1	18
GO:0006303	double-strand break repair via nonhomologous end joining	12/527	70/13203	0.171429	4.29482	5.63551	1.85387e-05	0.000404741	0.000357303	FH/XRCC6/HMGB1/HMGB2/MLH1/MRE11/PLK1/PRKDC/XRCC5/POLQ/RIF1/AUNIP	12
GO:0051256	mitotic spindle midzone assembly	5/527	10/13203	0.5	12.5266	7.43468	2.12087e-05	0.000460065	0.000406142	BIRC5/PRC1/KIF23/KIF4A/CDCA8	5
GO:0006417	regulation of translation	31/527	346/13203	0.0895954	2.24464	4.78352	2.24425e-05	0.000483729	0.000427032	C1QBP/DHFR/EIF2S1/EIF5A/EPRS1/GSPT1/HNRNPD/HNRNPU/PRMT1/NCL/NPM1/YBX1/PA2G4/PRKDC/RBM3/ABCE1/RPS3/SSB/TYMS/EIF3B/EIF3C/NOLC1/LRPPRC/TRAP1/FASTKD2/TNRC6B/LARP1/SERBP1/PUS7/OGFOD1/IMPACT	31
GO:0007127	meiosis I	14/527	95/13203	0.147368	3.69204	5.3692	2.28703e-05	0.00048983	0.000432418	BRCA2/MLH1/MRE11/PLK1/AURKA/TOP2A/CCNE2/PTTG1/TRIP13/ESPL1/NDC80/RAD51AP1/ZWINT/FBXO5	14
GO:0000466	maturation of 5.8S rRNA from tricistronic rRNA transcript (SSU-rRNA, 5.8S rRNA, LSU-rRNA)	7/527	24/13203	0.291667	7.30716	6.30569	2.96838e-05	0.000623914	0.000550786	EXOSC9/NOP14/BOP1/PES1/UTP20/WDR12/NOL9	7
GO:0090266	regulation of mitotic cell cycle spindle assembly checkpoint	7/527	24/13203	0.291667	7.30716	6.30569	2.96838e-05	0.000623914	0.000550786	BIRC5/CCNB1/MAD2L1/NDC80/CDCA8/SKA1/SKA3	7
GO:1903504	regulation of mitotic spindle checkpoint	7/527	24/13203	0.291667	7.30716	6.30569	2.96838e-05	0.000623914	0.000550786	BIRC5/CCNB1/MAD2L1/NDC80/CDCA8/SKA1/SKA3	7
GO:0000082	G1/S transition of mitotic cell cycle	22/527	208/13203	0.105769	2.64985	4.89015	2.98766e-05	0.00062409	0.000550941	CCND1/CCNA2/CCNB1/CCNF/CDK1/CDC6/CDK4/CDKN3/E2F1/GSPT1/MDM2/PRKDC/RRM1/RRM2/TFDP1/CCNE2/KIF14/PSME3/DBF4/MTBP/IQGAP3/E2F7	22
GO:0045842	positive regulation of mitotic metaphase/anaphase transition	6/527	17/13203	0.352941	8.84228	6.59697	3.33895e-05	0.000688964	0.000608212	CDC20/ESPL1/DLGAP5/UBE2C/SKA1/SKA3	6
GO:0051382	kinetochore assembly	6/527	17/13203	0.352941	8.84228	6.59697	3.33895e-05	0.000688964	0.000608212	CENPE/CENPF/KNTC1/DLGAP5/CENPK/CENPH	6
GO:0050657	nucleic acid transport	18/527	152/13203	0.118421	2.96682	4.97277	3.54471e-05	0.000722609	0.000637914	HNRNPA1/YBX1/NUP88/NUP98/RAN/SRSF1/SSB/SLBP/NUP155/NUP93/LRPPRC/ALYREF/XPOT/NSUN2/NUP107/NOL6/SEH1L/PNPT1	18
GO:0050658	RNA transport	18/527	152/13203	0.118421	2.96682	4.97277	3.54471e-05	0.000722609	0.000637914	HNRNPA1/YBX1/NUP88/NUP98/RAN/SRSF1/SSB/SLBP/NUP155/NUP93/LRPPRC/ALYREF/XPOT/NSUN2/NUP107/NOL6/SEH1L/PNPT1	18
GO:0000022	mitotic spindle elongation	5/527	11/13203	0.454545	11.3878	7.02746	3.7607e-05	0.0007486	0.000660858	BIRC5/PRC1/KIF23/KIF4A/CDCA8	5
GO:0000727	double-strand break repair via break-induced replication	5/527	11/13203	0.454545	11.3878	7.02746	3.7607e-05	0.0007486	0.000660858	MCM3/MCM4/MCM6/MCM7/GINS2	5
GO:0007056	spindle assembly involved in female meiosis	5/527	11/13203	0.454545	11.3878	7.02746	3.7607e-05	0.0007486	0.000660858	AURKA/NDC80/FBXO5/SKA1/SKA3	5
GO:0051987	positive regulation of attachment of spindle microtubules to kinetochore	5/527	11/13203	0.454545	11.3878	7.02746	3.7607e-05	0.0007486	0.000660858	BIRC5/CCNB1/HNRNPU/CDCA8/RCC2	5
GO:0006278	RNA-templated DNA biosynthetic process	11/527	64/13203	0.171875	4.30601	5.40563	4.02128e-05	0.000795791	0.000702518	CCT6A/DKC1/HNRNPA1/HNRNPD/HNRNPU/MRE11/CCT3/XRCC5/CCT2/POLQ/GNL3L	11
GO:0051236	establishment of RNA localization	18/527	155/13203	0.116129	2.9094	4.87555	4.60718e-05	0.000906436	0.000800195	HNRNPA1/YBX1/NUP88/NUP98/RAN/SRSF1/SSB/SLBP/NUP155/NUP93/LRPPRC/ALYREF/XPOT/NSUN2/NUP107/NOL6/SEH1L/PNPT1	18
GO:1902101	positive regulation of metaphase/anaphase transition of cell cycle	6/527	18/13203	0.333333	8.35104	6.36325	4.84023e-05	0.000946783	0.000835813	CDC20/ESPL1/DLGAP5/UBE2C/SKA1/SKA3	6
GO:0000281	mitotic cytokinesis	13/527	89/13203	0.146067	3.65945	5.13278	4.9077e-05	0.000954463	0.000842592	BIRC5/STMN1/PLK1/KIF23/KIF20B/ESPL1/KIF4A/CKAP2/NUSAP1/ANLN/CDCA8/CEP55/IQGAP3	13
GO:0010971	positive regulation of G2/M transition of mitotic cell cycle	7/527	26/13203	0.269231	6.74507	5.97872	5.26281e-05	0.00101768	0.000898398	CCND1/CCNB1/CDK1/CDK4/RRM1/FBXO5/RCC2	7
GO:0032465	regulation of cytokinesis	12/527	78/13203	0.153846	3.85433	5.15508	5.66207e-05	0.00108866	0.000961062	BIRC5/BRCA2/CDC6/PLK1/AURKA/PRC1/KIF23/KIF20B/KIF14/CDCA8/E2F8/E2F7	12
GO:0006913	nucleocytoplasmic transport	28/527	315/13203	0.0888889	2.22694	4.49388	6.40379e-05	0.00121744	0.00107475	CDK1/CSE1L/HNRNPA1/HSPA9/KPNA2/KPNA3/IPO5/MDM2/NPM1/NUP88/NUP98/PIK3R1/RAN/RANBP1/SSB/NUP155/NUP93/ALYREF/ANP32B/XPOT/XPO6/CTDSPL2/NSUN2/NUP107/XPO4/NOL6/SEH1L/LTV1	28
GO:0051169	nuclear transport	28/527	315/13203	0.0888889	2.22694	4.49388	6.40379e-05	0.00121744	0.00107475	CDK1/CSE1L/HNRNPA1/HSPA9/KPNA2/KPNA3/IPO5/MDM2/NPM1/NUP88/NUP98/PIK3R1/RAN/RANBP1/SSB/NUP155/NUP93/ALYREF/ANP32B/XPOT/XPO6/CTDSPL2/NSUN2/NUP107/XPO4/NOL6/SEH1L/LTV1	28
GO:0000076	DNA replication checkpoint signaling	6/527	19/13203	0.315789	7.91152	6.14696	6.83679e-05	0.0012925	0.00114101	CDC6/DNA2/ORC1/NAE1/TIPIN/CDT1	6
GO:0030219	megakaryocyte differentiation	10/527	57/13203	0.175439	4.39529	5.23783	7.49949e-05	0.0014099	0.00124465	HMGB2/PRMT1/H4C9/H4C6/H4C12/H4C3/H4C8/H4C14/PRMT6/H4C15	10
GO:0051785	positive regulation of nuclear division	9/527	47/13203	0.191489	4.79741	5.31751	8.43288e-05	0.001575	0.00139039	CDC20/AURKA/ESPL1/DLGAP5/RAD51AP1/UBE2C/NUSAP1/SKA1/SKA3	9
GO:0045840	positive regulation of mitotic nuclear division	8/527	37/13203	0.216216	5.41689	5.48561	8.47073e-05	0.001575	0.00139039	CDC20/AURKA/ESPL1/DLGAP5/UBE2C/NUSAP1/SKA1/SKA3	8
GO:0060623	regulation of chromosome condensation	5/527	13/13203	0.384615	9.63582	6.35165	9.80105e-05	0.00181239	0.00159997	SMC2/NCAPD3/NCAPH/NCAPG2/NCAPG	5
GO:1901976	regulation of cell cycle checkpoint	9/527	48/13203	0.1875	4.69746	5.23255	0.00010017	0.00184226	0.00162633	BIRC5/BRCA2/CCNB1/MAD2L1/NDC80/ZWINT/CDCA8/SKA1/SKA3	9
GO:0010458	exit from mitosis	7/527	29/13203	0.241379	6.04731	5.54797	0.000112525	0.00204773	0.00180772	BIRC5/NFIA/KNTC1/UBE2C/UBE2S/ANLN/CDCA5	7
GO:0031570	DNA integrity checkpoint signaling	16/527	137/13203	0.116788	2.92591	4.62019	0.000112553	0.00204773	0.00180772	CCND1/BRCA2/CDK1/CDC6/DNA2/E2F1/MDM2/MRE11/MSH2/ORC1/PLK1/PRKDC/NAE1/TIPIN/CDT1/E2F7	16
GO:0045738	negative regulation of DNA repair	8/527	39/13203	0.205128	5.1391	5.27811	0.000125826	0.00225111	0.00198726	C1QBP/FANCB/MRE11/PLK1/RPS3/POLQ/RIF1/AUNIP	8
GO:0045740	positive regulation of DNA replication	8/527	39/13203	0.205128	5.1391	5.27811	0.000125826	0.00225111	0.00198726	CDK1/DNA2/PCNA/DBF4/E2F8/ATAD5/CDT1/E2F7	8
GO:1900087	positive regulation of G1/S transition of mitotic cell cycle	8/527	39/13203	0.205128	5.1391	5.27811	0.000125826	0.00225111	0.00198726	CCND1/CDC6/MDM2/RRM1/RRM2/TFDP1/CCNE2/MTBP	8
GO:0044843	cell cycle G1/S phase transition	22/527	229/13203	0.0960699	2.40685	4.37888	0.000126835	0.00225111	0.00198726	CCND1/CCNA2/CCNB1/CCNF/CDK1/CDC6/CDK4/CDKN3/E2F1/GSPT1/MDM2/PRKDC/RRM1/RRM2/TFDP1/CCNE2/KIF14/PSME3/DBF4/MTBP/IQGAP3/E2F7	22
GO:0002385	mucosal immune response	6/527	21/13203	0.285714	7.15804	5.75831	0.000127722	0.00225111	0.00198726	H2BC7/H2BC6/H2BC10/H2BC4/H2BC11/H2BC12	6
GO:1904666	regulation of ubiquitin protein ligase activity	6/527	21/13203	0.285714	7.15804	5.75831	0.000127722	0.00225111	0.00198726	CDC20/MAD2L1/PLK1/UBE2C/FBXO5/UBE2S	6
GO:0032204	regulation of telomere maintenance	14/527	112/13203	0.125	3.13164	4.61924	0.000144492	0.00253347	0.00223653	PARP1/CCT6A/DKC1/HNRNPA1/HNRNPD/HNRNPU/MRE11/NEK2/CCT3/XRCC5/CCT2/GNL3/GNL3L/NABP2	14
GO:0007004	telomere maintenance via telomerase	10/527	62/13203	0.16129	4.04083	4.89336	0.000156152	0.0027238	0.00240455	CCT6A/DKC1/HNRNPA1/HNRNPD/HNRNPU/MRE11/CCT3/XRCC5/CCT2/GNL3L	10
GO:0006405	RNA export from nucleus	12/527	87/13203	0.137931	3.4556	4.68545	0.00016695	0.00289723	0.00255765	HNRNPA1/NUP88/NUP98/RAN/SSB/NUP155/NUP93/ALYREF/XPOT/NSUN2/NUP107/NOL6	12
GO:0010833	telomere maintenance via telomere lengthening	11/527	75/13203	0.146667	3.67446	4.73589	0.000178254	0.00307761	0.00271689	PARP1/CCT6A/DKC1/HNRNPA1/HNRNPD/HNRNPU/MRE11/CCT3/XRCC5/CCT2/GNL3L	11
GO:0000731	DNA synthesis involved in DNA repair	8/527	41/13203	0.195122	4.88842	5.08438	0.000182165	0.00312917	0.0027624	PCNA/RFC3/RRM1/USP1/WRN/PCLAF/POLQ/SPRTN	8
GO:0044774	mitotic DNA integrity checkpoint signaling	12/527	89/13203	0.134831	3.37795	4.58949	0.000207857	0.00355247	0.00313609	CCND1/CDK1/CDC6/MDM2/MRE11/MSH2/ORC1/PLK1/PRKDC/NAE1/TIPIN/E2F7	12
GO:0030174	regulation of DNA-templated DNA replication initiation	5/527	15/13203	0.333333	8.35104	5.80817	0.000213981	0.00362055	0.00319619	MCM3/MCM4/MCM6/MCM7/CDT1	5
GO:0090235	regulation of metaphase plate congression	5/527	15/13203	0.333333	8.35104	5.80817	0.000213981	0.00362055	0.00319619	BIRC5/CDK1/HNRNPU/SPAG5/CDCA8	5
GO:0002251	organ or tissue specific immune response	6/527	23/13203	0.26087	6.5356	5.41757	0.000221962	0.00373691	0.00329891	H2BC7/H2BC6/H2BC10/H2BC4/H2BC11/H2BC12	6
GO:0045943	positive regulation of transcription by RNA polymerase I	7/527	33/13203	0.212121	5.3143	5.05951	0.000268151	0.00449219	0.00396567	NCL/DDX21/WDR43/HEATR1/LYAR/WDR75/UTP15	7
GO:0034504	protein localization to nucleus	25/527	292/13203	0.0856164	2.14496	4.034	0.000279458	0.00465855	0.00411253	PARP1/CCT6A/CDK1/CSE1L/DKC1/HNRNPU/KPNA2/KPNA3/IPO5/LMNB1/MDM2/NF2/NUP88/NUP98/PIK3R1/PLK1/RAN/CCT3/WRN/NUP155/NUP93/CCT2/HEATR1/NUP107/LMNB2	25
GO:0042255	ribosome assembly	9/527	55/13203	0.163636	4.0996	4.69669	0.000296344	0.00491582	0.00433964	C1QBP/EIF1AX/RPSA/NPM1/PRKDC/XRCC5/FASTKD2/BOP1/BRIX1	9
GO:0000479	endonucleolytic cleavage of tricistronic rRNA transcript (SSU-rRNA, 5.8S rRNA, LSU-rRNA)	5/527	16/13203	0.3125	7.8291	5.57294	0.000301082	0.00494594	0.00436623	NOP14/BOP1/UTP20/TSR1/NOL9	5
GO:0007096	regulation of exit from mitosis	5/527	16/13203	0.3125	7.8291	5.57294	0.000301082	0.00494594	0.00436623	BIRC5/KNTC1/UBE2C/ANLN/CDCA5	5
GO:0015931	nucleobase-containing compound transport	20/527	212/13203	0.0943396	2.3635	4.08072	0.000323121	0.00528233	0.00466319	SLC25A5/HNRNPA1/YBX1/NUP88/NUP98/RAN/SRSF1/SSB/SLBP/SLC25A16/NUP155/NUP93/LRPPRC/ALYREF/XPOT/NSUN2/NUP107/NOL6/SEH1L/PNPT1	20
GO:0045143	homologous chromosome segregation	8/527	45/13203	0.177778	4.45389	4.7321	0.000357204	0.00581143	0.00513029	MLH1/MRE11/PLK1/CCNE2/PTTG1/TRIP13/ESPL1/ZWINT	8
GO:0002200	somatic diversification of immune receptors	10/527	69/13203	0.144928	3.63089	4.46748	0.000384673	0.00622839	0.00549837	HMGB1/HMGB2/HSPD1/MLH1/MSH2/PRKDC/EXO1/POLQ/RIF1/ATAD5	10
GO:1904356	regulation of telomere maintenance via telomere lengthening	9/527	57/13203	0.157895	3.95576	4.55978	0.000390659	0.00629519	0.00555734	PARP1/CCT6A/DKC1/HNRNPA1/HNRNPD/HNRNPU/CCT3/CCT2/GNL3L	9
GO:0006301	postreplication repair	7/527	35/13203	0.2	5.01063	4.84418	0.000393892	0.00631721	0.00557678	MSH2/PCNA/USP1/PCLAF/POLQ/RAD18/SPRTN	7
GO:0032069	regulation of nuclease activity	5/527	17/13203	0.294118	7.36857	5.35727	0.000412621	0.00652481	0.00576005	HMGB1/NPM1/PCNA/ABCE1/RPS3	5
GO:0046653	tetrahydrofolate metabolic process	5/527	17/13203	0.294118	7.36857	5.35727	0.000412621	0.00652481	0.00576005	ATIC/DHFR/MTHFD1/TYMS/MTHFD2	5
GO:1902969	mitotic DNA replication	5/527	17/13203	0.294118	7.36857	5.35727	0.000412621	0.00652481	0.00576005	BRCA2/MCM3/MCM4/MCM6/GINS1	5
GO:0031055	chromatin remodeling at centromere	4/527	10/13203	0.4	10.0213	5.81874	0.000434865	0.00675039	0.00595919	CENPI/MIS18A/HJURP/CENPN	4
GO:0034080	CENP-A containing chromatin assembly	4/527	10/13203	0.4	10.0213	5.81874	0.000434865	0.00675039	0.00595919	CENPI/MIS18A/HJURP/CENPN	4
GO:1902423	regulation of attachment of mitotic spindle microtubules to kinetochore	4/527	10/13203	0.4	10.0213	5.81874	0.000434865	0.00675039	0.00595919	BIRC5/CDK1/HNRNPU/CDCA8	4
GO:2000234	positive regulation of rRNA processing	4/527	10/13203	0.4	10.0213	5.81874	0.000434865	0.00675039	0.00595919	WDR43/HEATR1/WDR75/UTP15	4
GO:0032212	positive regulation of telomere maintenance via telomerase	6/527	26/13203	0.230769	5.78149	4.97595	0.000457168	0.00703208	0.00620787	CCT6A/DKC1/HNRNPA1/HNRNPD/CCT3/CCT2	6
GO:0070198	protein localization to chromosome, telomeric region	6/527	26/13203	0.230769	5.78149	4.97595	0.000457168	0.00703208	0.00620787	BRCA2/CCT6A/XRCC5/GNL3/GNL3L/NABP2	6
GO:0006401	RNA catabolic process	24/527	285/13203	0.0842105	2.10974	3.8617	0.000468144	0.00716832	0.00632814	APEX1/DKC1/DNA2/E2F1/FEN1/FUS/GSPT1/HNRNPAB/HNRNPD/HNRNPU/MLH1/NPM1/YBX1/EXOSC9/SSB/LRPPRC/RNPS1/POP1/FASTKD2/TNRC6B/LARP1/SERBP1/NSUN2/PNPT1	24
GO:1990830	cellular response to leukemia inhibitory factor	11/527	84/13203	0.130952	3.28077	4.27567	0.00048931	0.00745868	0.00658446	SLC25A5/HELLS/HNRNPU/MYBL2/NCL/SRM/XRCC5/EEF1E1/CACYBP/RIF1/POLR1F	11
GO:0061640	cytoskeleton-dependent cytokinesis	13/527	112/13203	0.116071	2.90795	4.13451	0.000514523	0.00780783	0.00689269	BIRC5/STMN1/PLK1/KIF23/KIF20B/ESPL1/KIF4A/CKAP2/NUSAP1/ANLN/CDCA8/CEP55/IQGAP3	13
GO:0006337	nucleosome disassembly	5/527	18/13203	0.277778	6.9592	5.15844	0.000552705	0.0083498	0.00737114	HMGA1/SET/SSRP1/SUPT16H/ATAD2	5
GO:0007292	female gamete generation	13/527	113/13203	0.115044	2.88222	4.09707	0.000560738	0.00839327	0.00740951	BRCA2/MLH1/PLK1/AURKA/TOP2A/TTK/TRIP13/NDC80/NCAPH/FBXO5/SKA1/SKA3/ASPM	13
GO:2000780	negative regulation of double-strand break repair	7/527	37/13203	0.189189	4.73978	4.64466	0.000562825	0.00839327	0.00740951	C1QBP/FANCB/MRE11/PLK1/POLQ/RIF1/AUNIP	7
GO:0032210	regulation of telomere maintenance via telomerase	8/527	48/13203	0.166667	4.17552	4.49391	0.000563024	0.00839327	0.00740951	CCT6A/DKC1/HNRNPA1/HNRNPD/HNRNPU/CCT3/CCT2/GNL3L	8
GO:0051653	spindle localization	9/527	60/13203	0.15	3.75797	4.36568	0.000577379	0.00856951	0.0075651	MAD2L1/PLK1/ESPL1/NDC80/SPAG5/NUSAP1/SKA1/SKA3/ASPM	9
GO:0009314	response to radiation	28/527	360/13203	0.0777778	1.94858	3.7207	0.000590361	0.00872393	0.00770142	PARP1/CCND1/BRCA2/EIF2S1/FECH/FEN1/XRCC6/MDM2/MSH2/NPM1/PCNA/PIK3R1/PRKDC/RRM1/USP1/WRN/XRCC5/SMC1A/COPS3/PCLAF/RAD51AP1/TIPIN/PBK/INIP/NABP2/TMEM109/SPRTN/PIERCE1	28
GO:1990823	response to leukemia inhibitory factor	11/527	86/13203	0.127907	3.20447	4.18187	0.000599902	0.00882638	0.00779186	SLC25A5/HELLS/HNRNPU/MYBL2/NCL/SRM/XRCC5/EEF1E1/CACYBP/RIF1/POLR1F	11
GO:1902808	positive regulation of cell cycle G1/S phase transition	8/527	49/13203	0.163265	4.09031	4.4188	0.000649773	0.00951876	0.00840309	CCND1/CDC6/MDM2/RRM1/RRM2/TFDP1/CCNE2/MTBP	8
GO:0007144	female meiosis I	4/527	11/13203	0.363636	9.11023	5.48666	0.00066187	0.00957166	0.00844979	AURKA/TRIP13/NDC80/FBXO5	4
GO:0048291	isotype switching to IgG isotypes	4/527	11/13203	0.363636	9.11023	5.48666	0.00066187	0.00957166	0.00844979	HSPD1/MLH1/MSH2/ATAD5	4
GO:1904668	positive regulation of ubiquitin protein ligase activity	4/527	11/13203	0.363636	9.11023	5.48666	0.00066187	0.00957166	0.00844979	CDC20/PLK1/UBE2C/UBE2S	4
GO:0051438	regulation of ubiquitin-protein transferase activity	7/527	38/13203	0.184211	4.61505	4.55019	0.000666523	0.00959794	0.00847298	CDC20/MAD2L1/PLK1/RPS2/UBE2C/FBXO5/UBE2S	7
GO:0010332	response to gamma radiation	8/527	50/13203	0.16	4.0085	4.34567	0.000746988	0.0107111	0.00945563	PARP1/BRCA2/XRCC6/MDM2/PRKDC/WRN/XRCC5/TMEM109	8
GO:0032206	positive regulation of telomere maintenance	10/527	75/13203	0.133333	3.34042	4.14437	0.000757391	0.010769	0.00950675	CCT6A/DKC1/HNRNPA1/HNRNPD/MRE11/NEK2/CCT3/CCT2/GNL3/NABP2	10
GO:0045638	negative regulation of myeloid cell differentiation	10/527	75/13203	0.133333	3.34042	4.14437	0.000757391	0.010769	0.00950675	PRMT1/HSPA9/PIK3R1/H4C9/H4C6/H4C12/H4C3/H4C8/H4C14/H4C15	10
GO:0009124	nucleoside monophosphate biosynthetic process	7/527	39/13203	0.179487	4.49672	4.45895	0.000784801	0.011112	0.00980958	ATIC/IMPDH2/PPAT/PRPS1/PRPS2/TYMS/PAICS	7
GO:0002562	somatic diversification of immune receptors via germline recombination within a single locus	9/527	63/13203	0.142857	3.57902	4.18371	0.000831531	0.0116759	0.0103074	HMGB1/HMGB2/HSPD1/MLH1/MSH2/PRKDC/EXO1/RIF1/ATAD5	9
GO:0016444	somatic cell DNA recombination	9/527	63/13203	0.142857	3.57902	4.18371	0.000831531	0.0116759	0.0103074	HMGB1/HMGB2/HSPD1/MLH1/MSH2/PRKDC/EXO1/RIF1/ATAD5	9
GO:1904358	positive regulation of telomere maintenance via telomere lengthening	6/527	29/13203	0.206897	5.18341	4.59837	0.000852041	0.0119145	0.010518	CCT6A/DKC1/HNRNPA1/HNRNPD/CCT3/CCT2	6
GO:2000779	regulation of double-strand break repair	14/527	133/13203	0.105263	2.63717	3.86916	0.000857299	0.0119387	0.0105394	PARP1/C1QBP/FANCB/FH/FOXM1/FUS/PRMT1/MRE11/PLK1/PRKDC/RAD51AP1/POLQ/RIF1/AUNIP	14
GO:0031099	regeneration	15/527	149/13203	0.100671	2.52213	3.80984	0.000904702	0.0125472	0.0110765	ATIC/CCND1/CCNA2/CDK1/CPT1A/DHFR/TNC/PCNA/SRSF1/AURKA/TYMS/SLC7A5/MCUB/EPPK1/PNPT1	15
GO:0032986	protein-DNA complex disassembly	5/527	20/13203	0.25	6.26328	4.80285	0.000936113	0.0128773	0.0113679	HMGA1/SET/SSRP1/SUPT16H/ATAD2	5
GO:0051443	positive regulation of ubiquitin-protein transferase activity	5/527	20/13203	0.25	6.26328	4.80285	0.000936113	0.0128773	0.0113679	CDC20/PLK1/RPS2/UBE2C/UBE2S	5
GO:0090267	positive regulation of mitotic cell cycle spindle assembly checkpoint	4/527	12/13203	0.333333	8.35104	5.19439	0.000961627	0.0130166	0.0114909	BIRC5/MAD2L1/NDC80/CDCA8	4
GO:1903405	protein localization to nuclear body	4/527	12/13203	0.333333	8.35104	5.19439	0.000961627	0.0130166	0.0114909	CCT6A/DKC1/CCT3/CCT2	4
GO:1904867	protein localization to Cajal body	4/527	12/13203	0.333333	8.35104	5.19439	0.000961627	0.0130166	0.0114909	CCT6A/DKC1/CCT3/CCT2	4
GO:1904872	regulation of telomerase RNA localization to Cajal body	4/527	12/13203	0.333333	8.35104	5.19439	0.000961627	0.0130166	0.0114909	CCT6A/DKC1/CCT3/CCT2	4
GO:1902369	negative regulation of RNA catabolic process	10/527	78/13203	0.128205	3.21194	3.99489	0.00103344	0.013933	0.0122999	DKC1/E2F1/FUS/HNRNPAB/HNRNPD/HNRNPU/YBX1/LRPPRC/LARP1/NSUN2	10
GO:0010638	positive regulation of organelle organization	32/527	448/13203	0.0714286	1.78951	3.46649	0.00105941	0.0142264	0.012559	CCT6A/CDK1/CDC20/DKC1/FEN1/HNRNPA1/HNRNPD/MRE11/NEK2/NF2/RPS3/AURKA/CCT3/ESPL1/DLGAP5/G3BP1/CCT2/SMC2/SPAG5/RAD51AP1/UBE2C/NCAPD3/NCAPH/GNL3/NUSAP1/NCAPG2/MNS1/NCAPG/NABP2/CEP295/SKA1/SKA3	32
GO:0006997	nucleus organization	14/527	136/13203	0.102941	2.579	3.77396	0.00106785	0.0142658	0.0125937	CDK1/HMGB2/LMNB1/NUP98/PLK1/VRK1/NOLC1/NUP155/NUP93/SERBP1/NUP107/SEH1L/POLR1B/LMNB2	14
GO:0006418	tRNA aminoacylation for protein translation	7/527	41/13203	0.170732	4.27736	4.28538	0.00107078	0.0142658	0.0125937	EPRS1/FARSA/GARS1/IARS1/QARS1/YARS1/FARSB	7
GO:0051445	regulation of meiotic cell cycle	8/527	53/13203	0.150943	3.7816	4.13718	0.00111064	0.0147388	0.0130113	CDC20/TTK/TRIP13/RAD51AP1/ZWINT/FBXO5/ANAPC1/ASPM	8
GO:1903311	regulation of mRNA metabolic process	22/527	270/13203	0.0814815	2.04137	3.52509	0.00122586	0.0162043	0.0143051	APEX1/C1QBP/E2F1/FUS/HNRNPA1/HNRNPAB/HNRNPD/HNRNPL/HNRNPU/MLH1/NCL/NPM1/YBX1/NUP98/RBM3/SRSF10/RNPS1/FASTKD2/TNRC6B/LARP1/SERBP1/PNPT1	22
GO:0007064	mitotic sister chromatid cohesion	6/527	31/13203	0.193548	4.84899	4.37458	0.00123426	0.0162519	0.0143471	CDC20/SMC1A/DSCC1/HASPIN/CDCA5/ESCO2	6
GO:0045727	positive regulation of translation	13/527	123/13203	0.105691	2.64789	3.74379	0.00124952	0.0163891	0.0144682	C1QBP/EIF5A/HNRNPD/HNRNPU/PRMT1/NPM1/YBX1/PRKDC/RBM3/SSB/EIF3C/FASTKD2/LARP1	13
GO:0044818	mitotic G2/M transition checkpoint	8/527	54/13203	0.148148	3.71157	4.07105	0.00125913	0.0164514	0.0145231	CDK1/CDC6/MRE11/ORC1/PLK1/NAE1/INIP/NABP2	8
GO:0072331	signal transduction by p53 class mediator	16/527	170/13203	0.0941176	2.35794	3.63344	0.00127588	0.016606	0.0146597	BRCA2/CD44/E2F1/EIF5A/FOXM1/MDM2/MSH2/AURKA/COPS3/EEF1E1/BOP1/PAK1IP1/PRMT6/TMEM109/ATAD5/E2F7	16
GO:0141188	nucleic acid catabolic process	24/527	307/13203	0.0781759	1.95855	3.4649	0.00132785	0.0170525	0.0150538	APEX1/DKC1/DNA2/E2F1/FEN1/FUS/GSPT1/HNRNPAB/HNRNPD/HNRNPU/MLH1/NPM1/YBX1/EXOSC9/SSB/LRPPRC/RNPS1/POP1/FASTKD2/TNRC6B/LARP1/SERBP1/NSUN2/PNPT1	24
GO:0006177	GMP biosynthetic process	4/527	13/13203	0.307692	7.70866	4.93422	0.00134546	0.0170525	0.0150538	ATIC/IMPDH2/PPAT/PAICS	4
GO:0007100	mitotic centrosome separation	4/527	13/13203	0.307692	7.70866	4.93422	0.00134546	0.0170525	0.0150538	KIF11/NEK2/RANBP1/AURKA	4
GO:0010225	response to UV-C	4/527	13/13203	0.307692	7.70866	4.93422	0.00134546	0.0170525	0.0150538	BRCA2/MDM2/WRN/PIERCE1	4
GO:0016446	somatic hypermutation of immunoglobulin genes	4/527	13/13203	0.307692	7.70866	4.93422	0.00134546	0.0170525	0.0150538	MLH1/MSH2/EXO1/POLQ	4
GO:0045472	response to ether	4/527	13/13203	0.307692	7.70866	4.93422	0.00134546	0.0170525	0.0150538	CDK4/HNRNPD/MDM2/LARP1	4
GO:0090232	positive regulation of spindle checkpoint	4/527	13/13203	0.307692	7.70866	4.93422	0.00134546	0.0170525	0.0150538	BIRC5/MAD2L1/NDC80/CDCA8	4
GO:0009156	ribonucleoside monophosphate biosynthetic process	6/527	32/13203	0.1875	4.69746	4.26976	0.00146862	0.0185441	0.0163706	ATIC/IMPDH2/PPAT/PRPS1/PRPS2/PAICS	6
GO:0032042	mitochondrial DNA metabolic process	5/527	22/13203	0.227273	5.69389	4.49267	0.00148844	0.0186551	0.0164686	PARP1/DNA2/RRM1/LONP1/TWNK	5
GO:0040020	regulation of meiotic nuclear division	5/527	22/13203	0.227273	5.69389	4.49267	0.00148844	0.0186551	0.0164686	CDC20/TRIP13/RAD51AP1/ZWINT/FBXO5	5
GO:0031109	microtubule polymerization or depolymerization	13/527	126/13203	0.103175	2.58485	3.64462	0.00155885	0.0194655	0.017184	STMN1/RPS3/KIF2C/TPX2/FBXO5/CKAP2/DIAPH3/TUBGCP5/KIF18B/SKA1/SKA3/BLOC1S2/KIF24	13
GO:0051293	establishment of spindle localization	8/527	56/13203	0.142857	3.57902	3.94339	0.00160338	0.0199479	0.0176099	MAD2L1/PLK1/ESPL1/NDC80/SPAG5/NUSAP1/SKA1/SKA3	8
GO:0045911	positive regulation of DNA recombination	9/527	69/13203	0.130435	3.2678	3.85092	0.0016119	0.0199805	0.0176386	PARP1/FANCB/FUS/PRMT1/MLH1/MSH2/RAD51AP1/RIF1/ATAD5	9
GO:0043039	tRNA aminoacylation	7/527	44/13203	0.159091	3.98573	4.04482	0.00164628	0.0203321	0.017949	EPRS1/FARSA/GARS1/IARS1/QARS1/YARS1/FARSB	7
GO:0045739	positive regulation of DNA repair	13/527	127/13203	0.102362	2.56449	3.6122	0.00167509	0.0205751	0.0181635	PARP1/FANCB/FH/FOXM1/FUS/HMGB1/PRMT1/PCNA/PRKDC/RPS3/USP1/RAD51AP1/RIF1	13
GO:0080135	regulation of cellular response to stress	33/527	480/13203	0.06875	1.7224	3.2873	0.00167811	0.0205751	0.0181635	PARP1/BMP7/BRCA2/C1QBP/CD44/DHFR/FANCB/FH/FOXM1/FUS/HMGB1/PRMT1/MDM2/MRE11/NPM1/PCNA/PIK3R1/PLK1/PRKDC/QARS1/RPS3/USP1/COPS3/USP14/EEF1E1/RAD51AP1/POLQ/DNAJC2/RIF1/PBK/AUNIP/ATAD5/DDIAS	33
GO:0009112	nucleobase metabolic process	6/527	33/13203	0.181818	4.55511	4.16919	0.00173539	0.0212006	0.0187157	CTPS1/PPAT/PRPS1/RRM1/TYMS/PAICS	6
GO:0002566	somatic diversification of immune receptors via somatic mutation	4/527	14/13203	0.285714	7.15804	4.7004	0.00182465	0.0217416	0.0191933	MLH1/MSH2/EXO1/POLQ	4
GO:0033599	regulation of mammary gland epithelial cell proliferation	4/527	14/13203	0.285714	7.15804	4.7004	0.00182465	0.0217416	0.0191933	CCND1/BRCA2/ZNF703/IQGAP3	4
GO:0044771	meiotic cell cycle phase transition	4/527	14/13203	0.285714	7.15804	4.7004	0.00182465	0.0217416	0.0191933	CDC20/TTK/NDC80/ZWINT	4
GO:0051447	negative regulation of meiotic cell cycle	4/527	14/13203	0.285714	7.15804	4.7004	0.00182465	0.0217416	0.0191933	TTK/TRIP13/ZWINT/FBXO5	4
GO:0090435	protein localization to nuclear envelope	4/527	14/13203	0.285714	7.15804	4.7004	0.00182465	0.0217416	0.0191933	LMNB1/PLK1/NUP155/LMNB2	4
GO:1990173	protein localization to nucleoplasm	4/527	14/13203	0.285714	7.15804	4.7004	0.00182465	0.0217416	0.0191933	CCT6A/DKC1/CCT3/CCT2	4
GO:2000105	positive regulation of DNA-templated DNA replication	4/527	14/13203	0.285714	7.15804	4.7004	0.00182465	0.0217416	0.0191933	DBF4/E2F8/CDT1/E2F7	4
GO:0031145	anaphase-promoting complex-dependent catabolic process	5/527	23/13203	0.217391	5.44633	4.35153	0.00184024	0.0218504	0.0192894	CDC20/PLK1/UBE2C/UBE2S/ANAPC1	5
GO:0006356	regulation of transcription by RNA polymerase I	7/527	45/13203	0.155556	3.89715	3.96933	0.00188374	0.0221339	0.0195396	NCL/DDX21/WDR43/HEATR1/LYAR/WDR75/UTP15	7
GO:0007019	microtubule depolymerization	7/527	45/13203	0.155556	3.89715	3.96933	0.00188374	0.0221339	0.0195396	STMN1/KIF2C/TPX2/CKAP2/DIAPH3/KIF18B/KIF24	7
GO:0043038	amino acid activation	7/527	45/13203	0.155556	3.89715	3.96933	0.00188374	0.0221339	0.0195396	EPRS1/FARSA/GARS1/IARS1/QARS1/YARS1/FARSB	7
GO:0006360	transcription by RNA polymerase I	9/527	71/13203	0.126761	3.17575	3.74806	0.00197445	0.0231195	0.0204097	NCL/DDX21/WDR43/HEATR1/LYAR/WDR75/UTP15/POLR1B/POLR1F	9
GO:0006282	regulation of DNA repair	18/527	211/13203	0.0853081	2.13723	3.39537	0.00200427	0.0233877	0.0206465	PARP1/C1QBP/FANCB/FH/FOXM1/FUS/HMGB1/PRMT1/MRE11/PCNA/PLK1/PRKDC/RPS3/USP1/RAD51AP1/POLQ/RIF1/AUNIP	18
GO:0046824	positive regulation of nucleocytoplasmic transport	8/527	58/13203	0.137931	3.4556	3.82143	0.00201818	0.0234691	0.0207183	CDK1/IPO5/MDM2/PIK3R1/RAN/ANP32B/CTDSPL2/XPO4	8
GO:0006611	protein export from nucleus	8/527	59/13203	0.135593	3.39703	3.76245	0.002255	0.0261333	0.0230703	CSE1L/HSPA9/MDM2/RAN/ANP32B/XPO6/CTDSPL2/XPO4	8
GO:0006413	translational initiation	12/527	116/13203	0.103448	2.5917	3.51079	0.00227898	0.0262461	0.0231699	EIF1AX/EIF2S1/EIF4A1/NPM1/ABCE1/RPS3/RPS17/SLBP/EIF3B/EIF3C/LARP1/IMPACT	12
GO:0008630	intrinsic apoptotic signaling pathway in response to DNA damage	11/527	101/13203	0.108911	2.72856	3.55558	0.00228025	0.0262461	0.0231699	BRCA2/CD44/E2F1/MLH1/MSH2/PIK3R1/PRKDC/RPS3/TMEM109/ATAD5/DDIAS	11
GO:0043487	regulation of RNA stability	15/527	164/13203	0.0914634	2.29144	3.3932	0.00236797	0.0266556	0.0235314	APEX1/DKC1/E2F1/FUS/HNRNPD/HNRNPU/MLH1/NPM1/YBX1/FASTKD2/TNRC6B/LARP1/SERBP1/NSUN2/PNPT1	15
GO:0007098	centrosome cycle	13/527	132/13203	0.0984848	2.46735	3.45463	0.00236916	0.0266556	0.0235314	BRCA2/CCNF/CDK1/KIF11/NEK2/NPM1/ODF2/PLK1/RANBP1/AURKA/PCLAF/NDC80/CEP295	13
GO:0000462	maturation of SSU-rRNA from tricistronic rRNA transcript (SSU-rRNA, 5.8S rRNA, LSU-rRNA)	6/527	35/13203	0.171429	4.29482	3.97961	0.00237739	0.0266556	0.0235314	NOP14/WDR43/UTP20/HEATR1/TSR1/UTP4	6
GO:0000054	ribosomal subunit export from nucleus	4/527	15/13203	0.266667	6.68083	4.48851	0.00241035	0.0266556	0.0235314	NPM1/NUP88/RAN/LTV1	4
GO:0001325	formation of extrachromosomal circular DNA	4/527	15/13203	0.266667	6.68083	4.48851	0.00241035	0.0266556	0.0235314	DNA2/WRN/XRCC5/EXO1	4
GO:0006999	nuclear pore organization	4/527	15/13203	0.266667	6.68083	4.48851	0.00241035	0.0266556	0.0235314	NUP98/NUP93/NUP107/SEH1L	4
GO:0033750	ribosome localization	4/527	15/13203	0.266667	6.68083	4.48851	0.00241035	0.0266556	0.0235314	NPM1/NUP88/RAN/LTV1	4
GO:0051290	protein heterotetramerization	4/527	15/13203	0.266667	6.68083	4.48851	0.00241035	0.0266556	0.0235314	FARSA/RRM1/RRM2/FARSB	4
GO:0051299	centrosome separation	4/527	15/13203	0.266667	6.68083	4.48851	0.00241035	0.0266556	0.0235314	KIF11/NEK2/RANBP1/AURKA	4
GO:0090656	t-circle formation	4/527	15/13203	0.266667	6.68083	4.48851	0.00241035	0.0266556	0.0235314	DNA2/WRN/XRCC5/EXO1	4
GO:0090737	telomere maintenance via telomere trimming	4/527	15/13203	0.266667	6.68083	4.48851	0.00241035	0.0266556	0.0235314	DNA2/WRN/XRCC5/EXO1	4
GO:2000232	regulation of rRNA processing	4/527	15/13203	0.266667	6.68083	4.48851	0.00241035	0.0266556	0.0235314	WDR43/HEATR1/WDR75/UTP15	4
GO:0070192	chromosome organization involved in meiotic cell cycle	7/527	47/13203	0.148936	3.73132	3.82466	0.00243758	0.026869	0.0237197	MLH1/MRE11/CCNE2/TRIP13/SMC2/NCAPD3/NCAPH	7
GO:0016445	somatic diversification of immunoglobulins	8/527	60/13203	0.133333	3.34042	3.70472	0.0025131	0.0276114	0.0243751	HSPD1/MLH1/MSH2/PRKDC/EXO1/POLQ/RIF1/ATAD5	8
GO:1903312	negative regulation of mRNA metabolic process	10/527	88/13203	0.113636	2.84695	3.54442	0.00260062	0.0284805	0.0251424	C1QBP/E2F1/FUS/HNRNPAB/HNRNPD/HNRNPU/YBX1/SRSF10/RNPS1/LARP1	10
GO:0006760	folic acid-containing compound metabolic process	5/527	25/13203	0.2	5.01063	4.09253	0.00272059	0.0296983	0.0262174	ATIC/DHFR/MTHFD1/TYMS/MTHFD2	5
GO:0019731	antibacterial humoral response	6/527	36/13203	0.166667	4.17552	3.89007	0.00275839	0.0300142	0.0264963	H2BC7/H2BC6/H2BC10/H2BC4/H2BC11/H2BC12	6
GO:0010212	response to ionizing radiation	13/527	135/13203	0.0962963	2.41252	3.36351	0.00288839	0.0313279	0.027656	PARP1/BRCA2/XRCC6/MDM2/MSH2/PRKDC/RRM1/WRN/XRCC5/RAD51AP1/INIP/NABP2/TMEM109	13
GO:0090398	cellular senescence	10/527	90/13203	0.111111	2.78368	3.46196	0.00307099	0.033202	0.0293104	BRCA2/HMGA1/NPM1/YBX1/WRN/EEF1E1/RSL1D1/FBXO5/PRMT6/PNPT1	10
GO:0042770	signal transduction in response to DNA damage	16/527	186/13203	0.0860215	2.15511	3.23488	0.00320408	0.0345306	0.0304833	CCND1/BRCA2/CD44/CDK1/E2F1/FOXM1/MDM2/MRE11/MSH2/PLK1/PRKDC/COPS3/EEF1E1/TIPIN/ATAD5/E2F7	16
GO:0019985	translesion synthesis	5/527	26/13203	0.192308	4.81791	3.97318	0.0032595	0.0349055	0.0308143	PCNA/USP1/PCLAF/POLQ/SPRTN	5
GO:2000042	negative regulation of double-strand break repair via homologous recombination	5/527	26/13203	0.192308	4.81791	3.97318	0.0032595	0.0349055	0.0308143	C1QBP/FANCB/PLK1/POLQ/RIF1	5
GO:0000966	RNA 5'-end processing	6/527	38/13203	0.157895	3.95576	3.72035	0.00365525	0.0388973	0.0343383	SNRPD1/SSB/NOP14/POP1/UTP20/PNPT1	6
GO:0032467	positive regulation of cytokinesis	6/527	38/13203	0.157895	3.95576	3.72035	0.00365525	0.0388973	0.0343383	BIRC5/CDC6/KIF23/KIF20B/KIF14/CDCA8	6
GO:0010569	regulation of double-strand break repair via homologous recombination	9/527	78/13203	0.115385	2.89075	3.4148	0.00378241	0.0401243	0.0354214	PARP1/C1QBP/FANCB/FUS/PRMT1/PLK1/RAD51AP1/POLQ/RIF1	9
GO:0071480	cellular response to gamma radiation	5/527	27/13203	0.185185	4.63947	3.85978	0.00387117	0.0408413	0.0360544	XRCC6/MDM2/WRN/XRCC5/TMEM109	5
GO:0071478	cellular response to radiation	14/527	156/13203	0.0897436	2.24836	3.19801	0.00387413	0.0408413	0.0360544	PARP1/BRCA2/EIF2S1/XRCC6/MDM2/NPM1/PCNA/PIK3R1/WRN/XRCC5/RAD51AP1/PBK/TMEM109/PIERCE1	14
GO:0009148	pyrimidine nucleoside triphosphate biosynthetic process	4/527	17/13203	0.235294	5.89485	4.11758	0.00394446	0.0412025	0.0363733	CTPS1/NME1/NME2/TYMS	4
GO:0046112	nucleobase biosynthetic process	4/527	17/13203	0.235294	5.89485	4.11758	0.00394446	0.0412025	0.0363733	CTPS1/PPAT/PRPS1/PAICS	4
GO:0043484	regulation of RNA splicing	15/527	173/13203	0.0867052	2.17224	3.16446	0.00394492	0.0412025	0.0363733	C1QBP/FUS/HNRNPA1/HNRNPL/HNRNPU/NCL/NUP98/PIK3R1/RBM3/RPS13/SRSF1/SRSF10/RNPS1/RRP1B/ZNF326	15
GO:0051028	mRNA transport	12/527	124/13203	0.0967742	2.4245	3.24952	0.00396245	0.0412582	0.0364224	HNRNPA1/NUP88/NUP98/SRSF1/SLBP/NUP155/NUP93/LRPPRC/ALYREF/NSUN2/NUP107/SEH1L	12
GO:0050830	defense response to Gram-positive bacterium	8/527	65/13203	0.123077	3.08346	3.4333	0.00416844	0.0432699	0.0381983	HMGB2/H2BC7/H2BC6/H2BC10/H2BC4/H2BC11/SEH1L/H2BC12	8
GO:2001032	regulation of double-strand break repair via nonhomologous end joining	5/527	28/13203	0.178571	4.47377	3.7518	0.00456076	0.0471976	0.0416656	FH/MRE11/PRKDC/RIF1/AUNIP	5
GO:1903320	regulation of protein modification by small protein conjugation or removal	18/527	228/13203	0.0789474	1.97788	3.03692	0.00459745	0.0474322	0.0418728	CDC20/MAD2L1/PLK1/RPS2/RPS3/COPS3/UBA2/PRMT3/UBE2C/FBXO5/GNL3/MTBP/UBE2S/TBC1D7/GNL3L/FANCI/SPRTN/CEP78	18
GO:0031023	microtubule organizing center organization	13/527	143/13203	0.0909091	2.27756	3.13192	0.00473972	0.0487514	0.0430373	BRCA2/CCNF/CDK1/KIF11/NEK2/NPM1/ODF2/PLK1/RANBP1/AURKA/PCLAF/NDC80/CEP295	13

## Sheet: ego.set1.fHIEs.2.DEG.up
ID	Description	GeneRatio	BgRatio	RichFactor	FoldEnrichment	zScore	pvalue	p.adjust	qvalue	geneID	Count
GO:0006066	alcohol metabolic process	39/552	294/13203	0.132653	3.17286	7.8702	1.42023e-10	3.34371e-07	2.73583e-07	ACADVL/BMP2/CYP3A5/CYP51A1/DHCR7/DHCR24/FDFT1/FDPS/GK/HMGCR/HMGCS1/IDI1/INSIG1/LSS/NFE2L1/PCK1/PTAFR/MSMO1/SC5D/SLC5A3/SQLE/TPI1/APOL1/AKR7A2/DHRS3/ABCG1/DHRS9/SULT1B1/NPC1L1/INSIG2/ERRFI1/ACSS2/ASAH2/SRD5A3/MOGAT2/ITPKC/STARD4/TTC39B/MOGAT3	39
GO:0016126	sterol biosynthetic process	17/552	59/13203	0.288136	6.89176	9.47403	1.54658e-10	3.34371e-07	2.73583e-07	CYP51A1/DHCR7/DHCR24/FDFT1/FDPS/HMGCR/HMGCS1/IDI1/INSIG1/LSS/MSMO1/SC5D/SQLE/ABCG1/ERG28/NPC1L1/INSIG2	17
GO:0044283	small molecule biosynthetic process	52/552	495/13203	0.105051	2.51265	7.16521	7.41847e-10	9.35908e-07	7.65759e-07	ACADVL/ADM/ALDOB/ALOX15B/ATF3/ATP2B4/BCAT1/CEACAM1/BMP2/CYP51A1/DHCR7/DHCR24/ENO2/FDFT1/FDPS/GGT1/GLS/HMGCL/HMGCR/HMGCS1/IDI1/INSIG1/LSS/NT5E/PCK1/PLOD2/PPARA/PROX1/PTAFR/ALDH18A1/MSMO1/SC5D/SCD/TPI1/UGP2/FADS2/NR1D1/ABCG1/DHRS9/UBR4/NPC1L1/INSIG2/ERRFI1/RFK/KDM3A/ACSS2/ASAH2/ELOVL1/FA2H/SRD5A3/ITPKC/STARD4	52
GO:0044409	symbiont entry into host	24/552	133/13203	0.180451	4.31612	8.02869	1.15518e-09	9.35908e-07	7.65759e-07	ANPEP/SCARB2/CXADR/CD55/GSN/HSPA1B/ICAM1/CXCL8/ITGAV/ITGB1/ITGB5/ITGB6/LY6E/P4HB/PLSCR1/NECTIN2/TMPRSS2/CXCR4/TNFRSF14/TRIM38/F11R/TRIM68/TMPRSS4/ACE2	24
GO:0006694	steroid biosynthetic process	25/552	145/13203	0.172414	4.12388	7.90071	1.40391e-09	9.35908e-07	7.65759e-07	ADM/BMP2/CYP51A1/DHCR7/DHCR24/FDFT1/FDPS/HMGCR/HMGCS1/HSD17B2/IDI1/INSIG1/LSS/PROX1/MSMO1/SC5D/SQLE/NR1D1/ABCG1/ERG28/NPC1L1/INSIG2/ERRFI1/SRD5A3/STARD4	25
GO:1901617	organic hydroxy compound biosynthetic process	29/552	191/13203	0.151832	3.6316	7.6523	1.50507e-09	9.35908e-07	7.65759e-07	ALOX15B/BMP2/CDH3/CYP51A1/DHCR7/DHCR24/FDFT1/FDPS/HMGCR/HMGCS1/IDI1/INSIG1/LSS/PCK1/PROX1/PTAFR/MSMO1/SC5D/SQLE/NR1D1/ABCG1/ERG28/NPC1L1/INSIG2/ERRFI1/ASAH2/SRD5A3/ITPKC/STARD4	29
GO:0016125	sterol metabolic process	23/552	125/13203	0.184	4.401	7.98028	1.72959e-09	9.35908e-07	7.65759e-07	ACADVL/CYP51A1/DHCR7/DHCR24/FDFT1/FDPS/HMGCR/HMGCS1/IDI1/INSIG1/LSS/NFE2L1/MSMO1/SC5D/SQLE/APOL1/ABCG1/ERG28/NPC1L1/INSIG2/ERRFI1/STARD4/TTC39B	23
GO:0007586	digestion	20/552	95/13203	0.210526	5.03547	8.24545	1.73156e-09	9.35908e-07	7.65759e-07	SERPINA3/COPA/FABP1/MDK/MUC4/SI/SOX9/TFF1/TFF2/UGCG/VIL1/GCNT3/HEPH/CLDN15/NPC1L1/F11R/ASAH2/MUC13/MOGAT2/PRAP1	20
GO:0006695	cholesterol biosynthetic process	15/552	53/13203	0.283019	6.76938	8.79086	2.47635e-09	1.00577e-06	8.22924e-07	CYP51A1/DHCR7/DHCR24/FDFT1/FDPS/HMGCR/HMGCS1/IDI1/INSIG1/LSS/MSMO1/SC5D/ABCG1/NPC1L1/INSIG2	15
GO:1902653	secondary alcohol biosynthetic process	15/552	53/13203	0.283019	6.76938	8.79086	2.47635e-09	1.00577e-06	8.22924e-07	CYP51A1/DHCR7/DHCR24/FDFT1/FDPS/HMGCR/HMGCS1/IDI1/INSIG1/LSS/MSMO1/SC5D/ABCG1/NPC1L1/INSIG2	15
GO:0008203	cholesterol metabolic process	22/552	117/13203	0.188034	4.49749	7.93731	2.55863e-09	1.00577e-06	8.22924e-07	ACADVL/CYP51A1/DHCR7/DHCR24/FDFT1/FDPS/HMGCR/HMGCS1/IDI1/INSIG1/LSS/NFE2L1/MSMO1/SC5D/SQLE/APOL1/ABCG1/NPC1L1/INSIG2/ERRFI1/STARD4/TTC39B	22
GO:0046718	symbiont entry into host cell	23/552	128/13203	0.179688	4.29785	7.83145	2.80039e-09	1.00908e-06	8.25625e-07	ANPEP/SCARB2/CXADR/CD55/GSN/HSPA1B/ICAM1/ITGAV/ITGB1/ITGB5/ITGB6/LY6E/P4HB/PLSCR1/NECTIN2/TMPRSS2/CXCR4/TNFRSF14/TRIM38/F11R/TRIM68/TMPRSS4/ACE2	23
GO:1901615	organic hydroxy compound metabolic process	46/552	426/13203	0.107981	2.58275	6.93631	3.13664e-09	1.04329e-06	8.53623e-07	ACADVL/ALOX15B/BMP2/CDH3/CYP3A5/CYP51A1/DHCR7/DHCR24/FDFT1/FDPS/GK/HMGCR/HMGCS1/IDI1/INSIG1/LSS/NFE2L1/PCK1/PROX1/PTAFR/MSMO1/SC5D/SLC5A3/SQLE/TPI1/APOL1/AKR7A2/DHRS3/NR1D1/ABCG1/DHRS9/ERG28/PTGR1/SULT1B1/NPC1L1/DUOX2/INSIG2/ERRFI1/ACSS2/ASAH2/SRD5A3/MOGAT2/ITPKC/STARD4/TTC39B/MOGAT3	46
GO:0022600	digestive system process	18/552	80/13203	0.225	5.38166	8.21096	3.67081e-09	1.13376e-06	9.27639e-07	SERPINA3/COPA/FABP1/MDK/MUC4/SOX9/TFF1/TFF2/UGCG/VIL1/GCNT3/HEPH/CLDN15/NPC1L1/F11R/MUC13/MOGAT2/PRAP1	18
GO:0001906	cell killing	23/552	133/13203	0.172932	4.13628	7.59328	6.04567e-09	1.74277e-06	1.42593e-06	AP1G1/B2M/CEACAM1/CD59/CD55/GBP2/GBP3/HLA-A/HLA-B/HLA-C/HLA-E/HLA-G/HLA-H/ICAM1/CXCL8/NOS2/SERPINB9/NECTIN2/CCL20/TGFB1/APOL1/GSDMB/UNC13D	23
GO:0031341	regulation of cell killing	16/552	65/13203	0.246154	5.88763	8.2512	6.792e-09	1.83554e-06	1.50184e-06	AP1G1/B2M/CEACAM1/CD59/CD55/HLA-A/HLA-B/HLA-C/HLA-E/HLA-G/HLA-H/ICAM1/NOS2/SERPINB9/NECTIN2/TGFB1	16
GO:0008202	steroid metabolic process	33/552	255/13203	0.129412	3.09533	7.05746	7.22353e-09	1.83733e-06	1.5033e-06	ACADVL/ADM/BMP2/CYP3A5/CYP51A1/DHCR7/DHCR24/FDFT1/FDPS/HMGCR/HMGCS1/HSD17B2/IDI1/INSIG1/LSS/NFE2L1/PROX1/MSMO1/SC5D/SQLE/APOL1/NR1I2/NR1D1/ABCG1/DHRS9/ERG28/NPC1L1/INSIG2/ERRFI1/UGT1A1/SRD5A3/STARD4/TTC39B	33
GO:0046165	alcohol biosynthetic process	21/552	116/13203	0.181034	4.33007	7.5247	1.19732e-08	2.87623e-06	2.35333e-06	BMP2/CYP51A1/DHCR7/DHCR24/FDFT1/FDPS/HMGCR/HMGCS1/IDI1/INSIG1/LSS/PCK1/PTAFR/MSMO1/SC5D/ABCG1/NPC1L1/INSIG2/ASAH2/SRD5A3/ITPKC	21
GO:2000147	positive regulation of cell motility	46/552	446/13203	0.103139	2.46693	6.58308	1.33112e-08	3.02934e-06	2.47861e-06	ADAM10/RHOC/ARHGAP5/BMP2/CD47/CLDN4/CLDN3/CLDN7/GAB1/GRN/HSPB1/ICAM1/CXCL8/ITGAV/ITGB1/LAMC2/MDK/MET/MMP14/CEACAM6/P2RX4/PLAU/PRKCA/PROX1/PTAFR/PTK2/PTPRJ/RAC1/RRAS/CCL20/CX3CL1/SOX9/TGFB1/VIL1/CXCR4/SEMA3B/TNFRSF14/ARHGEF2/ATP8A1/SEMA4B/CIB1/MAPRE2/SUN2/SRPX2/DUOX2/MIR21	46
GO:1902652	secondary alcohol metabolic process	22/552	128/13203	0.171875	4.11099	7.3877	1.45603e-08	3.14793e-06	2.57563e-06	ACADVL/CYP51A1/DHCR7/DHCR24/FDFT1/FDPS/HMGCR/HMGCS1/IDI1/INSIG1/LSS/NFE2L1/MSMO1/SC5D/SQLE/APOL1/ABCG1/NPC1L1/INSIG2/ERRFI1/STARD4/TTC39B	22
GO:0051701	biological process involved in interaction with host	25/552	165/13203	0.151515	3.62401	7.08483	2.1462e-08	4.41912e-06	3.61572e-06	ANPEP/SCARB2/CXADR/CD55/GSN/HSPA1B/ICAM1/CXCL8/ITGAV/ITGB1/ITGB5/ITGB6/LY6E/P4HB/PLSCR1/PPARA/NECTIN2/TMPRSS2/CXCR4/TNFRSF14/TRIM38/F11R/TRIM68/TMPRSS4/ACE2	25
GO:0040017	positive regulation of locomotion	46/552	454/13203	0.101322	2.42346	6.44706	2.30403e-08	4.52847e-06	3.70519e-06	ADAM10/RHOC/ARHGAP5/BMP2/CD47/CLDN4/CLDN3/CLDN7/GAB1/GRN/HSPB1/ICAM1/CXCL8/ITGAV/ITGB1/LAMC2/MDK/MET/MMP14/CEACAM6/P2RX4/PLAU/PRKCA/PROX1/PTAFR/PTK2/PTPRJ/RAC1/RRAS/CCL20/CX3CL1/SOX9/TGFB1/VIL1/CXCR4/SEMA3B/TNFRSF14/ARHGEF2/ATP8A1/SEMA4B/CIB1/MAPRE2/SUN2/SRPX2/DUOX2/MIR21	46
GO:0030335	positive regulation of cell migration	44/552	426/13203	0.103286	2.47045	6.44419	2.67738e-08	5.03348e-06	4.11839e-06	ADAM10/RHOC/ARHGAP5/BMP2/CD47/CLDN4/CLDN3/GAB1/GRN/HSPB1/ICAM1/CXCL8/ITGAV/ITGB1/LAMC2/MDK/MET/MMP14/CEACAM6/P2RX4/PLAU/PRKCA/PROX1/PTAFR/PTK2/PTPRJ/RAC1/RRAS/CCL20/CX3CL1/SOX9/TGFB1/VIL1/CXCR4/SEMA3B/TNFRSF14/ARHGEF2/ATP8A1/SEMA4B/CIB1/MAPRE2/SUN2/SRPX2/MIR21	44
GO:0019885	antigen processing and presentation of endogenous peptide antigen via MHC class I	9/552	20/13203	0.45	10.7633	9.12709	4.06735e-08	7.32801e-06	5.99578e-06	B2M/HLA-A/HLA-B/HLA-C/HLA-E/HLA-G/HLA-H/TAPBP/ERAP1	9
GO:0001910	regulation of leukocyte mediated cytotoxicity	14/552	58/13203	0.241379	5.77343	7.61011	7.85041e-08	1.35781e-05	1.11096e-05	AP1G1/B2M/CEACAM1/HLA-A/HLA-B/HLA-C/HLA-E/HLA-G/HLA-H/ICAM1/NOS2/SERPINB9/NECTIN2/TGFB1	14
GO:0009611	response to wounding	44/552	447/13203	0.098434	2.35439	6.0851	1.09269e-07	1.77088e-05	1.44894e-05	RHOC/CEACAM1/ZFP36L1/DDR1/CD59/CLDN4/CLDN3/DGKA/ERBB3/GRN/HSPB1/ITGAV/ITGB1/ITGB4/ITGB5/ITGB6/LAMB2/LMAN1/MDK/NF1/P2RX4/SERPINA1/SERPINE2/PLAU/PLAUR/PLSCR1/PPARA/PRKCA/KLK6/PTK2/PTPRJ/RAC1/CX3CL1/TGFB1/TNFAIP3/VIL1/CXCR4/SYT7/DUOX2/F11R/SULF2/TMPRSS4/JAML/MIR21	44
GO:0002483	antigen processing and presentation of endogenous peptide antigen	9/552	22/13203	0.409091	9.78483	8.61386	1.11731e-07	1.77088e-05	1.44894e-05	B2M/HLA-A/HLA-B/HLA-C/HLA-E/HLA-G/HLA-H/TAPBP/ERAP1	9
GO:0045785	positive regulation of cell adhesion	39/552	372/13203	0.104839	2.50758	6.16097	1.14673e-07	1.77088e-05	1.44894e-05	ANK3/B2M/CD47/CD55/FOXO3/GCNT1/GSK3B/HLA-A/HLA-E/HLA-G/IL2RG/ITGAV/LAMB2/MDK/AFDN/CEACAM6/P4HB/PCK1/PLAUR/PRKCA/PTAFR/PTPRJ/RAC1/ROCK1/RRAS/CX3CL1/SMARCC2/TGFB1/TGM2/TNFRSF14/VNN1/CHST4/CIB1/HHLA2/ABI3BP/F11R/UNC13D/NPNT/MIR21	39
GO:0009617	response to bacterium	44/552	463/13203	0.0950324	2.27303	5.82467	2.96558e-07	4.38679e-05	3.58927e-05	ADM/ALAD/B2M/BCL3/CFB/BMP2/CD68/CDH1/CLDN3/CD55/GBP2/GBP3/GRN/HLA-A/HLA-B/HLA-E/CXCL8/NFKBIA/NOS2/OAS1/PCK1/PRKCA/KLK7/PTAFR/RNASE4/CCL20/CX3CL1/SELENOW/TNFAIP3/VIL1/TNFRSF14/LITAF/NR1D1/OPTN/B3GALT5/TNIP1/CDK19/PLAC8/ERAP1/UGT1A1/TENT5A/GSDMB/C15orf48/MIR21	44
GO:0022407	regulation of cell-cell adhesion	38/552	371/13203	0.102426	2.44987	5.91693	3.04356e-07	4.38679e-05	3.58927e-05	ANK3/B2M/CEACAM1/BMP2/CD47/CDH1/CD55/FOXO3/GCNT1/HLA-A/HLA-E/HLA-G/IL2RG/EPCAM/MDK/AFDN/CEACAM6/PCK1/SERPINE2/PLAUR/PPARA/PRKCA/PTAFR/PTK2/CX3CL1/SMARCC2/TGFB1/TNFRSF14/VNN1/CHST4/SPINT2/FGL2/HHLA2/TNFRSF21/F11R/ZDHHC2/PAG1/MIR21	38
GO:0019883	antigen processing and presentation of endogenous antigen	9/552	25/13203	0.36	8.61065	7.95599	4.09991e-07	5.71871e-05	4.67905e-05	B2M/HLA-A/HLA-B/HLA-C/HLA-E/HLA-G/HLA-H/TAPBP/ERAP1	9
GO:0006869	lipid transport	36/552	348/13203	0.103448	2.47433	5.82202	4.93635e-07	6.61943e-05	5.41602e-05	CEACAM1/SCARB2/FABP1/ACSL4/ITGAV/LRP1/MTTP/NFKBIA/NOS2/P2RX4/PIP4K2A/PLSCR1/PPARA/PSAP/SLCO2A1/APOL1/SYT7/ABCG2/PITPNM1/ABCG1/ATP9A/ATP8A1/KDM5B/SEC24A/ATP10B/ATP11B/LRP10/SLCO4A1/NPC1L1/ACSL5/ATP8B2/PRAP1/STARD4/TTC39B/TMEM30B/ANO9	36
GO:1901342	regulation of vasculature development	27/552	220/13203	0.122727	2.93545	6.0469	5.05183e-07	6.61943e-05	5.41602e-05	ADAM10/ADM/ATP2B4/CEACAM1/EFNA1/GAB1/GRN/HK2/HLA-G/HSPB1/CXCL8/ITGB1/ITGB8/MDK/NF1/PRKCA/ROCK1/RRAS/CX3CL1/TGFB1/TGM2/TNFAIP3/CXCR4/CLIC3/ANGPTL4/ERAP1/MIR21	27
GO:0098742	cell-cell adhesion via plasma-membrane adhesion molecules	23/552	169/13203	0.136095	3.25518	6.16328	5.73017e-07	7.28743e-05	5.96257e-05	CEACAM1/BMP2/CDH1/CDH3/CDH17/CEACAM5/CLDN4/CLDN3/CLDN7/CXADR/ICAM1/IL1RAP/ITGB1/CEACAM6/NECTIN2/CX3CL1/CD164/CLSTN1/CLDN15/CLDN18/CDHR5/CDHR2/JAML	23
GO:0007160	cell-matrix adhesion	24/552	183/13203	0.131148	3.13685	6.08024	6.49917e-07	8.02927e-05	6.56954e-05	DDR1/COL17A1/GSK3B/ITGAV/ITGB1/ITGB4/ITGB5/ITGB6/ITGB8/MMP14/MUC4/CEACAM6/NF1/PLAU/PTK2/PTPRJ/RAC1/ROCK1/RRAS/CX3CL1/SLC9A1/MSLN/CIB1/NPNT	24
GO:0005975	carbohydrate metabolic process	45/552	494/13203	0.0910931	2.17881	5.57799	7.14151e-07	8.57775e-05	7.01831e-05	ABO/ALDOA/ALDOB/ATF3/SCARB2/ENO2/GK/GSK3B/HK2/IGFBP3/IGFBP4/MAN2A1/MANBA/NEU1/OAS1/PCK1/PFKP/PGM3/PHKA2/PHKB/PPARA/PTAFR/SI/TFF1/TGFB1/TPI1/UGP2/MOGS/AKR7A2/SLC4A4/STBD1/GCNT3/NR1D1/CHST4/B3GALT5/CHST5/ST8SIA3/ERRFI1/UGT1A6/UGT1A1/DHTKD1/MOGAT2/EDEM3/ST8SIA6/MOGAT3	45
GO:1904018	positive regulation of vasculature development	19/552	125/13203	0.152	3.63561	6.18432	1.01219e-06	0.000114473	9.36616e-05	ADM/GAB1/GRN/HK2/HSPB1/CXCL8/ITGB1/ITGB8/MDK/PRKCA/RRAS/CX3CL1/TGFB1/TGM2/CXCR4/CLIC3/ANGPTL4/ERAP1/MIR21	19
GO:0002428	antigen processing and presentation of peptide antigen via MHC class Ib	7/552	15/13203	0.466667	11.162	8.22547	1.03248e-06	0.000114473	9.36616e-05	B2M/HLA-A/HLA-B/HLA-C/HLA-E/HLA-G/HLA-H	7
GO:0016338	calcium-independent cell-cell adhesion via plasma membrane cell-adhesion molecules	7/552	15/13203	0.466667	11.162	8.22547	1.03248e-06	0.000114473	9.36616e-05	BMP2/CLDN4/CLDN3/CLDN7/CX3CL1/CLDN15/CLDN18	7
GO:0042269	regulation of natural killer cell mediated cytotoxicity	9/552	28/13203	0.321429	7.68808	7.40001	1.23854e-06	0.000133886	0.000109545	AP1G1/CEACAM1/HLA-A/HLA-B/HLA-E/HLA-G/SERPINB9/NECTIN2/TGFB1	9
GO:0010876	lipid localization	38/552	393/13203	0.0966921	2.31273	5.51853	1.28342e-06	0.000135353	0.000110746	CEACAM1/SCARB2/FABP1/ACSL4/ITGAV/LRP1/MTTP/NFKBIA/NOS2/P2RX4/PIP4K2A/PLSCR1/PPARA/PSAP/SLCO2A1/SQLE/APOL1/SYT7/ABCG2/PITPNM1/ABCG1/ATP9A/ATP8A1/KDM5B/SEC24A/EHD1/ATP10B/ATP11B/LRP10/SLCO4A1/NPC1L1/ACSL5/ATP8B2/PRAP1/STARD4/TTC39B/TMEM30B/ANO9	38
GO:0002697	regulation of immune effector process	30/552	274/13203	0.109489	2.61881	5.65609	1.3886e-06	0.000142959	0.000116969	AP1G1/B2M/CEACAM1/CD59/CD55/GRN/HLA-A/HLA-B/HLA-C/HLA-E/HLA-G/HLA-H/ICAM1/IL13RA1/JUNB/DNAJB9/NOS2/PCK1/ENPP3/SERPINB9/KLK7/PTAFR/NECTIN2/TGFB1/TNFRSF14/LITAF/FGL2/DDX60/UNC13D/MIR21	30
GO:0045833	negative regulation of lipid metabolic process	15/552	83/13203	0.180723	4.32262	6.34278	1.50937e-06	0.00015178	0.000124186	ACADVL/APOBEC1/CEACAM1/BMP2/INSIG1/PPP2R5A/PROX1/SORL1/SOX9/UBR4/INSIG2/UGT1A6/UGT1A1/LPCAT1/ORMDL3	15
GO:0001909	leukocyte mediated cytotoxicity	15/552	84/13203	0.178571	4.27116	6.28228	1.76788e-06	0.000166331	0.000136092	AP1G1/B2M/CEACAM1/HLA-A/HLA-B/HLA-C/HLA-E/HLA-G/HLA-H/ICAM1/NOS2/SERPINB9/NECTIN2/TGFB1/UNC13D	15
GO:0002716	negative regulation of natural killer cell mediated immunity	7/552	16/13203	0.4375	10.4643	7.91232	1.76947e-06	0.000166331	0.000136092	CEACAM1/HLA-A/HLA-B/HLA-E/HLA-G/SERPINB9/TGFB1	7
GO:0045953	negative regulation of natural killer cell mediated cytotoxicity	7/552	16/13203	0.4375	10.4643	7.91232	1.76947e-06	0.000166331	0.000136092	CEACAM1/HLA-A/HLA-B/HLA-E/HLA-G/SERPINB9/TGFB1	7
GO:0050892	intestinal absorption	10/552	37/13203	0.27027	6.46445	6.95261	1.88712e-06	0.000173615	0.000142052	FABP1/UGCG/VIL1/GCNT3/HEPH/CLDN15/NPC1L1/F11R/MOGAT2/PRAP1	10
GO:0044403	biological process involved in symbiotic interaction	28/552	250/13203	0.112	2.67887	5.59795	1.99662e-06	0.000179862	0.000147163	ANPEP/SCARB2/CXADR/CD55/STOM/GSN/HSPA1B/ICAM1/CXCL8/ITGAV/ITGB1/ITGB5/ITGB6/LY6E/P4HB/PLSCR1/PPARA/NECTIN2/TMPRSS2/CXCR4/APOL1/TNFRSF14/TRIM38/F11R/TRIM68/GSDMB/TMPRSS4/ACE2	28
GO:0030198	extracellular matrix organization	27/552	237/13203	0.113924	2.72489	5.59705	2.19142e-06	0.000189514	0.00015506	ADAM10/BCL3/BMP2/DDR1/SERPINH1/COL17A1/FOXF2/ITGB1/LAMB2/LRP1/MMP14/MMP15/NF1/P4HA1/PLOD1/PLOD2/KLK7/QSOX1/SOX9/SPINT1/TGFB1/SPINT2/ABI3BP/SULF2/PBXIP1/NPNT/MIR21	27
GO:0043062	extracellular structure organization	27/552	237/13203	0.113924	2.72489	5.59705	2.19142e-06	0.000189514	0.00015506	ADAM10/BCL3/BMP2/DDR1/SERPINH1/COL17A1/FOXF2/ITGB1/LAMB2/LRP1/MMP14/MMP15/NF1/P4HA1/PLOD1/PLOD2/KLK7/QSOX1/SOX9/SPINT1/TGFB1/SPINT2/ABI3BP/SULF2/PBXIP1/NPNT/MIR21	27
GO:0002715	regulation of natural killer cell mediated immunity	9/552	30/13203	0.3	7.17554	7.07327	2.38023e-06	0.000201806	0.000165118	AP1G1/CEACAM1/HLA-A/HLA-B/HLA-E/HLA-G/SERPINB9/NECTIN2/TGFB1	9
GO:0045229	external encapsulating structure organization	27/552	239/13203	0.112971	2.70209	5.54675	2.57655e-06	0.00021425	0.000175299	ADAM10/BCL3/BMP2/DDR1/SERPINH1/COL17A1/FOXF2/ITGB1/LAMB2/LRP1/MMP14/MMP15/NF1/P4HA1/PLOD1/PLOD2/KLK7/QSOX1/SOX9/SPINT1/TGFB1/SPINT2/ABI3BP/SULF2/PBXIP1/NPNT/MIR21	27
GO:0045766	positive regulation of angiogenesis	18/552	123/13203	0.146341	3.50027	5.81918	3.39994e-06	0.000277384	0.000226955	ADM/GAB1/GRN/HK2/HSPB1/CXCL8/ITGB1/ITGB8/MDK/PRKCA/RRAS/CX3CL1/TGM2/CXCR4/CLIC3/ANGPTL4/ERAP1/MIR21	18
GO:0045765	regulation of angiogenesis	25/552	215/13203	0.116279	2.78122	5.50037	3.5998e-06	0.000288251	0.000235847	ADM/ATP2B4/CEACAM1/EFNA1/GAB1/GRN/HK2/HLA-G/HSPB1/CXCL8/ITGB1/ITGB8/MDK/NF1/PRKCA/ROCK1/RRAS/CX3CL1/TGM2/TNFAIP3/CXCR4/CLIC3/ANGPTL4/ERAP1/MIR21	25
GO:0048514	blood vessel morphogenesis	42/552	477/13203	0.0880503	2.10603	5.13934	4.04283e-06	0.00031784	0.000260057	ADM/ANPEP/ATP2B4/CEACAM1/PRDM1/ZFP36L1/CD47/EFNA1/GAB1/GRN/HK2/HLA-G/HSPB1/ID1/CXCL8/ITGAV/ITGB1/ITGB8/JUNB/LRP1/MDK/MMP14/NF1/PRKCA/PROX1/PTK2/PTPRJ/ROCK1/RRAS/SAT1/CX3CL1/TGFB1/TGM2/TNFAIP3/XDH/CXCR4/CLIC3/CIB1/SRPX2/ANGPTL4/ERAP1/MIR21	42
GO:0043903	regulation of biological process involved in symbiotic interaction	11/552	49/13203	0.22449	5.36945	6.40064	4.23562e-06	0.00032705	0.000267592	GSN/CXCL8/ITGAV/LY6E/P4HB/PPARA/NECTIN2/TMPRSS2/TRIM38/TRIM68/TMPRSS4	11
GO:0002474	antigen processing and presentation of peptide antigen via MHC class I	9/552	32/13203	0.28125	6.72707	6.77525	4.32957e-06	0.00032844	0.000268729	B2M/HLA-A/HLA-B/HLA-C/HLA-E/HLA-G/HLA-H/TAPBP/ERAP1	9
GO:0001911	negative regulation of leukocyte mediated cytotoxicity	7/552	18/13203	0.388889	9.30163	7.36184	4.57479e-06	0.000335278	0.000274324	CEACAM1/HLA-A/HLA-B/HLA-E/HLA-G/SERPINB9/TGFB1	7
GO:0002475	antigen processing and presentation via MHC class Ib	7/552	18/13203	0.388889	9.30163	7.36184	4.57479e-06	0.000335278	0.000274324	B2M/HLA-A/HLA-B/HLA-C/HLA-E/HLA-G/HLA-H	7
GO:0001894	tissue homeostasis	24/552	205/13203	0.117073	2.80021	5.42612	4.99819e-06	0.000354298	0.000289887	SERPINA3/CDH3/TPP1/CLDN3/CXADR/ITGB1/MUC4/NF1/NT5E/P2RX4/PRKCA/SOX9/TFF1/TFF2/TNFAIP3/F11R/CLDN18/LSR/ERRFI1/MUC13/TP53INP2/LRRK1/DRAM2/POC1B	24
GO:0060249	anatomical structure homeostasis	24/552	205/13203	0.117073	2.80021	5.42612	4.99819e-06	0.000354298	0.000289887	SERPINA3/CDH3/TPP1/CLDN3/CXADR/ITGB1/MUC4/NF1/NT5E/P2RX4/PRKCA/SOX9/TFF1/TFF2/TNFAIP3/F11R/CLDN18/LSR/ERRFI1/MUC13/TP53INP2/LRRK1/DRAM2/POC1B	24
GO:0043603	amide metabolic process	36/552	385/13203	0.0935065	2.23653	5.14343	5.28521e-06	0.000368601	0.000301589	ADAM10/ALDOB/SCARB2/CPE/CTSZ/ECE1/EFNA1/ACSL4/GGT1/HMGCR/HMGCS1/ITGB8/MEP1A/MME/NEU1/P4HB/PAM/ROCK1/SORL1/UGCG/XDH/PICALM/VNN1/GDA/ABCG1/ST8SIA3/ACSL5/ACSS2/ASAH2/ACE2/ABHD4/ELOVL1/FA2H/ORMDL3/SLC2A13/ST8SIA6	36
GO:0031589	cell-substrate adhesion	29/552	278/13203	0.104317	2.49509	5.26262	5.4718e-06	0.000375556	0.00030728	DDR1/COL17A1/EFNA1/GSK3B/ITGAV/ITGB1/ITGB4/ITGB5/ITGB6/ITGB8/MDK/MMP14/MUC4/CEACAM6/NF1/P4HB/PLAU/PTK2/PTPRJ/RAC1/ROCK1/RRAS/CX3CL1/SLC9A1/MSLN/CIB1/ABI3BP/UNC13D/NPNT	29
GO:0055088	lipid homeostasis	19/552	140/13203	0.135714	3.24608	5.58078	5.71691e-06	0.000384822	0.000314861	ACOX1/INSIG1/ITGB6/MTTP/NFE2L1/TGFB1/MALL/NR1D1/ABCG1/SEC24A/EHD1/NPC1L1/ANGPTL4/ERRFI1/ABHD4/HSDL2/ORMDL3/TTC39B/TLCD2	19
GO:1905475	regulation of protein localization to membrane	21/552	166/13203	0.126506	3.02583	5.4865	5.78479e-06	0.000384822	0.000314861	ADAM10/ANK3/ATP2B4/CAMK2D/STOM/GDI1/GSN/ITGB1/LRP1/LRP4/MMP14/PPP2R5A/SLC5A3/TGFB1/VIL1/PICALM/TMEM59/CIB1/ZDHHC2/NLGN2/TMBIM1	21
GO:0007162	negative regulation of cell adhesion	25/552	222/13203	0.112613	2.69352	5.31545	6.39474e-06	0.000418952	0.000342786	ADAM10/CEACAM1/BMP2/CDH1/CLDN7/ERBB3/HLA-E/HLA-G/EPCAM/MDK/MMP14/NF1/SERPINE2/PPARA/PTK2/CX3CL1/TGFB1/CD164/TNFRSF14/SPINT2/FGL2/TNFRSF21/PLXNA3/PAG1/MIR21	25
GO:0001912	positive regulation of leukocyte mediated cytotoxicity	10/552	42/13203	0.238095	5.69488	6.36548	6.60067e-06	0.000425982	0.000348538	AP1G1/B2M/HLA-A/HLA-B/HLA-C/HLA-E/HLA-G/HLA-H/NOS2/NECTIN2	10
GO:0019058	viral life cycle	29/552	281/13203	0.103203	2.46846	5.19728	6.75295e-06	0.000425982	0.000348538	ANPEP/SCARB2/CXADR/CD55/STOM/GSN/HSPA1B/ICAM1/CXCL8/ITGAV/ITGB1/ITGB5/ITGB6/LY6E/OAS1/P4HB/PLSCR1/PROX1/NECTIN2/TMPRSS2/CXCR4/TNFRSF14/IL32/TNIP1/TRIM38/F11R/TRIM68/TMPRSS4/ACE2	29
GO:0002486	antigen processing and presentation of endogenous peptide antigen via MHC class I via ER pathway, TAP-independent	6/552	13/13203	0.461538	11.0393	7.56449	6.93809e-06	0.000425982	0.000348538	HLA-A/HLA-B/HLA-C/HLA-E/HLA-G/HLA-H	6
GO:0031342	negative regulation of cell killing	7/552	19/13203	0.368421	8.81207	7.11781	6.98324e-06	0.000425982	0.000348538	CEACAM1/HLA-A/HLA-B/HLA-E/HLA-G/SERPINB9/TGFB1	7
GO:0007043	cell-cell junction assembly	17/552	117/13203	0.145299	3.47533	5.61759	6.99462e-06	0.000425982	0.000348538	RHOC/CDH1/CDH3/CDH17/CLDN4/CLDN3/CLDN7/AFDN/PRKCA/ROCK1/PATJ/CLDN15/F11R/CLDN18/LSR/ACE2/POF1B	17
GO:0019216	regulation of lipid metabolic process	28/552	267/13203	0.104869	2.5083	5.20082	7.17601e-06	0.000430959	0.00035261	SERPINA3/ACADVL/ADM/APOBEC1/CEACAM1/BMP2/SCARB2/FABP1/INSIG1/PCK1/PPARA/PPP2R5A/PROX1/PSAP/SORL1/SOX9/NR1D1/ABCG1/UBR4/INSIG2/GOLM1/UGT1A6/UGT1A1/MBOAT7/LPCAT1/ORMDL3/STARD4/TTC39B	28
GO:0001914	regulation of T cell mediated cytotoxicity	9/552	34/13203	0.264706	6.33136	6.50172	7.51235e-06	0.000444978	0.000364081	B2M/CEACAM1/HLA-A/HLA-B/HLA-C/HLA-E/HLA-G/HLA-H/NECTIN2	9
GO:0045216	cell-cell junction organization	21/552	170/13203	0.123529	2.95464	5.35791	8.42935e-06	0.000492547	0.000403002	ADAM10/RHOC/CDH1/CDH3/CDH17/CLDN4/CLDN3/CLDN7/CXADR/AFDN/PRKCA/ROCK1/TGFB1/PATJ/CLDN15/F11R/CLDN18/LSR/NLGN2/ACE2/POF1B	21
GO:0042060	wound healing	33/552	346/13203	0.0953757	2.28124	5.0446	8.64289e-06	0.000498291	0.000407702	RHOC/CEACAM1/DDR1/CD59/CLDN4/CLDN3/DGKA/ERBB3/HSPB1/ITGAV/ITGB1/ITGB5/ITGB6/LMAN1/NF1/SERPINA1/SERPINE2/PLAU/PLAUR/PLSCR1/PPARA/PRKCA/PTK2/PTPRJ/CX3CL1/TGFB1/TNFAIP3/VIL1/CXCR4/SYT7/DUOX2/F11R/JAML	33
GO:0062014	negative regulation of small molecule metabolic process	15/552	96/13203	0.15625	3.73726	5.62247	9.82761e-06	0.000559139	0.000457487	ACADVL/ALDOB/ATP2B4/CEACAM1/BMP2/CDA/INSIG1/PPARA/PROX1/SOX9/UBR4/INSIG2/UGT1A6/UGT1A1/MIR21	15
GO:0072659	protein localization to plasma membrane	27/552	257/13203	0.105058	2.51284	5.11585	1.01001e-05	0.000567179	0.000464065	ANK3/ATP1B1/ATP2B4/CAMK2D/SCARB2/CDH1/ITGB1/LRP1/AFDN/MMP14/PPP2R5A/ROCK1/SORL1/TGFB1/VIL1/PICALM/TMEM59/OPTN/CIB1/EHD1/F11R/ZDHHC2/ERRFI1/SMURF1/TMBIM1/RHBDF2/TTC7B	27
GO:0010565	regulation of cellular ketone metabolic process	17/552	121/13203	0.140496	3.36045	5.4485	1.1068e-05	0.000613563	0.000502017	ACADVL/ADM/ATP2B4/CEACAM1/BMP2/FABP1/INSIG1/PPARA/PROX1/SOX9/NR1D1/UBR4/INSIG2/UGT1A6/UGT1A1/STARD4/MIR21	17
GO:0045123	cellular extravasation	11/552	54/13203	0.203704	4.87228	5.95586	1.15105e-05	0.000625285	0.000511608	CD47/GCNT1/ICAM1/ITGB1/MDK/PTAFR/ROCK1/CX3CL1/CHST4/F11R/JAML	11
GO:0002476	antigen processing and presentation of endogenous peptide antigen via MHC class Ib	6/552	14/13203	0.428571	10.2508	7.23375	1.17132e-05	0.000625285	0.000511608	HLA-A/HLA-B/HLA-C/HLA-E/HLA-G/HLA-H	6
GO:0002484	antigen processing and presentation of endogenous peptide antigen via MHC class I via ER pathway	6/552	14/13203	0.428571	10.2508	7.23375	1.17132e-05	0.000625285	0.000511608	HLA-A/HLA-B/HLA-C/HLA-E/HLA-G/HLA-H	6
GO:0031343	positive regulation of cell killing	10/552	45/13203	0.222222	5.31522	6.05677	1.27804e-05	0.000665815	0.000544769	AP1G1/B2M/HLA-A/HLA-B/HLA-C/HLA-E/HLA-G/HLA-H/NOS2/NECTIN2	10
GO:0052372	modulation by symbiont of entry into host	10/552	45/13203	0.222222	5.31522	6.05677	1.27804e-05	0.000665815	0.000544769	GSN/CXCL8/ITGAV/LY6E/P4HB/NECTIN2/TMPRSS2/TRIM38/TRIM68/TMPRSS4	10
GO:0001916	positive regulation of T cell mediated cytotoxicity	8/552	28/13203	0.285714	6.83385	6.45485	1.31361e-05	0.000674916	0.000552216	B2M/HLA-A/HLA-B/HLA-C/HLA-E/HLA-G/HLA-H/NECTIN2	8
GO:0008544	epidermis development	27/552	261/13203	0.103448	2.47433	5.02504	1.34012e-05	0.000674916	0.000552216	ALOX15B/ZFP36L1/CDH3/COL17A1/CLDN4/IRF6/LAMA3/LAMB3/LAMC2/LRP4/MET/NF1/PLOD1/PPARA/KLK7/ROCK1/SOX9/SPINT1/UGCG/NCOA3/AGPAT2/MAFF/LSR/ERRFI1/ELOVL1/FA2H/SLC44A4	27
GO:0033627	cell adhesion mediated by integrin	12/552	65/13203	0.184615	4.41572	5.76635	1.34234e-05	0.000674916	0.000552216	EFNA1/ICAM1/ITGAV/ITGB1/ITGB4/ITGB5/ITGB6/ITGB8/PLAU/PTK2/CIB1/NPNT	12
GO:0019882	antigen processing and presentation	14/552	87/13203	0.16092	3.84895	5.56892	1.37023e-05	0.00068102	0.00055721	B2M/CD68/HLA-A/HLA-B/HLA-C/HLA-E/HLA-G/HLA-H/ICAM1/RAB3B/RAB5B/TAPBP/FGL2/ERAP1	14
GO:0002687	positive regulation of leukocyte migration	15/552	99/13203	0.151515	3.62401	5.47405	1.44111e-05	0.000708108	0.000579374	ADAM10/CD47/ICAM1/CXCL8/MDK/MMP14/P2RX4/PTAFR/PTK2/PTPRJ/RAC1/CCL20/CX3CL1/TGFB1/TNFRSF14	15
GO:0042632	cholesterol homeostasis	13/552	77/13203	0.168831	4.03818	5.58496	1.6275e-05	0.000790707	0.000646956	ACOX1/INSIG1/MTTP/NFE2L1/MALL/NR1D1/ABCG1/SEC24A/EHD1/NPC1L1/ERRFI1/HSDL2/TTC39B	13
GO:0010594	regulation of endothelial cell migration	18/552	138/13203	0.130435	3.1198	5.22886	1.74865e-05	0.000840131	0.000687395	ATP2B4/CEACAM1/EFNA1/GAB1/GRN/HSPB1/MET/NF1/P2RX4/PRKCA/PROX1/PTK2/RAC1/RRAS/TGFB1/CIB1/SRPX2/MIR21	18
GO:0051336	regulation of hydrolase activity	40/552	473/13203	0.0845666	2.0227	4.73144	1.7858e-05	0.000848551	0.000694284	SERPINA3/BIRC2/BIRC3/RHOC/BMP2/SERPINH1/SCARB2/CLDN4/CLDN3/EFNA1/FABP1/GRN/GSK3B/GSN/ITGB1/LRP1/MET/NF1/OAS1/SERPINA1/SERPINA4/SERPINE2/SERPINB9/PLAUR/PSAP/PTK2/ROCK1/SPINT1/TGM2/TIMP2/XDH/TNFSF10/ASAP2/RASA4/SPINT2/MAPRE2/ANGPTL4/SNX9/FGD6/NPNT	40
GO:0055092	sterol homeostasis	13/552	78/13203	0.166667	3.98641	5.52554	1.87968e-05	0.00088345	0.000722838	ACOX1/INSIG1/MTTP/NFE2L1/MALL/NR1D1/ABCG1/SEC24A/EHD1/NPC1L1/ERRFI1/HSDL2/TTC39B	13
GO:0001525	angiogenesis	36/552	409/13203	0.0880196	2.10529	4.74311	2.01187e-05	0.000935413	0.000765355	ADM/ANPEP/ATP2B4/CEACAM1/CD47/EFNA1/GAB1/GRN/HK2/HLA-G/HSPB1/ID1/CXCL8/ITGAV/ITGB1/ITGB8/MDK/MMP14/NF1/PRKCA/PTK2/PTPRJ/ROCK1/RRAS/SAT1/CX3CL1/TGFB1/TGM2/TNFAIP3/CXCR4/CLIC3/CIB1/SRPX2/ANGPTL4/ERAP1/MIR21	36
GO:0042267	natural killer cell mediated cytotoxicity	10/552	48/13203	0.208333	4.98302	5.7745	2.3404e-05	0.0010709	0.000876208	AP1G1/CEACAM1/HLA-A/HLA-B/HLA-E/HLA-G/SERPINB9/NECTIN2/TGFB1/UNC13D	10
GO:0120192	tight junction assembly	11/552	58/13203	0.189655	4.53626	5.63774	2.3528e-05	0.0010709	0.000876208	CLDN4/CLDN3/CLDN7/AFDN/ROCK1/PATJ/CLDN15/F11R/CLDN18/LSR/POF1B	11
GO:0002028	regulation of sodium ion transport	11/552	59/13203	0.186441	4.45938	5.56272	2.7845e-05	0.00125419	0.00102618	ANK3/ATP1B1/ATP2B4/CAMK2D/P2RX4/SERPINE2/FXYD3/PRSS8/SLC9A1/TGFB1/KLHL24	11
GO:1905523	positive regulation of macrophage migration	6/552	16/13203	0.375	8.96943	6.66256	2.90723e-05	0.00129597	0.00106036	MDK/MMP14/P2RX4/PTK2/PTPRJ/CX3CL1	6
GO:0010669	epithelial structure maintenance	8/552	31/13203	0.258065	6.17251	6.02259	2.98395e-05	0.00131659	0.00107724	SERPINA3/CXADR/MUC4/SOX9/TFF1/TFF2/LSR/MUC13	8
GO:0001913	T cell mediated cytotoxicity	9/552	40/13203	0.225	5.38166	5.7972	3.12971e-05	0.00136696	0.00111844	B2M/CEACAM1/HLA-A/HLA-B/HLA-C/HLA-E/HLA-G/HLA-H/NECTIN2	9
GO:0022409	positive regulation of cell-cell adhesion	25/552	244/13203	0.102459	2.45066	4.77752	3.27326e-05	0.00141536	0.00115804	ANK3/B2M/CD47/CD55/FOXO3/GCNT1/HLA-A/HLA-E/HLA-G/IL2RG/MDK/AFDN/CEACAM6/PCK1/PLAUR/PTAFR/CX3CL1/SMARCC2/TGFB1/TNFRSF14/VNN1/CHST4/HHLA2/F11R/MIR21	25
GO:0002699	positive regulation of immune effector process	21/552	186/13203	0.112903	2.70047	4.87863	3.35303e-05	0.00143549	0.00117452	AP1G1/B2M/CD55/HLA-A/HLA-B/HLA-C/HLA-E/HLA-G/HLA-H/IL13RA1/DNAJB9/NOS2/PCK1/ENPP3/KLK7/PTAFR/NECTIN2/TGFB1/TNFRSF14/DDX60/MIR21	21
GO:0002228	natural killer cell mediated immunity	10/552	50/13203	0.2	4.7837	5.59907	3.40917e-05	0.00144522	0.00118248	AP1G1/CEACAM1/HLA-A/HLA-B/HLA-E/HLA-G/SERPINB9/NECTIN2/TGFB1/UNC13D	10
GO:0002685	regulation of leukocyte migration	19/552	159/13203	0.119497	2.85818	4.92389	3.59589e-05	0.00150958	0.00123513	ADAM10/CD47/GCNT1/ICAM1/CXCL8/MDK/MMP14/NBL1/NF1/P2RX4/PTAFR/PTK2/PTPRJ/RAC1/CCL20/CX3CL1/TGFB1/TNFRSF14/CHST4	19
GO:0042445	hormone metabolic process	20/552	173/13203	0.115607	2.76514	4.88155	3.65405e-05	0.00151924	0.00124304	ADAM10/ADM/BMP2/CPE/CTSZ/CYP3A5/ECE1/HSD17B2/MEP1A/MME/P4HB/KLK6/DHRS3/DHRS9/SULT1B1/CYP2S1/DUOX2/UGT1A1/ACE2/SRD5A3	20
GO:0140448	signaling receptor ligand precursor processing	8/552	32/13203	0.25	5.97962	5.891	3.83428e-05	0.00156286	0.00127873	ADAM10/CPE/CTSZ/ECE1/MEP1A/MME/P4HB/ACE2	8
GO:0007159	leukocyte cell-cell adhesion	29/552	308/13203	0.0941558	2.25206	4.64428	3.83867e-05	0.00156286	0.00127873	B2M/CD47/CD55/FOXO3/GCNT1/HLA-A/HLA-E/HLA-G/ICAM1/IL2RG/ITGB1/MDK/NT5E/PCK1/PPARA/PTAFR/ROCK1/SMARCC2/TGFB1/TNFRSF14/VNN1/CHST4/TNIP1/FGL2/HHLA2/TNFRSF21/F11R/PAG1/MIR21	29
GO:0038127	ERBB signaling pathway	16/552	120/13203	0.133333	3.18913	5.03194	3.86739e-05	0.00156286	0.00127873	CEACAM1/ERBB3/GAB1/PLAUR/PTK2/PTK6/PTPRJ/PTPRR/SOX9/TGFB1/VIL1/GPRC5A/ERRFI1/RHBDF2/FAM83A/MIR21	16
GO:0002252	immune effector process	37/552	439/13203	0.0842825	2.01591	4.52189	3.96881e-05	0.001589	0.00130012	AP1G1/B2M/BCL3/CFB/CEACAM1/CD59/CDH17/CD55/GRN/HLA-A/HLA-B/HLA-C/HLA-E/HLA-G/HLA-H/ICAM1/IL13RA1/JUNB/LRP1/DNAJB9/MDK/NOS2/PCK1/ENPP3/SERPINB9/KLK7/PTAFR/PTK2/NECTIN2/TGFB1/TNFRSF14/LITAF/FGL2/DDX60/TCIM/UNC13D/MIR21	37
GO:0034103	regulation of tissue remodeling	10/552	51/13203	0.196078	4.6899	5.51481	4.08415e-05	0.00162017	0.00132562	CEACAM1/MDK/NF1/PRKCA/ROCK1/TGFB1/TNFAIP3/SYT7/CLDN18/TMBIM1	10
GO:1990778	protein localization to cell periphery	29/552	310/13203	0.0935484	2.23754	4.60562	4.32119e-05	0.00169862	0.00138981	ADAM10/ANK3/ATP1B1/ATP2B4/CAMK2D/SCARB2/CDH1/ITGB1/LRP1/AFDN/MMP14/PPP2R5A/ROCK1/SORL1/TGFB1/VIL1/PICALM/TMEM59/OPTN/CIB1/EHD1/CLSTN1/F11R/ZDHHC2/ERRFI1/SMURF1/TMBIM1/RHBDF2/TTC7B	29
GO:0071677	positive regulation of mononuclear cell migration	11/552	62/13203	0.177419	4.2436	5.34732	4.51406e-05	0.00175845	0.00143876	ADAM10/CD47/MDK/MMP14/P2RX4/PTK2/PTPRJ/CCL20/CX3CL1/TGFB1/TNFRSF14	11
GO:0015748	organophosphate ester transport	18/552	149/13203	0.120805	2.88948	4.84497	4.96356e-05	0.00191629	0.00156791	SCARB2/CD47/MTTP/PLSCR1/PITPNM1/ABCG1/ATP9A/ATP8A1/ATP10B/ATP11B/SLC35A3/SLC35B3/SLC25A36/ATP8B2/SLC44A4/PRAP1/TMEM30B/ANO9	18
GO:0043542	endothelial cell migration	20/552	177/13203	0.112994	2.70265	4.76359	5.07506e-05	0.001942	0.00158894	ATP2B4/CEACAM1/EFNA1/GAB1/GRN/HSPB1/ID1/ITGB1/MET/NF1/P2RX4/PRKCA/PROX1/PTK2/RAC1/RRAS/TGFB1/CIB1/SRPX2/MIR21	20
GO:0050900	leukocyte migration	25/552	253/13203	0.0988142	2.36349	4.57407	5.96798e-05	0.00226364	0.00185211	ADAM10/CD47/CXADR/GCNT1/ICAM1/CXCL8/ITGB1/MDK/MMP14/NBL1/NF1/P2RX4/PTAFR/PTK2/PTPRJ/RAC1/ROCK1/CCL20/CX3CL1/TGFB1/CXCR4/TNFRSF14/CHST4/F11R/JAML	25
GO:0120193	tight junction organization	11/552	64/13203	0.171875	4.11099	5.21116	6.12287e-05	0.00229152	0.00187492	CLDN4/CLDN3/CLDN7/AFDN/ROCK1/PATJ/CLDN15/F11R/CLDN18/LSR/POF1B	11
GO:0045922	negative regulation of fatty acid metabolic process	8/552	34/13203	0.235294	5.62788	5.6438	6.14745e-05	0.00229152	0.00187492	ACADVL/CEACAM1/INSIG1/SOX9/UBR4/INSIG2/UGT1A6/UGT1A1	8
GO:0006518	peptide metabolic process	10/552	54/13203	0.185185	4.42935	5.27459	6.83345e-05	0.00252545	0.00206633	ANPEP/TPP1/CPD/CPE/ECE1/GGT1/MME/PAM/TAPBP/ERAP1	10
GO:0008299	isoprenoid biosynthetic process	7/552	26/13203	0.269231	6.43959	5.79925	7.06125e-05	0.00258753	0.00211712	FDPS/HMGCR/HMGCS1/IDI1/LSS/DHRS9/SRD5A3	7
GO:0007173	epidermal growth factor receptor signaling pathway	14/552	101/13203	0.138614	3.31543	4.87923	7.59526e-05	0.00275982	0.00225809	CEACAM1/GAB1/PLAUR/PTK2/PTK6/PTPRJ/SOX9/TGFB1/VIL1/GPRC5A/ERRFI1/RHBDF2/FAM83A/MIR21	14
GO:0002698	negative regulation of immune effector process	12/552	77/13203	0.155844	3.72756	5.01395	7.75746e-05	0.00279527	0.00228709	CEACAM1/CD59/CD55/GRN/HLA-A/HLA-B/HLA-E/HLA-G/ENPP3/SERPINB9/TGFB1/FGL2	12
GO:0042982	amyloid precursor protein metabolic process	11/552	66/13203	0.166667	3.98641	5.08043	8.20016e-05	0.00293037	0.00239763	ADAM10/DHCR24/EFNA1/KLK6/ROCK1/SORL1/PICALM/ITM2B/ABCG1/ITM2C/SLC2A13	11
GO:0001952	regulation of cell-matrix adhesion	14/552	102/13203	0.137255	3.28293	4.83467	8.47274e-05	0.00300296	0.00245702	DDR1/GSK3B/MMP14/CEACAM6/NF1/PLAU/PTK2/PTPRJ/RAC1/ROCK1/RRAS/CX3CL1/SLC9A1/CIB1	14
GO:0010595	positive regulation of endothelial cell migration	13/552	90/13203	0.144444	3.45489	4.88123	8.85739e-05	0.00311377	0.00254768	GAB1/GRN/HSPB1/MET/P2RX4/PRKCA/PROX1/RAC1/RRAS/TGFB1/CIB1/SRPX2/MIR21	13
GO:0016032	viral process	33/552	389/13203	0.0848329	2.02907	4.30334	9.13193e-05	0.00318439	0.00260547	ANPEP/SCARB2/CXADR/CD55/STOM/GSK3B/GSN/HSPA1B/ICAM1/CXCL8/ITGAV/ITGB1/ITGB5/ITGB6/LY6E/MAN2A1/OAS1/P4HB/PLSCR1/PPARA/PROX1/NECTIN2/TMPRSS2/MOGS/CXCR4/TNFRSF14/IL32/TNIP1/TRIM38/F11R/TRIM68/TMPRSS4/ACE2	33
GO:0050777	negative regulation of immune response	17/552	143/13203	0.118881	2.84346	4.62973	9.77172e-05	0.00338023	0.00276571	CEACAM1/CD59/CD55/GRN/HLA-A/HLA-B/HLA-E/HLA-G/OAS1/ENPP3/SERPINB9/TGFB1/TNFAIP3/TNFRSF14/FGL2/RHBDF2/MIR21	17
GO:0016485	protein processing	21/552	201/13203	0.104478	2.49895	4.47307	0.0001044	0.00358275	0.0029314	ADAM10/CPD/CPE/CTSZ/DHCR24/ECE1/GGT1/GSN/MEP1A/MME/MMP14/P4HB/SERPINE2/PLAU/PLAUR/PRKACB/KLK6/TMPRSS2/KLK13/TMPRSS4/ACE2	21
GO:0042180	cellular ketone metabolic process	20/552	187/13203	0.106952	2.55813	4.48241	0.000109893	0.00372187	0.00304523	ACADVL/ADM/ATP2B4/CEACAM1/BMP2/FABP1/INSIG1/PPARA/PROX1/SOX9/TPI1/AKR7A2/NR1D1/DHRS9/UBR4/INSIG2/UGT1A6/UGT1A1/STARD4/MIR21	20
GO:0097035	regulation of membrane lipid distribution	10/552	57/13203	0.175439	4.19622	5.05132	0.000110176	0.00372187	0.00304523	PLSCR1/ABCG1/ATP9A/ATP8A1/ATP10B/ATP11B/ATP8B2/TMEM30B/ANO9/TLCD2	10
GO:0008654	phospholipid biosynthetic process	22/552	217/13203	0.101382	2.42491	4.42087	0.000112375	0.00376675	0.00308195	DGKA/FDPS/HMGCS1/IDI1/INPP1/PIP4K2A/PLD1/PLSCR1/PITPNM1/CEPT1/AGPAT2/SLC44A1/ETNK1/SERINC1/ABHD4/MBOAT7/SRD5A3/LPCAT1/ITPKC/SLC44A4/ORMDL3/TTC7B	22
GO:0042063	gliogenesis	25/552	264/13203	0.094697	2.26501	4.33682	0.000118639	0.0039461	0.0032287	BMP2/ERBB3/GRN/ITGB4/LAMB2/LRP1/MDK/MMP14/NF1/P2RX4/SERPINE2/PTPRJ/RRAS/CX3CL1/SOX9/SPINT1/TGFB1/CXCR4/NR1D1/SUN2/TNFRSF21/KLF15/ADGRG6/MBOAT7/FA2H	25
GO:0051055	negative regulation of lipid biosynthetic process	9/552	47/13203	0.191489	4.58013	5.13586	0.00012015	0.00396408	0.00324341	ACADVL/CEACAM1/BMP2/INSIG1/PROX1/UBR4/INSIG2/LPCAT1/ORMDL3	9
GO:0034329	cell junction assembly	32/552	378/13203	0.0846561	2.02484	4.22282	0.000121013	0.00396408	0.00324341	RHOC/CDH1/CDH3/CDH17/COL17A1/CLDN4/CLDN3/CLDN7/IL1RAP/ITGB4/LAMA3/LRP4/AFDN/MMP14/PRKCA/PTK2/PTPRJ/RAC1/ROCK1/SLC9A1/PATJ/CLSTN1/CLDN15/SRPX2/F11R/ZDHHC2/CLDN18/LSR/PLXNA3/NLGN2/ACE2/POF1B	32
GO:0030277	maintenance of gastrointestinal epithelium	6/552	20/13203	0.3	7.17554	5.77311	0.000121941	0.00396447	0.00324373	SERPINA3/MUC4/SOX9/TFF1/TFF2/MUC13	6
GO:0036293	response to decreased oxygen levels	24/552	249/13203	0.0963855	2.3054	4.34377	0.000123072	0.00397136	0.00324936	ADM/ALAD/BIRC2/BMP2/BNIP2/ZFP36L1/CLDN3/FABP1/FOXO3/HK2/MMP14/NF1/NOS2/P4HB/PCK1/PLAU/PLOD1/PLOD2/PPARA/SLC9A1/TGFB1/CXCR4/ANGPTL4/MIR21	24
GO:0015914	phospholipid transport	13/552	93/13203	0.139785	3.34344	4.7372	0.000124771	0.00399636	0.00326982	SCARB2/MTTP/PLSCR1/PITPNM1/ABCG1/ATP9A/ATP8A1/ATP10B/ATP11B/ATP8B2/PRAP1/TMEM30B/ANO9	13
GO:0022408	negative regulation of cell-cell adhesion	17/552	146/13203	0.116438	2.78503	4.5303	0.000126517	0.0040225	0.00329121	CEACAM1/BMP2/CDH1/HLA-E/HLA-G/EPCAM/MDK/SERPINE2/PPARA/PTK2/TGFB1/TNFRSF14/SPINT2/FGL2/TNFRSF21/PAG1/MIR21	17
GO:0140962	multicellular organismal-level chemical homeostasis	10/552	58/13203	0.172414	4.12388	4.98029	0.000128227	0.00404711	0.00331134	B2M/ITGB6/OAS1/PRKACB/TGFB1/PICALM/HEPH/SLC40A1/LPCAT1/CYBRD1	10
GO:0071396	cellular response to lipid	36/552	449/13203	0.0801782	1.91774	4.13282	0.000139157	0.00436024	0.00356754	B2M/ZFP36L1/CD68/CD55/FOXO3/GBP2/GBP3/GSK3B/HSPA1B/CXCL8/INSIG1/NFE2L1/NFKBIA/NOS2/PCK1/PPARA/PRKCA/PTAFR/PTK6/CX3CL1/SOX9/TGFB1/TNFAIP3/NCOA3/LITAF/NR1D1/TNIP1/CDK19/WBP2/INSIG2/ERRFI1/UGT1A1/TRIM68/KDM3A/LBH/MIR21	36
GO:0046596	regulation of viral entry into host cell	8/552	38/13203	0.210526	5.03547	5.20358	0.00014288	0.00444469	0.00363664	GSN/LY6E/P4HB/NECTIN2/TMPRSS2/TRIM38/TRIM68/TMPRSS4	8
GO:0016486	peptide hormone processing	7/552	29/13203	0.241379	5.77343	5.37523	0.00015022	0.00463966	0.00379617	ADAM10/CPE/CTSZ/ECE1/MEP1A/P4HB/ACE2	7
GO:0001666	response to hypoxia	23/552	237/13203	0.0970464	2.3212	4.28714	0.000153052	0.00469358	0.00384029	ADM/ALAD/BIRC2/BMP2/ZFP36L1/CLDN3/FABP1/FOXO3/HK2/MMP14/NF1/NOS2/P4HB/PCK1/PLAU/PLOD1/PLOD2/PPARA/SLC9A1/TGFB1/CXCR4/ANGPTL4/MIR21	23
GO:0010810	regulation of cell-substrate adhesion	19/552	177/13203	0.107345	2.56752	4.38552	0.000154487	0.00470425	0.00384901	DDR1/GSK3B/MDK/MMP14/CEACAM6/NF1/P4HB/PLAU/PTK2/PTPRJ/RAC1/ROCK1/RRAS/CX3CL1/SLC9A1/CIB1/ABI3BP/UNC13D/NPNT	19
GO:0050792	regulation of viral process	17/552	149/13203	0.114094	2.72895	4.43335	0.000162498	0.00491357	0.00402028	STOM/GSN/CXCL8/LY6E/OAS1/P4HB/PLSCR1/PPARA/PROX1/NECTIN2/TMPRSS2/CXCR4/IL32/TNIP1/TRIM38/TRIM68/TMPRSS4	17
GO:0043086	negative regulation of catalytic activity	30/552	351/13203	0.0854701	2.04431	4.14216	0.000165875	0.00498085	0.00407533	SERPINA3/ATP2B4/CEACAM1/BMP2/SERPINH1/EIF4A2/FABP1/GSK3B/HSPB1/LRP1/NF1/SERPINA1/SERPINA4/SERPINE2/SERPINB9/PLAUR/PPP2R5A/PTK6/PTPRJ/SPINT1/TIMP2/TNFAIP3/GPRC5A/RASA4/SPINT2/STK38/TRIB2/ANGPTL4/ERRFI1/TMBIM1	30
GO:0010469	regulation of signaling receptor activity	10/552	60/13203	0.166667	3.98641	4.8429	0.00017189	0.00512588	0.00419399	IFNGR2/PLAU/PPARA/PTPRJ/NCOA3/GPRC5A/ERRFI1/KLHL24/NLGN2/ACE2	10
GO:0071222	cellular response to lipopolysaccharide	17/552	152/13203	0.111842	2.67509	4.33876	0.000207116	0.00613403	0.00501886	B2M/CD68/CD55/GBP2/GBP3/CXCL8/NFKBIA/NOS2/PRKCA/PTAFR/CX3CL1/TNFAIP3/LITAF/NR1D1/TNIP1/CDK19/MIR21	17
GO:0010811	positive regulation of cell-substrate adhesion	13/552	98/13203	0.132653	3.17286	4.50976	0.000213508	0.00628034	0.00513857	GSK3B/MDK/CEACAM6/P4HB/PTPRJ/RAC1/ROCK1/RRAS/CX3CL1/CIB1/ABI3BP/UNC13D/NPNT	13
GO:0062012	regulation of small molecule metabolic process	25/552	275/13203	0.0909091	2.17441	4.11099	0.000224903	0.00657082	0.00537624	ACADVL/ADM/ALDOB/ATP2B4/CEACAM1/BMP2/CDA/FABP1/IGFBP3/IGFBP4/INSIG1/PPARA/PROX1/PTAFR/SOX9/SLC4A4/NR1D1/ABCG1/UBR4/INSIG2/UGT1A6/UGT1A1/STARD4/TTC39B/MIR21	25
GO:0043297	apical junction assembly	10/552	62/13203	0.16129	3.85782	4.71133	0.000227435	0.00660019	0.00540027	RHOC/CLDN4/CLDN3/CLDN7/AFDN/ROCK1/CLDN15/F11R/CLDN18/POF1B	10
GO:0046486	glycerolipid metabolic process	28/552	325/13203	0.0861538	2.06067	4.04412	0.000238285	0.00686895	0.00562018	APOBEC1/DGKA/GK/INPP1/INSIG1/MTTP/PCK1/PIP4K2A/PLCB4/PLD1/PLSCR1/SORL1/PITPNM1/CEPT1/AGPAT2/MTMR11/SLC44A1/INSIG2/ETNK1/SERINC1/ABHD4/MBOAT7/LPCAT1/MOGAT2/ITPKC/SLC44A4/TTC7B/MOGAT3	28
GO:0071216	cellular response to biotic stimulus	19/552	184/13203	0.103261	2.46984	4.1939	0.00025607	0.00730327	0.00597553	B2M/CD68/CDA/CD55/GBP2/GBP3/GSK3B/CXCL8/NFKBIA/NOS2/PRKCA/PTAFR/CX3CL1/TNFAIP3/LITAF/NR1D1/TNIP1/CDK19/MIR21	19
GO:0001570	vasculogenesis	10/552	63/13203	0.15873	3.79658	4.64759	0.000260411	0.00730327	0.00597553	ADM/CEACAM1/ZFP36L1/ITGAV/ITGB8/JUNB/PTPRJ/RRAS/TGFB1/XDH	10
GO:1903036	positive regulation of response to wounding	10/552	63/13203	0.15873	3.79658	4.64759	0.000260411	0.00730327	0.00597553	CLDN4/CLDN3/GRN/ITGB1/MDK/PLAU/PTK2/CXCR4/DUOX2/MIR21	10
GO:0002832	negative regulation of response to biotic stimulus	13/552	100/13203	0.13	3.1094	4.42284	0.000261796	0.00730327	0.00597553	CEACAM1/GRN/HLA-A/HLA-B/HLA-E/HLA-G/OAS1/SERPINB9/TGFB1/TNFAIP3/TRIM38/FGL2/MIR21	13
GO:1903076	regulation of protein localization to plasma membrane	13/552	100/13203	0.13	3.1094	4.42284	0.000261796	0.00730327	0.00597553	ATP2B4/CAMK2D/ITGB1/LRP1/MMP14/PPP2R5A/TGFB1/VIL1/PICALM/TMEM59/CIB1/ZDHHC2/TMBIM1	13
GO:0002711	positive regulation of T cell mediated immunity	9/552	52/13203	0.173077	4.13974	4.73852	0.000269375	0.007372	0.00603177	B2M/CD55/HLA-A/HLA-B/HLA-C/HLA-E/HLA-G/HLA-H/NECTIN2	9
GO:0034204	lipid translocation	9/552	52/13203	0.173077	4.13974	4.73852	0.000269375	0.007372	0.00603177	PLSCR1/ABCG1/ATP9A/ATP8A1/ATP10B/ATP11B/ATP8B2/TMEM30B/ANO9	9
GO:0045685	regulation of glial cell differentiation	9/552	52/13203	0.173077	4.13974	4.73852	0.000269375	0.007372	0.00603177	BMP2/MDK/NF1/SERPINE2/SPINT1/TGFB1/CXCR4/NR1D1/TNFRSF21	9
GO:0006720	isoprenoid metabolic process	13/552	101/13203	0.128713	3.07862	4.38019	0.00028925	0.00786616	0.00643609	CYP3A5/FDFT1/FDPS/HMGCR/HMGCS1/IDI1/LRP1/LSS/DHRS3/DHRS9/CYP2S1/UGT1A1/SRD5A3	13
GO:0071356	cellular response to tumor necrosis factor	18/552	171/13203	0.105263	2.51773	4.17268	0.000291575	0.00787982	0.00644727	BIRC2/BIRC3/ZFP36L1/FOXO3/GBP2/GBP3/HSPA1B/CXCL8/NFKBIA/PCK1/TNFAIP3/TNFRSF14/ARHGEF2/NR1D1/CIB1/TNFRSF21/CLDN18/NPNT	18
GO:0045824	negative regulation of innate immune response	11/552	76/13203	0.144737	3.46189	4.49592	0.000299823	0.00805239	0.00658846	CEACAM1/GRN/HLA-A/HLA-B/HLA-E/HLA-G/OAS1/SERPINB9/TGFB1/TNFAIP3/MIR21	11
GO:0070830	bicellular tight junction assembly	9/552	53/13203	0.169811	4.06163	4.66503	0.000312649	0.00831649	0.00680455	CLDN4/CLDN3/CLDN7/AFDN/ROCK1/CLDN15/F11R/CLDN18/POF1B	9
GO:0071674	mononuclear cell migration	16/552	143/13203	0.111888	2.67619	4.20966	0.00031417	0.00831649	0.00680455	ADAM10/CD47/ICAM1/MDK/MMP14/NBL1/P2RX4/PTK2/PTPRJ/CCL20/CX3CL1/TGFB1/CXCR4/TNFRSF14/F11R/JAML	16
GO:0032103	positive regulation of response to external stimulus	37/552	486/13203	0.0761317	1.82095	3.85187	0.000315427	0.00831649	0.00680455	ADAM10/AP1G1/BIRC2/BIRC3/CD47/GBP2/GBP3/GDI1/GRN/HLA-E/HLA-G/HSPA1B/HSPB1/CXCL8/MDK/MET/NFKBIA/OAS1/P2RX4/PLAU/PLSCR1/PRKCA/KLK7/PTK2/PTPRJ/NECTIN2/RAC1/CX3CL1/TGFB1/TNFAIP3/CXCR4/NR1D1/OPTN/TNIP1/SMPDL3A/DDX60/MIR21	37
GO:0007229	integrin-mediated signaling pathway	12/552	89/13203	0.134831	3.22496	4.39924	0.000317849	0.00832958	0.00681526	ADAM10/CEACAM1/CD47/CDH17/ITGAV/ITGB1/ITGB4/ITGB5/ITGB6/ITGB8/LAMB2/PTK2	12
GO:0071219	cellular response to molecule of bacterial origin	17/552	158/13203	0.107595	2.57351	4.15626	0.000329228	0.00857579	0.00701671	B2M/CD68/CD55/GBP2/GBP3/CXCL8/NFKBIA/NOS2/PRKCA/PTAFR/CX3CL1/TNFAIP3/LITAF/NR1D1/TNIP1/CDK19/MIR21	17
GO:0097242	amyloid-beta clearance	7/552	33/13203	0.212121	5.07362	4.89408	0.000355602	0.00920732	0.00753342	CYP51A1/HMGCR/LRP1/LRP4/MME/ROCK1/PICALM	7
GO:0006071	glycerol metabolic process	5/552	16/13203	0.3125	7.47452	5.4128	0.000373232	0.00954945	0.00781335	GK/PCK1/TPI1/MOGAT2/MOGAT3	5
GO:0045717	negative regulation of fatty acid biosynthetic process	5/552	16/13203	0.3125	7.47452	5.4128	0.000373232	0.00954945	0.00781335	ACADVL/CEACAM1/INSIG1/UBR4/INSIG2	5
GO:0034109	homotypic cell-cell adhesion	11/552	78/13203	0.141026	3.37312	4.3908	0.00037768	0.00955022	0.00781399	ANK3/CEACAM1/CEACAM5/CXADR/HSPB1/SERPINE2/PLAUR/PRKCA/F11R/CDHR5/CDHR2	11
GO:0043500	muscle adaptation	11/552	78/13203	0.141026	3.37312	4.3908	0.00037768	0.00955022	0.00781399	ATP2B4/CAMK2D/FOXO3/GSN/P2RX4/PPARA/PRKCA/ROCK1/SLC9A1/KLF15/MIR21	11
GO:0007169	cell surface receptor protein tyrosine kinase signaling pathway	37/552	491/13203	0.0753564	1.80241	3.78493	0.000384171	0.00963403	0.00788256	CEACAM1/BMP2/DDR1/CDH3/EFNA1/EFNA2/ERBB3/FRK/GAB1/GSK3B/HSPB1/IGFBP3/IGFBP4/ITGB1/LRP1/MET/MMP14/PIP4K2A/PLAUR/PTK2/PTK6/PTPRJ/PTPRR/RAC1/SORL1/SOX9/TGFB1/VIL1/XDH/GPRC5A/ERRFI1/DOK4/SULF2/RHBDF2/FAM83A/MUC20/MIR21	37
GO:0034612	response to tumor necrosis factor	19/552	190/13203	0.1	2.39185	4.03652	0.00038545	0.00963403	0.00788256	ADAM10/BIRC2/BIRC3/ZFP36L1/FOXO3/GBP2/GBP3/HSPA1B/CXCL8/NFKBIA/PCK1/TNFAIP3/TNFRSF14/ARHGEF2/NR1D1/CIB1/TNFRSF21/CLDN18/NPNT	19
GO:0050673	epithelial cell proliferation	27/552	320/13203	0.084375	2.01812	3.85117	0.000426021	0.0105483	0.00863063	B2M/CEACAM1/ZFP36L1/CDH3/DACH1/GRN/IGFBP3/IGFBP4/IRF6/MDK/MMP14/NF1/PRKCA/PROX1/SOX9/TGFB1/TNFAIP3/XDH/NR1D1/KDM5B/CLDN18/ERRFI1/SULF2/POLD4/FA2H/JAML/MIR21	27
GO:0001763	morphogenesis of a branching structure	16/552	147/13203	0.108844	2.60337	4.08333	0.000429349	0.0105483	0.00863063	ADM/PRDM1/BMP2/DDR1/CTSZ/MDK/MET/MMP14/PROX1/SOX9/SPINT1/TGFB1/TGM2/SPINT2/KDM5B/NPNT	16
GO:0044703	multi-organism reproductive process	16/552	147/13203	0.108844	2.60337	4.08333	0.000429349	0.0105483	0.00863063	ADM/PRDM1/DDR1/CLDN4/ACSL4/ITGB4/JUNB/SERPINE2/PTAFR/TGFB1/MAGED2/MAFF/A1CF/ERRFI1/ACE2/MIR21	16
GO:0002707	negative regulation of lymphocyte mediated immunity	7/552	34/13203	0.205882	4.92439	4.78589	0.000431857	0.01055	0.00863201	CEACAM1/HLA-A/HLA-B/HLA-E/HLA-G/SERPINB9/TGFB1	7
GO:0046394	carboxylic acid biosynthetic process	24/552	271/13203	0.0885609	2.11824	3.88521	0.000438355	0.0106211	0.00869021	ACADVL/ALOX15B/ATP2B4/BCAT1/CEACAM1/GGT1/GLS/INSIG1/PLOD2/PROX1/ALDH18A1/SCD/UGP2/FADS2/NR1D1/DHRS9/UBR4/INSIG2/ERRFI1/ACSS2/ASAH2/ELOVL1/FA2H/STARD4	24
GO:0003018	vascular process in circulatory system	19/552	192/13203	0.0989583	2.36693	3.98538	0.000439682	0.0106211	0.00869021	ADM/ATP2B4/CEACAM1/ECE1/ITGB1/LRP1/P2RY2/PTPRJ/ROCK1/SLC5A3/TGFB1/SLC4A4/ABCG2/ATP8A1/SLC44A1/FLVCR2/ACE2/SLC2A13/MIR21	19
GO:0016053	organic acid biosynthetic process	24/552	272/13203	0.0882353	2.11045	3.86541	0.000462413	0.0111082	0.00908872	ACADVL/ALOX15B/ATP2B4/BCAT1/CEACAM1/GGT1/GLS/INSIG1/PLOD2/PROX1/ALDH18A1/SCD/UGP2/FADS2/NR1D1/DHRS9/UBR4/INSIG2/ERRFI1/ACSS2/ASAH2/ELOVL1/FA2H/STARD4	24
GO:0032368	regulation of lipid transport	13/552	106/13203	0.122642	2.9334	4.1746	0.000466357	0.011141	0.00911558	ACSL4/ITGAV/LRP1/NFKBIA/P2RX4/PPARA/ABCG1/ATP8A1/KDM5B/SEC24A/ACSL5/PRAP1/TTC39B	13
GO:0031348	negative regulation of defense response	19/552	193/13203	0.0984456	2.35467	3.96005	0.000469197	0.0111473	0.00912071	CEACAM1/GRN/HLA-A/HLA-B/HLA-E/HLA-G/MDK/NT5E/OAS1/ENPP3/SERPINB9/PPARA/TGFB1/TNFAIP3/NR1D1/TRIM38/FGL2/RHBDF2/MIR21	19
GO:0019218	regulation of steroid metabolic process	11/552	80/13203	0.1375	3.28879	4.28905	0.000471843	0.0111489	0.00912202	ACADVL/ADM/BMP2/INSIG1/PROX1/NR1D1/ABCG1/INSIG2/UGT1A1/STARD4/TTC39B	11
GO:0001954	positive regulation of cell-matrix adhesion	8/552	45/13203	0.177778	4.25217	4.5647	0.000486899	0.0113971	0.00932514	GSK3B/CEACAM6/PTPRJ/RAC1/ROCK1/RRAS/CX3CL1/CIB1	8
GO:0070482	response to oxygen levels	24/552	273/13203	0.0879121	2.10272	3.8457	0.000487621	0.0113971	0.00932514	ADM/ALAD/BIRC2/BMP2/BNIP2/ZFP36L1/CLDN3/FABP1/FOXO3/HK2/MMP14/NF1/NOS2/P4HB/PCK1/PLAU/PLOD1/PLOD2/PPARA/SLC9A1/TGFB1/CXCR4/ANGPTL4/MIR21	24
GO:0003013	circulatory system process	32/552	409/13203	0.0782396	1.87137	3.73929	0.000496905	0.0115517	0.0094516	ADM/ATP1B1/ATP2B4/CEACAM1/CACNA2D1/CAMK2D/CTSZ/CXADR/ECE1/GSN/ITGB1/LRP1/NOS2/P2RX4/P2RY2/PPARA/PTAFR/PTPRJ/ROCK1/SLC5A3/SLC9A1/TGFB1/CXCR4/SLC4A4/ABCG2/ATP8A1/SLC44A1/ERAP1/FLVCR2/ACE2/SLC2A13/MIR21	32
GO:0010888	negative regulation of lipid storage	5/552	17/13203	0.294118	7.03485	5.20069	0.000510684	0.0117544	0.00961742	ITGAV/NFKBIA/PPARA/ABCG1/TTC39B	5
GO:0002705	positive regulation of leukocyte mediated immunity	13/552	107/13203	0.121495	2.90598	4.13493	0.00051106	0.0117544	0.00961742	AP1G1/B2M/CD55/HLA-A/HLA-B/HLA-C/HLA-E/HLA-G/HLA-H/NOS2/PTAFR/NECTIN2/TGFB1	13
GO:0061138	morphogenesis of a branching epithelium	15/552	135/13203	0.111111	2.65761	4.04363	0.000516446	0.0118053	0.00965906	ADM/BMP2/DDR1/CTSZ/MDK/MET/MMP14/PROX1/SOX9/SPINT1/TGFB1/TGM2/SPINT2/KDM5B/NPNT	15
GO:0048732	gland development	28/552	341/13203	0.0821114	1.96398	3.7672	0.000518733	0.0118053	0.00965906	ALOX15B/ARHGAP5/CEACAM1/BMP2/DDR1/CDH1/HK2/IRF6/MAN2A1/MDK/MET/NF1/PCK1/SERPINE2/PROX1/PSAP/SOX9/TGFB1/TGM2/TNFAIP3/XDH/KDM5B/LSR/ERRFI1/UGT1A1/SULF2/FA2H/LBH	28
GO:0044706	multi-multicellular organism process	16/552	150/13203	0.106667	2.5513	3.9913	0.000538016	0.01218	0.00996567	ADM/PRDM1/DDR1/CLDN4/ACSL4/ITGB4/JUNB/SERPINE2/PTAFR/TGFB1/MAGED2/MAFF/A1CF/ERRFI1/ACE2/MIR21	16
GO:0048002	antigen processing and presentation of peptide antigen	9/552	57/13203	0.157895	3.7766	4.38815	0.000547203	0.0122596	0.0100308	B2M/HLA-A/HLA-B/HLA-C/HLA-E/HLA-G/HLA-H/TAPBP/ERAP1	9
GO:0097192	extrinsic apoptotic signaling pathway in absence of ligand	9/552	57/13203	0.157895	3.7766	4.38815	0.000547203	0.0122596	0.0100308	ERBB3/FOXO3/MKNK2/GSK3B/HSPA1B/ITGAV/NF1/CX3CL1/STRADB	9
GO:0032102	negative regulation of response to external stimulus	25/552	292/13203	0.0856164	2.04781	3.78201	0.000555431	0.0123444	0.0101002	CEACAM1/CLDN3/GRN/HLA-A/HLA-B/HLA-E/HLA-G/MDK/NBL1/NT5E/OAS1/ENPP3/SERPINE2/SERPINB9/PLAU/PLAUR/PPARA/TGFB1/TNFAIP3/NR1D1/TRIM38/FGL2/PLXNA3/RHBDF2/MIR21	25
GO:0032496	response to lipopolysaccharide	22/552	243/13203	0.090535	2.16546	3.83023	0.000556698	0.0123444	0.0101002	ADM/ALAD/B2M/CD68/CD55/GBP2/GBP3/CXCL8/NFKBIA/NOS2/PCK1/PRKCA/PTAFR/CX3CL1/SELENOW/TNFAIP3/LITAF/NR1D1/TNIP1/CDK19/UGT1A1/MIR21	22
GO:0022617	extracellular matrix disassembly	8/552	46/13203	0.173913	4.15974	4.48413	0.000568177	0.0124733	0.0102057	ADAM10/DDR1/LRP1/MMP14/MMP15/KLK7/TGFB1/PBXIP1	8
GO:0097191	extrinsic apoptotic signaling pathway	19/552	196/13203	0.0969388	2.31863	3.88498	0.00056828	0.0124733	0.0102057	ATF3/ERBB3/FOXO3/MKNK2/GSK3B/HSPA1B/ICAM1/ITGAV/NF1/CX3CL1/TGFB1/TNFAIP3/TNFSF10/ARHGEF2/CIB1/ACSL5/STRADB/TMBIM1/ITM2C	19
GO:1905521	regulation of macrophage migration	6/552	26/13203	0.230769	5.51965	4.81848	0.000584817	0.0127089	0.0103984	MDK/MMP14/P2RX4/PTK2/PTPRJ/CX3CL1	6
GO:0045185	maintenance of protein location	11/552	82/13203	0.134146	3.20858	4.19047	0.000584893	0.0127089	0.0103984	ANK3/GSN/HK2/INSIG1/NBL1/NFKBIA/SORL1/OS9/SUN2/INSIG2/SCIN	11
GO:1903706	regulation of hemopoiesis	27/552	327/13203	0.0825688	1.97492	3.72889	0.000596022	0.012886	0.0105433	B2M/CEACAM1/PRDM1/ZFP36L1/FOXO3/HLA-B/HLA-G/HSPA1B/IL2RG/JUNB/MDK/MMP14/NF1/NFKBIA/PCK1/PRKCA/SMARCC2/TGFB1/VNN1/CIB1/FGL2/TMEM176B/CLDN18/TCIM/PRXL2A/SCIN/MIR21	27
GO:1903034	regulation of response to wounding	15/552	137/13203	0.109489	2.61881	3.97843	0.000603812	0.0129895	0.010628	CEACAM1/CLDN4/CLDN3/GRN/ITGB1/MDK/SERPINE2/PLAU/PLAUR/PTK2/TNFAIP3/VIL1/CXCR4/DUOX2/MIR21	15
GO:0006935	chemotaxis	25/552	294/13203	0.085034	2.03388	3.74478	0.000613919	0.013038	0.0106677	ADAM10/CXADR/GAB1/HSPB1/CXCL8/ITGAV/MDK/MET/NBL1/P2RX4/PLAU/PLAUR/PLD1/PTAFR/PTK2/PTPRJ/RAC1/CCL20/CX3CL1/TGFB1/CXCR4/SEMA3B/SEMA4B/PLXNA3/JAML	25
GO:0042330	taxis	25/552	294/13203	0.085034	2.03388	3.74478	0.000613919	0.013038	0.0106677	ADAM10/CXADR/GAB1/HSPB1/CXCL8/ITGAV/MDK/MET/NBL1/P2RX4/PLAU/PLAUR/PLD1/PTAFR/PTK2/PTPRJ/RAC1/CCL20/CX3CL1/TGFB1/CXCR4/SEMA3B/SEMA4B/PLXNA3/JAML	25
GO:0045017	glycerolipid biosynthetic process	20/552	213/13203	0.0938967	2.24587	3.82899	0.000618906	0.013038	0.0106677	DGKA/GK/INPP1/PCK1/PIP4K2A/PLD1/PLSCR1/PITPNM1/CEPT1/AGPAT2/SLC44A1/ETNK1/ABHD4/MBOAT7/LPCAT1/MOGAT2/ITPKC/SLC44A4/TTC7B/MOGAT3	20
GO:0002709	regulation of T cell mediated immunity	10/552	70/13203	0.142857	3.41693	4.23504	0.000622187	0.013038	0.0106677	B2M/CEACAM1/CD55/HLA-A/HLA-B/HLA-C/HLA-E/HLA-G/HLA-H/NECTIN2	10
GO:0071347	cellular response to interleukin-1	10/552	70/13203	0.142857	3.41693	4.23504	0.000622187	0.013038	0.0106677	CD47/GBP2/GBP3/IL1RAP/CXCL8/NFKBIA/PCK1/SOX9/NR1D1/MIR21	10
GO:0038034	signal transduction in absence of ligand	9/552	58/13203	0.155172	3.71149	4.32283	0.000624158	0.013038	0.0106677	ERBB3/FOXO3/MKNK2/GSK3B/HSPA1B/ITGAV/NF1/CX3CL1/STRADB	9
GO:0010611	regulation of cardiac muscle hypertrophy	8/552	47/13203	0.170213	4.07123	4.40582	0.00066008	0.0136564	0.0111736	ATP2B4/CAMK2D/P2RX4/PPARA/PRKCA/ROCK1/SLC9A1/MIR21	8
GO:0014743	regulation of muscle hypertrophy	8/552	47/13203	0.170213	4.07123	4.40582	0.00066008	0.0136564	0.0111736	ATP2B4/CAMK2D/P2RX4/PPARA/PRKCA/ROCK1/SLC9A1/MIR21	8
GO:0050865	regulation of cell activation	34/552	452/13203	0.0752212	1.79918	3.61133	0.000677793	0.0137999	0.011291	B2M/CEACAM1/PRDM1/ZFP36L1/CD47/CD55/FOXO3/GRN/HLA-A/HLA-E/HLA-G/IL2RG/JUNB/MDK/MMP14/PCK1/ENPP3/SERPINE2/PLSCR1/PRKCA/PTPRJ/NECTIN2/SMARCC2/TGFB1/TNFAIP3/TNFRSF14/VNN1/NR1D1/FGL2/HHLA2/TNFRSF21/F11R/PAG1/MIR21	34
GO:0002507	tolerance induction	5/552	18/13203	0.277778	6.64402	5.00509	0.000682972	0.0137999	0.011291	HLA-B/HLA-E/HLA-G/TGFB1/TNFAIP3	5
GO:0043171	peptide catabolic process	5/552	18/13203	0.277778	6.64402	5.00509	0.000682972	0.0137999	0.011291	ANPEP/TPP1/ECE1/MME/ERAP1	5
GO:0072574	hepatocyte proliferation	5/552	18/13203	0.277778	6.64402	5.00509	0.000682972	0.0137999	0.011291	CEACAM1/MDK/PROX1/TNFAIP3/SULF2	5
GO:0072575	epithelial cell proliferation involved in liver morphogenesis	5/552	18/13203	0.277778	6.64402	5.00509	0.000682972	0.0137999	0.011291	CEACAM1/MDK/PROX1/TNFAIP3/SULF2	5
GO:0007015	actin filament organization	30/552	382/13203	0.078534	1.87841	3.63913	0.000694537	0.0139683	0.0114288	ALDOA/RHOC/CD47/GSN/ITGB5/MARCKS/MET/MYO7B/PROX1/RAC1/ROCK1/CX3CL1/SLC9A1/VIL1/ARHGEF2/RHOBTB1/ACTR3/F11R/VILL/SNX9/RHOF/BAIAP2L1/SHROOM4/SHROOM3/SH3D21/POF1B/ESPN/SCIN/MIR21/WIPF3	30
GO:0071675	regulation of mononuclear cell migration	12/552	97/13203	0.123711	2.95899	4.04491	0.000705293	0.0141189	0.0115521	ADAM10/CD47/MDK/MMP14/NBL1/P2RX4/PTK2/PTPRJ/CCL20/CX3CL1/TGFB1/TNFRSF14	12
GO:0032507	maintenance of protein location in cell	9/552	59/13203	0.152542	3.64858	4.25895	0.000709738	0.0141424	0.0115713	ANK3/GSN/HK2/INSIG1/SORL1/OS9/SUN2/INSIG2/SCIN	9
GO:0010001	glial cell differentiation	19/552	200/13203	0.095	2.27226	3.78699	0.000728179	0.0144433	0.0118175	BMP2/ERBB3/GRN/ITGB4/LAMB2/LRP1/MDK/NF1/SERPINE2/PTPRJ/SOX9/SPINT1/TGFB1/CXCR4/NR1D1/TNFRSF21/KLF15/ADGRG6/FA2H	19
GO:0061756	leukocyte adhesion to vascular endothelial cell	7/552	37/13203	0.189189	4.52512	4.48512	0.000741448	0.0146394	0.0119779	GCNT1/ITGB1/MDK/PTAFR/ROCK1/CHST4/MIR21	7
GO:0050866	negative regulation of cell activation	15/552	140/13203	0.107143	2.56269	3.88279	0.000758328	0.0149046	0.0121949	CEACAM1/GRN/HLA-E/HLA-G/MDK/ENPP3/SERPINE2/TGFB1/TNFAIP3/TNFRSF14/NR1D1/FGL2/TNFRSF21/PAG1/MIR21	15
GO:0045332	phospholipid translocation	8/552	48/13203	0.166667	3.98641	4.32964	0.0007636	0.0149403	0.0122242	PLSCR1/ATP9A/ATP8A1/ATP10B/ATP11B/ATP8B2/TMEM30B/ANO9	8
GO:0002703	regulation of leukocyte mediated immunity	17/552	170/13203	0.1	2.39185	3.81523	0.000768561	0.0149696	0.0122481	AP1G1/B2M/CEACAM1/CD55/HLA-A/HLA-B/HLA-C/HLA-E/HLA-G/HLA-H/ICAM1/NOS2/SERPINB9/PTAFR/NECTIN2/TGFB1/UNC13D	17
GO:1903900	regulation of viral life cycle	14/552	126/13203	0.111111	2.65761	3.90517	0.000785062	0.0151529	0.0123981	GSN/CXCL8/LY6E/OAS1/P4HB/PLSCR1/PROX1/NECTIN2/TMPRSS2/IL32/TNIP1/TRIM38/TRIM68/TMPRSS4	14
GO:0010745	negative regulation of macrophage derived foam cell differentiation	4/552	11/13203	0.363636	8.69763	5.33488	0.000788482	0.0151529	0.0123981	ITGAV/NFKBIA/PPARA/ABCG1	4
GO:2001212	regulation of vasculogenesis	4/552	11/13203	0.363636	8.69763	5.33488	0.000788482	0.0151529	0.0123981	ADM/CEACAM1/RRAS/XDH	4
GO:0042058	regulation of epidermal growth factor receptor signaling pathway	9/552	60/13203	0.15	3.58777	4.19644	0.000804652	0.0153952	0.0125963	CEACAM1/PLAUR/PTK6/PTPRJ/TGFB1/GPRC5A/ERRFI1/RHBDF2/MIR21	9
GO:0045861	negative regulation of proteolysis	19/552	202/13203	0.0940594	2.24976	3.73887	0.000821713	0.0156524	0.0128068	SERPINA3/ALAD/SERPINH1/CTSZ/EFNA1/FABP1/LRP1/SERPINA1/SERPINA4/SERPINE2/SERPINB9/PLAU/PLAUR/ROCK1/SPINT1/TIMP2/SPINT2/GABARAPL2/TM4SF20	19
GO:0006644	phospholipid metabolic process	26/552	317/13203	0.0820189	1.96177	3.62049	0.000825645	0.0156583	0.0128116	ALOX15B/DGKA/FDFT1/FDPS/HMGCS1/IDI1/INPP1/PIP4K2A/PLCB4/PLD1/PLSCR1/PITPNM1/CEPT1/AGPAT2/MTMR11/SLC44A1/ETNK1/SERINC1/ABHD4/MBOAT7/SRD5A3/LPCAT1/ITPKC/SLC44A4/ORMDL3/TTC7B	26
GO:0043534	blood vessel endothelial cell migration	12/552	99/13203	0.121212	2.89921	3.96201	0.000848026	0.0160125	0.0131014	ATP2B4/EFNA1/GAB1/HSPB1/ID1/ITGB1/NF1/P2RX4/PRKCA/TGFB1/CIB1/SRPX2	12
GO:0045596	negative regulation of cell differentiation	35/552	476/13203	0.0735294	1.75871	3.52163	0.00085221	0.0160215	0.0131088	B2M/CEACAM1/BMP2/ZFP36L1/CDH1/CEACAM5/EFNA1/FOXO3/GDI1/GSK3B/HLA-G/INSIG1/ITGAV/ITGB1/LRP4/MDK/NF1/NFKBIA/PPARA/PROX1/SORL1/SOX9/TGFB1/XDH/NR1D1/ABCG1/CIB1/FGL2/TRIB2/TMEM176B/CLDN18/TENT5C/PLXNA3/LBH/MIR21	35
GO:0002691	regulation of cellular extravasation	6/552	28/13203	0.214286	5.12539	4.56452	0.000891317	0.0162658	0.0133087	CD47/GCNT1/ICAM1/MDK/PTAFR/CHST4	6
GO:0034110	regulation of homotypic cell-cell adhesion	6/552	28/13203	0.214286	5.12539	4.56452	0.000891317	0.0162658	0.0133087	ANK3/CEACAM1/SERPINE2/PLAUR/PRKCA/F11R	6
GO:0045589	regulation of regulatory T cell differentiation	6/552	28/13203	0.214286	5.12539	4.56452	0.000891317	0.0162658	0.0133087	FOXO3/HLA-G/IL2RG/MDK/TGFB1/MIR21	6
GO:0061436	establishment of skin barrier	6/552	28/13203	0.214286	5.12539	4.56452	0.000891317	0.0162658	0.0133087	CLDN4/MET/UGCG/LSR/ELOVL1/FA2H	6
GO:0019400	alditol metabolic process	5/552	19/13203	0.263158	6.29434	4.82383	0.000895296	0.0162658	0.0133087	GK/PCK1/TPI1/MOGAT2/MOGAT3	5
GO:0031639	plasminogen activation	5/552	19/13203	0.263158	6.29434	4.82383	0.000895296	0.0162658	0.0133087	CTSZ/DHCR24/SERPINE2/PLAU/PLAUR	5
GO:1904996	positive regulation of leukocyte adhesion to vascular endothelial cell	5/552	19/13203	0.263158	6.29434	4.82383	0.000895296	0.0162658	0.0133087	GCNT1/MDK/PTAFR/CHST4/MIR21	5
GO:2000178	negative regulation of neural precursor cell proliferation	5/552	19/13203	0.263158	6.29434	4.82383	0.000895296	0.0162658	0.0133087	NF1/PROX1/SPINT1/TGFB1/SPINT2	5
GO:0015850	organic hydroxy compound transport	19/552	204/13203	0.0931373	2.2277	3.6913	0.000925387	0.0167422	0.0136984	CEACAM1/LRP1/MTTP/NFKBIA/PIP4K2A/RAB3B/SLC5A3/TGM2/SYT7/SLC16A3/ABCG1/KDM5B/SEC24A/SLC44A1/NPC1L1/FLVCR2/SLC2A13/STARD4/TTC39B	19
GO:0030856	regulation of epithelial cell differentiation	13/552	114/13203	0.114035	2.72755	3.86951	0.000937337	0.0168877	0.0138175	ALOX15B/CEACAM1/BMP2/ZFP36L1/NFE2L1/ROCK1/SOX9/XDH/NCOA3/MAFF/F11R/ERRFI1/MIR21	13
GO:0006641	triglyceride metabolic process	11/552	87/13203	0.126437	3.02418	3.95671	0.000969504	0.0173948	0.0142324	APOBEC1/GK/INSIG1/MTTP/PCK1/SORL1/AGPAT2/INSIG2/MBOAT7/MOGAT2/MOGAT3	11
GO:1905952	regulation of lipid localization	14/552	129/13203	0.108527	2.5958	3.8045	0.000991309	0.0177125	0.0144923	ACSL4/ITGAV/LRP1/NFKBIA/P2RX4/PPARA/ABCG1/ATP8A1/KDM5B/SEC24A/EHD1/ACSL5/PRAP1/TTC39B	14
GO:0034248	regulation of amide metabolic process	9/552	62/13203	0.145161	3.47204	4.07534	0.00102549	0.0181128	0.0148199	ALDOB/SCARB2/EFNA1/ROCK1/SORL1/PICALM/ABCG1/ORMDL3/SLC2A13	9
GO:0010721	negative regulation of cell development	18/552	190/13203	0.0947368	2.26596	3.67143	0.00102735	0.0181128	0.0148199	B2M/CEACAM1/CDH1/GDI1/GSK3B/HLA-G/LRP4/MDK/NF1/PROX1/SORL1/TGFB1/NR1D1/FGL2/TMEM176B/CLDN18/PLXNA3/MIR21	18
GO:0002704	negative regulation of leukocyte mediated immunity	7/552	39/13203	0.179487	4.29306	4.30195	0.00103047	0.0181128	0.0148199	CEACAM1/HLA-A/HLA-B/HLA-E/HLA-G/SERPINB9/TGFB1	7
GO:1901570	fatty acid derivative biosynthetic process	7/552	39/13203	0.179487	4.29306	4.30195	0.00103047	0.0181128	0.0148199	ALOX15B/ACSL4/GGT1/HMGCL/PAM/ACSL5/ELOVL1	7
GO:0070371	ERK1 and ERK2 cascade	20/552	222/13203	0.0900901	2.15482	3.62462	0.00103896	0.0181881	0.0148815	ATF3/CEACAM1/BMP2/ZFP36L1/DUSP5/HMGCR/ICAM1/ITGAV/NF1/PRKCA/PTPRR/RRAS/CX3CL1/SOX9/TGFB1/TNIP1/CIB1/ACE2/NPNT/MIR21	20
GO:0002456	T cell mediated immunity	11/552	88/13203	0.125	2.98981	3.91197	0.0010672	0.0185325	0.0151633	B2M/CEACAM1/CD55/HLA-A/HLA-B/HLA-C/HLA-E/HLA-G/HLA-H/ICAM1/NECTIN2	11
GO:0045446	endothelial cell differentiation	11/552	88/13203	0.125	2.98981	3.91197	0.0010672	0.0185325	0.0151633	CEACAM1/CLDN3/ICAM1/MET/AFDN/PROX1/ROCK1/XDH/CXCR4/F11R/MIR21	11
GO:0052547	regulation of peptidase activity	21/552	239/13203	0.0878661	2.10162	3.58996	0.00108266	0.0187258	0.0153214	SERPINA3/BIRC2/BIRC3/SERPINH1/CLDN4/CLDN3/EFNA1/FABP1/GRN/GSN/LRP1/SERPINA1/SERPINA4/SERPINE2/SERPINB9/PLAUR/SPINT1/TIMP2/XDH/TNFSF10/SPINT2	21
GO:1903975	regulation of glial cell migration	4/552	12/13203	0.333333	7.97283	5.04763	0.00114382	0.0194255	0.015894	NF1/P2RX4/RRAS/CX3CL1	4
GO:0007492	endoderm development	9/552	63/13203	0.142857	3.41693	4.01664	0.001153	0.0194255	0.015894	ZFP36L1/DUSP5/ITGAV/ITGB5/LAMA3/LAMB3/MMP14/MMP15/TGFB1	9
GO:0050764	regulation of phagocytosis	9/552	63/13203	0.142857	3.41693	4.01664	0.001153	0.0194255	0.015894	CD47/IL2RG/ITGAV/PLSCR1/PTPRJ/TGFB1/TGM2/SYT7/LMAN2	9
GO:0010878	cholesterol storage	5/552	20/13203	0.25	5.97962	4.65512	0.00115308	0.0194255	0.015894	PPARA/ABCG1/EHD1/STARD4/TTC39B	5
GO:0072576	liver morphogenesis	5/552	20/13203	0.25	5.97962	4.65512	0.00115308	0.0194255	0.015894	CEACAM1/MDK/PROX1/TNFAIP3/SULF2	5
GO:2000272	negative regulation of signaling receptor activity	5/552	20/13203	0.25	5.97962	4.65512	0.00115308	0.0194255	0.015894	PPARA/PTPRJ/GPRC5A/ERRFI1/ACE2	5
GO:0051057	positive regulation of small GTPase mediated signal transduction	8/552	51/13203	0.156863	3.75192	4.11293	0.00115457	0.0194255	0.015894	ITGAV/LRP4/RAC1/TGM2/PICALM/MAPRE2/AKAP13/F11R	8
GO:0002683	negative regulation of immune system process	29/552	377/13203	0.0769231	1.83988	3.45598	0.00117125	0.0195581	0.0160024	CEACAM1/CD59/CD68/CD55/GRN/HLA-A/HLA-B/HLA-E/HLA-G/MDK/NBL1/NF1/OAS1/ENPP3/SERPINB9/PTPRJ/SOX9/TGFB1/TNFAIP3/TNFRSF14/NR1D1/FGL2/SMPDL3A/TNFRSF21/TMEM176B/CLDN18/PAG1/RHBDF2/MIR21	29
GO:0002237	response to molecule of bacterial origin	22/552	257/13203	0.0856031	2.0475	3.54224	0.0011715	0.0195581	0.0160024	ADM/ALAD/B2M/CD68/CD55/GBP2/GBP3/CXCL8/NFKBIA/NOS2/PCK1/PRKCA/PTAFR/CX3CL1/SELENOW/TNFAIP3/LITAF/NR1D1/TNIP1/CDK19/UGT1A1/MIR21	22
GO:1902305	regulation of sodium ion transmembrane transport	7/552	40/13203	0.175	4.18573	4.21492	0.00120477	0.0200363	0.0163937	ANK3/ATP1B1/ATP2B4/CAMK2D/FXYD3/SLC9A1/KLHL24	7
GO:1903039	positive regulation of leukocyte cell-cell adhesion	19/552	209/13203	0.0909091	2.17441	3.57476	0.00123483	0.0201788	0.0165103	B2M/CD47/CD55/FOXO3/GCNT1/HLA-A/HLA-E/HLA-G/IL2RG/MDK/PCK1/PTAFR/SMARCC2/TGFB1/TNFRSF14/VNN1/CHST4/HHLA2/MIR21	19
GO:1901292	nucleoside phosphate catabolic process	16/552	162/13203	0.0987654	2.36232	3.64425	0.0012398	0.0201788	0.0165103	ALDOA/ALDOB/ENO2/HK2/NT5E/ENPP3/PFKP/PPARA/TPI1/XDH/SLC4A4/VNN1/GDA/SMPDL3A/DHTKD1/ENTPD8	16
GO:0001889	liver development	14/552	132/13203	0.106061	2.53681	3.70663	0.00124134	0.0201788	0.0165103	CEACAM1/MAN2A1/MDK/MET/NF1/PCK1/PROX1/SOX9/TGFB1/TNFAIP3/LSR/ERRFI1/UGT1A1/SULF2	14
GO:0048771	tissue remodeling	14/552	132/13203	0.106061	2.53681	3.70663	0.00124134	0.0201788	0.0165103	CEACAM1/TPP1/EFNA2/MDK/MMP14/NF1/PRKCA/ROCK1/TGFB1/TNFAIP3/SYT7/CLDN18/TMBIM1/LRRK1	14
GO:1904375	regulation of protein localization to cell periphery	14/552	132/13203	0.106061	2.53681	3.70663	0.00124134	0.0201788	0.0165103	ADAM10/ATP2B4/CAMK2D/ITGB1/LRP1/MMP14/PPP2R5A/TGFB1/VIL1/PICALM/TMEM59/CIB1/ZDHHC2/TMBIM1	14
GO:2001236	regulation of extrinsic apoptotic signaling pathway	14/552	132/13203	0.106061	2.53681	3.70663	0.00124134	0.0201788	0.0165103	ATF3/GSK3B/HSPA1B/ICAM1/ITGAV/NF1/CX3CL1/TNFAIP3/TNFSF10/ARHGEF2/ACSL5/STRADB/TMBIM1/ITM2C	14
GO:0046890	regulation of lipid biosynthetic process	15/552	147/13203	0.102041	2.44066	3.66896	0.00125371	0.0203035	0.0166123	ACADVL/ADM/CEACAM1/BMP2/INSIG1/PCK1/PPARA/PROX1/NR1D1/ABCG1/UBR4/INSIG2/LPCAT1/ORMDL3/STARD4	15
GO:1902105	regulation of leukocyte differentiation	21/552	242/13203	0.0867769	2.07557	3.5274	0.00126717	0.020445	0.0167281	CEACAM1/PRDM1/ZFP36L1/FOXO3/HLA-B/HLA-G/IL2RG/JUNB/MDK/MMP14/NF1/PCK1/PRKCA/SMARCC2/TGFB1/VNN1/FGL2/TMEM176B/CLDN18/PRXL2A/MIR21	21
GO:0070555	response to interleukin-1	11/552	90/13203	0.122222	2.92337	3.82437	0.00128703	0.0206881	0.016927	CD47/GBP2/GBP3/IL1RAP/CXCL8/NFKBIA/PCK1/PRKCA/SOX9/NR1D1/MIR21	11
GO:0043502	regulation of muscle adaptation	9/552	64/13203	0.140625	3.36354	3.95911	0.00129303	0.0207076	0.016943	ATP2B4/CAMK2D/FOXO3/P2RX4/PPARA/PRKCA/ROCK1/SLC9A1/MIR21	9
GO:0010742	macrophage derived foam cell differentiation	6/552	30/13203	0.2	4.7837	4.33373	0.00130857	0.0208792	0.0170834	ALOX15B/ITGAV/NFKBIA/PPARA/TGFB1/ABCG1	6
GO:0042987	amyloid precursor protein catabolic process	8/552	52/13203	0.153846	3.67977	4.04433	0.00131551	0.0209128	0.0171109	ADAM10/DHCR24/EFNA1/ROCK1/SORL1/PICALM/ABCG1/SLC2A13	8
GO:0010817	regulation of hormone levels	30/552	398/13203	0.0753769	1.8029	3.39735	0.00133528	0.0211493	0.0173044	ADAM10/ADM/BMP2/CPE/CTSZ/CYP3A5/ECE1/ACSL4/HSD17B2/MEP1A/MME/NOS2/P4HB/PRKCA/KLK6/SYT7/DHRS3/NR1D1/DHRS9/KDM5B/RAB11FIP5/SULT1B1/SLCO4A1/CYP2S1/DUOX2/FAM3B/UGT1A1/NLGN2/ACE2/SRD5A3	30
GO:0042742	defense response to bacterium	17/552	179/13203	0.0949721	2.27159	3.57789	0.00136471	0.0215366	0.0176212	ADM/B2M/BCL3/GBP2/GBP3/GRN/HLA-A/HLA-E/NOS2/OAS1/KLK7/RNASE4/CCL20/TNFRSF14/OPTN/PLAC8/GSDMB	17
GO:1903037	regulation of leukocyte cell-cell adhesion	23/552	277/13203	0.0830325	1.98601	3.46431	0.00137473	0.0215599	0.0176403	B2M/CD47/CD55/FOXO3/GCNT1/HLA-A/HLA-E/HLA-G/IL2RG/MDK/PCK1/PPARA/PTAFR/SMARCC2/TGFB1/TNFRSF14/VNN1/CHST4/FGL2/HHLA2/TNFRSF21/PAG1/MIR21	23
GO:0002521	leukocyte differentiation	34/552	471/13203	0.0721868	1.7266	3.35416	0.00137616	0.0215599	0.0176403	B2M/BCL3/CEACAM1/PRDM1/BMP2/ZFP36L1/CDH17/EFNA2/FOXO3/HLA-B/HLA-G/IL2RG/ITGB1/ITGB6/ITGB8/JUNB/DNAJB9/MDK/MMP14/NF1/PCK1/PRKCA/PTPRJ/RRAS/SMARCC2/TGFB1/VNN1/SH3PXD2A/FGL2/TMEM176B/CLDN18/LRRK1/PRXL2A/MIR21	34
GO:0051960	regulation of nervous system development	27/552	346/13203	0.0780347	1.86647	3.41153	0.00138886	0.0216803	0.0177388	B2M/BMP2/CDH1/GDI1/IL1RAP/ITGB1/LRP4/MAN2A1/MDK/MME/NF1/SERPINE2/PROX1/CX3CL1/SORL1/SPINT1/TGFB1/TGM2/CXCR4/BHLHE40/NR1D1/CLSTN1/TNFRSF21/SRPX2/PLXNA3/SMURF1/NLGN2	27
GO:1905477	positive regulation of protein localization to membrane	11/552	91/13203	0.120879	2.89124	3.78147	0.00141014	0.0219332	0.0179458	ANK3/ATP2B4/STOM/ITGB1/LRP1/LRP4/SLC5A3/VIL1/CIB1/ZDHHC2/NLGN2	11
GO:0061041	regulation of wound healing	12/552	105/13203	0.114286	2.73354	3.72523	0.00142783	0.0221288	0.0181058	CEACAM1/CLDN4/CLDN3/ITGB1/SERPINE2/PLAU/PLAUR/PTK2/TNFAIP3/VIL1/CXCR4/DUOX2	12
GO:0061008	hepaticobiliary system development	14/552	134/13203	0.104478	2.49895	3.64287	0.00143578	0.0221725	0.0181415	CEACAM1/MAN2A1/MDK/MET/NF1/PCK1/PROX1/SOX9/TGFB1/TNFAIP3/LSR/ERRFI1/UGT1A1/SULF2	14
GO:0015732	prostaglandin transport	5/552	21/13203	0.238095	5.69488	4.49749	0.00146194	0.0223791	0.0183105	ACSL4/NOS2/P2RX4/SLCO2A1/SLCO4A1	5
GO:0035988	chondrocyte proliferation	5/552	21/13203	0.238095	5.69488	4.49749	0.00146194	0.0223791	0.0183105	MMP14/SOX9/ERRFI1/PBXIP1/MIR21	5
GO:0043535	regulation of blood vessel endothelial cell migration	10/552	78/13203	0.128205	3.06647	3.82344	0.00146468	0.0223791	0.0183105	ATP2B4/EFNA1/GAB1/HSPB1/NF1/P2RX4/PRKCA/TGFB1/CIB1/SRPX2	10
GO:1903828	negative regulation of protein localization	17/552	181/13203	0.0939227	2.24649	3.52708	0.00154037	0.0232642	0.0190347	CYP51A1/GDI1/GSK3B/HMGCR/INSIG1/LMAN1/NF1/PPP2R5A/TGFB1/PICALM/TMEM59/OS9/RAB11FIP5/CLDN18/TP53INP2/TMBIM1/RHBDF2	17
GO:0002708	positive regulation of lymphocyte mediated immunity	11/552	92/13203	0.119565	2.85982	3.73915	0.00154275	0.0232642	0.0190347	AP1G1/B2M/CD55/HLA-A/HLA-B/HLA-C/HLA-E/HLA-G/HLA-H/NECTIN2/TGFB1	11
GO:0003158	endothelium development	12/552	106/13203	0.113208	2.70775	3.68739	0.00155057	0.0232642	0.0190347	CEACAM1/CLDN3/ICAM1/MET/AFDN/PROX1/ROCK1/XDH/CXCR4/SLC40A1/F11R/MIR21	12
GO:0007157	heterophilic cell-cell adhesion via plasma membrane cell adhesion molecules	6/552	31/13203	0.193548	4.62938	4.22586	0.00156614	0.0232642	0.0190347	CEACAM5/CXADR/ICAM1/CEACAM6/CD164/JAML	6
GO:0045066	regulatory T cell differentiation	6/552	31/13203	0.193548	4.62938	4.22586	0.00156614	0.0232642	0.0190347	FOXO3/HLA-G/IL2RG/MDK/TGFB1/MIR21	6
GO:0090077	foam cell differentiation	6/552	31/13203	0.193548	4.62938	4.22586	0.00156614	0.0232642	0.0190347	ALOX15B/ITGAV/NFKBIA/PPARA/TGFB1/ABCG1	6
GO:0097028	dendritic cell differentiation	6/552	31/13203	0.193548	4.62938	4.22586	0.00156614	0.0232642	0.0190347	HLA-B/HLA-G/ITGB6/ITGB8/TGFB1/TMEM176B	6
GO:1902003	regulation of amyloid-beta formation	6/552	31/13203	0.193548	4.62938	4.22586	0.00156614	0.0232642	0.0190347	EFNA1/ROCK1/SORL1/PICALM/ABCG1/SLC2A13	6
GO:0002693	positive regulation of cellular extravasation	4/552	13/13203	0.307692	7.35953	4.79183	0.00159793	0.0232642	0.0190347	CD47/ICAM1/MDK/PTAFR	4
GO:0032530	regulation of microvillus organization	4/552	13/13203	0.307692	7.35953	4.79183	0.00159793	0.0232642	0.0190347	PLD1/VIL1/CDHR5/CDHR2	4
GO:0036376	sodium ion export across plasma membrane	4/552	13/13203	0.307692	7.35953	4.79183	0.00159793	0.0232642	0.0190347	ATP1B1/FXYD3/SLC9A1/SLC4A4	4
GO:0070424	regulation of nucleotide-binding domain, leucine rich repeat containing receptor signaling pathway	4/552	13/13203	0.307692	7.35953	4.79183	0.00159793	0.0232642	0.0190347	BIRC2/BIRC3/HSPA1B/TNFAIP3	4
GO:0097094	craniofacial suture morphogenesis	4/552	13/13203	0.307692	7.35953	4.79183	0.00159793	0.0232642	0.0190347	INSIG1/MMP14/TGFB1/INSIG2	4
GO:2000345	regulation of hepatocyte proliferation	4/552	13/13203	0.307692	7.35953	4.79183	0.00159793	0.0232642	0.0190347	CEACAM1/MDK/TNFAIP3/SULF2	4
GO:0046849	bone remodeling	9/552	66/13203	0.136364	3.26161	3.84741	0.00161416	0.0234216	0.0191635	TPP1/EFNA2/MDK/NF1/PRKCA/TNFAIP3/SYT7/CLDN18/LRRK1	9
GO:0043588	skin development	19/552	214/13203	0.088785	2.1236	3.46146	0.00162849	0.0235505	0.019269	ALOX15B/ZFP36L1/CDH3/CLDN4/DHCR24/IRF6/ITGB4/ITGB6/LRP4/MET/NF1/ROCK1/SOX9/UGCG/NCOA3/LSR/ERRFI1/ELOVL1/FA2H	19
GO:0006638	neutral lipid metabolic process	12/552	107/13203	0.11215	2.68245	3.64998	0.00168188	0.0240515	0.0196789	APOBEC1/DGKA/GK/INSIG1/MTTP/PCK1/SORL1/AGPAT2/INSIG2/MBOAT7/MOGAT2/MOGAT3	12
GO:0006639	acylglycerol metabolic process	12/552	107/13203	0.11215	2.68245	3.64998	0.00168188	0.0240515	0.0196789	APOBEC1/DGKA/GK/INSIG1/MTTP/PCK1/SORL1/AGPAT2/INSIG2/MBOAT7/MOGAT2/MOGAT3	12
GO:0009134	nucleoside diphosphate catabolic process	11/552	93/13203	0.11828	2.82907	3.6974	0.00168538	0.0240515	0.0196789	ALDOA/ALDOB/ENO2/HK2/NT5E/PFKP/PPARA/TPI1/SLC4A4/DHTKD1/ENTPD8	11
GO:0050921	positive regulation of chemotaxis	11/552	93/13203	0.11828	2.82907	3.6974	0.00168538	0.0240515	0.0196789	ADAM10/HSPB1/CXCL8/MDK/MET/P2RX4/PTK2/PTPRJ/RAC1/TGFB1/CXCR4	11
GO:0002831	regulation of response to biotic stimulus	32/552	441/13203	0.0725624	1.73558	3.28184	0.00173548	0.0246849	0.0201972	AP1G1/BIRC2/BIRC3/CEACAM1/CD55/GBP2/GDI1/GRN/HLA-A/HLA-B/HLA-E/HLA-G/HSPA1B/NFKBIA/OAS1/SERPINB9/PLSCR1/PRKCA/KLK7/NECTIN2/CX3CL1/TGFB1/TNFAIP3/NR1D1/OPTN/TNIP1/TRIM38/FGL2/SMPDL3A/ERAP1/DDX60/MIR21	32
GO:0003300	cardiac muscle hypertrophy	9/552	67/13203	0.134328	3.21293	3.79315	0.00179712	0.0252297	0.0206429	ATP2B4/CAMK2D/P2RX4/PPARA/PRKCA/ROCK1/SLC9A1/KLF15/MIR21	9
GO:0014897	striated muscle hypertrophy	9/552	67/13203	0.134328	3.21293	3.79315	0.00179712	0.0252297	0.0206429	ATP2B4/CAMK2D/P2RX4/PPARA/PRKCA/ROCK1/SLC9A1/KLF15/MIR21	9
GO:1901184	regulation of ERBB signaling pathway	9/552	67/13203	0.134328	3.21293	3.79315	0.00179712	0.0252297	0.0206429	CEACAM1/PLAUR/PTK6/PTPRJ/TGFB1/GPRC5A/ERRFI1/RHBDF2/MIR21	9
GO:2000177	regulation of neural precursor cell proliferation	9/552	67/13203	0.134328	3.21293	3.79315	0.00179712	0.0252297	0.0206429	FOXO3/ITGB1/MDK/NF1/PROX1/CX3CL1/SPINT1/TGFB1/SPINT2	9
GO:0010613	positive regulation of cardiac muscle hypertrophy	5/552	22/13203	0.227273	5.43602	4.34968	0.00182764	0.0254923	0.0208578	CAMK2D/PRKCA/ROCK1/SLC9A1/MIR21	5
GO:0014742	positive regulation of muscle hypertrophy	5/552	22/13203	0.227273	5.43602	4.34968	0.00182764	0.0254923	0.0208578	CAMK2D/PRKCA/ROCK1/SLC9A1/MIR21	5
GO:0007156	homophilic cell adhesion via plasma membrane adhesion molecules	11/552	94/13203	0.117021	2.79897	3.6562	0.00183861	0.0254923	0.0208578	CEACAM1/CDH1/CDH3/CDH17/CEACAM5/ITGB1/CEACAM6/NECTIN2/CLSTN1/CDHR5/CDHR2	11
GO:0072330	monocarboxylic acid biosynthetic process	17/552	184/13203	0.0923913	2.20986	3.45209	0.00183941	0.0254923	0.0208578	ACADVL/ALOX15B/CEACAM1/INSIG1/PROX1/SCD/FADS2/NR1D1/DHRS9/UBR4/INSIG2/ERRFI1/ACSS2/ASAH2/ELOVL1/FA2H/STARD4	17
GO:0001706	endoderm formation	7/552	43/13203	0.162791	3.89371	3.96997	0.00186895	0.0257367	0.0210578	DUSP5/ITGAV/ITGB5/LAMA3/LAMB3/MMP14/MMP15	7
GO:0008347	glial cell migration	7/552	43/13203	0.162791	3.89371	3.96997	0.00186895	0.0257367	0.0210578	MMP14/NF1/P2RX4/RRAS/CX3CL1/SUN2/MBOAT7	7
GO:0040013	negative regulation of locomotion	21/552	250/13203	0.084	2.00915	3.36487	0.00189589	0.0260249	0.0212935	ALOX15B/ATP2B4/CDH1/CLDN3/DACH1/FOXO3/GSK3B/IGFBP3/LRP1/AFDN/NBL1/NF1/PTPRJ/PTPRR/RAC1/RRAS/CX3CL1/TGFB1/SPINT2/PLXNA3/MIR21	21
GO:0006631	fatty acid metabolic process	26/552	336/13203	0.077381	1.85083	3.29992	0.00190206	0.026027	0.0212952	ACADVL/ACOX1/ALOX15B/CEACAM1/FABP1/ACSL4/GGT1/INSIG1/PCK1/PPARA/MSMO1/SCD/SOX9/CES2/FADS2/PTGR1/UBR4/CYP2S1/INSIG2/ACSL5/UGT1A6/UGT1A1/ACSS2/ASAH2/ELOVL1/FA2H	26
GO:0019730	antimicrobial humoral response	10/552	81/13203	0.123457	2.9529	3.68255	0.00195564	0.0266757	0.021826	ADM/B2M/BCL3/HLA-A/HLA-E/CXCL8/KLK7/RNASE4/CCL20/CX3CL1	10
GO:0009154	purine ribonucleotide catabolic process	12/552	109/13203	0.110092	2.63323	3.57644	0.00197198	0.026814	0.0219392	ALDOA/ALDOB/ENO2/HK2/NT5E/PFKP/PPARA/TPI1/XDH/SLC4A4/GDA/DHTKD1	12
GO:0014812	muscle cell migration	9/552	68/13203	0.132353	3.16568	3.73991	0.0019963	0.026975	0.0220709	DDR1/IGFBP3/LRP1/MDK/NF1/PLAU/ROCK1/SORL1/MIR21	9
GO:0014896	muscle hypertrophy	9/552	68/13203	0.132353	3.16568	3.73991	0.0019963	0.026975	0.0220709	ATP2B4/CAMK2D/P2RX4/PPARA/PRKCA/ROCK1/SLC9A1/KLF15/MIR21	9
GO:0002695	negative regulation of leukocyte activation	13/552	124/13203	0.104839	2.50758	3.52315	0.00203211	0.0273734	0.0223969	GRN/HLA-E/HLA-G/MDK/ENPP3/TGFB1/TNFAIP3/TNFRSF14/NR1D1/FGL2/TNFRSF21/PAG1/MIR21	13
GO:0001558	regulation of cell growth	25/552	321/13203	0.0778816	1.86281	3.26891	0.00211389	0.0283865	0.0232258	ADAM10/CEACAM1/DDR1/CAMK2D/CDA/CDH1/ACSL4/GDI1/GSK3B/HSPA1B/IGFBP3/IGFBP4/MMP14/SERPINE2/PPARA/PTPRJ/SLC9A1/TGFB1/CXCR4/CIB1/CLSTN1/CDHR2/PLXNA3/SMURF1/SLC44A4	25
GO:0019217	regulation of fatty acid metabolic process	10/552	82/13203	0.121951	2.91689	3.63703	0.00214602	0.0284378	0.0232678	ACADVL/CEACAM1/FABP1/INSIG1/PPARA/SOX9/UBR4/INSIG2/UGT1A6/UGT1A1	10
GO:0016114	terpenoid biosynthetic process	4/552	14/13203	0.285714	6.83385	4.56184	0.00216374	0.0284378	0.0232678	FDPS/HMGCS1/LSS/DHRS9	4
GO:0043567	regulation of insulin-like growth factor receptor signaling pathway	4/552	14/13203	0.285714	6.83385	4.56184	0.00216374	0.0284378	0.0232678	BMP2/CDH3/IGFBP3/IGFBP4	4
GO:0046184	aldehyde biosynthetic process	4/552	14/13203	0.285714	6.83385	4.56184	0.00216374	0.0284378	0.0232678	BMP2/PCK1/TPI1/KDM3A	4
GO:0046598	positive regulation of viral entry into host cell	4/552	14/13203	0.285714	6.83385	4.56184	0.00216374	0.0284378	0.0232678	P4HB/TMPRSS2/TRIM38/TMPRSS4	4
GO:0075294	positive regulation by symbiont of entry into host	4/552	14/13203	0.285714	6.83385	4.56184	0.00216374	0.0284378	0.0232678	P4HB/TMPRSS2/TRIM38/TMPRSS4	4
GO:1900221	regulation of amyloid-beta clearance	4/552	14/13203	0.285714	6.83385	4.56184	0.00216374	0.0284378	0.0232678	CYP51A1/HMGCR/LRP1/ROCK1	4
GO:0051235	maintenance of location	22/552	270/13203	0.0814815	1.94891	3.29068	0.00219461	0.0285872	0.02339	ANK3/CAMK2D/GSN/HK2/INSIG1/ITGAV/NBL1/NFKBIA/PLCB4/PPARA/CX3CL1/SORL1/SQLE/TGFB1/ABCG1/EHD1/OS9/SUN2/INSIG2/SCIN/STARD4/TTC39B	22
GO:0044331	cell-cell adhesion mediated by cadherin	6/552	33/13203	0.181818	4.34881	4.0233	0.00219495	0.0285872	0.02339	CDH1/CDH3/CDH17/EPCAM/AFDN/CDHR2	6
GO:2000351	regulation of endothelial cell apoptotic process	6/552	33/13203	0.181818	4.34881	4.0233	0.00219495	0.0285872	0.02339	FOXO3/HLA-G/ICAM1/TGFB1/TNFAIP3/ANGPTL4	6
GO:0032528	microvillus organization	5/552	23/13203	0.217391	5.19967	4.21064	0.00225606	0.0290334	0.0237551	PLD1/VIL1/CDHR5/CDHR2/ESPN	5
GO:0045939	negative regulation of steroid metabolic process	5/552	23/13203	0.217391	5.19967	4.21064	0.00225606	0.0290334	0.0237551	BMP2/INSIG1/PROX1/INSIG2/UGT1A1	5
GO:0050901	leukocyte tethering or rolling	5/552	23/13203	0.217391	5.19967	4.21064	0.00225606	0.0290334	0.0237551	GCNT1/ITGB1/PTAFR/ROCK1/CHST4	5
GO:1902042	negative regulation of extrinsic apoptotic signaling pathway via death domain receptors	5/552	23/13203	0.217391	5.19967	4.21064	0.00225606	0.0290334	0.0237551	GSK3B/ICAM1/TNFAIP3/ARHGEF2/TMBIM1	5
GO:0010466	negative regulation of peptidase activity	12/552	111/13203	0.108108	2.58578	3.50452	0.00230187	0.0295349	0.0241655	SERPINA3/SERPINH1/FABP1/LRP1/SERPINA1/SERPINA4/SERPINE2/SERPINB9/PLAUR/SPINT1/TIMP2/SPINT2	12
GO:0006721	terpenoid metabolic process	10/552	83/13203	0.120482	2.88174	3.59219	0.00235104	0.0299879	0.0245361	CYP3A5/FDFT1/FDPS/HMGCS1/LRP1/LSS/DHRS3/DHRS9/CYP2S1/UGT1A1	10
GO:0046032	ADP catabolic process	10/552	83/13203	0.120482	2.88174	3.59219	0.00235104	0.0299879	0.0245361	ALDOA/ALDOB/ENO2/HK2/NT5E/PFKP/PPARA/TPI1/SLC4A4/DHTKD1	10
GO:2000146	negative regulation of cell motility	20/552	238/13203	0.0840336	2.00996	3.28422	0.0023946	0.0304536	0.0249171	ALOX15B/ATP2B4/CDH1/CLDN3/DACH1/FOXO3/GSK3B/IGFBP3/LRP1/AFDN/NBL1/NF1/PTPRJ/PTPRR/RAC1/RRAS/CX3CL1/TGFB1/SPINT2/MIR21	20
GO:0016052	carbohydrate catabolic process	15/552	157/13203	0.0955414	2.2852	3.38385	0.00241242	0.0305903	0.025029	ALDOA/ALDOB/SCARB2/ENO2/GK/HK2/MANBA/NEU1/PFKP/PPARA/SI/TPI1/SLC4A4/STBD1/DHTKD1	15
GO:0002819	regulation of adaptive immune response	15/552	158/13203	0.0949367	2.27074	3.35653	0.00256588	0.0320593	0.0262309	B2M/CEACAM1/CD55/HLA-A/HLA-B/HLA-C/HLA-E/HLA-G/HLA-H/JUNB/NECTIN2/TGFB1/TNFAIP3/TNFRSF14/MIR21	15
GO:0060348	bone development	15/552	158/13203	0.0949367	2.27074	3.35653	0.00256588	0.0320593	0.0262309	BMP2/SERPINH1/INSIG1/ITGB6/MMP14/SOX9/TGFB1/TGM2/DHRS3/AKAP13/INSIG2/CLDN18/SULF2/LRRK1/SLC38A10	15
GO:0002824	positive regulation of adaptive immune response based on somatic recombination of immune receptors built from immunoglobulin superfamily domains	11/552	98/13203	0.112245	2.68473	3.49664	0.00256918	0.0320593	0.0262309	B2M/CD55/HLA-A/HLA-B/HLA-C/HLA-E/HLA-G/HLA-H/NECTIN2/TGFB1/MIR21	11
GO:0044319	wound healing, spreading of cells	6/552	34/13203	0.176471	4.22091	3.92797	0.00257275	0.0320593	0.0262309	RHOC/CEACAM1/DDR1/ITGAV/ITGB1/ITGB5	6
GO:0090505	epiboly involved in wound healing	6/552	34/13203	0.176471	4.22091	3.92797	0.00257275	0.0320593	0.0262309	RHOC/CEACAM1/DDR1/ITGAV/ITGB1/ITGB5	6
GO:1905476	negative regulation of protein localization to membrane	6/552	34/13203	0.176471	4.22091	3.92797	0.00257275	0.0320593	0.0262309	GDI1/PPP2R5A/TGFB1/PICALM/TMEM59/TMBIM1	6
GO:0016049	cell growth	28/552	380/13203	0.0736842	1.76241	3.15003	0.00264783	0.0328713	0.0268953	ADAM10/CEACAM1/DDR1/CAMK2D/CDA/CDH1/ACSL4/GDI1/GSK3B/HSPA1B/IGFBP3/IGFBP4/ITGB1/LAMB2/MMP14/SERPINE2/PPARA/PTPRJ/SLC9A1/SOX9/TGFB1/CXCR4/CIB1/CLSTN1/CDHR2/PLXNA3/SMURF1/SLC44A4	28
GO:0051017	actin filament bundle assembly	14/552	143/13203	0.0979021	2.34167	3.36953	0.00265312	0.0328713	0.0268953	RHOC/CD47/ITGB5/MARCKS/MET/RAC1/ROCK1/CX3CL1/SLC9A1/VIL1/F11R/BAIAP2L1/ESPN/MIR21	14
GO:0014909	smooth muscle cell migration	8/552	58/13203	0.137931	3.2991	3.66538	0.00269208	0.0332104	0.0271728	DDR1/IGFBP3/LRP1/MDK/NF1/PLAU/SORL1/MIR21	8
GO:0002706	regulation of lymphocyte mediated immunity	13/552	128/13203	0.101562	2.42922	3.39399	0.00269585	0.0332104	0.0271728	AP1G1/B2M/CEACAM1/CD55/HLA-A/HLA-B/HLA-C/HLA-E/HLA-G/HLA-H/SERPINB9/NECTIN2/TGFB1	13
GO:0060586	multicellular organismal-level iron ion homeostasis	5/552	24/13203	0.208333	4.98302	4.07947	0.00275315	0.0337242	0.0275931	B2M/PICALM/HEPH/SLC40A1/CYBRD1	5
GO:1904994	regulation of leukocyte adhesion to vascular endothelial cell	5/552	24/13203	0.208333	4.98302	4.07947	0.00275315	0.0337242	0.0275931	GCNT1/MDK/PTAFR/CHST4/MIR21	5
GO:0006735	NADH regeneration	4/552	15/13203	0.266667	6.37826	4.35336	0.00285395	0.0340897	0.0278922	ENO2/HK2/PFKP/TPI1	4
GO:0010885	regulation of cholesterol storage	4/552	15/13203	0.266667	6.37826	4.35336	0.00285395	0.0340897	0.0278922	PPARA/ABCG1/EHD1/TTC39B	4
GO:0043129	surfactant homeostasis	4/552	15/13203	0.266667	6.37826	4.35336	0.00285395	0.0340897	0.0278922	ITGB6/OAS1/TGFB1/LPCAT1	4
GO:0051014	actin filament severing	4/552	15/13203	0.266667	6.37826	4.35336	0.00285395	0.0340897	0.0278922	GSN/VIL1/VILL/SCIN	4
GO:0055119	relaxation of cardiac muscle	4/552	15/13203	0.266667	6.37826	4.35336	0.00285395	0.0340897	0.0278922	ATP1B1/CAMK2D/GSN/P2RX4	4
GO:0061621	canonical glycolysis	4/552	15/13203	0.266667	6.37826	4.35336	0.00285395	0.0340897	0.0278922	ENO2/HK2/PFKP/TPI1	4
GO:0061718	glucose catabolic process to pyruvate	4/552	15/13203	0.266667	6.37826	4.35336	0.00285395	0.0340897	0.0278922	ENO2/HK2/PFKP/TPI1	4
GO:1901142	insulin metabolic process	4/552	15/13203	0.266667	6.37826	4.35336	0.00285395	0.0340897	0.0278922	CEACAM1/CPE/P4HB/NLGN2	4
GO:1902307	positive regulation of sodium ion transmembrane transport	4/552	15/13203	0.266667	6.37826	4.35336	0.00285395	0.0340897	0.0278922	ANK3/ATP1B1/FXYD3/SLC9A1	4
GO:0009261	ribonucleotide catabolic process	12/552	114/13203	0.105263	2.51773	3.39955	0.00287996	0.0343057	0.0280689	ALDOA/ALDOB/ENO2/HK2/NT5E/PFKP/PPARA/TPI1/XDH/SLC4A4/GDA/DHTKD1	12
GO:0090504	epiboly	6/552	35/13203	0.171429	4.10031	3.83624	0.00299733	0.0354785	0.0290285	RHOC/CEACAM1/DDR1/ITGAV/ITGB1/ITGB5	6
GO:1905517	macrophage migration	6/552	35/13203	0.171429	4.10031	3.83624	0.00299733	0.0354785	0.0290285	MDK/MMP14/P2RX4/PTK2/PTPRJ/CX3CL1	6
GO:0140115	export across plasma membrane	8/552	59/13203	0.135593	3.24318	3.60707	0.00300303	0.0354785	0.0290285	ATP1B1/FXYD3/SLC9A1/SLC4A4/ABCG2/HEPH/SLC40A1/MIR21	8
GO:0030336	negative regulation of cell migration	19/552	226/13203	0.0840708	2.01085	3.20169	0.00302587	0.0356508	0.0291695	ALOX15B/ATP2B4/CDH1/CLDN3/DACH1/FOXO3/GSK3B/IGFBP3/LRP1/AFDN/NBL1/NF1/PTPRJ/PTPRR/RAC1/RRAS/CX3CL1/TGFB1/MIR21	19
GO:0009137	purine nucleoside diphosphate catabolic process	10/552	86/13203	0.116279	2.78122	3.46159	0.003062	0.035881	0.0293579	ALDOA/ALDOB/ENO2/HK2/NT5E/PFKP/PPARA/TPI1/SLC4A4/DHTKD1	10
GO:0009181	purine ribonucleoside diphosphate catabolic process	10/552	86/13203	0.116279	2.78122	3.46159	0.003062	0.035881	0.0293579	ALDOA/ALDOB/ENO2/HK2/NT5E/PFKP/PPARA/TPI1/SLC4A4/DHTKD1	10
GO:0046474	glycerophospholipid biosynthetic process	16/552	177/13203	0.0903955	2.16212	3.25132	0.00308087	0.0360001	0.0294553	DGKA/INPP1/PIP4K2A/PLD1/PLSCR1/PITPNM1/CEPT1/AGPAT2/SLC44A1/ETNK1/ABHD4/MBOAT7/LPCAT1/ITPKC/SLC44A4/TTC7B	16
GO:0009266	response to temperature stimulus	13/552	130/13203	0.1	2.39185	3.33122	0.00308881	0.0360001	0.0294553	ACADVL/GSK3B/HSPA1B/HSPB1/NF1/NFKBIA/ALDH18A1/SLC9A1/CXCR4/DNAJB4/PLAC8/TCIM/TMEM135	13
GO:0043536	positive regulation of blood vessel endothelial cell migration	7/552	47/13203	0.148936	3.56233	3.67577	0.00315901	0.0366208	0.0299631	GAB1/HSPB1/P2RX4/PRKCA/TGFB1/CIB1/SRPX2	7
GO:0050435	amyloid-beta metabolic process	7/552	47/13203	0.148936	3.56233	3.67577	0.00315901	0.0366208	0.0299631	EFNA1/MME/ROCK1/SORL1/PICALM/ABCG1/SLC2A13	7
GO:0002822	regulation of adaptive immune response based on somatic recombination of immune receptors built from immunoglobulin superfamily domains	14/552	146/13203	0.0958904	2.29355	3.28296	0.00321111	0.0371252	0.0303758	B2M/CEACAM1/CD55/HLA-A/HLA-B/HLA-C/HLA-E/HLA-G/HLA-H/JUNB/NECTIN2/TGFB1/TNFAIP3/MIR21	14
GO:0010232	vascular transport	9/552	73/13203	0.123288	2.94885	3.48767	0.00327172	0.0376248	0.0307846	ATP2B4/LRP1/SLC5A3/SLC4A4/ABCG2/ATP8A1/SLC44A1/FLVCR2/SLC2A13	9
GO:0150104	transport across blood-brain barrier	9/552	73/13203	0.123288	2.94885	3.48767	0.00327172	0.0376248	0.0307846	ATP2B4/LRP1/SLC5A3/SLC4A4/ABCG2/ATP8A1/SLC44A1/FLVCR2/SLC2A13	9
GO:0009595	detection of biotic stimulus	5/552	25/13203	0.2	4.7837	3.95538	0.0033249	0.0380341	0.0311195	DACH1/HLA-A/HLA-B/PTPRJ/CDHR2	5
GO:0035872	nucleotide-binding domain, leucine rich repeat containing receptor signaling pathway	5/552	25/13203	0.2	4.7837	3.95538	0.0033249	0.0380341	0.0311195	BIRC2/BIRC3/HSPA1B/NFKBIA/TNFAIP3	5
GO:0006959	humoral immune response	14/552	147/13203	0.0952381	2.27795	3.25458	0.00341715	0.0388835	0.0318145	ADM/B2M/BCL3/CFB/CD59/CD55/HLA-A/HLA-E/CXCL8/KLK7/RNASE4/CCL20/CX3CL1/TNFRSF21	14
GO:0061572	actin filament bundle organization	14/552	147/13203	0.0952381	2.27795	3.25458	0.00341715	0.0388835	0.0318145	RHOC/CD47/ITGB5/MARCKS/MET/RAC1/ROCK1/CX3CL1/SLC9A1/VIL1/F11R/BAIAP2L1/ESPN/MIR21	14
GO:0040008	regulation of growth	32/552	461/13203	0.0694143	1.66028	3.01432	0.00345561	0.0389961	0.0319066	ADAM10/ALOX15B/CEACAM1/DDR1/CAMK2D/CDA/CDH1/ACSL4/GDI1/GSK3B/HSPA1B/IGFBP3/IGFBP4/MMP14/SERPINE2/PPARA/PROX1/PTK6/PTPRJ/SELENOP/SLC9A1/TGFB1/VIL1/CXCR4/CIB1/CLSTN1/PLAC8/CDHR2/PLXNA3/TMPRSS4/SMURF1/SLC44A4	32
GO:0019731	antibacterial humoral response	6/552	36/13203	0.166667	3.98641	3.74787	0.00347213	0.0389961	0.0319066	ADM/B2M/HLA-A/HLA-E/KLK7/RNASE4	6
GO:0045687	positive regulation of glial cell differentiation	6/552	36/13203	0.166667	3.98641	3.74787	0.00347213	0.0389961	0.0319066	BMP2/MDK/SERPINE2/SPINT1/TGFB1/CXCR4	6
GO:0046850	regulation of bone remodeling	6/552	36/13203	0.166667	3.98641	3.74787	0.00347213	0.0389961	0.0319066	MDK/NF1/PRKCA/TNFAIP3/SYT7/CLDN18	6
GO:1902041	regulation of extrinsic apoptotic signaling pathway via death domain receptors	6/552	36/13203	0.166667	3.98641	3.74787	0.00347213	0.0389961	0.0319066	ATF3/GSK3B/ICAM1/TNFAIP3/ARHGEF2/TMBIM1	6
GO:0043491	phosphatidylinositol 3-kinase/protein kinase B signal transduction	19/552	229/13203	0.0829694	1.9845	3.13924	0.00350038	0.0392115	0.0320828	CEACAM1/ZFP36L1/DDR1/ERBB3/HLA-G/ITGB1/NF1/P2RX4/SERPINE2/PPARA/PTK2/PTPRJ/RRAS/CX3CL1/TGFB1/XDH/CIB1/ERRFI1/MIR21	19
GO:0050729	positive regulation of inflammatory response	11/552	102/13203	0.107843	2.57944	3.34487	0.00351824	0.0393097	0.0321632	CD47/GBP2/GBP3/GRN/HLA-E/MDK/NFKBIA/CX3CL1/TGFB1/TNIP1/MIR21	11
GO:0031638	zymogen activation	7/552	48/13203	0.145833	3.48811	3.60721	0.00356798	0.0397628	0.0325339	CTSZ/DHCR24/GGT1/MMP14/SERPINE2/PLAU/PLAUR	7
GO:0042110	T cell activation	30/552	425/13203	0.0705882	1.68836	3.01306	0.00358603	0.0398611	0.0326144	B2M/BCL3/CEACAM1/PRDM1/ZFP36L1/CD47/CXADR/CD55/FOXO3/GSN/HLA-A/HLA-E/HLA-G/ICAM1/IL2RG/JUNB/MDK/PCK1/SMARCC2/TGFB1/TNFRSF14/VNN1/FGL2/BTN3A1/HHLA2/KIF13B/TNFRSF21/PAG1/JAML/MIR21	30
GO:0009310	amine catabolic process	4/552	16/13203	0.25	5.97962	4.16304	0.00368085	0.0406021	0.0332206	ATP2B4/SAT1/SLC44A1/MIR21	4
GO:0010755	regulation of plasminogen activation	4/552	16/13203	0.25	5.97962	4.16304	0.00368085	0.0406021	0.0332206	CTSZ/SERPINE2/PLAU/PLAUR	4
GO:0055091	phospholipid homeostasis	4/552	16/13203	0.25	5.97962	4.16304	0.00368085	0.0406021	0.0332206	ITGB6/TGFB1/ABCG1/TLCD2	4
GO:0050810	regulation of steroid biosynthetic process	8/552	61/13203	0.131148	3.13685	3.4941	0.00370828	0.040697	0.0332983	ADM/BMP2/INSIG1/PROX1/NR1D1/ABCG1/INSIG2/STARD4	8
GO:1901568	fatty acid derivative metabolic process	8/552	61/13203	0.131148	3.13685	3.4941	0.00370828	0.040697	0.0332983	ALOX15B/ACSL4/GGT1/HMGCL/PAM/PTGR1/ACSL5/ELOVL1	8
GO:0002821	positive regulation of adaptive immune response	11/552	103/13203	0.106796	2.5544	3.30806	0.00379466	0.0415395	0.0339876	B2M/CD55/HLA-A/HLA-B/HLA-C/HLA-E/HLA-G/HLA-H/NECTIN2/TGFB1/MIR21	11
GO:0006195	purine nucleotide catabolic process	12/552	118/13203	0.101695	2.43239	3.26469	0.00382848	0.0418039	0.0342039	ALDOA/ALDOB/ENO2/HK2/NT5E/PFKP/PPARA/TPI1/XDH/SLC4A4/GDA/DHTKD1	12
GO:0009191	ribonucleoside diphosphate catabolic process	10/552	89/13203	0.11236	2.68747	3.33649	0.00393465	0.0425336	0.034801	ALDOA/ALDOB/ENO2/HK2/NT5E/PFKP/PPARA/TPI1/SLC4A4/DHTKD1	10
GO:0046031	ADP metabolic process	10/552	89/13203	0.11236	2.68747	3.33649	0.00393465	0.0425336	0.034801	ALDOA/ALDOB/ENO2/HK2/NT5E/PFKP/PPARA/TPI1/SLC4A4/DHTKD1	10
GO:0110020	regulation of actomyosin structure organization	10/552	89/13203	0.11236	2.68747	3.33649	0.00393465	0.0425336	0.034801	RHOC/CD47/MET/PROX1/RAC1/ROCK1/SLC9A1/AKAP13/F11R/MIR21	10
GO:0150115	cell-substrate junction organization	10/552	89/13203	0.11236	2.68747	3.33649	0.00393465	0.0425336	0.034801	COL17A1/ITGB4/LAMA3/MMP14/PTK2/PTPRJ/RAC1/ROCK1/SLC9A1/MAPRE2	10
GO:0010765	positive regulation of sodium ion transport	5/552	26/13203	0.192308	4.59971	3.83771	0.0039773	0.0427808	0.0350032	ANK3/ATP1B1/FXYD3/PRSS8/SLC9A1	5
GO:1903077	negative regulation of protein localization to plasma membrane	5/552	26/13203	0.192308	4.59971	3.83771	0.0039773	0.0427808	0.0350032	PPP2R5A/TGFB1/PICALM/TMEM59/TMBIM1	5
GO:0035987	endodermal cell differentiation	6/552	37/13203	0.162162	3.87867	3.66263	0.00400065	0.0427947	0.0350146	ITGAV/ITGB5/LAMA3/LAMB3/MMP14/MMP15	6
GO:0031640	killing of cells of another organism	7/552	49/13203	0.142857	3.41693	3.54046	0.00401602	0.0427947	0.0350146	GBP2/GBP3/CXCL8/NOS2/CCL20/APOL1/GSDMB	7
GO:0141061	disruption of cell in another organism	7/552	49/13203	0.142857	3.41693	3.54046	0.00401602	0.0427947	0.0350146	GBP2/GBP3/CXCL8/NOS2/CCL20/APOL1/GSDMB	7
GO:1901136	carbohydrate derivative catabolic process	18/552	215/13203	0.0837209	2.00248	3.09563	0.00401819	0.0427947	0.0350146	ALDOA/ALDOB/SCARB2/CDA/ENO2/HK2/MANBA/NEU1/NT5E/PFKP/PPARA/TGFB1/TPI1/XDH/SLC4A4/GDA/DHTKD1/EDEM3	18
GO:0050767	regulation of neurogenesis	22/552	285/13203	0.077193	1.84634	3.01714	0.00423279	0.0449695	0.036794	B2M/BMP2/CDH1/GDI1/ITGB1/LRP4/MAN2A1/MDK/MME/NF1/SERPINE2/PROX1/CX3CL1/SORL1/SPINT1/TGFB1/TGM2/CXCR4/BHLHE40/NR1D1/PLXNA3/SMURF1	22
GO:0072523	purine-containing compound catabolic process	13/552	135/13203	0.0962963	2.30326	3.17922	0.00427837	0.0453423	0.037099	ALDOA/ALDOB/ENO2/HK2/NT5E/PFKP/PPARA/TPI1/XDH/SLC4A4/VNN1/GDA/DHTKD1	13
GO:1903053	regulation of extracellular matrix organization	7/552	50/13203	0.14	3.34859	3.47541	0.00450542	0.0475936	0.038941	BMP2/DDR1/LAMB2/LRP1/SOX9/TGFB1/MIR21	7
GO:0050678	regulation of epithelial cell proliferation	21/552	269/13203	0.0780669	1.86724	3.00177	0.0045128	0.0475936	0.038941	B2M/CEACAM1/ZFP36L1/CDH3/GRN/IRF6/MDK/NF1/PRKCA/PROX1/SOX9/TGFB1/TNFAIP3/XDH/NR1D1/KDM5B/SULF2/POLD4/FA2H/JAML/MIR21	21
GO:0007565	female pregnancy	13/552	136/13203	0.0955882	2.28633	3.14963	0.00455563	0.0477104	0.0390366	ADM/PRDM1/DDR1/CLDN4/ACSL4/ITGB4/JUNB/TGFB1/MAGED2/A1CF/ERRFI1/ACE2/MIR21	13
GO:0071526	semaphorin-plexin signaling pathway	6/552	38/13203	0.157895	3.7766	3.58032	0.00458641	0.0477104	0.0390366	ECE1/MET/RAC1/SEMA3B/SEMA4B/PLXNA3	6
GO:0072577	endothelial cell apoptotic process	6/552	38/13203	0.157895	3.7766	3.58032	0.00458641	0.0477104	0.0390366	FOXO3/HLA-G/ICAM1/TGFB1/TNFAIP3/ANGPTL4	6
GO:1902991	regulation of amyloid precursor protein catabolic process	6/552	38/13203	0.157895	3.7766	3.58032	0.00458641	0.0477104	0.0390366	EFNA1/ROCK1/SORL1/PICALM/ABCG1/SLC2A13	6
GO:1905953	negative regulation of lipid localization	6/552	38/13203	0.157895	3.7766	3.58032	0.00458641	0.0477104	0.0390366	ACSL4/ITGAV/NFKBIA/PPARA/ABCG1/TTC39B	6
GO:0032231	regulation of actin filament bundle assembly	10/552	91/13203	0.10989	2.6284	3.25593	0.00461813	0.0477104	0.0390366	RHOC/CD47/MET/RAC1/ROCK1/CX3CL1/SLC9A1/VIL1/F11R/MIR21	10
GO:0002694	regulation of leukocyte activation	29/552	414/13203	0.0700483	1.67545	2.91676	0.00462268	0.0477104	0.0390366	B2M/PRDM1/ZFP36L1/CD47/CD55/FOXO3/GRN/HLA-A/HLA-E/HLA-G/IL2RG/JUNB/MDK/MMP14/PCK1/ENPP3/PLSCR1/NECTIN2/SMARCC2/TGFB1/TNFAIP3/TNFRSF14/VNN1/NR1D1/FGL2/HHLA2/TNFRSF21/PAG1/MIR21	29
GO:0002026	regulation of the force of heart contraction	4/552	17/13203	0.235294	5.62788	3.9882	0.00465629	0.0477104	0.0390366	ADM/ATP2B4/CAMK2D/SLC9A1	4
GO:0035994	response to muscle stretch	4/552	17/13203	0.235294	5.62788	3.9882	0.00465629	0.0477104	0.0390366	GSN/NFKBIA/PTK2/SLC9A1	4
GO:0060713	labyrinthine layer morphogenesis	4/552	17/13203	0.235294	5.62788	3.9882	0.00465629	0.0477104	0.0390366	ADM/ZFP36L1/SPINT1/SPINT2	4
GO:0061620	glycolytic process through glucose-6-phosphate	4/552	17/13203	0.235294	5.62788	3.9882	0.00465629	0.0477104	0.0390366	ENO2/HK2/PFKP/TPI1	4
GO:1902004	positive regulation of amyloid-beta formation	4/552	17/13203	0.235294	5.62788	3.9882	0.00465629	0.0477104	0.0390366	EFNA1/PICALM/ABCG1/SLC2A13	4
GO:1901890	positive regulation of cell junction assembly	9/552	77/13203	0.116883	2.79567	3.3009	0.00469406	0.0479837	0.0392603	CLDN3/IL1RAP/PTPRJ/RAC1/ROCK1/CLSTN1/SRPX2/NLGN2/ACE2	9
GO:0050727	regulation of inflammatory response	21/552	270/13203	0.0777778	1.86033	2.98347	0.00470832	0.0479844	0.0392608	BIRC2/BIRC3/CD47/GBP2/GBP3/GGT1/GRN/HLA-E/MDK/NFKBIA/NT5E/ENPP3/PPARA/CX3CL1/TGFB1/TNFAIP3/NR1D1/TNIP1/ACE2/RHBDF2/MIR21	21
GO:0010743	regulation of macrophage derived foam cell differentiation	5/552	27/13203	0.185185	4.42935	3.72588	0.00471632	0.0479844	0.0392608	ALOX15B/ITGAV/NFKBIA/PPARA/ABCG1	5
GO:0002064	epithelial cell development	15/552	169/13203	0.0887574	2.12294	3.06894	0.00485311	0.0492602	0.0403047	PRDM1/CLDN3/GSK3B/ICAM1/LAMB2/MET/AFDN/PROX1/ROCK1/SOX9/TGFB1/CXCR4/SPINT2/F11R/POF1B	15
GO:0002274	myeloid leukocyte activation	14/552	153/13203	0.0915033	2.18862	3.08894	0.00489195	0.0495382	0.0405321	ADAM10/GRN/IFNGR2/CXCL8/ITGB6/ITGB8/ENPP3/PLSCR1/PTAFR/NECTIN2/CX3CL1/TGFB1/NR1D1/UNC13D	14

## Sheet: ego.set1.pHIEs.1.DEG.dw
ID	Description	GeneRatio	BgRatio	RichFactor	FoldEnrichment	zScore	pvalue	p.adjust	qvalue	geneID	Count
GO:0002181	cytoplasmic translation	75/469	163/15661	0.460123	15.3646	32.3909	5.71437e-71	1.96003e-67	1.8701e-67	EEF1D/EIF2B1/FAU/HNRNPD/RPSA/DRG1/RPL10A/RPL4/RPL5/RPL6/RPL7A/RPL8/RPL10/RPL11/RPL12/RPL13/RPL17/RPL18/RPL18A/RPL21/RPL22/RPL23A/RPL24/RPL27/RPL30/RPL27A/RPL28/RPL29/RPL32/RPL34/RPL35A/RPL37/RPL37A/RPL38/RPL41/RPLP0/RPLP1/RPLP2/RPS2/RPS3/RPS3A/RPS5/RPS6/RPS7/RPS8/RPS9/RPS10/RPS11/RPS12/RPS13/RPS14/RPS15/RPS15A/RPS16/RPS17/RPS18/RPS19/RPS20/RPS21/RPS23/RPS24/RPS26/RPS27/RPS27A/RPS28/RPS29/EIF3C/EI…	75
GO:0022613	ribonucleoprotein complex biogenesis	85/469	460/15661	0.184783	6.17032	19.7758	1.93868e-43	3.32483e-40	3.17229e-40	C1QBP/DDX10/DKC1/FBL/FAU/EIF6/RPSA/NPM1/PA2G4/RPL5/RPL7A/RPL11/RPL24/RPL27/RPL35A/RPL38/RPS3A/RPS5/RPS6/RPS7/RPS8/RPS9/RPS11/RPS12/RPS13/RPS14/RPS15/RPS15A/RPS16/RPS17/RPS19/RPS21/RPS23/RPS24/RPS27/RPS27A/RPS28/SFSWAP/SNRPB/SNRPC/SNRPD1/SNRPD2/SNRPE/SURF6/SF3A2/NOP14/EIF3C/EIF3F/RPL14/SART1/DDX21/DDX46/CD2BP2/NOP56/RUVBL2/RPL35/FASTKD2/DHX30/PDCD11/RRP1B/RRS1/EXOSC2/RPL13A/NOC2L/AGO1/EIF3K/PRPF19…	85
GO:0042254	ribosome biogenesis	69/469	311/15661	0.221865	7.40859	20.0569	1.43184e-40	1.63707e-37	1.56196e-37	C1QBP/DDX10/DKC1/FBL/FAU/EIF6/RPSA/NPM1/PA2G4/RPL5/RPL7A/RPL11/RPL24/RPL27/RPL35A/RPL38/RPS3A/RPS5/RPS6/RPS7/RPS8/RPS9/RPS11/RPS12/RPS13/RPS14/RPS15/RPS15A/RPS16/RPS17/RPS19/RPS21/RPS23/RPS24/RPS27/RPS27A/RPS28/SURF6/NOP14/RPL14/SART1/DDX21/NOP56/RPL35/FASTKD2/DHX30/PDCD11/RRP1B/RRS1/EXOSC2/NOC2L/UTP20/GNL2/NOP53/EXOSC3/RRP15/NAT10/BRIX1/NHP2/NOL6/UTP15/UTP4/IMP4/RPUSD1/BUD23/NOP9/AFG2A/RPSA2/RBIS	69
GO:0042274	ribosomal small subunit biogenesis	37/469	108/15661	0.342593	11.44	19.1284	1.66378e-29	1.42669e-26	1.36123e-26	FBL/FAU/RPSA/NPM1/RPS3A/RPS5/RPS6/RPS7/RPS8/RPS9/RPS11/RPS12/RPS13/RPS14/RPS15/RPS15A/RPS16/RPS17/RPS19/RPS21/RPS23/RPS24/RPS27/RPS27A/RPS28/SURF6/NOP14/NOP56/RRS1/UTP20/NAT10/NOL6/UTP15/UTP4/IMP4/NOP9/RPSA2	37
GO:0006364	rRNA processing	46/469	222/15661	0.207207	6.91913	15.6063	7.93301e-26	5.44204e-23	5.19236e-23	DDX10/DKC1/FBL/EIF6/PA2G4/RPL5/RPL7A/RPL11/RPL27/RPL35A/RPS6/RPS7/RPS8/RPS14/RPS15/RPS16/RPS17/RPS19/RPS21/RPS24/RPS27/RPS28/NOP14/RPL14/SART1/DDX21/NOP56/RPL35/PDCD11/RRP1B/RRS1/EXOSC2/UTP20/NOP53/EXOSC3/RRP15/NAT10/BRIX1/NHP2/NOL6/UTP15/UTP4/IMP4/RPUSD1/BUD23/NOP9	46
GO:0016072	rRNA metabolic process	49/469	265/15661	0.184906	6.17443	14.9264	4.19737e-25	2.3995e-22	2.28941e-22	DDX10/DKC1/FBL/EIF6/PA2G4/POLR2E/RPL5/RPL7A/RPL11/RPL27/RPL35A/RPS6/RPS7/RPS8/RPS14/RPS15/RPS16/RPS17/RPS19/RPS21/RPS24/RPS27/RPS28/SMARCB1/NOP14/RPL14/SART1/DDX21/NOP56/ERN2/RPL35/PDCD11/RRP1B/RRS1/EXOSC2/UTP20/NOP53/EXOSC3/RRP15/NAT10/BRIX1/NHP2/NOL6/UTP15/UTP4/IMP4/RPUSD1/BUD23/NOP9	49
GO:0022618	protein-RNA complex assembly	36/469	197/15661	0.182741	6.10215	12.6619	1.58347e-18	7.75901e-16	7.40302e-16	FAU/EIF6/RPSA/RPL5/RPL11/RPL24/RPL38/RPS5/RPS14/RPS15/RPS19/RPS27/RPS28/SFSWAP/SNRPB/SNRPC/SNRPD1/SNRPD2/SNRPE/SF3A2/EIF3C/EIF3F/SART1/DDX46/CD2BP2/RUVBL2/FASTKD2/DHX30/RRS1/RPL13A/AGO1/EIF3K/PRPF19/NOP53/BRIX1/RPSA2	36
GO:0042255	ribosome assembly	21/469	55/15661	0.381818	12.7498	15.337	2.12662e-18	9.1179e-16	8.69957e-16	C1QBP/FAU/EIF6/RPSA/NPM1/RPL5/RPL11/RPL24/RPL38/RPS5/RPS14/RPS15/RPS19/RPS27/RPS28/FASTKD2/DHX30/RRS1/NOP53/BRIX1/RPSA2	21
GO:0071826	protein-RNA complex organization	36/469	206/15661	0.174757	5.83555	12.275	7.23459e-18	2.75718e-15	2.63068e-15	FAU/EIF6/RPSA/RPL5/RPL11/RPL24/RPL38/RPS5/RPS14/RPS15/RPS19/RPS27/RPS28/SFSWAP/SNRPB/SNRPC/SNRPD1/SNRPD2/SNRPE/SF3A2/EIF3C/EIF3F/SART1/DDX46/CD2BP2/RUVBL2/FASTKD2/DHX30/RRS1/RPL13A/AGO1/EIF3K/PRPF19/NOP53/BRIX1/RPSA2	36
GO:0042273	ribosomal large subunit biogenesis	18/469	62/15661	0.290323	9.69455	12.0523	1.48982e-13	5.11007e-11	4.87562e-11	EIF6/NPM1/RPL5/RPL7A/RPL11/RPL24/RPL35A/SURF6/RPL14/RPL35/FASTKD2/DHX30/RRS1/NOC2L/NOP53/RRP15/BRIX1/AFG2A	18
GO:0000027	ribosomal large subunit assembly	9/469	15/15661	0.6	20.0354	12.9593	7.66004e-11	2.38854e-08	2.27895e-08	EIF6/RPL5/RPL11/RPL24/FASTKD2/DHX30/RRS1/NOP53/BRIX1	9
GO:0006417	regulation of translation	36/469	369/15661	0.097561	3.25779	7.7115	4.62573e-10	1.32219e-07	1.26153e-07	AKT1/C1QBP/CIRBP/EIF4EBP1/EIF5A/HNRNPD/EIF6/NPM1/PA2G4/RBM3/RPL5/RPL10/RPL38/RPS3/RPS9/RPS14/SHMT1/SHMT2/IFRD2/MAPKAPK5/EIF3C/TRAP1/RACK1/GCN1/FASTKD2/RPL13A/AGO1/EIF3K/CDK5RAP1/PUS7/NAT10/GUF1/PCIF1/UPF3A/METTL8/ZNF598	36
GO:0000028	ribosomal small subunit assembly	9/469	21/15661	0.428571	14.311	10.7245	3.83136e-09	1.01089e-06	9.64509e-07	FAU/RPSA/RPS5/RPS14/RPS15/RPS19/RPS27/RPS28/RPSA2	9
GO:0030490	maturation of SSU-rRNA	13/469	54/15661	0.240741	8.03889	9.10367	4.77434e-09	1.16971e-06	1.11605e-06	RPS8/RPS14/RPS16/RPS19/RPS21/RPS28/NOP14/RRS1/UTP20/NAT10/UTP4/IMP4/NOP9	13
GO:0000966	RNA 5'-end processing	10/469	38/15661	0.263158	8.78745	8.44462	1.17392e-07	2.68437e-05	2.56121e-05	SNRPB/SNRPD1/SNRPD2/SNRPE/NOP14/PRORP/CMTR1/UTP20/NCBP3/NOP9	10
GO:0006414	translational elongation	13/469	71/15661	0.183099	6.11409	7.58838	1.5738e-07	3.37383e-05	3.21904e-05	EEF1B2/EEF1D/EEF1G/EIF5A/RPLP1/RPLP2/TUFM/RACK1/GCN1/TCF25/SKIC8/GFM1/ZNF598	13
GO:0000460	maturation of 5.8S rRNA	9/469	35/15661	0.257143	8.5866	7.89463	6.33387e-07	0.000120695	0.000115158	EIF6/RPS21/NOP14/RRS1/EXOSC2/UTP20/EXOSC3/RRP15/NOP9	9
GO:0000462	maturation of SSU-rRNA from tricistronic rRNA transcript (SSU-rRNA, 5.8S rRNA, LSU-rRNA)	9/469	35/15661	0.257143	8.5866	7.89463	6.33387e-07	0.000120695	0.000115158	RPS8/RPS16/RPS19/RPS21/NOP14/RRS1/UTP20/UTP4/NOP9	9
GO:0045727	positive regulation of translation	16/469	129/15661	0.124031	4.14168	6.29533	1.5419e-06	0.000278353	0.000265582	C1QBP/CIRBP/EIF5A/HNRNPD/EIF6/NPM1/RBM3/RPL5/EIF3C/FASTKD2/CDK5RAP1/NAT10/GUF1/PCIF1/UPF3A/METTL8	16
GO:0006413	translational initiation	15/469	121/15661	0.123967	4.13954	6.09128	3.28815e-06	0.000563917	0.000538045	EIF2B1/EIF4EBP1/EIF6/NPM1/RPS3/RPS3A/RPS5/RPS17/EIF3C/EIF3F/RPL13A/EIF3K/DHX33/ZNF598/MTFMT	15
GO:0009260	ribonucleotide biosynthetic process	17/469	154/15661	0.11039	3.68617	5.88578	3.7277e-06	0.000596682	0.000569306	ADCY3/PARP1/AK1/ATP5F1D/ATP5MC1/COX11/DCK/IMPDH2/NDUFA9/NDUFB8/NDUFB9/NDUFB10/NDUFC2/NDUFS5/NME1/PFAS/ATP5MG	17
GO:1901796	regulation of signal transduction by p53 class mediator	14/469	108/15661	0.12963	4.32863	6.09882	4.09811e-06	0.000596682	0.000569306	AKT1/EIF5A/MAP2K6/RPL5/RPL11/RPL37/RPS7/RPS15/RPS20/MAPKAPK5/RPL23/RRS1/NOP53/PRMT6	14
GO:0009152	purine ribonucleotide biosynthetic process	16/469	139/15661	0.115108	3.84372	5.91692	4.16104e-06	0.000596682	0.000569306	ADCY3/PARP1/AK1/ATP5F1D/ATP5MC1/COX11/IMPDH2/NDUFA9/NDUFB8/NDUFB9/NDUFB10/NDUFC2/NDUFS5/NME1/PFAS/ATP5MG	16
GO:0036260	RNA capping	6/469	16/15661	0.375	12.5221	8.10176	4.33364e-06	0.000596682	0.000569306	SNRPB/SNRPD1/SNRPD2/SNRPE/CMTR1/NCBP3	6
GO:0008380	RNA splicing	32/469	444/15661	0.0720721	2.40665	5.2831	4.34899e-06	0.000596682	0.000569306	C1QBP/CIRBP/HNRNPA1/HNRNPM/PIK3R1/RBM3/RPS13/RPS26/SFPQ/SFSWAP/SNRPA/SNRPB/SNRPC/SNRPD1/SNRPD2/SNRPE/SF3A2/TTF2/SART1/DDX46/SRRM1/CD2BP2/TCERG1/RRP1B/PRPF19/DCPS/CDC40/RTCB/LSM8/PUS7/RBM28/UPF3A	32
GO:0000466	maturation of 5.8S rRNA from tricistronic rRNA transcript (SSU-rRNA, 5.8S rRNA, LSU-rRNA)	7/469	24/15661	0.291667	9.73943	7.52812	4.59355e-06	0.000605995	0.000578192	RPS21/NOP14/RRS1/EXOSC2/UTP20/EXOSC3/NOP9	7
GO:0009142	nucleoside triphosphate biosynthetic process	14/469	111/15661	0.126126	4.21164	5.96621	5.68081e-06	0.000718194	0.000685243	PARP1/AK1/ATP5F1D/ATP5MC1/COX11/IMPDH2/NDUFA9/NDUFB8/NDUFB9/NDUFB10/NDUFC2/NDUFS5/NME1/ATP5MG	14
GO:0140694	non-membrane-bounded organelle assembly	30/469	408/15661	0.0735294	2.45532	5.23341	5.8628e-06	0.000718194	0.000685243	C1QBP/CIRBP/FAU/EIF6/RPSA/DRG1/NPM1/RPL5/RPL11/RPL24/RPL38/RPS3/RPS5/RPS14/RPS15/RPS19/RPS23/RPS27/RPS28/PRC1/FASTKD2/DHX30/CEP152/RRS1/POLDIP2/NOP53/PSPC1/BRIX1/TUBB/RPSA2	30
GO:0046390	ribose phosphate biosynthetic process	17/469	160/15661	0.10625	3.54793	5.69172	6.27329e-06	0.000741979	0.000707937	ADCY3/PARP1/AK1/ATP5F1D/ATP5MC1/COX11/DCK/IMPDH2/NDUFA9/NDUFB8/NDUFB9/NDUFB10/NDUFC2/NDUFS5/NME1/PFAS/ATP5MG	17
GO:0009206	purine ribonucleoside triphosphate biosynthetic process	13/469	98/15661	0.132653	4.42959	5.98389	6.97797e-06	0.000797814	0.000761211	PARP1/ATP5F1D/ATP5MC1/COX11/IMPDH2/NDUFA9/NDUFB8/NDUFB9/NDUFB10/NDUFC2/NDUFS5/NME1/ATP5MG	13
GO:0009145	purine nucleoside triphosphate biosynthetic process	13/469	99/15661	0.131313	4.38485	5.93607	7.81739e-06	0.000864956	0.000825272	PARP1/ATP5F1D/ATP5MC1/COX11/IMPDH2/NDUFA9/NDUFB8/NDUFB9/NDUFB10/NDUFC2/NDUFS5/NME1/ATP5MG	13
GO:0009201	ribonucleoside triphosphate biosynthetic process	13/469	103/15661	0.126214	4.21457	5.75094	1.21335e-05	0.00130056	0.00124089	PARP1/ATP5F1D/ATP5MC1/COX11/IMPDH2/NDUFA9/NDUFB8/NDUFB9/NDUFB10/NDUFC2/NDUFS5/NME1/ATP5MG	13
GO:0007005	mitochondrion organization	30/469	433/15661	0.0692841	2.31356	4.87019	1.86084e-05	0.0018966	0.00180959	PARP1/AKT1/SLC25A6/ATP5F1D/LMNA/NDUFA9/NDUFB8/NDUFB9/NDUFB10/NDUFC2/NDUFS5/OPA1/OXA1L/SPG7/TOMM20/TOMM40/PHB2/SAMM50/POLDIP2/TIMM10/PRELID1/FIS1/MIEF1/PRMT6/ATAD3A/COA1/SLIRP/ATAD3B/TIMM50/MTX3	30
GO:0072655	establishment of protein localization to mitochondrion	14/469	123/15661	0.113821	3.80075	5.47904	1.88002e-05	0.0018966	0.00180959	AKT1/MIPEP/OXA1L/TOMM20/ARIH2/TOMM40/TOMM34/PMPCA/SAMM50/TIMM10/FIS1/GRPEL1/TIMM50/DNAJC19	14
GO:0006397	mRNA processing	32/469	478/15661	0.0669456	2.23547	4.81994	1.95046e-05	0.00191145	0.00182376	C1QBP/CIRBP/HNRNPA1/HNRNPM/RBM3/SFPQ/SFSWAP/SNRPA/SNRPB/SNRPC/SNRPD1/SNRPD2/SNRPE/SF3A2/TTF2/SART1/DDX46/SRRM1/CD2BP2/ERN2/TCERG1/CMTR1/RRP1B/PRPF19/DCPS/CDC40/LSM8/PUS7/RBM28/NCBP3/PCIF1/UPF3A	32
GO:0009165	nucleotide biosynthetic process	19/469	213/15661	0.0892019	2.97866	5.10857	2.29444e-05	0.00214343	0.00204509	ADCY3/PARP1/AK1/ATP5F1D/ATP5MC1/COX11/DCK/GARS1/IMPDH2/NDUFA9/NDUFB8/NDUFB9/NDUFB10/NDUFC2/NDUFS5/NME1/PFAS/SHMT1/ATP5MG	19
GO:1901798	positive regulation of signal transduction by p53 class mediator	7/469	30/15661	0.233333	7.79154	6.542	2.31216e-05	0.00214343	0.00204509	EIF5A/RPL11/RPL37/RPS7/RPS15/RPS20/RPL23	7
GO:0006164	purine nucleotide biosynthetic process	17/469	177/15661	0.0960452	3.20717	5.18867	2.38917e-05	0.00214596	0.0020475	ADCY3/PARP1/AK1/ATP5F1D/ATP5MC1/COX11/DCK/IMPDH2/NDUFA9/NDUFB8/NDUFB9/NDUFB10/NDUFC2/NDUFS5/NME1/PFAS/ATP5MG	17
GO:0000387	spliceosomal snRNP assembly	8/469	41/15661	0.195122	6.51558	6.21322	2.44001e-05	0.00214596	0.0020475	SNRPB/SNRPC/SNRPD1/SNRPD2/SNRPE/SART1/CD2BP2/PRPF19	8
GO:0032543	mitochondrial translation	14/469	130/15661	0.107692	3.5961	5.22237	3.52014e-05	0.00292704	0.00279275	C1QBP/GARS1/OXA1L/SHMT2/TUFM/MRPL19/FASTKD2/MRPL15/MRPS18C/MRPL51/CDK5RAP1/QRSL1/METTL8/GFM1	14
GO:0000377	RNA splicing, via transesterification reactions with bulged adenosine as nucleophile	23/469	299/15661	0.0769231	2.56864	4.81183	3.58413e-05	0.00292704	0.00279275	C1QBP/CIRBP/HNRNPA1/HNRNPM/RBM3/SFPQ/SFSWAP/SNRPA/SNRPB/SNRPC/SNRPD1/SNRPD2/SNRPE/SF3A2/SART1/DDX46/SRRM1/CD2BP2/PRPF19/DCPS/CDC40/LSM8/UPF3A	23
GO:0000398	mRNA splicing, via spliceosome	23/469	299/15661	0.0769231	2.56864	4.81183	3.58413e-05	0.00292704	0.00279275	C1QBP/CIRBP/HNRNPA1/HNRNPM/RBM3/SFPQ/SFSWAP/SNRPA/SNRPB/SNRPC/SNRPD1/SNRPD2/SNRPE/SF3A2/SART1/DDX46/SRRM1/CD2BP2/PRPF19/DCPS/CDC40/LSM8/UPF3A	23
GO:0070585	protein localization to mitochondrion	14/469	131/15661	0.10687	3.56865	5.18715	3.83554e-05	0.00305951	0.00291914	AKT1/MIPEP/OXA1L/TOMM20/ARIH2/TOMM40/TOMM34/PMPCA/SAMM50/TIMM10/FIS1/GRPEL1/TIMM50/DNAJC19	14
GO:0000375	RNA splicing, via transesterification reactions	23/469	303/15661	0.0759076	2.53473	4.73981	4.40773e-05	0.00343602	0.00327838	C1QBP/CIRBP/HNRNPA1/HNRNPM/RBM3/SFPQ/SFSWAP/SNRPA/SNRPB/SNRPC/SNRPD1/SNRPD2/SNRPE/SF3A2/SART1/DDX46/SRRM1/CD2BP2/PRPF19/DCPS/CDC40/LSM8/UPF3A	23
GO:1990542	mitochondrial transmembrane transport	12/469	102/15661	0.117647	3.92851	5.21351	5.30926e-05	0.00404683	0.00386117	SLC25A6/SPG7/SLC25A16/TOMM20/TOMM40/MCUR1/SLC25A22/GRPEL1/TIMM50/SFXN2/SFXN4/DNAJC19	12
GO:0009451	RNA modification	16/469	171/15661	0.0935673	3.12443	4.90783	5.66927e-05	0.0042273	0.00403335	AKT1/DKC1/FBL/SNRPB/SNRPD1/SNRPD2/SNRPE/CDK5RAP1/PUS7/NAT10/NHP2/DUS1L/METTL8/RPUSD1/BUD23/MTFMT	16
GO:0006754	ATP biosynthetic process	11/469	88/15661	0.125	4.17404	5.24617	6.18568e-05	0.00451423	0.00430712	PARP1/ATP5F1D/ATP5MC1/COX11/NDUFA9/NDUFB8/NDUFB9/NDUFB10/NDUFC2/NDUFS5/ATP5MG	11
GO:0006626	protein targeting to mitochondrion	12/469	105/15661	0.114286	3.81627	5.08738	7.07339e-05	0.00505453	0.00482263	MIPEP/TOMM20/ARIH2/TOMM40/TOMM34/PMPCA/SAMM50/TIMM10/FIS1/GRPEL1/TIMM50/DNAJC19	12
GO:1903241	U2-type prespliceosome assembly	6/469	25/15661	0.24	8.01416	6.16677	7.61909e-05	0.00526871	0.00502698	SNRPB/SNRPD1/SNRPD2/SNRPE/SF3A2/DDX46	6
GO:0000479	endonucleolytic cleavage of tricistronic rRNA transcript (SSU-rRNA, 5.8S rRNA, LSU-rRNA)	5/469	16/15661	0.3125	10.4351	6.63428	7.83395e-05	0.00526871	0.00502698	RPS21/NOP14/RRS1/UTP20/NOP9	5
GO:0051444	negative regulation of ubiquitin-protein transferase activity	5/469	16/15661	0.3125	10.4351	6.63428	7.83395e-05	0.00526871	0.00502698	RPL5/RPL11/RPS7/RPL23/BAG5	5
GO:0072331	signal transduction by p53 class mediator	16/469	178/15661	0.0898876	3.00156	4.71873	9.16104e-05	0.00604276	0.00576552	AKT1/EIF5A/MAP2K6/RPL5/RPL11/RPL37/RPS7/RPS15/RPS20/TFAP4/MAPKAPK5/RPL23/RRS1/NOP53/PRMT6/TMEM109	16
GO:0000723	telomere maintenance	15/469	161/15661	0.0931677	3.11109	4.73073	0.000100881	0.00652871	0.00622917	PARP1/APEX1/DKC1/HNRNPA1/HNRNPD/LMNA/MRE11/WRN/MAPKAPK5/RUVBL2/GNL3/NSMCE4A/NAT10/NHP2/NABP2	15
GO:0006399	tRNA metabolic process	17/469	199/15661	0.0854271	2.85261	4.62118	0.000104836	0.00665901	0.0063535	AKT1/GARS1/POLR2E/QARS1/YARS1/PRORP/FARSB/EXOSC2/EXOSC3/RTCB/CDK5RAP1/PUS7/NAT10/QRSL1/DUS1L/METTL8/MTFMT	17
GO:0072522	purine-containing compound biosynthetic process	19/469	241/15661	0.0788382	2.63259	4.48764	0.000122508	0.00764007	0.00728955	ADCY3/PARP1/AK1/ATP5F1D/ATP5MC1/COX11/DCK/IMPDH2/NDUFA9/NDUFB8/NDUFB9/NDUFB10/NDUFC2/NDUFS5/NME1/PFAS/SHMT1/ATP5MG/ACSS1	19
GO:0170036	import into the mitochondrion	8/469	51/15661	0.156863	5.23801	5.32624	0.000125109	0.00766294	0.00731137	SPG7/TOMM20/TOMM40/MCUR1/GRPEL1/TIMM50/SFXN2/DNAJC19	8
GO:0032204	regulation of telomere maintenance	12/469	112/15661	0.107143	3.57775	4.81031	0.000132554	0.00797652	0.00761056	PARP1/DKC1/HNRNPA1/HNRNPD/LMNA/MRE11/MAPKAPK5/RUVBL2/GNL3/NSMCE4A/NAT10/NABP2	12
GO:0045333	cellular respiration	18/469	223/15661	0.0807175	2.69534	4.48012	0.000136663	0.00808199	0.00771118	ATP5F1D/COX4I1/CYC1/ETFB/IDH3B/NDUFA9/NDUFB8/NDUFB9/NDUFB10/NDUFC2/NDUFS5/OXA1L/SHMT2/TRAP1/ATP5MG/PRELID1/NOP53/SLC25A22	18
GO:2000059	negative regulation of ubiquitin-dependent protein catabolic process	8/469	52/15661	0.153846	5.13728	5.25054	0.000144038	0.00825785	0.00787898	RPL5/RPL11/RPS7/USP5/RPL23/BAG5/NOP53/PRMT6	8
GO:1904667	negative regulation of ubiquitin protein ligase activity	4/469	10/15661	0.4	13.3569	6.86775	0.000144452	0.00825785	0.00787898	RPL5/RPL11/RPS7/RPL23	4
GO:0140053	mitochondrial gene expression	15/469	168/15661	0.0892857	2.98146	4.53677	0.000162477	0.00896376	0.0085525	C1QBP/GARS1/OXA1L/SHMT2/TUFM/PRORP/MRPL19/FASTKD2/MRPL15/MRPS18C/MRPL51/CDK5RAP1/QRSL1/METTL8/GFM1	15
GO:0015986	proton motive force-driven ATP synthesis	9/469	67/15661	0.134328	4.48554	5.02346	0.0001641	0.00896376	0.0085525	ATP5F1D/ATP5MC1/NDUFA9/NDUFB8/NDUFB9/NDUFB10/NDUFC2/NDUFS5/ATP5MG	9
GO:0006913	nucleocytoplasmic transport	23/469	331/15661	0.0694864	2.32031	4.26574	0.000167254	0.00896376	0.0085525	AKT1/EMD/HNRNPA1/EIF6/LMNA/NPM1/PIK3R1/PPP1CC/PRKAG1/RPS15/TXN/SEM1/MCM3AP/RPL23/FAM53B/NUP93/PHB2/NUP205/NCBP3/NDC1/NOL6/IL33/NOP9	23
GO:0051169	nuclear transport	23/469	331/15661	0.0694864	2.32031	4.26574	0.000167254	0.00896376	0.0085525	AKT1/EMD/HNRNPA1/EIF6/LMNA/NPM1/PIK3R1/PPP1CC/PRKAG1/RPS15/TXN/SEM1/MCM3AP/RPL23/FAM53B/NUP93/PHB2/NUP205/NCBP3/NDC1/NOL6/IL33/NOP9	23
GO:0032200	telomere organization	16/469	191/15661	0.0837696	2.79726	4.39094	0.000208303	0.010992	0.0104877	PARP1/APEX1/DKC1/HNRNPA1/HNRNPD/LMNA/MRE11/WRN/H4C3/MAPKAPK5/RUVBL2/GNL3/NSMCE4A/NAT10/NHP2/NABP2	16
GO:0009205	purine ribonucleoside triphosphate metabolic process	18/469	231/15661	0.0779221	2.602	4.30983	0.000212229	0.0110295	0.0105234	PARP1/AK1/ATP5F1D/ATP5MC1/COX11/IMPDH2/EIF6/NDUFA9/NDUFB8/NDUFB9/NDUFB10/NDUFC2/NDUFS5/NME1/OPA1/PRKAG1/ATP5MG/FIS1	18
GO:0010257	NADH dehydrogenase complex assembly	8/469	56/15661	0.142857	4.77033	4.96611	0.000244892	0.0123389	0.0117728	NDUFA9/NDUFB8/NDUFB9/NDUFB10/NDUFC2/NDUFS5/OXA1L/COA1	8
GO:0032981	mitochondrial respiratory chain complex I assembly	8/469	56/15661	0.142857	4.77033	4.96611	0.000244892	0.0123389	0.0117728	NDUFA9/NDUFB8/NDUFB9/NDUFB10/NDUFC2/NDUFS5/OXA1L/COA1	8
GO:0030150	protein import into mitochondrial matrix	5/469	20/15661	0.25	8.34808	5.77739	0.000251814	0.0123389	0.0117728	TOMM20/TOMM40/GRPEL1/TIMM50/DNAJC19	5
GO:2000434	regulation of protein neddylation	5/469	20/15661	0.25	8.34808	5.77739	0.000251814	0.0123389	0.0117728	GPS1/RPL5/RPL11/COPS6/DCUN1D5	5
GO:1901293	nucleoside phosphate biosynthetic process	21/469	299/15661	0.0702341	2.34528	4.12667	0.000275374	0.0133033	0.0126929	ADCY3/PARP1/AK1/ATP5F1D/ATP5MC1/COX11/DCK/GARS1/IMPDH2/NDUFA9/NDUFB8/NDUFB9/NDUFB10/NDUFC2/NDUFS5/NME1/PFAS/SHMT1/GNPDA1/ATP5MG/ACSS1	21
GO:0009199	ribonucleoside triphosphate metabolic process	18/469	237/15661	0.0759494	2.53613	4.18675	0.000290754	0.0138512	0.0132157	PARP1/AK1/ATP5F1D/ATP5MC1/COX11/IMPDH2/EIF6/NDUFA9/NDUFB8/NDUFB9/NDUFB10/NDUFC2/NDUFS5/NME1/OPA1/PRKAG1/ATP5MG/FIS1	18
GO:0009144	purine nucleoside triphosphate metabolic process	18/469	238/15661	0.0756303	2.52547	4.16661	0.000306044	0.0143799	0.0137201	PARP1/AK1/ATP5F1D/ATP5MC1/COX11/IMPDH2/EIF6/NDUFA9/NDUFB8/NDUFB9/NDUFB10/NDUFC2/NDUFS5/NME1/OPA1/PRKAG1/ATP5MG/FIS1	18
GO:0042776	proton motive force-driven mitochondrial ATP synthesis	8/469	58/15661	0.137931	4.60584	4.83383	0.000313639	0.0145376	0.0138706	ATP5F1D/NDUFA9/NDUFB8/NDUFB9/NDUFB10/NDUFC2/NDUFS5/ATP5MG	8
GO:0032986	protein-DNA complex disassembly	5/469	21/15661	0.238095	7.95055	5.59997	0.000322428	0.01465	0.0139779	HMGA1/SMARCB1/SSRP1/RPL23/SUPT16H	5
GO:0031126	sno(s)RNA 3'-end processing	4/469	12/15661	0.333333	11.1308	6.16829	0.000324607	0.01465	0.0139779	DKC1/FBL/EXOSC2/EXOSC3	4
GO:0051052	regulation of DNA metabolic process	29/469	493/15661	0.0588235	1.96425	3.82231	0.000437034	0.0194679	0.0185747	PARP1/AKT1/C1QBP/ERCC8/DKC1/FGFR4/H1-4/HMGB1/HNRNPA1/HNRNPD/LMNA/MCM4/MRE11/NPM1/PMS2/RPS3/SMARCB1/WRN/MAPKAPK5/RUVBL2/GNL3/BABAM1/EXOSC3/POLE3/NSMCE4A/NAT10/RNF126/MAGEF1/NABP2	29
GO:2000058	regulation of ubiquitin-dependent protein catabolic process	14/469	165/15661	0.0848485	2.83329	4.15947	0.000448953	0.0197424	0.0188366	AKT1/RPL5/RPL11/RPS7/USP5/RPL23/BAG5/RACK1/GLMN/NOP53/PRMT6/MAGEF1/TRAF7/IL33	14
GO:0051054	positive regulation of DNA metabolic process	20/469	291/15661	0.0687285	2.29501	3.91792	0.00050444	0.0219016	0.0208968	PARP1/AKT1/ERCC8/DKC1/FGFR4/HMGB1/HNRNPA1/HNRNPD/MRE11/PMS2/RPS3/SMARCB1/WRN/MAPKAPK5/RUVBL2/GNL3/BABAM1/EXOSC3/RNF126/NABP2	20
GO:0000154	rRNA modification	6/469	35/15661	0.171429	5.7244	4.91622	0.000541887	0.0232334	0.0221675	DKC1/FBL/NAT10/NHP2/RPUSD1/BUD23	6
GO:1902600	proton transmembrane transport	14/469	169/15661	0.0828402	2.76623	4.05612	0.00057122	0.0241887	0.0230789	ATP5F1D/ATP5MC1/COX4I1/CYC1/NDUFA9/NDUFB8/NDUFB9/NDUFB10/NDUFC2/NDUFS5/ATP5MG/PHB2/ATP6V0A2/SLC25A22	14
GO:0043144	sno(s)RNA processing	4/469	14/15661	0.285714	9.54066	5.61714	0.00062586	0.0259218	0.0247325	DKC1/FBL/EXOSC2/EXOSC3	4
GO:0000245	spliceosomal complex assembly	9/469	80/15661	0.1125	3.75664	4.34312	0.000631806	0.0259218	0.0247325	SFSWAP/SNRPB/SNRPC/SNRPD1/SNRPD2/SNRPE/SF3A2/DDX46/PRPF19	9
GO:0009141	nucleoside triphosphate metabolic process	18/469	253/15661	0.0711462	2.37574	3.87613	0.000634819	0.0259218	0.0247325	PARP1/AK1/ATP5F1D/ATP5MC1/COX11/IMPDH2/EIF6/NDUFA9/NDUFB8/NDUFB9/NDUFB10/NDUFC2/NDUFS5/NME1/OPA1/PRKAG1/ATP5MG/FIS1	18
GO:0009259	ribonucleotide metabolic process	22/469	342/15661	0.0643275	2.14804	3.77165	0.000661952	0.0267117	0.0254862	ADCY3/PARP1/AK1/ATP5F1D/ATP5MC1/COX11/DCK/IMPDH2/EIF6/NDUFA9/NDUFB8/NDUFB9/NDUFB10/NDUFC2/NDUFS5/NME1/OPA1/PFAS/PRKAG1/ATP5MG/NUDT3/FIS1	22
GO:0017148	negative regulation of translation	12/469	134/15661	0.0895522	2.99036	4.06551	0.000699918	0.0279153	0.0266346	CIRBP/EIF4EBP1/EIF6/RPS3/SHMT1/IFRD2/RACK1/RPL13A/AGO1/PUS7/PCIF1/ZNF598	12
GO:0009150	purine ribonucleotide metabolic process	21/469	322/15661	0.0652174	2.17776	3.75199	0.000730903	0.028816	0.027494	ADCY3/PARP1/AK1/ATP5F1D/ATP5MC1/COX11/IMPDH2/EIF6/NDUFA9/NDUFB8/NDUFB9/NDUFB10/NDUFC2/NDUFS5/NME1/OPA1/PFAS/PRKAG1/ATP5MG/NUDT3/FIS1	21
GO:0070129	regulation of mitochondrial translation	5/469	25/15661	0.2	6.67846	4.99244	0.000762652	0.0297261	0.0283623	C1QBP/SHMT2/FASTKD2/CDK5RAP1/METTL8	5
GO:0043161	proteasome-mediated ubiquitin-dependent protein catabolic process	26/469	439/15661	0.0592255	1.97768	3.65062	0.000773146	0.0297965	0.0284294	AKT1/ERCC8/PSMA6/PSMB1/PSMB2/PSMB3/PSMB4/PSMB7/PSMD3/PSMD11/RPL11/UFD1/SEM1/USP5/MTA1/BAG5/RACK1/ARIH2/GLMN/ANAPC13/NOP53/ANAPC5/RNF126/NSFL1C/ZNF598/IL33	26
GO:0009060	aerobic respiration	14/469	175/15661	0.08	2.67139	3.90662	0.000807042	0.0307573	0.0293461	ATP5F1D/COX4I1/CYC1/IDH3B/NDUFA9/NDUFB8/NDUFB9/NDUFB10/NDUFC2/NDUFS5/OXA1L/SHMT2/ATP5MG/NOP53	14
GO:0000054	ribosomal subunit export from nucleus	4/469	15/15661	0.266667	8.90462	5.38146	0.000833368	0.0310701	0.0296446	EIF6/NPM1/RPS15/NOP9	4
GO:0033750	ribosome localization	4/469	15/15661	0.266667	8.90462	5.38146	0.000833368	0.0310701	0.0296446	EIF6/NPM1/RPS15/NOP9	4
GO:0019693	ribose phosphate metabolic process	22/469	349/15661	0.0630372	2.10496	3.66791	0.000864764	0.031894	0.0304307	ADCY3/PARP1/AK1/ATP5F1D/ATP5MC1/COX11/DCK/IMPDH2/EIF6/NDUFA9/NDUFB8/NDUFB9/NDUFB10/NDUFC2/NDUFS5/NME1/OPA1/PFAS/PRKAG1/ATP5MG/NUDT3/FIS1	22
GO:1903051	negative regulation of proteolysis involved in protein catabolic process	8/469	68/15661	0.117647	3.92851	4.25217	0.000932109	0.034012	0.0324516	RPL5/RPL11/RPS7/USP5/RPL23/BAG5/NOP53/PRMT6	8
GO:0051438	regulation of ubiquitin-protein transferase activity	6/469	39/15661	0.153846	5.13728	4.54521	0.00098455	0.0355474	0.0339165	RPL5/RPL11/RPS2/RPS7/RPL23/BAG5	6
GO:0016074	sno(s)RNA metabolic process	4/469	16/15661	0.25	8.34808	5.16679	0.00108504	0.0383681	0.0366077	DKC1/FBL/EXOSC2/EXOSC3	4
GO:0070131	positive regulation of mitochondrial translation	4/469	16/15661	0.25	8.34808	5.16679	0.00108504	0.0383681	0.0366077	C1QBP/FASTKD2/CDK5RAP1/METTL8	4
GO:0006839	mitochondrial transport	14/469	181/15661	0.0773481	2.58283	3.76325	0.00112029	0.0392102	0.0374113	SLC25A6/SPG7/SLC25A16/TOMM20/TOMM40/SAMM50/TIMM10/MCUR1/SLC25A22/GRPEL1/TIMM50/SFXN2/SFXN4/DNAJC19	14
GO:0022904	respiratory electron transport chain	10/469	105/15661	0.0952381	3.18022	3.93841	0.00119888	0.0415368	0.0396311	COX4I1/CYC1/ETFB/NDUFA9/NDUFB8/NDUFB9/NDUFB10/NDUFC2/NDUFS5/SLC25A22	10
GO:1902175	regulation of oxidative stress-induced intrinsic apoptotic signaling pathway	6/469	41/15661	0.146341	4.88668	4.3783	0.00129014	0.0442516	0.0422214	PARP1/AKT1/SFPQ/BAG5/TRAP1/RACK1	6
GO:0006119	oxidative phosphorylation	11/469	125/15661	0.088	2.93852	3.82324	0.00133275	0.0452608	0.0431843	ATP5F1D/COX4I1/CYC1/NDUFA9/NDUFB8/NDUFB9/NDUFB10/NDUFC2/NDUFS5/SHMT2/ATP5MG	11
GO:0032328	alanine transport	4/469	17/15661	0.235294	7.85702	4.97005	0.00138559	0.046594	0.0444562	SLC1A4/SLC3A2/SLC7A5/SLC38A1	4
GO:0006163	purine nucleotide metabolic process	24/469	410/15661	0.0585366	1.95467	3.44169	0.0014253	0.0474638	0.0452862	ADCY3/PARP1/AK1/ATP5F1D/ATP5MC1/COX11/DCK/IMPDH2/EIF6/LDHB/NDUFA9/NDUFB8/NDUFB9/NDUFB10/NDUFC2/NDUFS5/NME1/OPA1/PFAS/PRKAG1/H6PD/ATP5MG/NUDT3/FIS1	24
GO:0019646	aerobic electron transport chain	8/469	73/15661	0.109589	3.65943	4.00157	0.00148855	0.0490935	0.0468411	COX4I1/CYC1/NDUFA9/NDUFB8/NDUFB9/NDUFB10/NDUFC2/NDUFS5	8
GO:0043414	macromolecule methylation	11/469	127/15661	0.0866142	2.89225	3.76195	0.00151585	0.0495176	0.0472457	AKT1/FBL/SNRPB/SNRPD1/SNRPD2/SNRPE/PRMT3/PRMT6/METTL8/SETD6/BUD23	11
GO:0045116	protein neddylation	5/469	29/15661	0.172414	5.7573	4.50533	0.00154478	0.0499867	0.0476933	GPS1/RPL5/RPL11/COPS6/DCUN1D5	5

## Sheet: ego.set1.pHIEs.1.DEG.up
ID	Description	GeneRatio	BgRatio	RichFactor	FoldEnrichment	zScore	pvalue	p.adjust	qvalue	geneID	Count
GO:0001894	tissue homeostasis	35/625	250/15661	0.14	3.50806	8.1501	9.09209e-11	2.07343e-07	1.7707e-07	SERPINA3/CDH3/TPP1/CCN2/EGFR/FOSL2/INPP5D/ITGB1/KRAS/MUC4/NT5E/PDK4/PRKCA/RB1/SLC2A1/SRC/TFF1/TFF2/TFF3/GPR137B/TNFAIP3/VEGFA/CLDN12/CLDN1/CD2AP/F11R/CLDN18/ERRFI1/TP53INP2/NFKBIZ/LRRK1/PIWIL4/VPS13B/POC1B/VSIG1	35
GO:0060249	anatomical structure homeostasis	35/625	250/15661	0.14	3.50806	8.1501	9.09209e-11	2.07343e-07	1.7707e-07	SERPINA3/CDH3/TPP1/CCN2/EGFR/FOSL2/INPP5D/ITGB1/KRAS/MUC4/NT5E/PDK4/PRKCA/RB1/SLC2A1/SRC/TFF1/TFF2/TFF3/GPR137B/TNFAIP3/VEGFA/CLDN12/CLDN1/CD2AP/F11R/CLDN18/ERRFI1/TP53INP2/NFKBIZ/LRRK1/PIWIL4/VPS13B/POC1B/VSIG1	35
GO:0036293	response to decreased oxygen levels	38/625	295/15661	0.128814	3.22776	7.87532	1.71304e-10	2.07343e-07	1.7707e-07	ABAT/ADM/AK4/BNIP3/BNIP3L/ZFP36L1/CA9/CAV1/DPP4/EDN1/FABP1/FOXO3/FOSL2/HK2/HSPG2/ITGA2/SMAD3/MMP14/SLC11A2/PDK1/PGK1/PLAT/PLOD2/PPARG/SLC2A1/SRC/THBS1/VEGFA/CXCR4/NPEPPS/NDRG1/ERO1A/DDIT4/EGLN1/CPEB4/EGLN3/MIR21/CD24	38
GO:0001666	response to hypoxia	37/625	282/15661	0.131206	3.2877	7.90368	1.7605e-10	2.07343e-07	1.7707e-07	ABAT/ADM/AK4/BNIP3/BNIP3L/ZFP36L1/CA9/CAV1/DPP4/EDN1/FABP1/FOXO3/FOSL2/HK2/HSPG2/ITGA2/SMAD3/MMP14/SLC11A2/PDK1/PGK1/PLAT/PLOD2/PPARG/SLC2A1/SRC/THBS1/VEGFA/CXCR4/NPEPPS/NDRG1/ERO1A/DDIT4/EGLN1/EGLN3/MIR21/CD24	37
GO:0070482	response to oxygen levels	38/625	318/15661	0.119497	2.9943	7.3252	1.50966e-09	1.4224e-06	1.21472e-06	ABAT/ADM/AK4/BNIP3/BNIP3L/ZFP36L1/CA9/CAV1/DPP4/EDN1/FABP1/FOXO3/FOSL2/HK2/HSPG2/ITGA2/SMAD3/MMP14/SLC11A2/PDK1/PGK1/PLAT/PLOD2/PPARG/SLC2A1/SRC/THBS1/VEGFA/CXCR4/NPEPPS/NDRG1/ERO1A/DDIT4/EGLN1/CPEB4/EGLN3/MIR21/CD24	38
GO:0042060	wound healing	43/625	417/15661	0.103118	2.58388	6.68359	1.1755e-08	9.2296e-06	7.88201e-06	ANXA5/CEACAM1/CAV1/CD59/EDN1/F3/GGCX/HSPB1/IL6ST/ITGA2/ITGAV/ITGB1/ITGB6/JAK2/KRT6A/SMAD3/MMP12/NOTCH2/PLAT/PLSCR1/PPARG/PRKCA/PRKCD/PRRG1/SRSF6/SHH/SRC/THBS1/TNFAIP3/TPM1/VEGFA/WNT7A/CXCR4/CLDN1/MACF1/MYOF/DUOX2/F11R/PHLDB2/JAML/DCBLD2/DGKH/PEAR1	43
GO:0050673	epithelial cell proliferation	38/625	408/15661	0.0931373	2.3338	5.5656	1.12016e-06	0.000753866	0.000643796	CEACAM1/ZFP36L1/CAV1/CDH3/CDKN2B/EGFR/F3/HSPG2/IGFBP3/IRF6/SMAD3/MMP12/MMP14/NOTCH2/PPARG/PRKCA/PROX1/PURA/RB1/SRSF6/SHH/SPINK1/STAT3/TGFA/THBS1/TNFAIP3/VEGFA/WNT7A/CLDN1/KDM5B/CLDN18/ERRFI1/POLD4/NFKBIZ/FA2H/JAML/STXBP4/MIR21	38
GO:0044409	symbiont entry into host	20/625	151/15661	0.13245	3.31889	5.83757	2.42787e-06	0.00142971	0.00122096	ANPEP/CAV1/DPP4/EGFR/HSPA1B/ICAM1/CXCL8/ITGA2/ITGAV/ITGB1/ITGB6/KRT6A/CD46/PLSCR1/PVR/SRC/CXCR4/CLDN1/F11R/TMPRSS4	20
GO:0035966	response to topologically incorrect protein	20/625	155/15661	0.129032	3.23324	5.69667	3.65584e-06	0.0018298	0.00156263	CAV1/SERPINH1/DNAJA1/HSPA5/HSPB1/HSP90AA1/DNAJB1/DNAJB9/DNAJC3/THBS1/MANF/HSPH1/ERP44/ERO1A/TMBIM4/UBE2W/CREB3L2/ERMP1/EDEM3/CREB3L3	20
GO:0002064	epithelial cell development	24/625	211/15661	0.113744	2.85015	5.51638	3.88409e-06	0.0018298	0.00156263	FLNB/FOSL2/ICAM1/IKBKB/IL6ST/LAMB2/MET/MYO1E/NOTCH2/PROX1/RARB/SRC/ST14/VEGFA/WNT7A/CXCR4/CLDN1/FNDC3A/TFCP2L1/F11R/C1GALT1/POF1B/MYADM/VSIG1	24
GO:2000811	negative regulation of anoikis	7/625	19/15661	0.368421	9.23175	7.31969	5.16437e-06	0.00204695	0.00174808	CAV1/CEACAM5/ITGB1/MCL1/CEACAM6/PDK4/SRC	7
GO:0050678	regulation of epithelial cell proliferation	32/625	337/15661	0.0949555	2.37936	5.21885	5.28611e-06	0.00204695	0.00174808	CEACAM1/ZFP36L1/CAV1/CDH3/CDKN2B/EGFR/F3/HSPG2/IRF6/SMAD3/MMP12/NOTCH2/PPARG/PRKCA/PROX1/RB1/SRSF6/SHH/SPINK1/STAT3/TGFA/THBS1/TNFAIP3/VEGFA/WNT7A/CLDN1/KDM5B/POLD4/FA2H/JAML/STXBP4/MIR21	32
GO:0050679	positive regulation of epithelial cell proliferation	22/625	187/15661	0.117647	2.94795	5.46346	5.64855e-06	0.00204695	0.00174808	CDH3/EGFR/F3/HSPG2/MMP12/NOTCH2/PRKCA/PROX1/SRSF6/SHH/SPINK1/STAT3/TGFA/TNFAIP3/VEGFA/WNT7A/CLDN1/KDM5B/POLD4/JAML/STXBP4/MIR21	22
GO:0036294	cellular response to decreased oxygen levels	19/625	148/15661	0.128378	3.21685	5.52446	6.86933e-06	0.00226715	0.00193613	AK4/BNIP3/BNIP3L/ZFP36L1/EDN1/FABP1/FOXO3/PDK1/PGK1/PPARG/SRC/VEGFA/NPEPPS/NDRG1/ERO1A/EGLN1/CPEB4/EGLN3/MIR21	19
GO:0071453	cellular response to oxygen levels	20/625	162/15661	0.123457	3.09353	5.46078	7.21869e-06	0.00226715	0.00193613	AK4/BNIP3/BNIP3L/ZFP36L1/CAV1/EDN1/FABP1/FOXO3/PDK1/PGK1/PPARG/SRC/VEGFA/NPEPPS/NDRG1/ERO1A/EGLN1/CPEB4/EGLN3/MIR21	20
GO:0006986	response to unfolded protein	18/625	138/15661	0.130435	3.26838	5.4568	9.54625e-06	0.00271234	0.00231632	SERPINH1/DNAJA1/HSPA5/HSPB1/HSP90AA1/DNAJB1/DNAJB9/DNAJC3/THBS1/MANF/HSPH1/ERP44/ERO1A/TMBIM4/CREB3L2/ERMP1/EDEM3/CREB3L3	18
GO:0030198	extracellular matrix organization	30/625	315/15661	0.0952381	2.38644	5.0679	9.78769e-06	0.00271234	0.00231632	BCL3/CAV1/SERPINH1/COL17A1/DPP4/ELF3/HAS3/ITGA2/ITGB1/LAMB2/LRP1/SMAD3/MMP7/MMP12/MMP14/MYO1E/NFKB2/P4HA1/PLOD2/PPARG/QSOX1/RB1/TLL2/SPOCK2/FLOT1/ERO1A/NTN4/LOXL4/PHLDB2/MIR21	30
GO:0043062	extracellular structure organization	30/625	316/15661	0.0949367	2.37889	5.04845	1.04158e-05	0.00272604	0.00232802	BCL3/CAV1/SERPINH1/COL17A1/DPP4/ELF3/HAS3/ITGA2/ITGB1/LAMB2/LRP1/SMAD3/MMP7/MMP12/MMP14/MYO1E/NFKB2/P4HA1/PLOD2/PPARG/QSOX1/RB1/TLL2/SPOCK2/FLOT1/ERO1A/NTN4/LOXL4/PHLDB2/MIR21	30
GO:0045229	external encapsulating structure organization	30/625	317/15661	0.0946372	2.37138	5.02908	1.10805e-05	0.00274739	0.00234625	BCL3/CAV1/SERPINH1/COL17A1/DPP4/ELF3/HAS3/ITGA2/ITGB1/LAMB2/LRP1/SMAD3/MMP7/MMP12/MMP14/MYO1E/NFKB2/P4HA1/PLOD2/PPARG/QSOX1/RB1/TLL2/SPOCK2/FLOT1/ERO1A/NTN4/LOXL4/PHLDB2/MIR21	30
GO:0071456	cellular response to hypoxia	18/625	141/15661	0.12766	3.19884	5.34721	1.29061e-05	0.00304003	0.00259616	AK4/BNIP3/BNIP3L/ZFP36L1/EDN1/FABP1/FOXO3/PDK1/PGK1/PPARG/SRC/VEGFA/NPEPPS/NDRG1/ERO1A/EGLN1/EGLN3/MIR21	18
GO:0045765	regulation of angiogenesis	27/625	273/15661	0.0989011	2.47822	5.02343	1.37537e-05	0.00308542	0.00263492	ADM/ATP2B4/CEACAM1/EFNA1/F3/GAB1/GLUL/HK2/HSPB1/HSPG2/CXCL8/ITGB1/PGK1/PPARG/PRKCA/RRAS/STAT3/TGM2/THBS1/TLR3/TNFAIP3/VEGFA/CXCR4/PLK2/AGO2/EGLN1/MIR21	27
GO:1901342	regulation of vasculature development	27/625	279/15661	0.0967742	2.42493	4.89619	2.03472e-05	0.00378774	0.0032347	ADM/ATP2B4/CEACAM1/EFNA1/F3/GAB1/GLUL/HK2/HSPB1/HSPG2/CXCL8/ITGB1/PGK1/PPARG/PRKCA/RRAS/STAT3/TGM2/THBS1/TLR3/TNFAIP3/VEGFA/CXCR4/PLK2/AGO2/EGLN1/MIR21	27
GO:0009137	purine nucleoside diphosphate catabolic process	14/625	94/15661	0.148936	3.73198	5.41638	2.05022e-05	0.00378774	0.0032347	ALDOA/ALDOB/ALDOC/HK2/LDHA/NT5E/PFKFB3/PGK1/PRKAA2/SRC/STAT3/SLC4A4/ENTPD4/DDIT4	14
GO:0009181	purine ribonucleoside diphosphate catabolic process	14/625	94/15661	0.148936	3.73198	5.41638	2.05022e-05	0.00378774	0.0032347	ALDOA/ALDOB/ALDOC/HK2/LDHA/NT5E/PFKFB3/PGK1/PRKAA2/SRC/STAT3/SLC4A4/ENTPD4/DDIT4	14
GO:0009615	response to virus	33/625	377/15661	0.0875332	2.19337	4.78186	2.07401e-05	0.00378774	0.0032347	APOB/BCL3/BNIP3/BNIP3L/DMBT1/HSPB1/HSP90AA1/IFNGR2/IKBKB/ITGB6/JAK2/SMAD3/MMP12/MOV10/NCBP1/OAS1/PLSCR1/DNAJC3/RNASEL/TLR3/TNFAIP3/CXCR4/RIOK3/IVNS1ABP/CD2AP/DUOX2/DDIT4/UBE2W/DDX60L/DTX3L/UNC13D/IFNE/MIR21	33
GO:0046718	symbiont entry into host cell	18/625	146/15661	0.123288	3.08929	5.17094	2.09045e-05	0.00378774	0.0032347	ANPEP/CAV1/DPP4/EGFR/HSPA1B/ICAM1/ITGA2/ITGAV/ITGB1/ITGB6/CD46/PLSCR1/PVR/SRC/CXCR4/CLDN1/F11R/TMPRSS4	18
GO:0009135	purine nucleoside diphosphate metabolic process	15/625	109/15661	0.137615	3.44829	5.22942	2.75304e-05	0.00412961	0.00352666	AK4/ALDOA/ALDOB/ALDOC/HK2/LDHA/NT5E/PFKFB3/PGK1/PRKAA2/SRC/STAT3/SLC4A4/ENTPD4/DDIT4	15
GO:0009179	purine ribonucleoside diphosphate metabolic process	15/625	109/15661	0.137615	3.44829	5.22942	2.75304e-05	0.00412961	0.00352666	AK4/ALDOA/ALDOB/ALDOC/HK2/LDHA/NT5E/PFKFB3/PGK1/PRKAA2/SRC/STAT3/SLC4A4/ENTPD4/DDIT4	15
GO:0009154	purine ribonucleotide catabolic process	16/625	122/15661	0.131148	3.28624	5.16845	2.76163e-05	0.00412961	0.00352666	ALDOA/ALDOB/ALDOC/HK2/LDHA/NT5E/PDE9A/PFKFB3/PGK1/PRKAA2/SRC/STAT3/SLC4A4/ENTPD4/GDA/DDIT4	16
GO:0097191	extrinsic apoptotic signaling pathway	23/625	222/15661	0.103604	2.59606	4.88298	2.83859e-05	0.00412961	0.00352666	CAV1/DAPK1/FOXO3/MKNK2/HSPA1B/ICAM1/ITGAV/JAK2/SMAD3/MCL1/SKIL/SRC/THBS1/TLR3/TNFAIP3/PEA15/TNFRSF10C/BCL10/ARHGEF2/ACSL5/STRADB/TMBIM1/NFKBIZ	23
GO:0009191	ribonucleoside diphosphate catabolic process	14/625	97/15661	0.14433	3.61656	5.27018	2.94709e-05	0.00412961	0.00352666	ALDOA/ALDOB/ALDOC/HK2/LDHA/NT5E/PFKFB3/PGK1/PRKAA2/SRC/STAT3/SLC4A4/ENTPD4/DDIT4	14
GO:0046031	ADP metabolic process	14/625	97/15661	0.14433	3.61656	5.27018	2.94709e-05	0.00412961	0.00352666	AK4/ALDOA/ALDOB/ALDOC/HK2/LDHA/NT5E/PFKFB3/PGK1/PRKAA2/SRC/STAT3/SLC4A4/DDIT4	14
GO:2000209	regulation of anoikis	7/625	24/15661	0.291667	7.30847	6.30554	2.9795e-05	0.00412961	0.00352666	CAV1/CEACAM5/ITGB1/MCL1/CEACAM6/PDK4/SRC	7
GO:0016126	sterol biosynthetic process	11/625	62/15661	0.177419	4.4457	5.54236	2.9804e-05	0.00412961	0.00352666	APOB/CYP51A1/DHCR24/IDI1/LSS/PRKAA2/MSMO1/SC5D/SQLE/FAXDC2/INSIG2	11
GO:0071559	response to transforming growth factor beta	25/625	258/15661	0.0968992	2.42806	4.71546	4.00419e-05	0.00538963	0.00460271	ZFP36L1/CAV1/CDH3/CDKN2B/EDN1/HPGD/HSPA5/ID1/ITGB6/SMAD3/PPARG/SKIL/SRC/STAT3/THBS1/WNT7A/TSC22D1/CLDN1/CD2AP/MXRA5/ANKRD1/ERO1A/PMEPA1/NFKBIZ/MIR21	25
GO:0006979	response to oxidative stress	32/625	374/15661	0.0855615	2.14397	4.56517	4.30856e-05	0.00563822	0.004815	BNIP3/DAPK1/EDN1/EGFR/ETFDH/FABP1/FOXO3/GPX2/GPX3/HSPA1B/JAK2/MET/MGAT3/MMP14/SLC11A2/PPP2CB/PRKAA2/PRKCD/MAPK13/SRC/TNFAIP3/TPM1/VNN1/FADS2/MSRB2/PLA2R1/CD2AP/ERO1A/DUOX2/ANKZF1/ERMP1/MIR21	32
GO:0009134	nucleoside diphosphate catabolic process	14/625	101/15661	0.138614	3.47333	5.08403	4.66846e-05	0.00594408	0.0050762	ALDOA/ALDOB/ALDOC/HK2/LDHA/NT5E/PFKFB3/PGK1/PRKAA2/SRC/STAT3/SLC4A4/ENTPD4/DDIT4	14
GO:0009261	ribonucleotide catabolic process	16/625	128/15661	0.125	3.1322	4.93827	5.01772e-05	0.00617281	0.00527153	ALDOA/ALDOB/ALDOC/HK2/LDHA/NT5E/PDE9A/PFKFB3/PGK1/PRKAA2/SRC/STAT3/SLC4A4/ENTPD4/GDA/DDIT4	16
GO:0051701	biological process involved in interaction with host	20/625	185/15661	0.108108	2.70893	4.76706	5.11016e-05	0.00617281	0.00527153	ANPEP/CAV1/DPP4/EGFR/HSPA1B/ICAM1/CXCL8/ITGA2/ITGAV/ITGB1/ITGB6/KRT6A/CD46/PLSCR1/PVR/SRC/CXCR4/CLDN1/F11R/TMPRSS4	20
GO:0034138	toll-like receptor 3 signaling pathway	7/625	26/15661	0.269231	6.74628	5.97852	5.2819e-05	0.00622076	0.00531248	CAV1/IKBKB/OAS1/SRC/TLR3/TNFAIP3/FLOT1	7
GO:0001570	vasculogenesis	12/625	78/15661	0.153846	3.85502	5.15347	5.71753e-05	0.00656958	0.00561038	ADM/CEACAM1/ZFP36L1/CAV1/ITGAV/JUNB/MYO1E/RRAS/SHH/VEGFA/WNT7A/TIPARP	12
GO:0034103	regulation of tissue remodeling	11/625	67/15661	0.164179	4.11393	5.2076	6.28934e-05	0.00687403	0.00587037	CEACAM1/EGFR/INPP5D/PDK4/PPARG/PRKCA/SRC/GPR137B/TNFAIP3/CLDN18/TMBIM1	11
GO:0046032	ADP catabolic process	13/625	91/15661	0.142857	3.57966	5.03162	6.2917e-05	0.00687403	0.00587037	ALDOA/ALDOB/ALDOC/HK2/LDHA/NT5E/PFKFB3/PGK1/PRKAA2/SRC/STAT3/SLC4A4/DDIT4	13
GO:0006195	purine nucleotide catabolic process	16/625	131/15661	0.122137	3.06047	4.82821	6.66205e-05	0.00687403	0.00587037	ALDOA/ALDOB/ALDOC/HK2/LDHA/NT5E/PDE9A/PFKFB3/PGK1/PRKAA2/SRC/STAT3/SLC4A4/ENTPD4/GDA/DDIT4	16
GO:0016125	sterol metabolic process	17/625	145/15661	0.117241	2.93779	4.77936	6.71206e-05	0.00687403	0.00587037	ACADVL/APOB/CYP51A1/DHCR24/IDI1/LSS/PRKAA2/MSMO1/SC5D/SOAT1/SQLE/APOL1/FAXDC2/ABCA5/APOL2/INSIG2/ERRFI1	17
GO:1902652	secondary alcohol metabolic process	17/625	145/15661	0.117241	2.93779	4.77936	6.71206e-05	0.00687403	0.00587037	ACADVL/APOB/CYP51A1/DHCR24/IDH2/IDI1/LSS/PRKAA2/MSMO1/SC5D/SOAT1/SQLE/APOL1/ABCA5/APOL2/INSIG2/ERRFI1	17
GO:0006090	pyruvate metabolic process	15/625	118/15661	0.127119	3.18529	4.85794	7.04445e-05	0.00706094	0.00602999	ALDOA/ALDOB/ALDOC/HK2/LDHA/PDK1/PDK4/PFKFB3/PGK1/PRKAA2/SRC/STAT3/SLC4A4/SLC16A3/DDIT4	15
GO:0002573	myeloid leukocyte differentiation	22/625	221/15661	0.0995475	2.49442	4.56158	7.69259e-05	0.00747004	0.00637936	CEACAM1/ZFP36L1/FOSL2/INPP5D/ITGB6/JUNB/NOTCH2/PPARG/PRKCA/RB1/SRC/TLR3/GPR137B/VEGFA/SH3PXD2A/FARP2/UBD/TOB2/SBNO2/CLDN18/LRRK1/NDFIP1	22
GO:0009185	ribonucleoside diphosphate metabolic process	15/625	119/15661	0.12605	3.15852	4.81888	7.76973e-05	0.00747004	0.00637936	AK4/ALDOA/ALDOB/ALDOC/HK2/LDHA/NT5E/PFKFB3/PGK1/PRKAA2/SRC/STAT3/SLC4A4/ENTPD4/DDIT4	15
GO:0048771	tissue remodeling	18/625	162/15661	0.111111	2.78418	4.65386	8.40279e-05	0.00791711	0.00676115	CEACAM1/CAV1/TPP1/EGFR/ELF3/FOSL2/INPP5D/MMP14/NOTCH2/PDK4/PPARG/PRKCA/SRC/GPR137B/TNFAIP3/CLDN18/TMBIM1/LRRK1	18
GO:0072523	purine-containing compound catabolic process	17/625	148/15661	0.114865	2.87824	4.68062	8.68689e-05	0.00793822	0.00677918	ALDOA/ALDOB/ALDOC/HK2/LDHA/NT5E/PDE9A/PFKFB3/PGK1/PRKAA2/SRC/STAT3/SLC4A4/VNN1/ENTPD4/GDA/DDIT4	17
GO:0008203	cholesterol metabolic process	16/625	134/15661	0.119403	2.99195	4.72125	8.76221e-05	0.00793822	0.00677918	ACADVL/APOB/CYP51A1/DHCR24/IDI1/LSS/PRKAA2/MSMO1/SC5D/SOAT1/SQLE/APOL1/ABCA5/APOL2/INSIG2/ERRFI1	16
GO:0044403	biological process involved in symbiotic interaction	26/625	288/15661	0.0902778	2.26214	4.40753	9.2934e-05	0.00819574	0.0069991	ANPEP/CAV1/CCNT1/DPP4/EGFR/STOM/HSPA1B/ICAM1/CXCL8/ITGA2/ITGAV/ITGB1/ITGB6/KRT6A/CD46/PI4KA/PLSCR1/PVR/SRC/CXCR4/APOL1/CLDN1/F11R/ST6GALNAC1/GSDMB/TMPRSS4	26
GO:0007160	cell-matrix adhesion	22/625	224/15661	0.0982143	2.46101	4.49021	9.3944e-05	0.00819574	0.0069991	BCL6/COL17A1/CCN2/ITGA1/ITGA2/ITGAV/ITGB1/ITGB6/SMAD3/MMP12/MMP14/MUC4/CEACAM6/RRAS/SRC/THBS1/VEGFA/ARHGEF7/MACF1/CCL28/PHLDB2/ACER2	22
GO:0002467	germinal center formation	5/625	13/15661	0.384615	9.63754	6.35188	9.81722e-05	0.00830888	0.00709572	BCL3/BCL6/NFKB2/TNFAIP3/UNC13D	5
GO:0045859	regulation of protein kinase activity	32/625	391/15661	0.0818414	2.05075	4.28981	0.000100319	0.00830888	0.00709572	CEACAM1/CAV1/CCNT1/CDKN2B/DUSP1/EDN1/EFNA1/EGFR/DNAJA1/HSPB1/HSP90AA1/JAK2/PRKCD/PROX1/RB1/SRC/THBS1/TLR3/TNFAIP3/GPRC5A/STK38/CHORDC1/TRIB2/TAOK3/SNX9/CAB39/ERRFI1/STRADB/TCIM/CEMIP/SPDYE2/CD24	32
GO:0008202	steroid metabolic process	27/625	306/15661	0.0882353	2.21096	4.36151	0.000100885	0.00830888	0.00709572	ACADVL/ADM/APOB/STS/CYP51A1/DHCR24/NR5A2/HSD17B2/IDI1/LSS/PRKAA2/PROX1/MSMO1/SC5D/SCP2/SHH/SOAT1/SQLE/APOL1/DHRS9/FAXDC2/ABCA5/APOL2/TIPARP/INSIG2/ERRFI1/SRD5A3	27
GO:0031589	cell-substrate adhesion	29/625	340/15661	0.0852941	2.13727	4.32243	0.000102985	0.00830888	0.00709572	BCL6/COL17A1/CCN2/EFNA1/ITGA1/ITGA2/ITGAV/ITGB1/ITGB6/JAK2/SMAD3/MMP12/MMP14/MUC4/CEACAM6/RRAS/SRC/THBS1/VEGFA/ARHGEF7/SPOCK2/MACF1/PARVA/CCL28/NTN4/PHLDB2/MYADM/UNC13D/ACER2	29
GO:0045124	regulation of bone resorption	8/625	38/15661	0.210526	5.27528	5.37953	0.000104059	0.00830888	0.00709572	EGFR/INPP5D/PDK4/PRKCA/SRC/GPR137B/TNFAIP3/CLDN18	8
GO:0050878	regulation of body fluid levels	30/625	358/15661	0.0837989	2.0998	4.29177	0.000108041	0.008483	0.00724442	ADM/ANXA5/CEACAM1/CAV1/CD59/EDN1/EGFR/F3/FOSL2/GGCX/HK2/HSPB1/IL6ST/ITGA2/JAK2/P2RY2/PLAT/PLSCR1/PRKCA/PRKCD/PRRG1/SHH/SPINK1/SRC/THBS1/VEGFA/F11R/ZBTB7B/DGKH/PEAR1	30
GO:0007596	blood coagulation	22/625	227/15661	0.0969163	2.42849	4.41998	0.000114232	0.00882205	0.00753396	ANXA5/CEACAM1/CAV1/CD59/EDN1/F3/GGCX/HSPB1/IL6ST/ITGA2/JAK2/PLAT/PLSCR1/PRKCA/PRKCD/PRRG1/SHH/SRC/THBS1/F11R/DGKH/PEAR1	22
GO:0045453	bone resorption	10/625	60/15661	0.166667	4.17627	5.02558	0.000118404	0.00899683	0.00768322	TPP1/EGFR/INPP5D/PDK4/PRKCA/SRC/GPR137B/TNFAIP3/CLDN18/LRRK1	10
GO:0051056	regulation of small GTPase mediated signal transduction	26/625	293/15661	0.0887372	2.22354	4.31036	0.000123087	0.00920417	0.00786029	BCL6/EPS8/ITGAV/ITGB1/KRAS/MET/MYO9B/NOTCH2/PPP2CB/ITSN1/SRC/TGM2/TRIO/ARHGEF2/FAM13A/RASA4/FLOT1/AKAP13/PSD3/CD2AP/F11R/EPS8L1/RALGAPA2/ARHGAP21/MIR21/RASA4B	26
GO:0098586	cellular response to virus	10/625	61/15661	0.163934	4.1078	4.95822	0.000136637	0.0100047	0.00854394	HSP90AA1/IFNGR2/JAK2/SMAD3/MMP12/OAS1/TLR3/RIOK3/IFNE/MIR21	10
GO:0019221	cytokine-mediated signaling pathway	35/625	451/15661	0.0776053	1.9446	4.14995	0.000138138	0.0100047	0.00854394	BIRC3/CEACAM1/CAV1/EDN1/F3/FOXO3/CXCL1/CXCL3/HSPA1B/IFNGR2/IKBKB/IL6ST/CXCL8/JAK2/LIFR/MMP12/OAS1/PPARG/PPP2CB/CCL20/SRC/STAT3/TFF2/TNFAIP3/CXCR4/OSMR/PADI2/DUOX2/CLDN18/PARP14/NFKBIZ/SPPL2A/IFNE/MIR21/CD24	35
GO:0140894	endolysosomal toll-like receptor signaling pathway	9/625	50/15661	0.18	4.51037	5.06865	0.000140164	0.0100047	0.00854394	CAV1/IKBKB/OAS1/SRC/TLR3/TNFAIP3/FLOT1/WASHC4/PIK3AP1	9
GO:0009132	nucleoside diphosphate metabolic process	15/625	126/15661	0.119048	2.98305	4.55651	0.00014938	0.0105034	0.00896986	AK4/ALDOA/ALDOB/ALDOC/HK2/LDHA/NT5E/PFKFB3/PGK1/PRKAA2/SRC/STAT3/SLC4A4/ENTPD4/DDIT4	15
GO:0030316	osteoclast differentiation	13/625	99/15661	0.131313	3.29039	4.66084	0.000151655	0.0105066	0.00897254	FOSL2/INPP5D/JUNB/NOTCH2/SRC/TLR3/GPR137B/SH3PXD2A/FARP2/TOB2/SBNO2/CLDN18/LRRK1	13
GO:0050817	coagulation	22/625	233/15661	0.0944206	2.36595	4.28281	0.000166799	0.0113882	0.00972547	ANXA5/CEACAM1/CAV1/CD59/EDN1/F3/GGCX/HSPB1/IL6ST/ITGA2/JAK2/PLAT/PLSCR1/PRKCA/PRKCD/PRRG1/SHH/SRC/THBS1/F11R/DGKH/PEAR1	22
GO:0007599	hemostasis	22/625	234/15661	0.0940171	2.35584	4.26036	0.000177383	0.011613	0.00991744	ANXA5/CEACAM1/CAV1/CD59/EDN1/F3/GGCX/HSPB1/IL6ST/ITGA2/JAK2/PLAT/PLSCR1/PRKCA/PRKCD/PRRG1/SHH/SRC/THBS1/F11R/DGKH/PEAR1	22
GO:0061041	regulation of wound healing	15/625	128/15661	0.117188	2.93644	4.48488	0.0001783	0.011613	0.00991744	CEACAM1/CAV1/EDN1/F3/ITGB1/SMAD3/PLAT/PRKCD/SRSF6/THBS1/TNFAIP3/CXCR4/CLDN1/DUOX2/PHLDB2	15
GO:0062197	cellular response to chemical stress	26/625	300/15661	0.0866667	2.17166	4.17755	0.000179926	0.011613	0.00991744	BNIP3/ZFP36L1/CAV1/DAPK1/EDN1/FABP1/FOXO3/DNAJA1/HSPA1B/MET/MGAT3/SLC11A2/PRKAA2/PRKCD/MAPK13/SLC2A1/SRC/TNFAIP3/TPM1/ARHGEF2/FADS2/PLA2R1/CAB39/ANKZF1/ERMP1/MIR21	26
GO:0045766	positive regulation of angiogenesis	17/625	157/15661	0.10828	2.71324	4.39862	0.000179952	0.011613	0.00991744	ADM/F3/GAB1/HK2/HSPB1/CXCL8/ITGB1/PRKCA/RRAS/STAT3/TGM2/THBS1/TLR3/VEGFA/CXCR4/AGO2/MIR21	17
GO:0071560	cellular response to transforming growth factor beta stimulus	23/625	251/15661	0.0916335	2.29611	4.22035	0.00018656	0.0118768	0.0101427	ZFP36L1/CAV1/CDH3/CDKN2B/EDN1/HPGD/HSPA5/ID1/ITGB6/SMAD3/PPARG/SKIL/SRC/STAT3/THBS1/WNT7A/TSC22D1/CLDN1/ANKRD1/ERO1A/PMEPA1/NFKBIZ/MIR21	23
GO:0019058	viral life cycle	26/625	302/15661	0.0860927	2.15728	4.14027	0.000199971	0.0125608	0.0107269	ANPEP/CAV1/DPP4/EGFR/STOM/NR5A2/HSPA1B/ICAM1/CXCL8/ITGA2/ITGAV/ITGB1/ITGB6/CD46/OAS1/PLSCR1/PROX1/PVR/RNASEL/SRC/CXCR4/CLDN1/IL32/TASOR/F11R/TMPRSS4	26
GO:0006096	glycolytic process	12/625	89/15661	0.134831	3.37855	4.58781	0.000209681	0.0128377	0.0109633	ALDOA/ALDOB/ALDOC/HK2/LDHA/PFKFB3/PGK1/PRKAA2/SRC/STAT3/SLC4A4/DDIT4	12
GO:0071604	transforming growth factor beta production	7/625	32/15661	0.21875	5.48135	5.17354	0.000219427	0.0128377	0.0109633	ITGAV/ITGB6/SMAD3/CD46/THBS1/CD2AP/CD24	7
GO:0045785	positive regulation of cell adhesion	35/625	462/15661	0.0757576	1.8983	3.99582	0.000219531	0.0128377	0.0109633	BCL6/CAV1/DPP4/FOXO3/IL6ST/ITGA2/ITGAV/JAK2/LAMB2/SMAD3/CD46/CEACAM6/PRKCA/RRAS/SHH/SRC/TGM2/TPM1/VEGFA/ADAM19/ARHGEF7/VNN1/BCL10/SPOCK2/CHST4/FLOT1/HSPH1/F11R/ZBTB7B/CCL28/NFKBIZ/MYADM/UNC13D/MIR21/CD24	35
GO:0030277	maintenance of gastrointestinal epithelium	6/625	23/15661	0.26087	6.53677	5.4175	0.00022249	0.0128377	0.0109633	SERPINA3/MUC4/TFF1/TFF2/TFF3/VSIG1	6
GO:0061318	renal filtration cell differentiation	6/625	23/15661	0.26087	6.53677	5.4175	0.00022249	0.0128377	0.0109633	EDN1/LAMB2/MYO1E/NOTCH2/CD2AP/CD24	6
GO:0072112	podocyte differentiation	6/625	23/15661	0.26087	6.53677	5.4175	0.00022249	0.0128377	0.0109633	EDN1/LAMB2/MYO1E/NOTCH2/CD2AP/CD24	6
GO:0001959	regulation of cytokine-mediated signaling pathway	17/625	160/15661	0.10625	2.66237	4.30901	0.00022618	0.0128377	0.0109633	CAV1/EDN1/HSPA1B/IKBKB/IL6ST/MMP12/OAS1/PPARG/PPP2CB/TNFAIP3/CXCR4/PADI2/CLDN18/PARP14/SPPL2A/MIR21/CD24	17
GO:1904018	positive regulation of vasculature development	17/625	160/15661	0.10625	2.66237	4.30901	0.00022618	0.0128377	0.0109633	ADM/F3/GAB1/HK2/HSPB1/CXCL8/ITGB1/PRKCA/RRAS/STAT3/TGM2/THBS1/TLR3/VEGFA/CXCR4/AGO2/MIR21	17
GO:1901292	nucleoside phosphate catabolic process	18/625	177/15661	0.101695	2.54823	4.22329	0.000258935	0.0145219	0.0124016	ALDOA/ALDOB/ALDOC/HK2/LDHA/NT5E/PDE9A/PFKFB3/PGK1/PRKAA2/SRC/STAT3/SLC4A4/VNN1/ENTPD4/GDA/SMPDL3A/DDIT4	18
GO:0001953	negative regulation of cell-matrix adhesion	7/625	33/15661	0.212121	5.31525	5.05919	0.000269017	0.0149099	0.0127329	BCL6/MMP12/MMP14/SRC/THBS1/PHLDB2/ACER2	7
GO:0072311	glomerular epithelial cell differentiation	6/625	24/15661	0.25	6.2644	5.26196	0.000286722	0.0157063	0.0134131	EDN1/LAMB2/MYO1E/NOTCH2/CD2AP/CD24	6
GO:0002544	chronic inflammatory response	5/625	16/15661	0.3125	7.8305	5.57307	0.000301543	0.0162573	0.0138836	THBS1/TNFAIP3/VNN1/NFKBIZ/UNC13D	5
GO:0010594	regulation of endothelial cell migration	17/625	164/15661	0.103659	2.59743	4.19267	0.000303681	0.0162573	0.0138836	ATP2B4/CEACAM1/EDN1/EFNA1/GAB1/GLUL/HSPB1/MET/PPARG/PRKCA/PROX1/RRAS/THBS1/VEGFA/WNT7A/PLK2/MIR21	17
GO:0051338	regulation of transferase activity	36/625	489/15661	0.0736196	1.84473	3.8692	0.000310865	0.0164549	0.0140524	CEACAM1/CAV1/CCNT1/CDKN2B/DUSP1/EDN1/EFNA1/EGFR/EIF4A2/DNAJA1/HSPB1/HSP90AA1/JAK2/PRKCD/PROX1/RB1/SRC/THBS1/TLR3/TNFAIP3/GPRC5A/STK38/CHORDC1/TRIB2/TAOK3/SNX9/CAB39/ERRFI1/STRADB/TCIM/CEMIP/ARRDC3/ARRDC4/DTX3L/SPDYE2/CD24	36
GO:0019364	pyridine nucleotide catabolic process	12/625	93/15661	0.129032	3.23324	4.40382	0.00031837	0.0165761	0.0141559	ALDOA/ALDOB/ALDOC/HK2/LDHA/PFKFB3/PGK1/PRKAA2/SRC/STAT3/SLC4A4/DDIT4	12
GO:1903034	regulation of response to wounding	17/625	165/15661	0.10303	2.58169	4.16413	0.000326321	0.0165761	0.0141559	CEACAM1/CAV1/EDN1/F3/ITGB1/SMAD3/PLAT/PRKCD/SRSF6/STAT3/THBS1/TNFAIP3/CXCR4/CLDN1/DUOX2/PHLDB2/MIR21	17
GO:0010669	epithelial structure maintenance	7/625	34/15661	0.205882	5.15892	4.94939	0.00032723	0.0165761	0.0141559	SERPINA3/MUC4/TFF1/TFF2/TFF3/PIWIL4/VSIG1	7
GO:0043276	anoikis	7/625	34/15661	0.205882	5.15892	4.94939	0.00032723	0.0165761	0.0141559	CAV1/CEACAM5/ITGB1/MCL1/CEACAM6/PDK4/SRC	7
GO:0006695	cholesterol biosynthetic process	9/625	56/15661	0.160714	4.02711	4.62659	0.000342553	0.016987	0.0145068	APOB/CYP51A1/DHCR24/IDI1/LSS/PRKAA2/MSMO1/SC5D/INSIG2	9
GO:1902653	secondary alcohol biosynthetic process	9/625	56/15661	0.160714	4.02711	4.62659	0.000342553	0.016987	0.0145068	APOB/CYP51A1/DHCR24/IDI1/LSS/PRKAA2/MSMO1/SC5D/INSIG2	9
GO:0043542	endothelial cell migration	20/625	213/15661	0.0938967	2.35283	4.0529	0.000350013	0.0171761	0.0146683	ATP2B4/CEACAM1/DPP4/EDN1/EFNA1/GAB1/GLUL/HSPB1/ID1/ITGB1/MET/PPARG/PRKCA/PROX1/RRAS/THBS1/VEGFA/WNT7A/PLK2/MIR21	20
GO:0016485	protein processing	21/625	231/15661	0.0909091	2.27796	3.98943	0.000389609	0.0188028	0.0160574	CPD/DHCR24/DPP4/F3/GGT1/MMP14/PCSK6/PGK1/PLAT/KLK6/SHH/SRC/THBS1/TLL2/PLA2G7/ADAM19/KLK13/TMPRSS4/SLC30A5/DYNC2H1/OMA1	21
GO:0043549	regulation of kinase activity	32/625	422/15661	0.0758294	1.9001	3.82155	0.000397486	0.0188028	0.0160574	CEACAM1/CAV1/CCNT1/CDKN2B/DUSP1/EDN1/EFNA1/EGFR/DNAJA1/HSPB1/HSP90AA1/JAK2/PRKCD/PROX1/RB1/SRC/THBS1/TLR3/TNFAIP3/GPRC5A/STK38/CHORDC1/TRIB2/TAOK3/SNX9/CAB39/ERRFI1/STRADB/TCIM/CEMIP/SPDYE2/CD24	32
GO:0035023	regulation of Rho protein signal transduction	11/625	82/15661	0.134146	3.36139	4.37093	0.000399125	0.0188028	0.0160574	BCL6/EPS8/ITGB1/MET/MYO9B/ARHGEF2/FLOT1/AKAP13/F11R/EPS8L1/MIR21	11
GO:0046849	bone remodeling	11/625	82/15661	0.134146	3.36139	4.37093	0.000399125	0.0188028	0.0160574	TPP1/EGFR/INPP5D/NOTCH2/PDK4/PRKCA/SRC/GPR137B/TNFAIP3/CLDN18/LRRK1	11
GO:0046850	regulation of bone remodeling	8/625	46/15661	0.173913	4.35784	4.64984	0.00041921	0.0195535	0.0166985	EGFR/INPP5D/PDK4/PRKCA/SRC/GPR137B/TNFAIP3/CLDN18	8
GO:0072526	pyridine-containing compound catabolic process	12/625	96/15661	0.125	3.1322	4.27227	0.000428318	0.0197824	0.016894	ALDOA/ALDOB/ALDOC/HK2/LDHA/PFKFB3/PGK1/PRKAA2/SRC/STAT3/SLC4A4/DDIT4	12
GO:1903044	protein localization to membrane raft	4/625	10/15661	0.4	10.023	5.81904	0.000435223	0.0199062	0.0169997	ATP1B1/CAV1/MYADM/CD24	4
GO:0009166	nucleotide catabolic process	16/625	154/15661	0.103896	2.60339	4.07666	0.000440932	0.0199734	0.0170571	ALDOA/ALDOB/ALDOC/HK2/LDHA/NT5E/PDE9A/PFKFB3/PGK1/PRKAA2/SRC/STAT3/SLC4A4/ENTPD4/GDA/DDIT4	16
GO:0006694	steroid biosynthetic process	17/625	170/15661	0.1	2.50576	4.02448	0.000462793	0.020764	0.0177323	ADM/APOB/CYP51A1/DHCR24/HSD17B2/IDI1/LSS/PRKAA2/PROX1/MSMO1/SC5D/SCP2/SQLE/FAXDC2/INSIG2/ERRFI1/SRD5A3	17
GO:0006486	protein glycosylation	20/625	218/15661	0.0917431	2.29886	3.93727	0.000472769	0.0208119	0.0177732	ABO/GOLGA2/MGAT3/MGAT5/ST3GAL1/GCNT3/TRIP11/B4GALT5/CHST4/B3GALT5/ST3GAL6/DPY19L1/ST6GALNAC1/C1GALT1/SRD5A3/EDEM3/B3GNT5/FUT11/ST8SIA6/ACER2	20
GO:0043413	macromolecule glycosylation	20/625	218/15661	0.0917431	2.29886	3.93727	0.000472769	0.0208119	0.0177732	ABO/GOLGA2/MGAT3/MGAT5/ST3GAL1/GCNT3/TRIP11/B4GALT5/CHST4/B3GALT5/ST3GAL6/DPY19L1/ST6GALNAC1/C1GALT1/SRD5A3/EDEM3/B3GNT5/FUT11/ST8SIA6/ACER2	20
GO:0031032	actomyosin structure organization	19/625	202/15661	0.0940594	2.3569	3.95734	0.000477115	0.0208119	0.0177732	CCN2/EDN1/EPB41L2/FLNC/ITGB1/SMAD3/MET/PROX1/SRC/TPM1/AKAP13/SYNPO/EPB41L3/ANKRD1/TMOD2/F11R/PHLDB2/FRMD3/MIR21	19
GO:0060759	regulation of response to cytokine stimulus	17/625	171/15661	0.0994152	2.49111	3.99715	0.000495316	0.0214076	0.018282	CAV1/EDN1/HSPA1B/IKBKB/IL6ST/MMP12/OAS1/PPARG/PPP2CB/TNFAIP3/CXCR4/PADI2/CLDN18/PARP14/SPPL2A/MIR21/CD24	17
GO:0070085	glycosylation	21/625	237/15661	0.0886076	2.22029	3.85931	0.000547593	0.023271	0.0198733	ABO/GOLGA2/MGAT3/MGAT5/ST3GAL1/GCNT3/TRIP11/B4GALT5/GNE/CHST4/B3GALT5/ST3GAL6/DPY19L1/ST6GALNAC1/C1GALT1/SRD5A3/EDEM3/B3GNT5/FUT11/ST8SIA6/ACER2	21
GO:1904019	epithelial cell apoptotic process	10/625	72/15661	0.138889	3.48022	4.30049	0.000548309	0.023271	0.0198733	ZFP36L1/JAK2/PRKAA2/RB1/SRSF6/TMF1/EXOC5/PLA2R1/USP53/NFKBIZ	10
GO:0072010	glomerular epithelium development	6/625	27/15661	0.222222	5.56836	4.84369	0.000569428	0.0239516	0.0204544	EDN1/LAMB2/MYO1E/NOTCH2/CD2AP/CD24	6
GO:0003158	endothelium development	14/625	128/15661	0.109375	2.74067	4.03148	0.000590045	0.024587	0.0209971	CEACAM1/EDN1/ICAM1/IKBKB/MET/PROX1/VEGFA/CXCR4/CLDN1/CD2AP/SLC40A1/F11R/MYADM/MIR21	14
GO:0001659	temperature homeostasis	17/625	174/15661	0.0977011	2.44816	3.9163	0.000604961	0.024587	0.0209971	ABAT/ACADVL/CAV1/DYNC1H1/ID1/JAK2/RB1/SCD/STAT3/VEGFA/CXCR4/IGF2BP2/LPIN1/ZBTB7B/PLAC8/ARRDC3/OMA1	17
GO:0009100	glycoprotein metabolic process	28/625	360/15661	0.0777778	1.94892	3.71358	0.000606825	0.024587	0.0209971	ABO/FOXL1/GOLGA2/MANBA/MGAT3/MGAT5/MMP12/PCSK6/ST3GAL1/SOAT1/UGDH/GCNT3/TRIP11/B4GALT5/CHST4/B3GALT5/ST3GAL6/ERP44/DPY19L1/AGO2/ST6GALNAC1/C1GALT1/SRD5A3/EDEM3/B3GNT5/FUT11/ST8SIA6/ACER2	28
GO:0006959	humoral immune response	19/625	206/15661	0.092233	2.31114	3.86204	0.00060791	0.024587	0.0209971	ADM/BCL3/CFB/CD59/DMBT1/CXCL1/CXCL3/CXCL8/KRT6A/CD46/MMP7/NOTCH2/RNASE4/CCL20/H2BC21/TNFRSF21/CCL28/SPNS2/IFNE	19
GO:0071900	regulation of protein serine/threonine kinase activity	21/625	239/15661	0.0878661	2.20171	3.8168	0.000611383	0.024587	0.0209971	CCNT1/CDKN2B/DUSP1/EDN1/EGFR/DNAJA1/PRKCD/PROX1/RB1/SRC/THBS1/TNFAIP3/STK38/CHORDC1/TRIB2/TAOK3/CAB39/TCIM/CEMIP/SPDYE2/CD24	21
GO:0001952	regulation of cell-matrix adhesion	13/625	114/15661	0.114035	2.85745	4.05803	0.000615849	0.024587	0.0209971	BCL6/SMAD3/MMP12/MMP14/CEACAM6/RRAS/SRC/THBS1/VEGFA/MACF1/CCL28/PHLDB2/ACER2	13
GO:0090161	Golgi ribbon formation	4/625	11/15661	0.363636	9.11185	5.48693	0.000662395	0.0262231	0.0223943	GOLGA2/TRIP11/GCC2/TMED5	4
GO:0043588	skin development	23/625	275/15661	0.0836364	2.09573	3.73745	0.000684904	0.0266304	0.0227421	ZFP36L1/CDH3/DHCR24/EGFR/FLG/FLNB/FOSL2/IRF6/ITGA2/ITGB6/KRT6A/KRT16/MET/SRSF6/SHH/ST14/CLDN1/OPN3/ERRFI1/ARRDC3/NFKBIZ/FA2H/FRAS1	23
GO:0050727	regulation of inflammatory response	27/625	345/15661	0.0782609	1.96103	3.67996	0.00068687	0.0266304	0.0227421	BIRC3/BCL6/GGT1/IL6ST/JAK2/SMAD3/NT5E/PPARG/PRKCD/MAPK13/RB1/SRC/STAT3/TLR3/TNFAIP3/PLA2G7/OSMR/PLK2/PPP1R13L/MGLL/SBNO2/NFKBIZ/NDFIP1/CREB3L3/PIK3AP1/DUOXA2/MIR21	27
GO:0032368	regulation of lipid transport	14/625	130/15661	0.107692	2.69851	3.9647	0.000689642	0.0266304	0.0227421	CAV1/EDN1/ITGAV/LRP1/PPARG/PRKCD/SCP2/SHH/THBS1/TMF1/KDM5B/PLA2R1/ABCA5/ACSL5	14
GO:1901136	carbohydrate derivative catabolic process	21/625	242/15661	0.0867769	2.17442	3.75381	0.00071913	0.0275433	0.0235217	ALDOA/ALDOB/ALDOC/HK2/LDHA/MANBA/MMP12/NT5E/PDE9A/PFKFB3/PGK1/PRKAA2/PRKCD/SRC/STAT3/SLC4A4/ENTPD4/GDA/DDIT4/CEMIP/EDEM3	21
GO:0034104	negative regulation of tissue remodeling	5/625	19/15661	0.263158	6.59411	4.97429	0.000726711	0.0276092	0.023578	INPP5D/PPARG/GPR137B/TNFAIP3/CLDN18	5
GO:0043086	negative regulation of catalytic activity	31/625	419/15661	0.0739857	1.8539	3.61214	0.000734782	0.0276925	0.0236492	SERPINA3/ATP2B4/CEACAM1/CAV1/SERPINH1/DUSP1/EIF4A2/FABP1/DNAJA1/HSPB1/LRP1/SERPINB9/PRKCD/RB1/SPINK1/SRC/THBS1/TIMP2/TNFAIP3/VEGFA/GPRC5A/SPOCK2/RASA4/STK38/PLA2R1/CHORDC1/TRIB2/ERRFI1/EGLN1/TMBIM1/DTX3L	31
GO:0009101	glycoprotein biosynthetic process	24/625	296/15661	0.0810811	2.0317	3.65344	0.000819852	0.0306533	0.0261777	ABO/FOXL1/GOLGA2/MGAT3/MGAT5/ST3GAL1/SOAT1/UGDH/GCNT3/TRIP11/B4GALT5/CHST4/B3GALT5/ST3GAL6/DPY19L1/AGO2/ST6GALNAC1/C1GALT1/SRD5A3/EDEM3/B3GNT5/FUT11/ST8SIA6/ACER2	24
GO:0050777	negative regulation of immune response	17/625	179/15661	0.0949721	2.37977	3.78521	0.000834054	0.0308687	0.0263617	BCL6/CEACAM1/CD59/INPP5D/CD46/MMP12/OAS1/SERPINB9/PPARG/SRC/TNFAIP3/PLK2/TRAFD1/ZBTB7B/PARP14/NDFIP1/MIR21	17
GO:0006869	lipid transport	30/625	404/15661	0.0742574	1.86071	3.57342	0.000838717	0.0308687	0.0263617	APOB/CEACAM1/CAV1/EDN1/FABP1/ITGAV/LRP1/MTTP/PLSCR1/PPARG/PRKCD/SCP2/SHH/SLC2A1/SLCO2A1/SOAT1/THBS1/TMF1/APOL1/PITPNM1/KDM5B/SLCO2B1/PLA2R1/ABCA5/APOL2/LRP10/ACSL5/SPG11/SPNS2/VPS13B	30
GO:0008209	androgen metabolic process	6/625	29/15661	0.206897	5.18433	4.5982	0.000853832	0.0311814	0.0266287	ADM/HSD17B2/SHH/DHRS9/TIPARP/SRD5A3	6
GO:0022612	gland morphogenesis	13/625	119/15661	0.109244	2.73738	3.8787	0.000925871	0.0335521	0.0286533	CEACAM1/CAV1/EGFR/ELF3/NOTCH2/PROX1/SHH/SRC/TGFA/TGM2/TNFAIP3/KDM5B/NTN4	13
GO:0034139	regulation of toll-like receptor 3 signaling pathway	4/625	12/15661	0.333333	8.35253	5.19462	0.000962362	0.0346083	0.0295552	CAV1/SRC/TNFAIP3/FLOT1	4
GO:0010611	regulation of cardiac muscle hypertrophy	8/625	52/15661	0.153846	3.85502	4.20429	0.000980032	0.0347344	0.0296629	ATP2B4/EDN1/IL6ST/SMAD3/PDE9A/PPARG/PRKCA/MIR21	8
GO:0034599	cellular response to oxidative stress	20/625	231/15661	0.0865801	2.16949	3.65081	0.000980614	0.0347344	0.0296629	BNIP3/DAPK1/EDN1/FABP1/FOXO3/HSPA1B/MET/MGAT3/SLC11A2/PRKAA2/PRKCD/MAPK13/SRC/TNFAIP3/TPM1/FADS2/PLA2R1/ANKZF1/ERMP1/MIR21	20
GO:0006631	fatty acid metabolic process	28/625	372/15661	0.0752688	1.88606	3.52625	0.00100599	0.0353674	0.0302035	ACADVL/CEACAM1/CAV1/EDN1/ETFA/ETFDH/FABP1/GGT1/HPGD/PDK1/PDK4/PPARG/PRKAA2/MSMO1/SCD/SCP2/FADS2/MGLL/LPIN1/CYP2S1/INSIG2/ACSL5/UGT1A10/ACSS2/LPIN3/FA2H/ELOVL7/PEDS1	28
GO:0072593	reactive oxygen species metabolic process	19/625	215/15661	0.0883721	2.21439	3.65544	0.00101964	0.0355816	0.0303864	BNIP3/CCN2/EDN1/EGFR/FOXO3/GPX3/HK2/PDK4/PRKCD/SLC5A3/THBS1/STK17A/SH3PXD2A/PLA2R1/NNT/DUOX2/DDIT4/DUOXA2/MIR21	19
GO:0090330	regulation of platelet aggregation	6/625	30/15661	0.2	5.01152	4.4838	0.00103173	0.0356482	0.0304433	CEACAM1/IL6ST/JAK2/PRKCA/PRKCD/F11R	6
GO:0001960	negative regulation of cytokine-mediated signaling pathway	10/625	78/15661	0.128205	3.21251	3.99372	0.00103903	0.0356482	0.0304433	CAV1/IL6ST/MMP12/OAS1/PPARG/PPP2CB/PADI2/CLDN18/PARP14/MIR21	10
GO:0007173	epidermal growth factor receptor signaling pathway	12/625	106/15661	0.113208	2.83671	3.86837	0.00105181	0.0356482	0.0304433	CEACAM1/EGFR/GAB1/ITGA1/SRC/TGFA/GPRC5A/ERRFI1/GAREM1/FAM83A/FAM83B/MIR21	12
GO:0010595	positive regulation of endothelial cell migration	12/625	106/15661	0.113208	2.83671	3.86837	0.00105181	0.0356482	0.0304433	EDN1/GAB1/HSPB1/MET/PRKCA/PROX1/RRAS/THBS1/VEGFA/WNT7A/PLK2/MIR21	12
GO:0046434	organophosphate catabolic process	20/625	234/15661	0.0854701	2.14168	3.5874	0.00114889	0.0385749	0.0329427	ALDOA/ALDOB/ALDOC/HK2/LDHA/NT5E/PDE9A/PFKFB3/PGK1/PRKAA2/PRKCD/SRC/STAT3/PLA2G7/SLC4A4/VNN1/ENTPD4/GDA/SMPDL3A/DDIT4	20
GO:0010927	cellular component assembly involved in morphogenesis	13/625	122/15661	0.106557	2.67007	3.77549	0.00116804	0.0385749	0.0329427	EDN1/FLNC/ITGB1/PROX1/TMF1/TPM1/AKAP13/EPB41L3/ANKRD1/TMOD2/PHLDB2/VPS13B/POC1B	13
GO:0032989	cellular anatomical entity morphogenesis	13/625	122/15661	0.106557	2.67007	3.77549	0.00116804	0.0385749	0.0329427	EDN1/FLNC/ITGB1/PROX1/TMF1/TPM1/AKAP13/EPB41L3/ANKRD1/TMOD2/PHLDB2/VPS13B/POC1B	13
GO:0071346	cellular response to type II interferon	11/625	93/15661	0.11828	2.9638	3.87251	0.00117092	0.0385749	0.0329427	DAPK1/EDN1/FLNB/IFNGR2/JAK2/PPARG/TLR3/CLDN1/ACTR3/PARP14/STXBP4	11
GO:0016338	calcium-independent cell-cell adhesion via plasma membrane cell-adhesion molecules	5/625	21/15661	0.238095	5.9661	4.64276	0.00119033	0.0386873	0.0330387	CLDN12/CLDN10/CLDN1/CLDN18/CLDN23	5
GO:0006066	alcohol metabolic process	26/625	340/15661	0.0764706	1.91617	3.4821	0.0011984	0.0386873	0.0330387	ACADVL/APOB/CYP51A1/DHCR24/IDH2/IDI1/LSS/PRKAA2/MSMO1/SC5D/SCP2/SLC5A3/SOAT1/SQLE/APOL1/INPP4B/DHRS9/ABCA5/APOL2/SULT1B1/INSIG2/ERRFI1/ACSS2/SRD5A3/IPMK/ACER2	26
GO:2001236	regulation of extrinsic apoptotic signaling pathway	15/625	153/15661	0.0980392	2.45663	3.69136	0.00119897	0.0386873	0.0330387	CAV1/HSPA1B/ICAM1/ITGAV/MCL1/SKIL/SRC/THBS1/TNFAIP3/PEA15/BCL10/ARHGEF2/ACSL5/STRADB/TMBIM1	15
GO:0071354	cellular response to interleukin-6	6/625	31/15661	0.193548	4.84986	4.37437	0.00123675	0.0396348	0.0338478	IL6ST/JAK2/SRC/STAT3/ST3GAL6/SBNO2	6
GO:0014743	regulation of muscle hypertrophy	8/625	54/15661	0.148148	3.71224	4.07038	0.0012636	0.0402217	0.034349	ATP2B4/EDN1/IL6ST/SMAD3/PDE9A/PPARG/PRKCA/MIR21	8
GO:0007044	cell-substrate junction assembly	11/625	94/15661	0.117021	2.93227	3.83089	0.00127945	0.0404531	0.0345466	COL17A1/ITGA2/LAMA3/SMAD3/MMP14/SRC/THBS1/VEGFA/ARHGEF7/MACF1/PHLDB2	11
GO:0045216	cell-cell junction organization	18/625	203/15661	0.08867	2.22186	3.57241	0.00131728	0.041189	0.0351751	CAV1/CDH3/DSG2/IKBKB/SMAD3/PRKCA/SRC/VEGFA/CLDN10/CLDN1/DLG5/PATJ/EPB41L3/CD2AP/F11R/CLDN18/POF1B/CLDN23	18
GO:0030099	myeloid cell differentiation	30/625	416/15661	0.0721154	1.80704	3.40132	0.00133122	0.041189	0.0351751	BCL6/CEACAM1/ZFP36L1/CDKN2B/FOXO3/FOSL2/HSPA1B/INPP5D/ITGB6/JAK2/JUNB/NOTCH2/SLC11A2/PPARG/PRKCA/RB1/SRC/STAT3/TLR3/GPR137B/VEGFA/SH3PXD2A/FARP2/UBD/TOB2/FAXDC2/SBNO2/CLDN18/LRRK1/NDFIP1	30
GO:0002286	T cell activation involved in immune response	12/625	109/15661	0.110092	2.75863	3.75635	0.00134423	0.041189	0.0351751	BCL3/BCL6/CEACAM1/ICAM1/IL6ST/JUNB/CD46/STAT3/ZBTB7B/NFKBIZ/IFNE/MIR21	12
GO:0006000	fructose metabolic process	4/625	13/15661	0.307692	7.71003	4.93442	0.00134645	0.041189	0.0351751	ALDOA/ALDOB/ALDOC/PFKFB3	4
GO:0045779	negative regulation of bone resorption	4/625	13/15661	0.307692	7.71003	4.93442	0.00134645	0.041189	0.0351751	INPP5D/GPR137B/TNFAIP3/CLDN18	4
GO:0061844	antimicrobial humoral immune response mediated by antimicrobial peptide	10/625	81/15661	0.123457	3.09353	3.8513	0.00139407	0.0421609	0.0360051	ADM/DMBT1/CXCL1/CXCL3/CXCL8/KRT6A/MMP7/CCL20/H2BC21/CCL28	10
GO:2001237	negative regulation of extrinsic apoptotic signaling pathway	11/625	95/15661	0.115789	2.90141	3.78981	0.00139612	0.0421609	0.0360051	HSPA1B/ICAM1/ITGAV/MCL1/SRC/THBS1/TNFAIP3/PEA15/ARHGEF2/STRADB/TMBIM1	11
GO:0019730	antimicrobial humoral response	12/625	110/15661	0.109091	2.73356	3.71985	0.00145548	0.0431797	0.0368751	ADM/BCL3/DMBT1/CXCL1/CXCL3/CXCL8/KRT6A/MMP7/RNASE4/CCL20/H2BC21/CCL28	12
GO:0002683	negative regulation of immune system process	33/625	475/15661	0.0694737	1.74084	3.34289	0.00145735	0.0431797	0.0368751	BCL6/CEACAM1/CD59/DPP4/DUSP1/INPP5D/CD46/MMP12/OAS1/SERPINB9/PPARG/SHH/SRC/THBS1/TLR3/GPR137B/TNFAIP3/RIOK3/TSC22D1/DLG5/TOB2/PLK2/TRAFD1/SMPDL3A/PADI2/TNFRSF21/ZBTB7B/CLDN18/PARP14/CCL28/NDFIP1/BPIFB1/MIR21	33
GO:0007264	small GTPase-mediated signal transduction	33/625	475/15661	0.0694737	1.74084	3.34289	0.00145735	0.0431797	0.0368751	BCL6/DHCR24/EPS8/ITGAV/ITGB1/KRAS/MET/MYO9B/NOTCH2/PPP2CB/RB1/RRAS/ITSN1/SRC/TGM2/TRIO/ARHGEF7/ARHGEF2/FARP2/FAM13A/RASA4/FLOT1/PLK2/AKAP13/PSD3/CD2AP/F11R/EPS8L1/RALGPS2/RALGAPA2/ARHGAP21/MIR21/RASA4B	33
GO:0006970	response to osmotic stress	10/625	82/15661	0.121951	3.0558	3.8053	0.00153225	0.0445583	0.0380524	ZFP36L1/HSP90AA1/ITGA2/MAPK13/SLC2A1/TLR3/ARHGEF2/TSC22D2/CAB39/LRRC8A	10
GO:0032370	positive regulation of lipid transport	10/625	82/15661	0.121951	3.0558	3.8053	0.00153225	0.0445583	0.0380524	CAV1/EDN1/LRP1/PPARG/PRKCD/SCP2/TMF1/PLA2R1/ABCA5/ACSL5	10
GO:0060761	negative regulation of response to cytokine stimulus	10/625	82/15661	0.121951	3.0558	3.8053	0.00153225	0.0445583	0.0380524	CAV1/IL6ST/MMP12/OAS1/PPARG/PPP2CB/PADI2/CLDN18/PARP14/MIR21	10
GO:0009266	response to temperature stimulus	15/625	157/15661	0.0955414	2.39404	3.57909	0.00155485	0.0447286	0.0381979	ACADVL/DNAJA1/HSPA1B/HSPB1/HSP90AA1/DNAJB1/DNAJC3/THBS1/CXCR4/CHORDC1/ERO1A/PLAC8/TCIM/LRP11/SLC52A3	15
GO:0052548	regulation of endopeptidase activity	19/625	223/15661	0.0852018	2.13495	3.4802	0.00156659	0.0447286	0.0381979	SERPINA3/BIRC3/SERPINH1/DAP/DAPK1/EFNA1/F3/FABP1/SMAD3/SLC11A2/SERPINB9/SRC/STAT3/THBS1/VEGFA/BCL10/SPOCK2/EGLN3/ACER2	19
GO:1901617	organic hydroxy compound biosynthetic process	19/625	223/15661	0.0852018	2.13495	3.4802	0.00156659	0.0447286	0.0381979	APOB/CDH3/CYP51A1/DHCR24/IDI1/LSS/PRKAA2/PROX1/MSMO1/SC5D/SCP2/SQLE/FAXDC2/OPN3/INSIG2/ERRFI1/SRD5A3/IPMK/ACER2	19
GO:0033344	cholesterol efflux	8/625	56/15661	0.142857	3.57966	3.9427	0.00160888	0.0451157	0.0385284	APOB/CAV1/LRP1/PPARG/SHH/SOAT1/ABCA5/SPG11	8
GO:0043616	keratinocyte proliferation	8/625	56/15661	0.142857	3.57966	3.9427	0.00160888	0.0451157	0.0385284	ZFP36L1/CDH3/IRF6/NOTCH2/SRSF6/NFKBIZ/STXBP4/MIR21	8
GO:0048008	platelet-derived growth factor receptor signaling pathway	8/625	56/15661	0.142857	3.57966	3.9427	0.00160888	0.0451157	0.0385284	F3/JAK2/LRP1/MYO1E/PLAT/SRC/VEGFA/TIPARP	8
GO:1905952	regulation of lipid localization	15/625	158/15661	0.0949367	2.37889	3.55156	0.00165646	0.046175	0.0394331	APOB/CAV1/EDN1/ITGAV/LRP1/PPARG/PRKCD/SCP2/SHH/THBS1/TMF1/KDM5B/PLA2R1/ABCA5/ACSL5	15
GO:0038127	ERBB signaling pathway	13/625	127/15661	0.102362	2.56495	3.6102	0.00168809	0.04678	0.0399498	CEACAM1/EGFR/GAB1/ITGA1/PTPRR/SRC/TGFA/GPRC5A/ERRFI1/GAREM1/FAM83A/FAM83B/MIR21	13
GO:0002285	lymphocyte activation involved in immune response	17/625	191/15661	0.0890052	2.23026	3.48769	0.00170236	0.0468994	0.0400518	BCL3/BCL6/CEACAM1/ICAM1/IL6ST/JUNB/CD46/NOTCH2/ST3GAL1/STAT3/TP53BP1/ZBTB7B/NFKBIZ/NDFIP1/UNC13D/IFNE/MIR21	17
GO:0010810	regulation of cell-substrate adhesion	18/625	208/15661	0.0865385	2.16845	3.45863	0.00173141	0.0473479	0.0404347	BCL6/JAK2/SMAD3/MMP12/MMP14/CEACAM6/RRAS/SRC/THBS1/VEGFA/ARHGEF7/SPOCK2/MACF1/CCL28/PHLDB2/MYADM/UNC13D/ACER2	18
GO:0061436	establishment of skin barrier	6/625	33/15661	0.181818	4.55593	4.16896	0.00173874	0.0473479	0.0404347	FLG/KRT16/MET/CLDN1/NFKBIZ/FA2H	6
GO:0071356	cellular response to tumor necrosis factor	17/625	192/15661	0.0885417	2.21864	3.4639	0.00180051	0.0487482	0.0416306	BIRC3/ZFP36L1/EDN1/FOXO3/HSPA1B/IKBKB/CXCL8/JAK2/PPP2CB/THBS1/TNFAIP3/CLDN1/ARHGEF2/ANKRD1/TNFRSF21/CLDN18/SPPL2A	17
GO:0043434	response to peptide hormone	29/625	406/15661	0.0714286	1.78983	3.28745	0.00183536	0.0490417	0.0418813	ADM/CEACAM1/ZFP36L1/CAV1/EDN1/GAB1/IGFBP1/JAK2/SMAD3/MAP1B/PDK4/PPARG/PRKCA/PRKCD/RB1/SRSF6/SLC2A1/SPINK1/SRC/STAT3/TFF1/RAB10/LPIN1/CD2AP/ZBTB7B/INSIG2/ERRFI1/LPIN3/STXBP4	29
GO:0072574	hepatocyte proliferation	5/625	23/15661	0.217391	5.4473	4.35151	0.00184258	0.0490417	0.0418813	CEACAM1/NOTCH2/PROX1/TGFA/TNFAIP3	5
GO:0072575	epithelial cell proliferation involved in liver morphogenesis	5/625	23/15661	0.217391	5.4473	4.35151	0.00184258	0.0490417	0.0418813	CEACAM1/NOTCH2/PROX1/TGFA/TNFAIP3	5
GO:0010837	regulation of keratinocyte proliferation	7/625	45/15661	0.155556	3.89785	3.96887	0.00188864	0.0497062	0.0424487	ZFP36L1/CDH3/IRF6/NOTCH2/SRSF6/STXBP4/MIR21	7
GO:1902041	regulation of extrinsic apoptotic signaling pathway via death domain receptors	7/625	45/15661	0.155556	3.89785	3.96887	0.00188864	0.0497062	0.0424487	ICAM1/SKIL/THBS1/TNFAIP3/PEA15/ARHGEF2/TMBIM1	7
GO:0009410	response to xenobiotic stimulus	29/625	407/15661	0.0712531	1.78543	3.27328	0.00190376	0.0498257	0.0425508	ABAT/AOX1/CA9/CCNT1/CDH3/DUSP6/EDN1/EGFR/FOXO3/FOSL2/HSP90AA1/HSPG2/ITGA2/MAP1B/MMP7/PRKAA2/RB1/SRC/THBS1/TLR3/CXCR4/SLCO2B1/ANKRD1/SULT1B1/CYP2S1/ERRFI1/UGT1A10/NFKBIZ/ACER2	29

## Sheet: ego.set1.pHIEs.2.DEG.dw
ID	Description	GeneRatio	BgRatio	RichFactor	FoldEnrichment	zScore	pvalue	p.adjust	qvalue	geneID	Count
GO:0002181	cytoplasmic translation	68/527	163/15924	0.417178	12.6056	27.553	1.37689e-57	4.74477e-54	4.30894e-54	DHX9/DRG2/FAU/RPSA/RPL10A/YBX1/RPL3/RPL4/RPL5/RPL6/RPL7A/RPL8/RPL10/RPL11/RPL12/RPL13/RPL17/RPL18/RPL18A/RPL19/RPL21/RPL24/RPL26/RPL27/RPL30/RPL27A/RPL28/RPL29/RPL34/RPL35A/RPL37/RPL37A/RPLP0/RPLP1/RPLP2/RPS2/RPS3A/RPS4X/RPS5/RPS7/RPS9/RPS10/RPS11/RPS12/RPS13/RPS14/RPS15/RPS16/RPS17/RPS18/RPS19/RPS20/RPS21/RPS23/RPS26/RPS27/RPS27A/RPS29/EIF3C/EIF3F/EIF3G/RPL14/RACK1/RPL35/RPL13A/RPL36/EIF3K/EIF3L	68
GO:0022613	ribonucleoprotein complex biogenesis	81/527	461/15924	0.175705	5.30916	17.3698	2.59561e-36	4.47224e-33	4.06145e-33	C1QBP/DHX9/DKC1/FBL/FAU/RPSA/NOP2/NPM1/PA2G4/EXOSC9/PRKDC/RPL5/RPL7A/RPL11/RPL24/RPL26/RPL27/RPL35A/RPS3A/RPS4X/RPS5/RPS7/RPS9/RPS11/RPS12/RPS13/RPS14/RPS15/RPS16/RPS17/RPS19/RPS21/RPS23/RPS27/RPS27A/SNRPB/SNRPD2/SURF6/GCFC2/RRP1/NOP14/EIF3C/EIF3F/EIF3G/RPL14/DDX21/NOLC1/URB1/DDX46/POP7/EMG1/MYBBP1A/RUVBL2/RPL35/EXOSC8/PDCD11/SNRNP200/RRP1B/RPL13A/AGO1/EIF3K/PRPF19/UTP20/GNL2/RRP15/EIF3L/GNL3L/HE…	81
GO:0042254	ribosome biogenesis	64/527	312/15924	0.205128	6.19822	17.1555	8.47433e-33	9.73418e-30	8.84006e-30	C1QBP/DKC1/FBL/FAU/RPSA/NOP2/NPM1/PA2G4/EXOSC9/PRKDC/RPL5/RPL7A/RPL11/RPL24/RPL26/RPL27/RPL35A/RPS3A/RPS4X/RPS5/RPS7/RPS9/RPS11/RPS12/RPS13/RPS14/RPS15/RPS16/RPS17/RPS19/RPS21/RPS23/RPS27/RPS27A/SURF6/RRP1/NOP14/RPL14/DDX21/NOLC1/URB1/POP7/EMG1/MYBBP1A/RPL35/EXOSC8/PDCD11/RRP1B/UTP20/GNL2/RRP15/GNL3L/HEATR3/HEATR1/NHP2/TSR1/PPAN/USP36/NOL9/RBFA/UTP15/MAK16/IMP4/WDR36	64
GO:0006364	rRNA processing	45/527	223/15924	0.201794	6.09746	14.1822	5.77346e-23	4.97383e-20	4.51697e-20	DKC1/FBL/NOP2/PA2G4/EXOSC9/PRKDC/RPL5/RPL7A/RPL11/RPL26/RPL27/RPL35A/RPS7/RPS14/RPS15/RPS16/RPS17/RPS19/RPS21/RPS27/RRP1/NOP14/RPL14/DDX21/NOLC1/URB1/POP7/EMG1/RPL35/EXOSC8/PDCD11/RRP1B/UTP20/RRP15/HEATR1/NHP2/TSR1/PPAN/USP36/NOL9/RBFA/UTP15/MAK16/IMP4/WDR36	45
GO:0016072	rRNA metabolic process	48/527	266/15924	0.180451	5.45257	13.5482	3.18491e-22	2.19504e-19	1.99342e-19	DKC1/FBL/NCL/NOP2/PA2G4/EXOSC9/PRKDC/RPL5/RPL7A/RPL11/RPL26/RPL27/RPL35A/RPS7/RPS14/RPS15/RPS16/RPS17/RPS19/RPS21/RPS27/TCOF1/RRP1/NOP14/RPL14/DDX21/NOLC1/URB1/POP7/EMG1/RPL35/EXOSC8/PDCD11/RRP1B/UTP20/RRP15/HEATR1/NHP2/TSR1/PPAN/USP36/NOL9/RBFA/UTP15/POLR1B/MAK16/IMP4/WDR36	48
GO:0042274	ribosomal small subunit biogenesis	31/527	108/15924	0.287037	8.6732	14.8027	5.64644e-21	3.24294e-18	2.94507e-18	FBL/FAU/RPSA/NPM1/PRKDC/RPS3A/RPS4X/RPS5/RPS7/RPS9/RPS11/RPS12/RPS13/RPS14/RPS15/RPS16/RPS17/RPS19/RPS21/RPS23/RPS27/RPS27A/SURF6/NOP14/EMG1/UTP20/HEATR1/TSR1/UTP15/IMP4/WDR36	31
GO:0140014	mitotic nuclear division	37/527	281/15924	0.131673	3.97866	9.31996	6.72843e-13	2.93947e-10	2.66947e-10	BUB1/BUB1B/CCNB1/CDK1/CDC20/CENPF/KIF11/MKI67/MYBL2/NFIB/RANBP1/RPL24/AURKA/TUBG1/SMC1A/PRC1/KIF20B/AKAP8/SMC2/UBE2C/ZWINT/PHB2/TPX2/FBXO5/UBE2S/EML4/UHRF1/NUSAP1/ANAPC5/ANLN/NCAPG2/SPDL1/ZWILCH/BCCIP/KNL1/MAP9/CDCA2	37
GO:0007059	chromosome segregation	46/527	417/15924	0.110312	3.33322	8.9322	6.82408e-13	2.93947e-10	2.66947e-10	SLC25A5/BUB1/BUB1B/CCNB1/CDK1/CDC20/CENPF/KIF11/MKI67/MYBL2/SMARCC1/AURKA/TUBG1/SMC1A/PRC1/CCNB2/PTTG1/WASHC5/AKAP8/TACC3/SMC2/UBE2C/ZWINT/TPX2/FBXO5/EML4/UHRF1/NUSAP1/ANAPC5/NCAPG2/SPDL1/ZWILCH/NDC1/CENPN/BCCIP/KNL1/ANAPC1/CENPH/CENPU/MAP9/DIAPH3/CDCA2/ESCO2/CENPX/TUBB/ASPM	46
GO:0042273	ribosomal large subunit biogenesis	17/527	62/15924	0.274194	8.28512	10.6329	9.88554e-12	3.78506e-09	3.43739e-09	NOP2/NPM1/RPL5/RPL7A/RPL11/RPL24/RPL26/RPL35A/SURF6/RPL14/URB1/RPL35/RRP15/HEATR3/PPAN/NOL9/MAK16	17
GO:0022618	protein-RNA complex assembly	29/527	197/15924	0.147208	4.44809	9.00924	1.4017e-11	4.83026e-09	4.38659e-09	DHX9/FAU/RPSA/NOP2/PRKDC/RPL5/RPL11/RPL24/RPS5/RPS14/RPS15/RPS19/RPS27/SNRPB/SNRPD2/GCFC2/EIF3C/EIF3F/EIF3G/DDX46/RUVBL2/SNRNP200/RPL13A/AGO1/EIF3K/PRPF19/EIF3L/NOPCHAP1/AGO3	29
GO:0048285	organelle fission	47/527	479/15924	0.0981211	2.96486	8.07802	2.48493e-11	7.7846e-09	7.06956e-09	BUB1/BUB1B/CCNB1/CDK1/CDC20/CENPF/COX10/KIF11/MKI67/MYBL2/NFIB/OPA1/RANBP1/RPL24/AURKA/TUBG1/SMC1A/PRC1/CCNB2/PTTG1/KIF20B/WASHC5/AKAP8/SMC2/UBE2C/ZWINT/PHB2/TPX2/FBXO5/UBE2S/EML4/UHRF1/NUSAP1/ANAPC5/ANLN/MIEF1/NCAPG2/SPDL1/ZWILCH/NDC1/BCCIP/KNL1/MAP9/CDCA2/PGAM5/CENPX/ASPM	47
GO:0071826	protein-RNA complex organization	29/527	206/15924	0.140777	4.25375	8.696	4.28466e-11	1.23041e-08	1.11739e-08	DHX9/FAU/RPSA/NOP2/PRKDC/RPL5/RPL11/RPL24/RPS5/RPS14/RPS15/RPS19/RPS27/SNRPB/SNRPD2/GCFC2/EIF3C/EIF3F/EIF3G/DDX46/RUVBL2/SNRNP200/RPL13A/AGO1/EIF3K/PRPF19/EIF3L/NOPCHAP1/AGO3	29
GO:0098813	nuclear chromosome segregation	36/527	313/15924	0.115016	3.47536	8.18266	7.35557e-11	1.90758e-08	1.73237e-08	BUB1/BUB1B/CCNB1/CDK1/CDC20/CENPF/KIF11/MYBL2/SMARCC1/AURKA/TUBG1/SMC1A/PRC1/CCNB2/PTTG1/WASHC5/AKAP8/TACC3/SMC2/UBE2C/ZWINT/TPX2/FBXO5/EML4/UHRF1/NUSAP1/ANAPC5/NCAPG2/SPDL1/ZWILCH/NDC1/BCCIP/KNL1/ANAPC1/MAP9/ASPM	36
GO:0009165	nucleotide biosynthetic process	29/527	211/15924	0.137441	4.15295	8.52961	7.7499e-11	1.90758e-08	1.73237e-08	ADK/AK2/APRT/ATP5F1A/ATP5MC1/ATP5MC2/ATP5MC3/ATP5ME/CTPS1/IMPDH2/NDUFA9/NDUFA10/NDUFB9/NDUFB10/NDUFV1/NDUFV3/NME1/NME2/PRPS2/RRM1/RRM2/SHMT1/TYMS/GMPS/PAICS/ATP5MG/NAPRT/ATP5IF1/NADK2	29
GO:0000280	nuclear division	43/527	430/15924	0.1	3.02163	7.86238	9.9878e-11	2.29453e-08	2.08377e-08	BUB1/BUB1B/CCNB1/CDK1/CDC20/CENPF/KIF11/MKI67/MYBL2/NFIB/RANBP1/RPL24/AURKA/TUBG1/SMC1A/PRC1/CCNB2/PTTG1/KIF20B/WASHC5/AKAP8/SMC2/UBE2C/ZWINT/PHB2/TPX2/FBXO5/UBE2S/EML4/UHRF1/NUSAP1/ANAPC5/ANLN/NCAPG2/SPDL1/ZWILCH/NDC1/BCCIP/KNL1/MAP9/CDCA2/CENPX/ASPM	43
GO:0000819	sister chromatid segregation	30/527	233/15924	0.128755	3.89051	8.22294	1.87655e-10	4.04162e-08	3.67039e-08	BUB1/BUB1B/CCNB1/CDK1/CDC20/CENPF/KIF11/MYBL2/SMARCC1/TUBG1/SMC1A/PRC1/AKAP8/TACC3/SMC2/UBE2C/ZWINT/TPX2/FBXO5/EML4/UHRF1/NUSAP1/ANAPC5/NCAPG2/SPDL1/ZWILCH/BCCIP/KNL1/ANAPC1/MAP9	30
GO:0000070	mitotic sister chromatid segregation	27/527	193/15924	0.139896	4.22715	8.34487	2.34427e-10	4.75198e-08	4.31549e-08	BUB1/BUB1B/CCNB1/CDK1/CDC20/CENPF/KIF11/MYBL2/TUBG1/SMC1A/PRC1/AKAP8/SMC2/UBE2C/ZWINT/TPX2/FBXO5/EML4/UHRF1/NUSAP1/ANAPC5/NCAPG2/SPDL1/ZWILCH/BCCIP/KNL1/MAP9	27
GO:0006417	regulation of translation	38/527	367/15924	0.103542	3.12867	7.63268	4.73977e-10	9.07402e-08	8.24055e-08	ABCF1/C1QBP/DHX9/EIF4EBP1/EIF5A/EPRS1/PRMT1/ILF3/NCL/NPM1/YBX1/PA2G4/PRKDC/RBM3/RPL5/RPL10/RPL26/RPS4X/RPS9/RPS14/SHMT1/SHMT2/TCOF1/TYMS/MAPKAPK5/EIF3C/NOLC1/PUM3/TRAP1/RACK1/RPL13A/SERBP1/AGO1/EIF3K/CDK5RAP1/PUS7/GUF1/AGO3	38
GO:0045333	cellular respiration	28/527	221/15924	0.126697	3.82831	7.83307	1.11022e-09	2.01358e-07	1.82863e-07	ATP5F1A/ATP5ME/CCNB1/CDK1/COX10/CS/GPD1/IDH3B/MSH2/NDUFA4/NDUFA9/NDUFA10/NDUFB9/NDUFB10/NDUFV1/NDUFV3/OXA1L/SHMT2/MFN2/PPIF/TRAP1/MYBBP1A/ATP5MG/ME3/PRELID1/PNPT1/ATP5IF1/C2orf69	28
GO:0006334	nucleosome assembly	19/527	107/15924	0.17757	5.36551	8.38233	1.9793e-09	3.26789e-07	2.96772e-07	H1-3/H1-4/H1-5/HMGB2/NPM1/SSRP1/H2BC9/H2BC10/H2BC17/H3C3/H3C6/H3C8/H3C12/H3C2/H4C14/H3C7/CHAF1A/SUPT16H/SHPRH	19
GO:0042255	ribosome assembly	14/527	55/15924	0.254545	7.69143	9.19655	1.99146e-09	3.26789e-07	2.96772e-07	C1QBP/FAU/RPSA/NOP2/NPM1/PRKDC/RPL5/RPL11/RPL24/RPS5/RPS14/RPS15/RPS19/RPS27	14
GO:0046390	ribose phosphate biosynthetic process	23/527	158/15924	0.14557	4.39858	7.94264	2.32839e-09	3.64711e-07	3.31211e-07	ADK/AK2/APRT/ATP5F1A/ATP5MC1/ATP5MC2/ATP5MC3/ATP5ME/CTPS1/IMPDH2/NDUFA9/NDUFA10/NDUFB9/NDUFB10/NDUFV1/NDUFV3/NME1/NME2/PRPS2/GMPS/PAICS/ATP5MG/ATP5IF1	23
GO:0009142	nucleoside triphosphate biosynthetic process	19/527	110/15924	0.172727	5.21918	8.21492	3.20659e-09	4.80431e-07	4.36302e-07	ADK/ATP5F1A/ATP5MC1/ATP5MC2/ATP5MC3/ATP5ME/CTPS1/IMPDH2/NDUFA9/NDUFA10/NDUFB9/NDUFB10/NDUFV1/NDUFV3/NME1/NME2/TYMS/ATP5MG/ATP5IF1	19
GO:0006164	purine nucleotide biosynthetic process	24/527	176/15924	0.136364	4.12041	7.70113	3.98557e-09	5.72261e-07	5.19697e-07	ADK/AK2/APRT/ATP5F1A/ATP5MC1/ATP5MC2/ATP5MC3/ATP5ME/IMPDH2/NDUFA9/NDUFA10/NDUFB9/NDUFB10/NDUFV1/NDUFV3/NME1/NME2/PRPS2/GMPS/PAICS/ATP5MG/NAPRT/ATP5IF1/NADK2	24
GO:0034728	nucleosome organization	20/527	125/15924	0.16	4.83461	7.96272	4.9198e-09	6.78146e-07	6.15856e-07	H1-3/H1-4/H1-5/HMGB2/NPM1/SMARCC1/SSRP1/H2BC9/H2BC10/H2BC17/H3C3/H3C6/H3C8/H3C12/H3C2/H4C14/H3C7/CHAF1A/SUPT16H/SHPRH	20
GO:0009152	purine ribonucleotide biosynthetic process	21/527	138/15924	0.152174	4.59814	7.85382	5.15362e-09	6.83052e-07	6.20312e-07	ADK/AK2/APRT/ATP5F1A/ATP5MC1/ATP5MC2/ATP5MC3/ATP5ME/IMPDH2/NDUFA9/NDUFA10/NDUFB9/NDUFB10/NDUFV1/NDUFV3/NME1/NME2/GMPS/PAICS/ATP5MG/ATP5IF1	21
GO:0009260	ribonucleotide biosynthetic process	22/527	152/15924	0.144737	4.37341	7.73122	5.79981e-09	7.40227e-07	6.72235e-07	ADK/AK2/APRT/ATP5F1A/ATP5MC1/ATP5MC2/ATP5MC3/ATP5ME/CTPS1/IMPDH2/NDUFA9/NDUFA10/NDUFB9/NDUFB10/NDUFV1/NDUFV3/NME1/NME2/GMPS/PAICS/ATP5MG/ATP5IF1	22
GO:0006271	DNA strand elongation involved in DNA replication	8/527	15/15924	0.533333	16.1154	10.8353	7.15916e-09	8.81088e-07	8.00158e-07	LIG1/MCM3/MCM4/MCM7/POLA1/POLD2/RFC3/GINS1	8
GO:0140053	mitochondrial gene expression	23/527	168/15924	0.136905	4.13676	7.56158	7.79559e-09	9.26331e-07	8.41244e-07	C1QBP/OXA1L/MRPL12/SHMT2/TUFM/MRPL19/MRPL3/MTO1/MRPL42/MRPL2/MRPL4/MRPL37/MRPL30/CDK5RAP1/MRPL20/AARS2/MRPL17/MRPS24/MRPL24/GFM1/PNPT1/MRPL52/PPARGC1B	23
GO:0033044	regulation of chromosome organization	29/527	257/15924	0.11284	3.40962	7.20481	8.3118e-09	9.54749e-07	8.67052e-07	BUB1/BUB1B/CCNB1/CDK1/CDC20/CENPF/DKC1/FEN1/HNRNPA1/LMNA/MAP3K4/SMARCC1/MAPKAPK5/TACC3/SMC2/RUVBL2/UBE2C/ZWINT/FBXO5/GNL3/ANAPC5/GNL3L/NSMCE4A/NCAPG2/SPDL1/ZWILCH/KNL1/ANAPC1/NABP2	29
GO:0032543	mitochondrial translation	20/527	130/15924	0.153846	4.64866	7.72786	9.86631e-09	1.09675e-06	9.96011e-07	C1QBP/OXA1L/MRPL12/SHMT2/TUFM/MRPL19/MRPL3/MRPL42/MRPL2/MRPL4/MRPL37/MRPL30/CDK5RAP1/MRPL20/AARS2/MRPL17/MRPS24/MRPL24/GFM1/MRPL52	20
GO:0051983	regulation of chromosome segregation	20/527	131/15924	0.152672	4.61318	7.68232	1.12914e-08	1.21595e-06	1.10426e-06	BUB1/BUB1B/CCNB1/CDK1/CDC20/CENPF/MKI67/SMARCC1/TACC3/SMC2/UBE2C/ZWINT/FBXO5/ANAPC5/NCAPG2/SPDL1/ZWILCH/KNL1/ANAPC1/CDCA2	20
GO:0009060	aerobic respiration	23/527	174/15924	0.132184	3.99411	7.34686	1.5375e-08	1.60552e-06	1.45805e-06	ATP5F1A/ATP5ME/CCNB1/CDK1/COX10/CS/IDH3B/MSH2/NDUFA4/NDUFA9/NDUFA10/NDUFB9/NDUFB10/NDUFV1/NDUFV3/OXA1L/SHMT2/MFN2/PPIF/ATP5MG/ME3/ATP5IF1/C2orf69	23
GO:1901293	nucleoside phosphate biosynthetic process	31/527	298/15924	0.104027	3.14331	6.90985	1.76419e-08	1.78806e-06	1.62382e-06	ACACA/ADK/AK2/APRT/ATP5F1A/ATP5MC1/ATP5MC2/ATP5MC3/ATP5ME/CTPS1/IMPDH2/NDUFA9/NDUFA10/NDUFB9/NDUFB10/NDUFV1/NDUFV3/NME1/NME2/PRPS2/RRM1/RRM2/SHMT1/TYMS/GMPS/PAICS/ATP5MG/ACSS1/NAPRT/ATP5IF1/NADK2	31
GO:0009145	purine nucleoside triphosphate biosynthetic process	17/527	98/15924	0.173469	5.24161	7.79215	2.02675e-08	1.99548e-06	1.81219e-06	ADK/ATP5F1A/ATP5MC1/ATP5MC2/ATP5MC3/ATP5ME/IMPDH2/NDUFA9/NDUFA10/NDUFB9/NDUFB10/NDUFV1/NDUFV3/NME1/NME2/ATP5MG/ATP5IF1	17
GO:0072522	purine-containing compound biosynthetic process	27/527	241/15924	0.112033	3.38523	6.90278	3.18213e-08	3.04601e-06	2.76622e-06	ACACA/ADK/AK2/APRT/ATP5F1A/ATP5MC1/ATP5MC2/ATP5MC3/ATP5ME/IMPDH2/NDUFA9/NDUFA10/NDUFB9/NDUFB10/NDUFV1/NDUFV3/NME1/NME2/PRPS2/SHMT1/GMPS/PAICS/ATP5MG/ACSS1/NAPRT/ATP5IF1/NADK2	27
GO:0009201	ribonucleoside triphosphate biosynthetic process	17/527	102/15924	0.166667	5.03605	7.5653	3.76342e-08	3.42974e-06	3.11471e-06	ATP5F1A/ATP5MC1/ATP5MC2/ATP5MC3/ATP5ME/CTPS1/IMPDH2/NDUFA9/NDUFA10/NDUFB9/NDUFB10/NDUFV1/NDUFV3/NME1/NME2/ATP5MG/ATP5IF1	17
GO:0140694	non-membrane-bounded organelle assembly	37/527	412/15924	0.0898058	2.7136	6.51965	3.78207e-08	3.42974e-06	3.11471e-06	C1QBP/CDC20/CENPF/FAU/KIF11/RPSA/MYBL2/NOP2/NPM1/PRKDC/RPL5/RPL11/RPL24/RPS5/RPS14/RPS15/RPS19/RPS23/RPS27/AURKA/SMC1A/PRC1/CCNB2/WASHC5/TPX2/CEP152/FBXO5/BSCL2/UHRF1/ANLN/BCCIP/CENPH/MAP9/DIAPH3/CENPX/TUBB/ASPM	37
GO:0009141	nucleoside triphosphate metabolic process	27/527	254/15924	0.106299	3.21197	6.57448	9.53779e-08	8.42749e-06	7.6534e-06	ADK/AK2/ATP5F1A/ATP5MC1/ATP5MC2/ATP5MC3/ATP5ME/CTPS1/GPD1/IMPDH2/ITPA/NDUFA9/NDUFA10/NDUFB9/NDUFB10/NDUFV1/NDUFV3/NME1/NME2/OPA1/TYMS/ATP5MG/NUDT5/RPTOR/MLST8/HKDC1/ATP5IF1	27
GO:0009206	purine ribonucleoside triphosphate biosynthetic process	16/527	97/15924	0.164948	4.98414	7.28149	1.10033e-07	9.47932e-06	8.60862e-06	ATP5F1A/ATP5MC1/ATP5MC2/ATP5MC3/ATP5ME/IMPDH2/NDUFA9/NDUFA10/NDUFB9/NDUFB10/NDUFV1/NDUFV3/NME1/NME2/ATP5MG/ATP5IF1	16
GO:0000460	maturation of 5.8S rRNA	10/527	35/15924	0.285714	8.63323	8.36361	1.26082e-07	1.04717e-05	9.50982e-06	EXOSC9/PRKDC/RPS21/NOP14/URB1/EXOSC8/UTP20/RRP15/NOL9/MAK16	10
GO:0044772	mitotic cell cycle phase transition	37/527	432/15924	0.0856481	2.58797	6.19057	1.27629e-07	1.04717e-05	9.50982e-06	BUB1/BUB1B/CCNA2/CCNB1/CDK1/CDC20/CENPF/EIF4EBP1/FOXM1/NFIB/DDR2/ORC1/PRKDC/RPL24/RPL26/RRM1/RRM2/SMARCC1/AURKA/DGKZ/CCNB2/TACC3/UBE2C/ZWINT/PHB2/KLHL18/FBXO5/UBE2S/ANAPC5/ANLN/SPDL1/ZWILCH/KNL1/RPTOR/ANAPC1/NABP2/IQGAP3	37
GO:0009117	nucleotide metabolic process	39/527	470/15924	0.0829787	2.50731	6.13665	1.33344e-07	1.06861e-05	9.70454e-06	ADK/AK2/APRT/ATP5F1A/ATP5MC1/ATP5MC2/ATP5MC3/ATP5ME/CTPS1/GPD1/IMPDH2/ITPA/LDHB/ME2/NDUFA9/NDUFA10/NDUFB9/NDUFB10/NDUFV1/NDUFV3/NME1/NME2/OPA1/PRPS2/RRM1/RRM2/SHMT1/TYMS/GMPS/H6PD/PAICS/ATP5MG/NUDT5/RPTOR/MLST8/HKDC1/NAPRT/ATP5IF1/NADK2	39
GO:1905818	regulation of chromosome separation	14/527	76/15924	0.184211	5.56616	7.38194	1.66005e-07	1.30012e-05	1.1807e-05	BUB1/BUB1B/CCNB1/CDC20/CENPF/SMC2/UBE2C/ZWINT/FBXO5/ANAPC5/NCAPG2/SPDL1/ZWILCH/KNL1	14
GO:0000028	ribosomal small subunit assembly	8/527	21/15924	0.380952	11.511	8.91688	1.89868e-07	1.45397e-05	1.32041e-05	FAU/RPSA/PRKDC/RPS5/RPS14/RPS15/RPS19/RPS27	8
GO:0015986	proton motive force-driven ATP synthesis	13/527	67/15924	0.19403	5.86287	7.37937	2.43459e-07	1.82382e-05	1.6563e-05	ATP5F1A/ATP5MC1/ATP5MC2/ATP5MC3/ATP5ME/NDUFA9/NDUFA10/NDUFB9/NDUFB10/NDUFV1/NDUFV3/ATP5MG/ATP5IF1	13
GO:0051052	regulation of DNA metabolic process	39/527	488/15924	0.079918	2.41483	5.87281	3.52407e-07	2.57138e-05	2.33519e-05	C1QBP/CCNA2/CDK1/ERCC8/DHX9/DKC1/FGFR4/FOXM1/H1-3/H1-4/H1-5/HNRNPA1/PRMT1/KPNA2/LMNA/MCM3/MCM4/MCM5/MCM6/MCM7/MAP3K4/MSH2/NPM1/PRKDC/RFC3/SMARCC1/MAPKAPK5/RUVBL2/FAF1/CIZ1/SENP3/FBXO5/GNL3/GNL3L/NSMCE4A/RNF126/EP400/NABP2/ESCO2	39
GO:0009199	ribonucleoside triphosphate metabolic process	25/527	238/15924	0.105042	3.17398	6.25156	3.58173e-07	2.57138e-05	2.33519e-05	AK2/ATP5F1A/ATP5MC1/ATP5MC2/ATP5MC3/ATP5ME/CTPS1/GPD1/IMPDH2/ITPA/NDUFA9/NDUFA10/NDUFB9/NDUFB10/NDUFV1/NDUFV3/NME1/NME2/OPA1/ATP5MG/NUDT5/RPTOR/MLST8/HKDC1/ATP5IF1	25
GO:0009144	purine nucleoside triphosphate metabolic process	25/527	239/15924	0.104603	3.1607	6.22661	3.87873e-07	2.72778e-05	2.47722e-05	ADK/AK2/ATP5F1A/ATP5MC1/ATP5MC2/ATP5MC3/ATP5ME/GPD1/IMPDH2/ITPA/NDUFA9/NDUFA10/NDUFB9/NDUFB10/NDUFV1/NDUFV3/NME1/NME2/OPA1/ATP5MG/NUDT5/RPTOR/MLST8/HKDC1/ATP5IF1	25
GO:0033045	regulation of sister chromatid segregation	16/527	107/15924	0.149533	4.51833	6.75563	4.43337e-07	3.05548e-05	2.77482e-05	BUB1/BUB1B/CCNB1/CDK1/CDC20/CENPF/SMARCC1/TACC3/UBE2C/ZWINT/FBXO5/ANAPC5/SPDL1/ZWILCH/KNL1/ANAPC1	16
GO:0007088	regulation of mitotic nuclear division	17/527	121/15924	0.140496	4.24527	6.62938	4.84647e-07	3.27469e-05	2.9739e-05	BUB1/BUB1B/CCNB1/CDC20/CENPF/MKI67/AURKA/KIF20B/UBE2C/ZWINT/FBXO5/NUSAP1/ANAPC5/SPDL1/ZWILCH/KNL1/CDCA2	17
GO:0051304	chromosome separation	14/527	83/15924	0.168675	5.09673	6.92285	5.16529e-07	3.423e-05	3.10858e-05	BUB1/BUB1B/CCNB1/CDC20/CENPF/SMC2/UBE2C/ZWINT/FBXO5/ANAPC5/NCAPG2/SPDL1/ZWILCH/KNL1	14
GO:0007091	metaphase/anaphase transition of mitotic cell cycle	15/527	97/15924	0.154639	4.67263	6.71217	6.51464e-07	4.23574e-05	3.84668e-05	BUB1/BUB1B/CCNB1/CDC20/CENPF/SMARCC1/TACC3/UBE2C/ZWINT/FBXO5/ANAPC5/SPDL1/ZWILCH/KNL1/ANAPC1	15
GO:0010965	regulation of mitotic sister chromatid separation	12/527	62/15924	0.193548	5.84832	7.07633	7.28145e-07	4.64665e-05	4.21984e-05	BUB1/BUB1B/CCNB1/CDC20/CENPF/UBE2C/ZWINT/FBXO5/ANAPC5/SPDL1/ZWILCH/KNL1	12
GO:0006119	oxidative phosphorylation	17/527	125/15924	0.136	4.10942	6.45683	7.75578e-07	4.85935e-05	4.413e-05	ATP5F1A/ATP5ME/CCNB1/CDK1/MSH2/NDUFA4/NDUFA9/NDUFA10/NDUFB9/NDUFB10/NDUFV1/NDUFV3/SHMT2/PPIF/ATP5MG/ATP5IF1/C2orf69	17
GO:0009205	purine ribonucleoside triphosphate metabolic process	24/527	232/15924	0.103448	3.12583	6.03437	8.10672e-07	4.98853e-05	4.53032e-05	AK2/ATP5F1A/ATP5MC1/ATP5MC2/ATP5MC3/ATP5ME/GPD1/IMPDH2/ITPA/NDUFA9/NDUFA10/NDUFB9/NDUFB10/NDUFV1/NDUFV3/NME1/NME2/OPA1/ATP5MG/NUDT5/RPTOR/MLST8/HKDC1/ATP5IF1	24
GO:0044784	metaphase/anaphase transition of cell cycle	15/527	99/15924	0.151515	4.57823	6.60714	8.53038e-07	5.15714e-05	4.68344e-05	BUB1/BUB1B/CCNB1/CDC20/CENPF/SMARCC1/TACC3/UBE2C/ZWINT/FBXO5/ANAPC5/SPDL1/ZWILCH/KNL1/ANAPC1	15
GO:0015980	energy derivation by oxidation of organic compounds	29/527	319/15924	0.0909091	2.74694	5.83097	8.98349e-07	5.33743e-05	4.84717e-05	ATP5F1A/ATP5ME/CCNB1/CDK1/COMT/COX10/CS/GPD1/IDH3B/MSH2/NDUFA4/NDUFA9/NDUFA10/NDUFB9/NDUFB10/NDUFV1/NDUFV3/OXA1L/SHMT2/MFN2/PPIF/TRAP1/MYBBP1A/ATP5MG/ME3/PRELID1/PNPT1/ATP5IF1/C2orf69	29
GO:0006163	purine nucleotide metabolic process	34/527	412/15924	0.0825243	2.49358	5.68254	9.81195e-07	5.73084e-05	5.20445e-05	ADK/AK2/APRT/ATP5F1A/ATP5MC1/ATP5MC2/ATP5MC3/ATP5ME/GPD1/IMPDH2/ITPA/LDHB/ME2/NDUFA9/NDUFA10/NDUFB9/NDUFB10/NDUFV1/NDUFV3/NME1/NME2/OPA1/PRPS2/GMPS/H6PD/PAICS/ATP5MG/NUDT5/RPTOR/MLST8/HKDC1/NAPRT/ATP5IF1/NADK2	34
GO:0065004	protein-DNA complex assembly	23/527	219/15924	0.105023	3.1734	5.9916	1.05505e-06	6.0595e-05	5.50291e-05	CENPF/H1-3/H1-4/H1-5/HMGB2/NPM1/SSRP1/H2BC9/H2BC10/H2BC17/H3C3/H3C6/H3C8/H3C12/H3C2/H4C14/H3C7/CHAF1A/SUPT16H/CENPN/CENPH/CENPX/SHPRH	23
GO:0071824	protein-DNA complex organization	24/527	237/15924	0.101266	3.05988	5.9108	1.19098e-06	6.72804e-05	6.11005e-05	CENPF/H1-3/H1-4/H1-5/HMGB2/NPM1/SMARCC1/SSRP1/H2BC9/H2BC10/H2BC17/H3C3/H3C6/H3C8/H3C12/H3C2/H4C14/H3C7/CHAF1A/SUPT16H/CENPN/CENPH/CENPX/SHPRH	24
GO:0051306	mitotic sister chromatid separation	12/527	65/15924	0.184615	5.5784	6.84277	1.24046e-06	6.88795e-05	6.25527e-05	BUB1/BUB1B/CCNB1/CDC20/CENPF/UBE2C/ZWINT/FBXO5/ANAPC5/SPDL1/ZWILCH/KNL1	12
GO:0000470	maturation of LSU-rRNA	8/527	26/15924	0.307692	9.29733	7.83346	1.25926e-06	6.88795e-05	6.25527e-05	NOP2/RPL7A/URB1/RPL35/RRP15/PPAN/NOL9/MAK16	8
GO:0006260	DNA replication	26/527	272/15924	0.0955882	2.88832	5.81133	1.29448e-06	6.96996e-05	6.32974e-05	CCNA2/CDK1/DHX9/FEN1/LIG1/MCM3/MCM4/MCM5/MCM6/MCM7/NFIB/ORC1/POLA1/POLD2/RFC3/RRM1/SSRP1/GINS1/CHAF1A/RUVBL2/FAF1/SUPT16H/CIZ1/FBXO5/ESCO2/CENPX	26
GO:0019693	ribose phosphate metabolic process	30/527	349/15924	0.0859599	2.59739	5.58226	1.87318e-06	9.93072e-05	9.01855e-05	ADK/AK2/APRT/ATP5F1A/ATP5MC1/ATP5MC2/ATP5MC3/ATP5ME/CTPS1/GPD1/IMPDH2/ITPA/NDUFA9/NDUFA10/NDUFB9/NDUFB10/NDUFV1/NDUFV3/NME1/NME2/OPA1/PRPS2/GMPS/PAICS/ATP5MG/NUDT5/RPTOR/MLST8/HKDC1/ATP5IF1	30
GO:0022616	DNA strand elongation	9/527	37/15924	0.243243	7.34992	7.15398	2.41865e-06	0.000126283	0.000114683	LIG1/MCM3/MCM4/MCM7/POLA1/POLD2/RFC3/GINS1/RUVBL2	9
GO:0006091	generation of precursor metabolites and energy	35/527	449/15924	0.077951	2.35539	5.3898	2.51086e-06	0.000129141	0.000117279	ATP5F1A/ATP5ME/CCNB1/CDK1/COMT/COX10/CS/GPD1/IDH3B/MSH2/NDUFA4/NDUFA9/NDUFA10/NDUFB9/NDUFB10/NDUFV1/NDUFV3/OXA1L/PRPS2/SHMT2/H6PD/MFN2/PPIF/TRAP1/MYBBP1A/ATP5MG/ME3/PHB2/PRELID1/RPTOR/MLST8/HKDC1/PNPT1/ATP5IF1/C2orf69	35
GO:0033047	regulation of mitotic sister chromatid segregation	11/527	58/15924	0.189655	5.73068	6.67734	2.61274e-06	0.000132404	0.000120243	BUB1/BUB1B/CCNB1/CDK1/CDC20/CENPF/ZWINT/FBXO5/SPDL1/ZWILCH/KNL1	11
GO:1904666	regulation of ubiquitin protein ligase activity	7/527	21/15924	0.333333	10.0721	7.69623	3.24461e-06	0.000162042	0.000147158	CDC20/RPL5/RPL11/RPS7/UBE2C/FBXO5/UBE2S	7
GO:0007005	mitochondrion organization	34/527	435/15924	0.0781609	2.36174	5.32752	3.29959e-06	0.000162434	0.000147514	SLC25A5/SLC25A6/COX10/HSPA9/LETM1/LMNA/NDUFA9/NDUFA10/NDUFB9/NDUFB10/OPA1/OXA1L/RRM1/AURKA/MFN2/PPIF/TOMM40/PHB2/SAMM50/TIMM13/TIMM10/PRELID1/NDUFAF4/MIEF1/PRMT6/ATAD3A/FOXRED1/TOMM22/SLIRP/MIGA2/PNPT1/TIMM50/ATP5IF1/PGAM5	34
GO:0009150	purine ribonucleotide metabolic process	28/527	323/15924	0.0866873	2.61937	5.43965	3.51151e-06	0.000170432	0.000154777	ADK/AK2/APRT/ATP5F1A/ATP5MC1/ATP5MC2/ATP5MC3/ATP5ME/GPD1/IMPDH2/ITPA/NDUFA9/NDUFA10/NDUFB9/NDUFB10/NDUFV1/NDUFV3/NME1/NME2/OPA1/GMPS/PAICS/ATP5MG/NUDT5/RPTOR/MLST8/HKDC1/ATP5IF1	28
GO:0009259	ribonucleotide metabolic process	29/527	342/15924	0.0847953	2.5622	5.40304	3.64332e-06	0.000174373	0.000158357	ADK/AK2/APRT/ATP5F1A/ATP5MC1/ATP5MC2/ATP5MC3/ATP5ME/CTPS1/GPD1/IMPDH2/ITPA/NDUFA9/NDUFA10/NDUFB9/NDUFB10/NDUFV1/NDUFV3/NME1/NME2/OPA1/GMPS/PAICS/ATP5MG/NUDT5/RPTOR/MLST8/HKDC1/ATP5IF1	29
GO:0007006	mitochondrial membrane organization	15/527	114/15924	0.131579	3.97583	5.89922	5.23335e-06	0.000240807	0.000218688	SLC25A5/SLC25A6/HSPA9/LETM1/OPA1/OXA1L/MFN2/PPIF/TOMM40/SAMM50/TIMM13/TIMM10/TOMM22/TIMM50/ATP5IF1	15
GO:0006754	ATP biosynthetic process	13/527	87/15924	0.149425	4.51508	6.08217	5.36531e-06	0.000240807	0.000218688	ATP5F1A/ATP5MC1/ATP5MC2/ATP5MC3/ATP5ME/NDUFA9/NDUFA10/NDUFB9/NDUFB10/NDUFV1/NDUFV3/ATP5MG/ATP5IF1	13
GO:0033046	negative regulation of sister chromatid segregation	10/527	51/15924	0.196078	5.92477	6.5169	5.45066e-06	0.000240807	0.000218688	BUB1/BUB1B/CCNB1/CDC20/CENPF/ZWINT/FBXO5/SPDL1/ZWILCH/KNL1	10
GO:0033048	negative regulation of mitotic sister chromatid segregation	10/527	51/15924	0.196078	5.92477	6.5169	5.45066e-06	0.000240807	0.000218688	BUB1/BUB1B/CCNB1/CDC20/CENPF/ZWINT/FBXO5/SPDL1/ZWILCH/KNL1	10
GO:0045841	negative regulation of mitotic metaphase/anaphase transition	10/527	51/15924	0.196078	5.92477	6.5169	5.45066e-06	0.000240807	0.000218688	BUB1/BUB1B/CCNB1/CDC20/CENPF/ZWINT/FBXO5/SPDL1/ZWILCH/KNL1	10
GO:2000816	negative regulation of mitotic sister chromatid separation	10/527	51/15924	0.196078	5.92477	6.5169	5.45066e-06	0.000240807	0.000218688	BUB1/BUB1B/CCNB1/CDC20/CENPF/ZWINT/FBXO5/SPDL1/ZWILCH/KNL1	10
GO:0032200	telomere organization	20/527	192/15924	0.104167	3.14753	5.53858	6.00506e-06	0.000261942	0.000237882	DKC1/FEN1/HNRNPA1/LMNA/MAP3K4/PRKDC/H3C3/H3C6/H3C8/H3C12/H3C2/H4C14/MAPKAPK5/H3C7/RUVBL2/GNL3/GNL3L/NSMCE4A/NHP2/NABP2	20
GO:1902100	negative regulation of metaphase/anaphase transition of cell cycle	10/527	52/15924	0.192308	5.81083	6.42844	6.55093e-06	0.000278698	0.000253098	BUB1/BUB1B/CCNB1/CDC20/CENPF/ZWINT/FBXO5/SPDL1/ZWILCH/KNL1	10
GO:1905819	negative regulation of chromosome separation	10/527	52/15924	0.192308	5.81083	6.42844	6.55093e-06	0.000278698	0.000253098	BUB1/BUB1B/CCNB1/CDC20/CENPF/ZWINT/FBXO5/SPDL1/ZWILCH/KNL1	10
GO:0051783	regulation of nuclear division	17/527	147/15924	0.115646	3.4944	5.62099	7.44579e-06	0.000312905	0.000284163	BUB1/BUB1B/CCNB1/CDC20/CENPF/MKI67/AURKA/KIF20B/UBE2C/ZWINT/FBXO5/NUSAP1/ANAPC5/SPDL1/ZWILCH/KNL1/CDCA2	17
GO:0030174	regulation of DNA-templated DNA replication initiation	6/527	16/15924	0.375	11.3311	7.64891	7.7057e-06	0.000319926	0.000290539	MCM3/MCM4/MCM5/MCM6/MCM7/CIZ1	6
GO:0051985	negative regulation of chromosome segregation	10/527	53/15924	0.188679	5.70119	6.34225	7.83816e-06	0.000321551	0.000292016	BUB1/BUB1B/CCNB1/CDC20/CENPF/ZWINT/FBXO5/SPDL1/ZWILCH/KNL1	10
GO:0000466	maturation of 5.8S rRNA from tricistronic rRNA transcript (SSU-rRNA, 5.8S rRNA, LSU-rRNA)	7/527	24/15924	0.291667	8.81309	7.08647	8.85776e-06	0.000359104	0.000326119	EXOSC9/RPS21/NOP14/URB1/EXOSC8/UTP20/NOL9	7
GO:0009112	nucleobase metabolic process	8/527	33/15924	0.242424	7.32517	6.72904	9.12218e-06	0.000365524	0.000331949	ADK/APRT/CTPS1/RRM1/SHMT1/TYMS/GMPS/PAICS	8
GO:0032259	methylation	21/527	217/15924	0.0967742	2.92416	5.27988	1.11668e-05	0.00044231	0.000401682	COMT/DNMT1/FBL/PRMT1/NOP2/SNRPB/SNRPD2/TYMS/PRMT3/SMYD5/PEMT/EMG1/MTO1/TMT1A/DPH5/COQ3/PRMT6/CMTR2/TRMT11/SLC25A26/TMT1B	21
GO:0030071	regulation of mitotic metaphase/anaphase transition	13/527	93/15924	0.139785	4.22379	5.76837	1.13569e-05	0.000444726	0.000403877	BUB1/BUB1B/CCNB1/CDC20/CENPF/SMARCC1/UBE2C/ZWINT/FBXO5/ANAPC5/SPDL1/ZWILCH/KNL1	13
GO:1902969	mitotic DNA replication	6/527	17/15924	0.352941	10.6646	7.37587	1.15766e-05	0.000448235	0.000407063	LIG1/MCM3/MCM4/MCM6/POLA1/GINS1	6
GO:1902600	proton transmembrane transport	18/527	170/15924	0.105882	3.19937	5.33369	1.39158e-05	0.000532821	0.00048388	SLC25A5/ATP5F1A/ATP5MC1/ATP5MC2/ATP5MC3/ATP5ME/LETM1/NDUFA4/NDUFA9/NDUFA10/NDUFB9/NDUFB10/NDUFV1/NDUFV3/PPIF/ATP5MG/PHB2/ATP6V0A2	18
GO:1902099	regulation of metaphase/anaphase transition of cell cycle	13/527	95/15924	0.136842	4.13486	5.66961	1.43759e-05	0.000544388	0.000494385	BUB1/BUB1B/CCNB1/CDC20/CENPF/SMARCC1/UBE2C/ZWINT/FBXO5/ANAPC5/SPDL1/ZWILCH/KNL1	13
GO:0042776	proton motive force-driven mitochondrial ATP synthesis	10/527	58/15924	0.172414	5.20971	5.94199	1.80828e-05	0.000677318	0.000615104	ATP5F1A/ATP5ME/NDUFA9/NDUFA10/NDUFB9/NDUFB10/NDUFV1/NDUFV3/ATP5MG/ATP5IF1	10
GO:1901990	regulation of mitotic cell cycle phase transition	27/527	335/15924	0.080597	2.43535	4.91212	1.97253e-05	0.000730898	0.000663763	BUB1/BUB1B/CCNB1/CDK1/CDC20/CENPF/DDR2/ORC1/PRKDC/RPL26/RRM1/RRM2/SMARCC1/AURKA/DGKZ/UBE2C/ZWINT/PHB2/KLHL18/FBXO5/ANAPC5/ANLN/SPDL1/ZWILCH/KNL1/RPTOR/NABP2	27
GO:0007346	regulation of mitotic cell cycle	35/527	495/15924	0.0707071	2.13651	4.75232	2.09732e-05	0.000766719	0.000696293	BUB1/BUB1B/CCNB1/CDK1/CDC20/CENPF/EIF4EBP1/MKI67/MSH2/DDR2/ORC1/PRKDC/RPL26/RRM1/RRM2/SMARCC1/AURKA/FZD3/DGKZ/KIF20B/UBE2C/ZWINT/PHB2/KLHL18/FBXO5/NUSAP1/ANAPC5/ANLN/SPDL1/ZWILCH/KNL1/RPTOR/ANAPC1/NABP2/CDCA2	35
GO:0045839	negative regulation of mitotic nuclear division	10/527	59/15924	0.169492	5.12141	5.86748	2.11371e-05	0.000766719	0.000696293	BUB1/BUB1B/CCNB1/CDC20/CENPF/ZWINT/FBXO5/SPDL1/ZWILCH/KNL1	10
GO:0045727	positive regulation of translation	15/527	128/15924	0.117188	3.54097	5.33988	2.17007e-05	0.000778966	0.000707415	ABCF1/C1QBP/DHX9/EIF5A/PRMT1/NPM1/YBX1/PRKDC/RBM3/RPL5/RPL26/RPS4X/EIF3C/CDK5RAP1/GUF1	15
GO:0006270	DNA replication initiation	8/527	37/15924	0.216216	6.53326	6.23391	2.25751e-05	0.000801997	0.000728331	MCM3/MCM4/MCM5/MCM6/MCM7/ORC1/POLA1/CIZ1	8
GO:0072331	signal transduction by p53 class mediator	18/527	177/15924	0.101695	3.07285	5.13044	2.4139e-05	0.000848808	0.000770842	EIF5A/FOXM1/MSH2/NOP2/RPL5/RPL11/RPL26/RPL37/RPS7/RPS15/RPS20/AURKA/COPS3/MAPKAPK5/MYBBP1A/PRMT6/AEN/TMEM109	18
GO:0000727	double-strand break repair via break-induced replication	5/527	12/15924	0.416667	12.5901	7.43047	2.54385e-05	0.000885465	0.000804132	MCM3/MCM4/MCM5/MCM6/MCM7	5
GO:0051438	regulation of ubiquitin-protein transferase activity	8/527	38/15924	0.210526	6.36133	6.12148	2.77745e-05	0.000938448	0.000852248	CDC20/RPL5/RPL11/RPS2/RPS7/UBE2C/FBXO5/UBE2S	8
GO:0007094	mitotic spindle assembly checkpoint signaling	9/527	49/15924	0.183673	5.54994	5.90128	2.80499e-05	0.000938448	0.000852248	BUB1/BUB1B/CCNB1/CDC20/CENPF/ZWINT/SPDL1/ZWILCH/KNL1	9
GO:0071173	spindle assembly checkpoint signaling	9/527	49/15924	0.183673	5.54994	5.90128	2.80499e-05	0.000938448	0.000852248	BUB1/BUB1B/CCNB1/CDC20/CENPF/ZWINT/SPDL1/ZWILCH/KNL1	9
GO:0071174	mitotic spindle checkpoint signaling	9/527	49/15924	0.183673	5.54994	5.90128	2.80499e-05	0.000938448	0.000852248	BUB1/BUB1B/CCNB1/CDC20/CENPF/ZWINT/SPDL1/ZWILCH/KNL1	9
GO:0031577	spindle checkpoint signaling	9/527	50/15924	0.18	5.43894	5.81595	3.32164e-05	0.00109318	0.000992766	BUB1/BUB1B/CCNB1/CDC20/CENPF/ZWINT/SPDL1/ZWILCH/KNL1	9
GO:2000434	regulation of protein neddylation	6/527	20/15924	0.3	9.0649	6.67668	3.33093e-05	0.00109318	0.000992766	GPS1/RPL5/RPL11/COPS3/COPS6/DCUN1D5	6
GO:0009124	nucleoside monophosphate biosynthetic process	8/527	39/15924	0.205128	6.19822	6.01302	3.39398e-05	0.00110331	0.00100197	ADK/APRT/IMPDH2/PRPS2/SHMT1/TYMS/GMPS/PAICS	8
GO:0051225	spindle assembly	15/527	133/15924	0.112782	3.40786	5.15883	3.42583e-05	0.00110331	0.00100197	CDC20/KIF11/MYBL2/AURKA/SMC1A/PRC1/CCNB2/WASHC5/TPX2/FBXO5/UHRF1/BCCIP/MAP9/TUBB/ASPM	15
GO:1902850	microtubule cytoskeleton organization involved in mitosis	17/527	166/15924	0.10241	3.09444	5.01847	3.69336e-05	0.00117846	0.00107021	CCNB1/CDK1/CDC20/KIF11/MYBL2/AURKA/TUBG1/SMC1A/PRC1/TACC3/TPX2/UHRF1/NUSAP1/SPDL1/BCCIP/CENPH/MAP9	17
GO:0090068	positive regulation of cell cycle process	22/527	254/15924	0.0866142	2.61716	4.80657	3.92685e-05	0.00124146	0.00112743	BUB1/CCNB1/CDK1/CDC20/FEN1/NPM1/DDR2/RANBP1/RRM1/RRM2/AURKA/KIF20B/SMC2/UBE2C/PHB2/KLHL18/FBXO5/NUSAP1/ANAPC5/NCAPG2/KNL1/RPTOR	22
GO:0006177	GMP biosynthetic process	5/527	13/15924	0.384615	11.6217	7.08786	4.0214e-05	0.00125979	0.00114408	ADK/APRT/IMPDH2/GMPS/PAICS	5
GO:0007093	mitotic cell cycle checkpoint signaling	16/527	151/15924	0.10596	3.20173	5.02915	4.10548e-05	0.00127455	0.00115748	BUB1/BUB1B/CCNB1/CDK1/CDC20/CENPF/MSH2/ORC1/PRKDC/RPL26/DGKZ/ZWINT/SPDL1/ZWILCH/KNL1/NABP2	16
GO:0007051	spindle organization	19/527	202/15924	0.0940594	2.84213	4.87463	4.30363e-05	0.00132414	0.00120251	CCNB1/CDC20/KIF11/MYBL2/AURKA/TUBG1/SMC1A/PRC1/CCNB2/WASHC5/TACC3/TPX2/FBXO5/UHRF1/BCCIP/CENPH/MAP9/TUBB/ASPM	19
GO:1901798	positive regulation of signal transduction by p53 class mediator	7/527	30/15924	0.233333	7.05047	6.13668	4.3846e-05	0.00133711	0.00121429	EIF5A/RPL11/RPL26/RPL37/RPS7/RPS15/RPS20	7
GO:0000212	meiotic spindle organization	6/527	21/15924	0.285714	8.63323	6.47558	4.53351e-05	0.00135848	0.0012337	AURKA/TUBG1/CCNB2/WASHC5/FBXO5/ASPM	6
GO:0006268	DNA unwinding involved in DNA replication	6/527	21/15924	0.285714	8.63323	6.47558	4.53351e-05	0.00135848	0.0012337	MCM3/MCM4/MCM5/MCM6/MCM7/GINS1	6
GO:0006418	tRNA aminoacylation for protein translation	8/527	41/15924	0.195122	5.89587	5.80704	4.97307e-05	0.00147734	0.00134164	EPRS1/IARS1/QARS1/VARS1/YARS1/FARSB/AARS2/MARS2	8
GO:1901992	positive regulation of mitotic cell cycle phase transition	12/527	93/15924	0.129032	3.89888	5.18701	5.53577e-05	0.00163045	0.00148069	CCNB1/CDK1/CDC20/DDR2/RRM1/RRM2/UBE2C/PHB2/KLHL18/FBXO5/ANAPC5/RPTOR	12
GO:1901796	regulation of signal transduction by p53 class mediator	13/527	108/15924	0.12037	3.63715	5.08742	5.73613e-05	0.00167055	0.0015171	EIF5A/NOP2/RPL5/RPL11/RPL26/RPL37/RPS7/RPS15/RPS20/AURKA/COPS3/MAPKAPK5/PRMT6	13
GO:0051784	negative regulation of nuclear division	10/527	66/15924	0.151515	4.57823	5.38909	5.76888e-05	0.00167055	0.0015171	BUB1/BUB1B/CCNB1/CDC20/CENPF/ZWINT/FBXO5/SPDL1/ZWILCH/KNL1	10
GO:0030261	chromosome condensation	8/527	42/15924	0.190476	5.75549	5.70909	5.96718e-05	0.00170496	0.00154836	CDK1/H1-3/H1-4/H1-5/AKAP8/SMC2/NUSAP1/NCAPG2	8
GO:0009263	deoxyribonucleotide biosynthetic process	5/527	14/15924	0.357143	10.7915	6.78078	6.08562e-05	0.00170496	0.00154836	ADK/RRM1/RRM2/SHMT1/TYMS	5
GO:0009265	2'-deoxyribonucleotide biosynthetic process	5/527	14/15924	0.357143	10.7915	6.78078	6.08562e-05	0.00170496	0.00154836	ADK/RRM1/RRM2/SHMT1/TYMS	5
GO:0046385	deoxyribose phosphate biosynthetic process	5/527	14/15924	0.357143	10.7915	6.78078	6.08562e-05	0.00170496	0.00154836	ADK/RRM1/RRM2/SHMT1/TYMS	5
GO:0045931	positive regulation of mitotic cell cycle	14/527	124/15924	0.112903	3.41152	4.98738	6.14284e-05	0.00170711	0.00155031	CCNB1/CDK1/CDC20/EIF4EBP1/DDR2/RRM1/RRM2/AURKA/UBE2C/PHB2/KLHL18/FBXO5/ANAPC5/RPTOR	14
GO:0030490	maturation of SSU-rRNA	9/527	54/15924	0.166667	5.03605	5.49623	6.26887e-05	0.0017282	0.00156946	RPS14/RPS16/RPS19/RPS21/NOP14/UTP20/HEATR1/TSR1/IMP4	9
GO:1901987	regulation of cell cycle phase transition	31/527	439/15924	0.070615	2.13373	4.4564	6.35504e-05	0.00173805	0.00157841	BUB1/BUB1B/CCNB1/CDK1/CDC20/CENPF/MSH2/NPM1/DDR2/ORC1/PRKDC/RPL26/RRM1/RRM2/SMARCC1/AURKA/DGKZ/TELO2/UBE2C/ZWINT/PHB2/KLHL18/FBXO5/PRPF19/ANAPC5/ANLN/SPDL1/ZWILCH/KNL1/RPTOR/NABP2	31
GO:0006275	regulation of DNA replication	14/527	125/15924	0.112	3.38423	4.95094	6.71201e-05	0.00182123	0.00165394	CCNA2/CDK1/DHX9/MCM3/MCM4/MCM5/MCM6/MCM7/RFC3/RUVBL2/FAF1/CIZ1/FBXO5/ESCO2	14
GO:0046034	ATP metabolic process	19/527	210/15924	0.0904762	2.73386	4.67928	7.29663e-05	0.00196439	0.00178395	AK2/ATP5F1A/ATP5MC1/ATP5MC2/ATP5MC3/ATP5ME/GPD1/NDUFA9/NDUFA10/NDUFB9/NDUFB10/NDUFV1/NDUFV3/ATP5MG/NUDT5/RPTOR/MLST8/HKDC1/ATP5IF1	19
GO:0043039	tRNA aminoacylation	8/527	44/15924	0.181818	5.49388	5.52232	8.45443e-05	0.00225845	0.002051	EPRS1/IARS1/QARS1/VARS1/YARS1/FARSB/AARS2/MARS2	8
GO:0001732	formation of cytoplasmic translation initiation complex	5/527	15/15924	0.333333	10.0721	6.50327	8.88071e-05	0.00232728	0.00211351	EIF3C/EIF3F/EIF3G/EIF3K/EIF3L	5
GO:0090306	meiotic spindle assembly	5/527	15/15924	0.333333	10.0721	6.50327	8.88071e-05	0.00232728	0.00211351	AURKA/CCNB2/WASHC5/FBXO5/ASPM	5
GO:0006261	DNA-templated DNA replication	16/527	161/15924	0.0993789	3.00286	4.72547	8.9147e-05	0.00232728	0.00211351	FEN1/LIG1/MCM3/MCM4/MCM5/MCM6/MCM7/ORC1/POLA1/POLD2/RFC3/RRM1/GINS1/CIZ1/FBXO5/CENPX	16
GO:1901989	positive regulation of cell cycle phase transition	13/527	113/15924	0.115044	3.47621	4.88706	9.20224e-05	0.00238428	0.00216528	CCNB1/CDK1/CDC20/NPM1/DDR2/RRM1/RRM2/UBE2C/PHB2/KLHL18/FBXO5/ANAPC5/RPTOR	13
GO:0043038	amino acid activation	8/527	45/15924	0.177778	5.37179	5.43317	9.98815e-05	0.00254957	0.00231538	EPRS1/IARS1/QARS1/VARS1/YARS1/FARSB/AARS2/MARS2	8
GO:0044786	cell cycle DNA replication	8/527	45/15924	0.177778	5.37179	5.43317	9.98815e-05	0.00254957	0.00231538	FEN1/LIG1/MCM3/MCM4/MCM6/POLA1/GINS1/FBXO5	8
GO:0000075	cell cycle checkpoint signaling	18/527	200/15924	0.09	2.71947	4.52718	0.000120025	0.00304121	0.00276187	BUB1/BUB1B/CCNB1/CDK1/CDC20/CENPF/MSH2/ORC1/PRKDC/RPL26/DGKZ/TELO2/ZWINT/PRPF19/SPDL1/ZWILCH/KNL1/NABP2	18
GO:2001251	negative regulation of chromosome organization	12/527	101/15924	0.118812	3.59006	4.83087	0.000124694	0.00311557	0.00282939	BUB1/BUB1B/CCNB1/CDC20/CENPF/HNRNPA1/ZWINT/FBXO5/GNL3L/SPDL1/ZWILCH/KNL1	12
GO:0000462	maturation of SSU-rRNA from tricistronic rRNA transcript (SSU-rRNA, 5.8S rRNA, LSU-rRNA)	7/527	35/15924	0.2	6.04326	5.52582	0.000125483	0.00311557	0.00282939	RPS16/RPS19/RPS21/NOP14/UTP20/HEATR1/TSR1	7
GO:0000479	endonucleolytic cleavage of tricistronic rRNA transcript (SSU-rRNA, 5.8S rRNA, LSU-rRNA)	5/527	16/15924	0.3125	9.4426	6.25069	0.000125671	0.00311557	0.00282939	RPS21/NOP14/UTP20/TSR1/NOL9	5
GO:0006399	tRNA metabolic process	18/527	201/15924	0.0895522	2.70594	4.50291	0.000127876	0.00314758	0.00285847	EPRS1/IARS1/EXOSC9/QARS1/VARS1/YARS1/FARSB/POP7/EXOSC8/MTO1/CDK5RAP1/PUS7/AARS2/TRMT11/DUS1L/MARS2/ADAT2/DTWD2	18
GO:0006302	double-strand break repair	24/527	314/15924	0.0764331	2.30953	4.33588	0.000129291	0.00315984	0.0028696	C1QBP/ERCC8/FEN1/FOXM1/HMGB2/PRMT1/MCM3/MCM4/MCM5/MCM6/MCM7/MSH2/POLA1/PRKDC/SMARCC1/RUVBL2/SENP3/PRPF19/UHRF1/NSMCE4A/RNF126/EP400/NABP2/ESCO2	24
GO:0007052	mitotic spindle organization	14/527	133/15924	0.105263	3.18067	4.67207	0.000131748	0.0031972	0.00290352	CCNB1/CDC20/KIF11/MYBL2/AURKA/TUBG1/SMC1A/PRC1/TACC3/TPX2/UHRF1/BCCIP/CENPH/MAP9	14
GO:0006520	amino acid metabolic process	22/527	279/15924	0.078853	2.38265	4.31048	0.000156893	0.0037808	0.00343352	ALDH1A1/CTPS1/DDC/EPRS1/GCSH/GOT2/IARS1/ODC1/PCCB/QARS1/SHMT1/SHMT2/VARS1/YARS1/GMPS/FARSB/ILVBL/PSAT1/AARS2/SLC38A1/HPDL/MARS2	22
GO:0007000	nucleolus organization	5/527	17/15924	0.294118	8.88715	6.01936	0.000173211	0.00411645	0.00373834	RPS19/NOLC1/EMG1/USP36/POLR1B	5
GO:0046112	nucleobase biosynthetic process	5/527	17/15924	0.294118	8.88715	6.01936	0.000173211	0.00411645	0.00373834	APRT/CTPS1/SHMT1/GMPS/PAICS	5
GO:1904667	negative regulation of ubiquitin protein ligase activity	4/527	10/15924	0.4	12.0865	6.48792	0.000212448	0.00501435	0.00455377	RPL5/RPL11/RPS7/FBXO5	4
GO:0090329	regulation of DNA-templated DNA replication	8/527	50/15924	0.16	4.83461	5.02415	0.000215195	0.00503219	0.00456997	MCM3/MCM4/MCM5/MCM6/MCM7/RFC3/CIZ1/FBXO5	8
GO:0000966	RNA 5'-end processing	7/527	38/15924	0.184211	5.56616	5.21358	0.000216124	0.00503219	0.00456997	SNRPB/SNRPD2/NOP14/POP7/UTP20/CMTR2/PNPT1	7
GO:0006144	purine nucleobase metabolic process	5/527	18/15924	0.277778	8.39342	5.80632	0.000233338	0.00531327	0.00482523	ADK/APRT/SHMT1/GMPS/PAICS	5
GO:0006450	regulation of translational fidelity	5/527	18/15924	0.277778	8.39342	5.80632	0.000233338	0.00531327	0.00482523	IARS1/RPS5/VARS1/CDK5RAP1/AARS2	5
GO:0009168	purine ribonucleoside monophosphate biosynthetic process	5/527	18/15924	0.277778	8.39342	5.80632	0.000233338	0.00531327	0.00482523	ADK/APRT/IMPDH2/GMPS/PAICS	5
GO:0051054	positive regulation of DNA metabolic process	22/527	287/15924	0.0766551	2.31623	4.16291	0.000234364	0.00531327	0.00482523	CCNA2/CDK1/ERCC8/DHX9/DKC1/FGFR4/FOXM1/HNRNPA1/PRMT1/MAP3K4/MSH2/PRKDC/RFC3/SMARCC1/MAPKAPK5/RUVBL2/FAF1/CIZ1/GNL3/RNF126/EP400/NABP2	22
GO:0034502	protein localization to chromosome	13/527	124/15924	0.104839	3.16784	4.48342	0.000236388	0.00532414	0.0048351	BUB1B/CDK1/H1-5/MSH2/H4C14/RUVBL2/GNL3/GNL3L/SPDL1/ZWILCH/KNL1/NABP2/ESCO2	13
GO:0032392	DNA geometric change	10/527	80/15924	0.125	3.77704	4.60675	0.000297754	0.00666272	0.00605073	DHX9/HMGB2/MCM3/MCM4/MCM5/MCM6/MCM7/RFC3/GINS1/RUVBL2	10
GO:0045116	protein neddylation	6/527	29/15924	0.206897	6.25165	5.23678	0.000316841	0.00704409	0.00639707	GPS1/RPL5/RPL11/COPS3/COPS6/DCUN1D5	6
GO:0033260	nuclear DNA replication	7/527	41/15924	0.170732	5.15888	4.9329	0.000353376	0.00780599	0.00708898	FEN1/LIG1/MCM3/MCM4/MCM6/POLA1/GINS1	7
GO:0009127	purine nucleoside monophosphate biosynthetic process	5/527	20/15924	0.25	7.55408	5.42592	0.000399706	0.00877317	0.00796733	ADK/APRT/IMPDH2/GMPS/PAICS	5
GO:1901991	negative regulation of mitotic cell cycle phase transition	16/527	184/15924	0.0869565	2.62751	4.10798	0.000415455	0.00906112	0.00822882	BUB1/BUB1B/CCNB1/CDK1/CDC20/CENPF/ORC1/PRKDC/RPL26/DGKZ/ZWINT/FBXO5/SPDL1/ZWILCH/KNL1/NABP2	16
GO:2001252	positive regulation of chromosome organization	12/527	116/15924	0.103448	3.12583	4.25126	0.00045987	0.00996675	0.00905127	BUB1/CDK1/DKC1/FEN1/HNRNPA1/MAP3K4/MAPKAPK5/SMC2/RUVBL2/GNL3/NCAPG2/NABP2	12
GO:0006120	mitochondrial electron transport, NADH to ubiquinone	7/527	43/15924	0.162791	4.91894	4.76062	0.000478404	0.0103036	0.00935721	NDUFA4/NDUFA9/NDUFA10/NDUFB9/NDUFB10/NDUFV1/NDUFV3	7
GO:0017148	negative regulation of translation	13/527	135/15924	0.0962963	2.90972	4.12248	0.000542297	0.0116072	0.010541	EIF4EBP1/EPRS1/ILF3/NCL/YBX1/SHMT1/TYMS/RACK1/RPL13A/SERBP1/AGO1/PUS7/AGO3	13
GO:0009156	ribonucleoside monophosphate biosynthetic process	6/527	32/15924	0.1875	5.66556	4.88753	0.000555655	0.0117472	0.0106681	ADK/APRT/IMPDH2/PRPS2/GMPS/PAICS	6
GO:0010458	exit from mitosis	6/527	32/15924	0.1875	5.66556	4.88753	0.000555655	0.0117472	0.0106681	NFIB/RPL24/UBE2C/PHB2/UBE2S/ANLN	6
GO:0009451	RNA modification	15/527	171/15924	0.0877193	2.65055	4.01463	0.000568579	0.0119471	0.0108497	DKC1/FBL/HNRNPAB/NOP2/SNRPB/SNRPD2/EMG1/MTO1/CDK5RAP1/PUS7/NHP2/DUS1L/PUS7L/ADAT2/DTWD2	15
GO:0006360	transcription by RNA polymerase I	9/527	72/15924	0.125	3.77704	4.36924	0.0005925	0.0122997	0.01117	NCL/TCOF1/DDX21/POLR1C/MYBBP1A/POLR1A/HEATR1/UTP15/POLR1B	9
GO:0009123	nucleoside monophosphate metabolic process	9/527	72/15924	0.125	3.77704	4.36924	0.0005925	0.0122997	0.01117	ADK/AK2/APRT/IMPDH2/PRPS2/SHMT1/TYMS/GMPS/PAICS	9
GO:0007007	inner mitochondrial membrane organization	7/527	45/15924	0.155556	4.70032	4.59868	0.000636373	0.0131314	0.0119252	HSPA9/LETM1/OPA1/OXA1L/SAMM50/TIMM13/TIMM10	7
GO:0045132	meiotic chromosome segregation	10/527	88/15924	0.113636	3.43367	4.23526	0.000645001	0.0131519	0.0119439	AURKA/CCNB2/PTTG1/WASHC5/SMC2/ZWINT/FBXO5/NDC1/KNL1/ASPM	10
GO:0071103	DNA conformation change	10/527	88/15924	0.113636	3.43367	4.23526	0.000645001	0.0131519	0.0119439	DHX9/HMGB2/MCM3/MCM4/MCM5/MCM6/MCM7/RFC3/GINS1/RUVBL2	10
GO:0006413	translational initiation	12/527	121/15924	0.0991736	2.99666	4.07875	0.000674281	0.0136681	0.0124126	ABCF1/EIF4EBP1/NPM1/RPS3A/RPS5/RPS17/EIF3C/EIF3F/EIF3G/RPL13A/EIF3K/EIF3L	12
GO:0022904	respiratory electron transport chain	11/527	105/15924	0.104762	3.16552	4.11876	0.000705909	0.0142255	0.0129189	CCNB1/CDK1/GPD1/NDUFA4/NDUFA9/NDUFA10/NDUFB9/NDUFB10/NDUFV1/NDUFV3/MYBBP1A	11
GO:0032508	DNA duplex unwinding	9/527	74/15924	0.121622	3.67496	4.26695	0.00072581	0.0145415	0.0132058	DHX9/MCM3/MCM4/MCM5/MCM6/MCM7/RFC3/GINS1/RUVBL2	9
GO:0045930	negative regulation of mitotic cell cycle	18/527	233/15924	0.0772532	2.33431	3.79584	0.000771345	0.0153527	0.0139425	BUB1/BUB1B/CCNB1/CDK1/CDC20/CENPF/MSH2/ORC1/PRKDC/RPL26/FZD3/DGKZ/ZWINT/FBXO5/SPDL1/ZWILCH/KNL1/NABP2	18
GO:0006310	DNA recombination	23/527	334/15924	0.0688623	2.08076	3.69301	0.000775208	0.0153527	0.0139425	C1QBP/FEN1/H1-3/H1-4/H1-5/HMGB2/PRMT1/KPNA2/MCM3/MCM4/MCM5/MCM6/MCM7/MSH2/PRKDC/RUVBL2/SENP3/UHRF1/NSMCE4A/RNF126/EP400/NABP2/CENPX	23
GO:0090151	establishment of protein localization to mitochondrial membrane	6/527	34/15924	0.176471	5.33229	4.67837	0.000779746	0.0153543	0.013944	OXA1L/TOMM40/SAMM50/TIMM13/TIMM10/TOMM22	6
GO:0090307	mitotic spindle assembly	9/527	75/15924	0.12	3.62596	4.21713	0.000801094	0.0156851	0.0142443	CDC20/KIF11/MYBL2/SMC1A/PRC1/TPX2/UHRF1/BCCIP/MAP9	9
GO:0010639	negative regulation of organelle organization	24/527	358/15924	0.0670391	2.02568	3.6313	0.000874555	0.0170266	0.0154627	SLC25A5/SLC25A6/BUB1/BUB1B/CCNB1/CDC20/CENPF/HNRNPA1/LMNA/NPM1/OPA1/PPIF/ZWINT/TPX2/TBC1D30/FBXO5/CKAP2/PRELID1/SHANK1/GNL3L/SPDL1/ZWILCH/KNL1/DIAPH3	24
GO:0007100	mitotic centrosome separation	4/527	14/15924	0.285714	8.63323	5.28612	0.000911142	0.0175407	0.0159296	KIF11/RANBP1/AURKA/MAP9	4
GO:0044771	meiotic cell cycle phase transition	4/527	14/15924	0.285714	8.63323	5.28612	0.000911142	0.0175407	0.0159296	CDC20/CCNB2/ZWINT/KNL1	4
GO:0045787	positive regulation of cell cycle	23/527	339/15924	0.0678466	2.05007	3.61548	0.000947355	0.0181366	0.0164707	BUB1/CCNB1/CDK1/CDC20/EIF4EBP1/FEN1/NPM1/DDR2/RANBP1/RRM1/RRM2/AURKA/KIF20B/SMC2/UBE2C/PHB2/KLHL18/FBXO5/NUSAP1/ANAPC5/NCAPG2/KNL1/RPTOR	23
GO:0031145	anaphase-promoting complex-dependent catabolic process	5/527	24/15924	0.208333	6.29507	4.80262	0.000982268	0.0187011	0.0169833	CDC20/UBE2C/UBE2S/ANAPC5/ANAPC1	5
GO:0006839	mitochondrial transport	15/527	181/15924	0.0828729	2.50411	3.7651	0.00102304	0.0193703	0.017591	SLC25A5/SLC25A6/HSPA9/LETM1/PPIF/TOMM40/SAMM50/TIMM13/TIMM10/TOMM22/PNPT1/TIMM50/ATP5IF1/SLC25A26/SFXN4	15
GO:1903320	regulation of protein modification by small protein conjugation or removal	18/527	239/15924	0.0753138	2.27571	3.67627	0.00103397	0.0194387	0.0176532	ARRB2/CDC20/GPS1/RPL5/RPL11/RPS2/RPS7/COPS3/PRMT3/COPS6/UBE2C/FBXO5/GNL3/UBE2S/GNL3L/FANCI/DCUN1D5/CENPX	18
GO:1901988	negative regulation of cell cycle phase transition	19/527	259/15924	0.0733591	2.21664	3.65214	0.00103793	0.0194387	0.0176532	BUB1/BUB1B/CCNB1/CDK1/CDC20/CENPF/MSH2/ORC1/PRKDC/RPL26/DGKZ/TELO2/ZWINT/FBXO5/PRPF19/SPDL1/ZWILCH/KNL1/NABP2	19
GO:0006997	nucleus organization	13/527	145/15924	0.0896552	2.70905	3.82471	0.00106249	0.0196847	0.0178766	CDK1/HMGB2/LMNA/RPS19/NOLC1/NUP155/NUP93/EMG1/SERBP1/NDC1/USP36/POLR1B/LMNB2	13
GO:0034101	erythrocyte homeostasis	13/527	145/15924	0.0896552	2.70905	3.82471	0.00106249	0.0196847	0.0178766	SLC25A5/HMGB2/PRMT1/HSPA9/PRKDC/RPS14/RPS17/RPS19/KLF2/NCAPG2/HEATR3/DIAPH3/ATP5IF1	13
GO:0000027	ribosomal large subunit assembly	4/527	15/15924	0.266667	8.05769	5.05925	0.00121017	0.0220648	0.0200381	NOP2/RPL5/RPL11/RPL24	4
GO:0034501	protein localization to kinetochore	4/527	15/15924	0.266667	8.05769	5.05925	0.00121017	0.0220648	0.0200381	CDK1/SPDL1/ZWILCH/KNL1	4
GO:1903083	protein localization to condensed chromosome	4/527	15/15924	0.266667	8.05769	5.05925	0.00121017	0.0220648	0.0200381	CDK1/SPDL1/ZWILCH/KNL1	4
GO:0000724	double-strand break repair via homologous recombination	15/527	185/15924	0.0810811	2.44997	3.66992	0.00127589	0.0231405	0.021015	C1QBP/FEN1/PRMT1/MCM3/MCM4/MCM5/MCM6/MCM7/RUVBL2/SENP3/UHRF1/NSMCE4A/RNF126/EP400/NABP2	15
GO:0010821	regulation of mitochondrion organization	11/527	113/15924	0.0973451	2.94141	3.83157	0.0013004	0.0234617	0.0213066	SLC25A5/SLC25A6/LMNA/OPA1/AURKA/PPIF/PRELID1/MIEF1/PRMT6/ATP5IF1/PGAM5	11
GO:1901873	regulation of post-translational protein modification	18/527	244/15924	0.0737705	2.22907	3.57931	0.00130779	0.0234721	0.0213161	ARRB2/CDC20/GPS1/RPL5/RPL11/RPS2/RPS7/COPS3/PRMT3/COPS6/UBE2C/FBXO5/GNL3/UBE2S/GNL3L/FANCI/DCUN1D5/CENPX	18
GO:0042773	ATP synthesis coupled electron transport	9/527	81/15924	0.111111	3.35737	3.93506	0.00139741	0.024822	0.0225421	CCNB1/CDK1/NDUFA4/NDUFA9/NDUFA10/NDUFB9/NDUFB10/NDUFV1/NDUFV3	9
GO:0042775	mitochondrial ATP synthesis coupled electron transport	9/527	81/15924	0.111111	3.35737	3.93506	0.00139741	0.024822	0.0225421	CCNB1/CDK1/NDUFA4/NDUFA9/NDUFA10/NDUFB9/NDUFB10/NDUFV1/NDUFV3	9
GO:0046037	GMP metabolic process	5/527	26/15924	0.192308	5.81083	4.54188	0.00143948	0.0254382	0.0231017	ADK/APRT/IMPDH2/GMPS/PAICS	5
GO:0022900	electron transport chain	11/527	115/15924	0.0956522	2.89026	3.76372	0.0015003	0.0263777	0.0239548	CCNB1/CDK1/GPD1/NDUFA4/NDUFA9/NDUFA10/NDUFB9/NDUFB10/NDUFV1/NDUFV3/MYBBP1A	11
GO:0000959	mitochondrial RNA metabolic process	7/527	52/15924	0.134615	4.06758	4.09904	0.00153742	0.0268826	0.0244134	MRPL12/MTO1/CDK5RAP1/AARS2/SLIRP/PNPT1/PPARGC1B	7
GO:0051290	protein heterotetramerization	4/527	16/15924	0.25	7.55408	4.85248	0.00157167	0.0268826	0.0244134	RRM1/RRM2/FARSB/CPSF6	4
GO:0051299	centrosome separation	4/527	16/15924	0.25	7.55408	4.85248	0.00157167	0.0268826	0.0244134	KIF11/RANBP1/AURKA/MAP9	4
GO:0051444	negative regulation of ubiquitin-protein transferase activity	4/527	16/15924	0.25	7.55408	4.85248	0.00157167	0.0268826	0.0244134	RPL5/RPL11/RPS7/FBXO5	4
GO:0006913	nucleocytoplasmic transport	22/527	331/15924	0.0664653	2.00834	3.42968	0.00157582	0.0268826	0.0244134	CDK1/DHX9/HNRNPA1/HSPA9/KPNA2/IPO5/LMNA/NPM1/PIK3R2/RANBP1/RPS15/TXN/NUP155/NUP93/ALYREF/CPSF6/PHB2/HEATR3/NDC1/XPO4/RGPD5/IL33	22
GO:0051169	nuclear transport	22/527	331/15924	0.0664653	2.00834	3.42968	0.00157582	0.0268826	0.0244134	CDK1/DHX9/HNRNPA1/HSPA9/KPNA2/IPO5/LMNA/NPM1/PIK3R2/RANBP1/RPS15/TXN/NUP155/NUP93/ALYREF/CPSF6/PHB2/HEATR3/NDC1/XPO4/RGPD5/IL33	22
GO:0009167	purine ribonucleoside monophosphate metabolic process	6/527	39/15924	0.153846	4.64866	4.22058	0.00164499	0.0278685	0.0253087	ADK/AK2/APRT/IMPDH2/GMPS/PAICS	6
GO:0030218	erythrocyte differentiation	12/527	134/15924	0.0895522	2.70594	3.6688	0.00164979	0.0278685	0.0253087	SLC25A5/HMGB2/PRMT1/HSPA9/PRKDC/RPS14/RPS19/KLF2/NCAPG2/HEATR3/DIAPH3/ATP5IF1	12
GO:0000725	recombinational repair	15/527	190/15924	0.0789474	2.3855	3.55437	0.00166397	0.027971	0.0254017	C1QBP/FEN1/PRMT1/MCM3/MCM4/MCM5/MCM6/MCM7/RUVBL2/SENP3/UHRF1/NSMCE4A/RNF126/EP400/NABP2	15
GO:0071459	protein localization to chromosome, centromeric region	6/527	40/15924	0.15	4.53245	4.13833	0.00188207	0.0314835	0.0285916	BUB1B/CDK1/H4C14/SPDL1/ZWILCH/KNL1	6
GO:0007062	sister chromatid cohesion	7/527	54/15924	0.12963	3.91693	3.97223	0.00192293	0.0320117	0.0290713	BUB1/BUB1B/CDC20/FEN1/SMC1A/PHB2/ESCO2	7
GO:0044839	cell cycle G2/M phase transition	13/527	155/15924	0.083871	2.53427	3.55112	0.00194687	0.0322544	0.0292917	CCNA2/CCNB1/CDK1/CENPF/FOXM1/NPM1/ORC1/RRM1/AURKA/CCNB2/AKAP8/FBXO5/NABP2	13
GO:0000463	maturation of LSU-rRNA from tricistronic rRNA transcript (SSU-rRNA, 5.8S rRNA, LSU-rRNA)	4/527	17/15924	0.235294	7.10972	4.66285	0.00200197	0.0328514	0.0298338	URB1/RPL35/PPAN/NOL9	4
GO:0009148	pyrimidine nucleoside triphosphate biosynthetic process	4/527	17/15924	0.235294	7.10972	4.66285	0.00200197	0.0328514	0.0298338	CTPS1/NME1/NME2/TYMS	4
GO:0006414	translational elongation	8/527	70/15924	0.114286	3.45329	3.80565	0.00212516	0.0347075	0.0315195	EEF1B2/EIF5A/RPLP1/RPLP2/SKIC2/TUFM/RACK1/GFM1	8
GO:0009126	purine nucleoside monophosphate metabolic process	6/527	41/15924	0.146341	4.4219	4.05875	0.00214413	0.0348522	0.0316509	ADK/AK2/APRT/IMPDH2/GMPS/PAICS	6
GO:0009161	ribonucleoside monophosphate metabolic process	7/527	56/15924	0.125	3.77704	3.85137	0.00237936	0.0381362	0.0346333	ADK/AK2/APRT/IMPDH2/PRPS2/GMPS/PAICS	7
GO:0010257	NADH dehydrogenase complex assembly	7/527	56/15924	0.125	3.77704	3.85137	0.00237936	0.0381362	0.0346333	NDUFA9/NDUFA10/NDUFB9/NDUFB10/OXA1L/NDUFAF4/FOXRED1	7
GO:0032981	mitochondrial respiratory chain complex I assembly	7/527	56/15924	0.125	3.77704	3.85137	0.00237936	0.0381362	0.0346333	NDUFA9/NDUFA10/NDUFB9/NDUFB10/OXA1L/NDUFAF4/FOXRED1	7
GO:0051156	glucose 6-phosphate metabolic process	5/527	29/15924	0.172414	5.20971	4.19779	0.00239503	0.0382096	0.0346999	PRPS2/H6PD/RPTOR/MLST8/HKDC1	5
GO:0010948	negative regulation of cell cycle process	20/527	300/15924	0.0666667	2.01442	3.28158	0.0024382	0.0387191	0.0351626	BUB1/BUB1B/CCNB1/CDK1/CDC20/CENPF/MSH2/NPM1/ORC1/PRKDC/RPL26/DGKZ/TELO2/ZWINT/FBXO5/PRPF19/SPDL1/ZWILCH/KNL1/NABP2	20
GO:0001522	pseudouridine synthesis	4/527	18/15924	0.222222	6.71474	4.48799	0.00250729	0.0396336	0.0359931	DKC1/PUS7/NHP2/PUS7L	4
GO:0006626	protein targeting to mitochondrion	10/527	106/15924	0.0943396	2.8506	3.53662	0.00268563	0.0422588	0.0383772	MFN2/TOMM40/TOMM34/SAMM50/TIMM13/TIMM10/TOMM22/USP36/TIMM50/ATP5IF1	10
GO:0072655	establishment of protein localization to mitochondrion	11/527	124/15924	0.0887097	2.68048	3.47548	0.00273529	0.0428446	0.0389092	OXA1L/MFN2/TOMM40/TOMM34/SAMM50/TIMM13/TIMM10/TOMM22/USP36/TIMM50/ATP5IF1	11
GO:0006221	pyrimidine nucleotide biosynthetic process	5/527	30/15924	0.166667	5.03605	4.09355	0.00279702	0.0436132	0.0396072	CTPS1/NME1/NME2/SHMT1/TYMS	5
GO:0000723	telomere maintenance	13/527	162/15924	0.0802469	2.42477	3.37206	0.0028723	0.0445854	0.0404901	DKC1/FEN1/HNRNPA1/LMNA/MAP3K4/PRKDC/MAPKAPK5/RUVBL2/GNL3/GNL3L/NSMCE4A/NHP2/NABP2	13
GO:0090201	negative regulation of release of cytochrome c from mitochondria	4/527	19/15924	0.210526	6.36133	4.32596	0.00309374	0.0478073	0.0434161	LMNA/OPA1/PPIF/PRELID1	4
GO:1902751	positive regulation of cell cycle G2/M phase transition	5/527	31/15924	0.16129	4.8736	3.99386	0.00324562	0.0499303	0.045344	CCNB1/CDK1/NPM1/RRM1/FBXO5	5

## Sheet: ego.set1.pHIEs.2.DEG.up
ID	Description	GeneRatio	BgRatio	RichFactor	FoldEnrichment	zScore	pvalue	p.adjust	qvalue	geneID	Count
GO:0042060	wound healing	83/1199	417/15924	0.199041	2.64347	9.70424	1.31336e-16	7.26027e-13	5.64055e-13	ACTG1/ANXA5/RHOC/CEACAM1/DST/CAV1/CD59/CNN2/CLDN4/CRK/DGKA/DSP/EDN1/F2RL1/F3/GNAQ/GNAS/HSPB1/CCN1/IL6ST/ITGA2/ITGA5/ITGAV/ITGB1/ITGB5/ITGB6/JAK2/KRT6A/MYH9/NF1/PAFAH2/SERPINB2/PAK1/PDGFB/SERPINA1/PIK3CA/PLAT/PLAUR/PRKCD/PRRG1/PTEN/PTPRJ/SDC4/SHH/SMPD1/STXBP1/TFPI/TGFB2/TGFBR1/TIMP1/TLN1/TPM1/VEGFA/VIL1/WNT7A/CXCR4/CFLAR/CCN4/CLDN1/VPS4B/ARFGEF1/MYL12A/GNA13/RASA3/CHMP2B/MYOF/DUOX2/F11R/CHMP5/DUOX…	83
GO:0036293	response to decreased oxygen levels	59/1199	298/15924	0.197987	2.62947	8.10263	4.65934e-12	1.28784e-08	1.00053e-08	ADM/AK4/APAF1/BIRC2/BMP2/BNIP2/BNIP3/BNIP3L/ZFP36L1/CA9/CASR/CAV1/CBL/COL6A1/DPP4/EDN1/EP300/EPAS1/FABP1/FOXO3/FOS/FOSL2/HK2/HSPG2/ITGA2/MMP14/NF1/SLC11A2/PGK1/PLAT/PLOD2/RAD21/REST/SLC1A1/SLC2A1/SOX4/STC1/TMBIM6/TGFB2/HSP90B1/VEGFA/CXCR4/CFLAR/NPEPPS/CITED2/NDRG1/ERO1A/ANGPTL4/DDIT4/EGLN1/TIGAR/RTN4/PINK1/CPEB4/EGLN3/CPEB2/MALAT1/MIR21/CD24	59
GO:0070482	response to oxygen levels	61/1199	321/15924	0.190031	2.52382	7.87001	1.24655e-11	2.29697e-08	1.78453e-08	ADM/AK4/APAF1/BIRC2/BMP2/BNIP2/BNIP3/BNIP3L/ZFP36L1/CA9/CASR/CAV1/CBL/COL6A1/DPP4/EDN1/EP300/EPAS1/FABP1/FOXO1/FOXO3/FOS/FOSL2/HK2/HSPG2/ITGA2/MMP14/NF1/SLC11A2/PGK1/PLAT/PLOD2/POLB/RAD21/REST/SLC1A1/SLC2A1/SOX4/STC1/TMBIM6/TGFB2/HSP90B1/VEGFA/CXCR4/CFLAR/NPEPPS/CITED2/NDRG1/ERO1A/ANGPTL4/DDIT4/EGLN1/TIGAR/RTN4/PINK1/CPEB4/EGLN3/CPEB2/MALAT1/MIR21/CD24	61
GO:0001666	response to hypoxia	55/1199	285/15924	0.192982	2.56301	7.59757	6.98667e-11	9.65557e-08	7.50147e-08	ADM/AK4/APAF1/BIRC2/BMP2/BNIP3/BNIP3L/ZFP36L1/CA9/CASR/CAV1/CBL/DPP4/EDN1/EP300/EPAS1/FABP1/FOXO3/FOS/FOSL2/HK2/HSPG2/ITGA2/MMP14/NF1/SLC11A2/PGK1/PLAT/PLOD2/RAD21/REST/SLC2A1/SOX4/STC1/TMBIM6/TGFB2/HSP90B1/VEGFA/CXCR4/CFLAR/NPEPPS/CITED2/NDRG1/ERO1A/ANGPTL4/DDIT4/EGLN1/TIGAR/RTN4/PINK1/EGLN3/CPEB2/MALAT1/MIR21/CD24	55
GO:0043086	negative regulation of catalytic activity	69/1199	421/15924	0.163895	2.17671	6.98226	5.67497e-10	6.27425e-07	4.8745e-07	SERPINA3/XIAP/APLP2/APP/ATP2B4/CEACAM1/BMP2/CAST/CAV1/SERPINH1/CDKN1C/DUSP1/DUSP7/EIF4A2/SERPINB1/FABP1/GNAQ/DNAJA1/HSPB1/LRP1/PPP1R12A/NF1/NFKB1/SERPINB2/PAK2/PDPK1/SERPINA1/SERPINB6/SERPINB9/PLAUR/PPP2R5A/PKIB/PRKCD/PRNP/PTEN/PTPRJ/RGS2/SERPINB3/SLN/SLPI/SMPD1/SPINK1/SPINT1/TMBIM6/TFPI/TIMP1/TIMP2/VEGFA/YWHAG/SERPINB7/GPRC5A/DNAJB6/RASA4/ARFGEF1/STK38/PLA2R1/LRCH1/ARL6IP1/CORO1C/TRIB2/ANGPTL4/G…	69
GO:0008202	steroid metabolic process	55/1199	307/15924	0.179153	2.37934	6.96366	1.25767e-09	1.15874e-06	9.00228e-07	ACADVL/ADM/APOA4/APOB/APP/BMP2/CREB1/CYP3A5/CYP51A1/DAB2/DHCR7/DHCR24/FDFT1/FDPS/FMO5/GNAI1/HDLBP/HMGCR/HSD17B2/IDI1/INSIG1/LDLR/LEPR/NFE2L1/NFKB1/NPC1/PRKAA2/MAPK1/PROX1/REST/MSMO1/SC5D/SCP2/SHH/SMPD1/SQLE/TM7SF2/UGT2B15/UGT2B17/YWHAH/APOL1/SGPL1/QKI/DHRS9/UGT2B11/FAXDC2/ERG28/APOL2/TIPARP/NPC1L1/HSD17B12/ERRFI1/PLEKHA1/SRD5A3/STARD4	55
GO:0016125	sterol metabolic process	34/1199	146/15924	0.232877	3.09285	7.24909	2.15568e-09	1.70237e-06	1.32258e-06	ACADVL/APOA4/APOB/APP/CYP51A1/DHCR7/DHCR24/FDFT1/FDPS/FMO5/GNAI1/HDLBP/HMGCR/IDI1/INSIG1/LDLR/LEPR/NFE2L1/NPC1/PRKAA2/MAPK1/MSMO1/SC5D/SMPD1/SQLE/TM7SF2/APOL1/QKI/FAXDC2/ERG28/APOL2/NPC1L1/ERRFI1/STARD4	34
GO:0051017	actin filament bundle assembly	35/1199	156/15924	0.224359	2.97973	7.09045	3.59842e-09	2.33903e-06	1.81721e-06	ACTG1/ACTN1/RHOC/CD47/CDC42/CCN2/DNM2/EPS8/ITGB5/MARCKS/MET/NEDD9/PAK1/PAK2/PAWR/PLS1/RAC1/SDC4/TGFBR1/TJP1/TPM1/HSP90B1/VIL1/CUL3/WASF2/SWAP70/ARHGEF18/F11R/BAIAP2L1/SPIRE2/RHPN2/PHLDB2/ARAP1/SHROOM1/MIR21	35
GO:0008203	cholesterol metabolic process	32/1199	135/15924	0.237037	3.1481	7.1522	4.00138e-09	2.33903e-06	1.81721e-06	ACADVL/APOA4/APOB/APP/CYP51A1/DHCR7/DHCR24/FDFT1/FDPS/FMO5/GNAI1/HDLBP/HMGCR/IDI1/INSIG1/LDLR/LEPR/NFE2L1/NPC1/PRKAA2/MAPK1/MSMO1/SC5D/SMPD1/SQLE/TM7SF2/APOL1/QKI/APOL2/NPC1L1/ERRFI1/STARD4	32
GO:0007009	plasma membrane organization	35/1199	157/15924	0.22293	2.96075	7.04517	4.30162e-09	2.33903e-06	1.81721e-06	ATP2A2/CAV1/CLU/COL6A1/DNM2/GSN/MYH9/PRKCD/PTEN/SMPD1/TGFB2/UGCG/VDAC2/CXCR4/IQGAP1/VPS4B/MAFB/FLOT1/ABCA7/NDRG1/CHMP2B/MYOF/SH3GLB1/SNX9/CHMP5/FNBP1L/ARL8B/BAIAP2L1/CHMP1B/AHNAK/FA2H/SYTL4/SNX33/XKR9/TLCD2	35
GO:0007015	actin filament organization	69/1199	442/15924	0.156109	2.07329	6.52993	4.65437e-09	2.33903e-06	1.81721e-06	ACTG1/ACTN1/ADD3/ALDOA/RHOC/RND3/CAPZA2/CD47/CDC42/CNN2/CCN2/DIAPH1/DNM2/EPS8/F2RL1/FAT1/GSN/ITGB5/JAK2/MARCKS/MET/MYO1C/MYO1E/MYO6/MYO7B/NEDD9/PAK1/PAK2/PAWR/PIK3CA/PLS1/PRKCD/PROX1/RAC1/RAC2/RASA1/SDC4/SPTAN1/TGFBR1/TJP1/TPM1/TPM4/HSP90B1/VIL1/CUL3/IQGAP1/SEMA5A/RHOBTB1/WDR1/ARPC5/ACTR3/WASF2/CAP1/ARFGEF1/SWAP70/ARHGEF18/CORO1C/CD2AP/F11R/VILL/SNX9/BAIAP2L1/POF1B/SPIRE2/RHPN2/PHLDB2/ARAP1/SHROO…	69
GO:0061572	actin filament bundle organization	35/1199	160/15924	0.21875	2.90523	6.91145	7.26978e-09	3.34894e-06	2.60181e-06	ACTG1/ACTN1/RHOC/CD47/CDC42/CCN2/DNM2/EPS8/ITGB5/MARCKS/MET/NEDD9/PAK1/PAK2/PAWR/PLS1/RAC1/SDC4/TGFBR1/TJP1/TPM1/HSP90B1/VIL1/CUL3/WASF2/SWAP70/ARHGEF18/F11R/BAIAP2L1/SPIRE2/RHPN2/PHLDB2/ARAP1/SHROOM1/MIR21	35
GO:1902652	secondary alcohol metabolic process	33/1199	146/15924	0.226027	3.00189	6.934	8.2361e-09	3.50224e-06	2.72091e-06	ACADVL/APOA4/APOB/APP/CYP51A1/DHCR7/DHCR24/FDFT1/FDPS/FMO5/GNAI1/HDLBP/HMGCR/IDH2/IDI1/INSIG1/LDLR/LEPR/NFE2L1/NPC1/PRKAA2/MAPK1/MSMO1/SC5D/SMPD1/SQLE/TM7SF2/APOL1/QKI/APOL2/NPC1L1/ERRFI1/STARD4	33
GO:0016126	sterol biosynthetic process	20/1199	61/15924	0.327869	4.35445	7.4901	9.24769e-09	3.65152e-06	2.83688e-06	APOB/CYP51A1/DHCR7/DHCR24/FDFT1/FDPS/GNAI1/HMGCR/IDI1/INSIG1/PRKAA2/MAPK1/MSMO1/SC5D/SQLE/TM7SF2/QKI/FAXDC2/ERG28/NPC1L1	20
GO:0044403	biological process involved in symbiotic interaction	50/1199	291/15924	0.171821	2.28197	6.29793	2.92216e-08	1.07691e-05	8.3666e-06	ANPEP/CAV1/CBL/CDC42/CD55/DPP4/EGFR/EP300/STOM/F2RL1/GSN/HSPA1B/IGF2R/CXCL8/ITGA2/ITGA5/ITGAV/ITGB1/ITGB5/ITGB6/JUN/KRT6A/LDLR/CD46/MYD88/NPC1/PVR/REST/SERPINB3/SMPD1/SP1/TMPRSS2/CXCR4/APOL1/VAMP8/SNX3/CLDN1/VAPA/VPS4B/CHMP2B/F11R/CHMP5/ARL8B/ST6GALNAC1/GSDMB/TMPRSS4/CHMP1B/ITCH/JPT2/ZDHHC20	50
GO:0051701	biological process involved in interaction with host	37/1199	186/15924	0.198925	2.64193	6.42734	3.99036e-08	1.37232e-05	1.06617e-05	ANPEP/CAV1/CBL/CD55/DPP4/EGFR/GSN/HSPA1B/CXCL8/ITGA2/ITGA5/ITGAV/ITGB1/ITGB5/ITGB6/KRT6A/LDLR/CD46/NPC1/PVR/SERPINB3/SMPD1/TMPRSS2/CXCR4/VAMP8/SNX3/CLDN1/VAPA/VPS4B/CHMP2B/F11R/CHMP5/ARL8B/TMPRSS4/CHMP1B/ITCH/JPT2	37
GO:0032970	regulation of actin filament-based process	59/1199	374/15924	0.157754	2.09514	6.11555	4.22024e-08	1.37232e-05	1.06617e-05	ACTG1/ADD3/RHOC/RND3/ATP2A2/CAPZA2/CAV1/CD47/CDC42/CNN2/CRK/CCN2/DSC2/DSG2/DSP/EDN1/EPS8/F2RL1/GSN/LRP1/MET/MYH9/NEDD9/PAK1/PAK2/PIK3CA/PRKCD/PROX1/RAC1/RALA/RASA1/SDC4/SPTAN1/SRI/STC1/TGFBR1/TJP1/TPM1/VIL1/SEMA5A/CELSR1/WDR1/ARPC5/AKAP9/WASF2/ARFGEF1/AKAP13/SWAP70/ARHGEF18/CD2AP/F11R/VILL/SNX9/BAIAP2L1/RHPN2/PHLDB2/ARAP2/ARAP1/MIR21	59
GO:0032535	regulation of cellular component size	56/1199	348/15924	0.16092	2.13718	6.12049	4.65624e-08	1.42998e-05	1.11096e-05	ADD3/ARHGAP5/BMPR2/CAPZA2/CDH1/COL6A1/CREB1/DNM1/DNM2/EDN1/EIF4G2/EPS8/F2RL1/GDI1/GOLGA4/GSN/HSP90AA1/IFRD1/MAP1B/NRCAM/PAFAH1B1/PIK3CA/PLS1/PRKCD/PTEN/RAB3B/RAC1/RASA1/SEMA3F/SPTAN1/CDKL5/VEGFA/VIL1/WNT7A/PICALM/RAB11A/SEMA5A/IST1/RB1CC1/WDR1/SLC12A6/ARPC5/ARFGEF1/RAB21/SWAP70/RAP1GAP2/DNAJC16/ATP13A2/VILL/SNX9/CDHR5/PLXNA3/BAIAP2L1/LRRC8A/RTN4/WNK1	56
GO:0008544	epidermis development	55/1199	344/15924	0.159884	2.12343	6.01083	7.66923e-08	2.23134e-05	1.73354e-05	ALOX15B/ATP2A2/ZFP36L1/CDH3/COL6A1/COL17A1/CLDN4/CCN2/CTNNB1/DSP/EGFR/EMP1/FLG/FLNB/FOSL2/GNAS/IRF6/KRT6A/KRT16/KRT17/LAMA3/LAMB3/LAMC2/LRP4/MET/MYO6/NAB1/NF1/PAFAH1B1/PLS1/KLK7/REST/SHH/SPINT1/TGFB2/UGCG/ADAM9/CFLAR/CLDN1/KLF4/SLC4A7/MAFB/TXNIP/SOX21/DKK1/OPN3/MAFF/CLIC4/ATP2C1/ERRFI1/FERMT1/SAV1/NFKBIZ/FA2H/SLC44A4	55
GO:0009267	cellular response to starvation	36/1199	184/15924	0.195652	2.59847	6.22308	9.42709e-08	2.59281e-05	2.01437e-05	PLIN2/ATF3/BMPR2/CAV1/DSC2/FOXO1/FOXO3/FOS/GLUL/FOXA3/HSPA5/FADS1/PAK1/PAK2/PRKAA2/MAPK1/RALB/SLC2A1/SP1/KLF10/YWHAG/YWHAZ/STK24/MICU1/SLC38A3/GABARAPL2/USP33/SESN1/TNRC6A/SH3GLB1/SLC38A2/KRT20/SLC39A4/CPEB4/MAP1LC3B/MCU	36
GO:0019058	viral life cycle	50/1199	302/15924	0.165563	2.19885	6.00199	9.84969e-08	2.59281e-05	2.01437e-05	ANPEP/CAV1/CBL/CD55/DPP4/EGFR/STOM/GSN/HSPA1B/CXCL8/ITGA2/ITGA5/ITGAV/ITGB1/ITGB5/ITGB6/LDLR/CD46/NPC1/OAS1/PKN2/PROX1/PVR/RNASEL/SERPINB3/SLPI/SMPD1/SRPK2/STAU1/TMPRSS2/CXCR4/VAMP8/SNX3/CLDN1/VAPA/IL32/VPS4B/N4BP1/TNIP1/CHMP2B/PABPC1/F11R/CHMP5/ATG16L1/ARL8B/TMPRSS4/CHMP1B/ZNFX1/ITCH/JPT2	50
GO:0071559	response to transforming growth factor beta	45/1199	260/15924	0.173077	2.29865	6.02449	1.14972e-07	2.81645e-05	2.18811e-05	APAF1/BMP2/ZFP36L1/CAV1/CDH3/CDKN1C/CRK/DAB2/EDN1/EP300/FOS/HPGD/HSPA5/ITGB5/ITGB6/ITGB8/JUN/LTBP1/PAK2/PDPK1/HTRA1/ARID4A/SKIL/STAT3/TGFB2/TGFBR1/WNT7A/USP9X/USP9Y/ADAM9/CFLAR/TSC22D1/CLDN1/ONECUT2/CITED2/CD2AP/MXRA5/ANKRD1/ERO1A/ARID4B/APPL2/FERMT1/SNX6/NFKBIZ/MIR21	45
GO:1903034	regulation of response to wounding	33/1199	162/15924	0.203704	2.7054	6.22548	1.19045e-07	2.81645e-05	2.18811e-05	ACTG1/CEACAM1/CAV1/CLDN4/CRK/EDN1/F2RL1/F3/ITGB1/SERPINB2/PDGFB/PLAT/PLAUR/PRKCD/PTEN/PTPRF/STAT3/TFPI/VIL1/CXCR4/STK24/CCN4/CLDN1/KLF4/LRIG2/ARFGEF1/DUOX2/DUOX1/FERMT1/UBASH3B/PHLDB2/MIR21/OCLN	33
GO:0016032	viral process	62/1199	413/15924	0.150121	1.99377	5.83895	1.22277e-07	2.81645e-05	2.18811e-05	ANPEP/CAV1/CBL/CSNK1A1/CD55/DPP4/EGFR/EP300/STOM/GALNT1/GSN/HSPA1B/IGF2R/CXCL8/ITGA2/ITGA5/ITGAV/ITGB1/ITGB5/ITGB6/JUN/LDLR/MAN2A1/CD46/NPC1/OAS1/PKN2/PROX1/PVR/REST/RNASEL/SERPINB3/ST3GAL1/SLPI/SMPD1/SP1/SRPK2/STAU1/TMPRSS2/CXCR4/VAMP8/SNX3/CLDN1/VAPA/IL32/VPS4B/N4BP1/TNIP1/CHMP2B/PABPC1/F11R/CHMP5/RSF1/ATG16L1/ARL8B/TMPRSS4/CHMP1B/ZNFX1/PARP9/ITCH/JPT2/ZDHHC20	62
GO:1903829	positive regulation of protein localization	68/1199	475/15924	0.143158	1.90129	5.69057	1.91708e-07	4.23904e-05	3.29334e-05	APP/ASPH/ATP2B4/CASR/CDC42/CDH1/CRK/EDN1/EGFR/EP300/EPB41L2/STOM/F2RL1/GNAI1/HSP90AA1/ITGB1/JAK2/LRP1/LRP4/MYO1C/NEDD9/PDPK1/PIK3CA/PLS1/PRKAA2/PRKCD/PRNP/RAC2/SHH/SLC5A3/SORL1/SOX4/SRI/TCF7L2/TGFB2/GPR137B/VEGFA/VIL1/WNT7A/PIAS1/DYNLL1/ADAM9/NPEPPS/LRIG2/ABCA7/SEC24A/CEP250/ATP13A2/CD2AP/ATP2C1/ANKRD1/SH3GLB1/ZDHHC2/LEPROT/GOLPH3L/TMEM30A/LRRC8A/RTN4/CEMIP/NLGN2/MEAK7/PINK1/PARP9/MCU/SYTL4/DTX3L…	68
GO:0044409	symbiont entry into host	31/1199	150/15924	0.206667	2.74475	6.12637	2.03443e-07	4.32551e-05	3.36052e-05	ANPEP/CAV1/CBL/CD55/DPP4/EGFR/GSN/HSPA1B/CXCL8/ITGA2/ITGA5/ITGAV/ITGB1/ITGB5/ITGB6/KRT6A/LDLR/CD46/NPC1/PVR/SERPINB3/SMPD1/TMPRSS2/CXCR4/VAMP8/SNX3/CLDN1/F11R/TMPRSS4/ITCH/JPT2	31
GO:0007229	integrin-mediated signaling pathway	25/1199	107/15924	0.233645	3.10305	6.22837	2.65569e-07	5.43729e-05	4.22426e-05	CEACAM1/DST/CD47/CD63/CDC42/CDH17/CCN2/CTNNA1/ITGA1/ITGA2/ITGA5/ITGAV/ITGB1/ITGB4/ITGB5/ITGB6/ITGB8/LAMB2/MYH9/NEDD9/TIMP1/TLN1/CUL3/ADAM9/FERMT1	25
GO:0006695	cholesterol biosynthetic process	17/1199	55/15924	0.309091	4.10506	6.58219	3.14102e-07	5.68522e-05	4.41688e-05	APOB/CYP51A1/DHCR7/DHCR24/FDFT1/FDPS/GNAI1/HMGCR/IDI1/INSIG1/PRKAA2/MAPK1/MSMO1/SC5D/TM7SF2/QKI/NPC1L1	17
GO:1902653	secondary alcohol biosynthetic process	17/1199	55/15924	0.309091	4.10506	6.58219	3.14102e-07	5.68522e-05	4.41688e-05	APOB/CYP51A1/DHCR7/DHCR24/FDFT1/FDPS/GNAI1/HMGCR/IDI1/INSIG1/PRKAA2/MAPK1/MSMO1/SC5D/TM7SF2/QKI/NPC1L1	17
GO:0001667	ameboidal-type cell migration	40/1199	226/15924	0.176991	2.35063	5.8353	3.14555e-07	5.68522e-05	4.41688e-05	ARHGAP5/BMPR2/CDC42/EDN1/ITGA2/ITGB1/ITGB4/KRT16/PAFAH1B1/PKN2/PROX1/PTEN/PTPRR/RAC1/SDC4/SEMA3F/SHH/TGFB2/TIMP1/TPBG/VEGFA/VIL1/SEMA3B/ADAM9/RAB11A/IQGAP1/SGPL1/SEMA5A/AKAP12/WASF2/CAP1/SEMA4B/GNA13/MAPRE2/CORO1C/ADIPOR1/APPL2/FERMT1/RTN4/MARVELD3	40
GO:0038127	ERBB signaling pathway	28/1199	130/15924	0.215385	2.86054	6.07797	3.20196e-07	5.68522e-05	4.41688e-05	AREG/CEACAM1/CBL/CBLB/EGFR/GAB1/ITGA1/PDPK1/PIGR/PIK3CA/PLAUR/MAPK1/PTPRJ/PTPRR/RALA/RALB/VIL1/IQGAP1/GPRC5A/ERRFI1/SLC30A10/KIF16B/RTN4/SNX6/AFAP1L2/FAM83A/FAM83B/MIR21	28
GO:0042594	response to starvation	39/1199	218/15924	0.178899	2.37597	5.83713	3.30991e-07	5.68522e-05	4.41688e-05	PLIN2/ADM/ATF3/BMPR2/CAV1/CBL/DSC2/FOXO1/FOXO3/FOS/GLUL/FOXA3/HSPA5/FADS1/PAK1/PAK2/PRKAA2/MAPK1/RALB/SLC2A1/SP1/KLF10/YWHAG/YWHAZ/STK24/MICU1/SLC38A3/GABARAPL2/USP33/SESN1/TNRC6A/SH3GLB1/SLC38A2/KRT20/SLC39A4/CPEB4/MAP1LC3B/LRP11/MCU	39
GO:0042982	amyloid precursor protein metabolic process	20/1199	74/15924	0.27027	3.58948	6.371	3.39385e-07	5.68522e-05	4.41688e-05	APP/CLU/DHCR24/EFNA1/IFNGR1/PAWR/PRNP/KLK6/RTN2/SORL1/SP1/PICALM/ADAM19/ADAM9/ITM2B/RTN3/ABCA7/BACE2/RTN4/SLC2A13	20
GO:0071560	cellular response to transforming growth factor beta stimulus	43/1199	253/15924	0.16996	2.25726	5.75215	3.68008e-07	5.98337e-05	4.64852e-05	APAF1/BMP2/ZFP36L1/CAV1/CDH3/CDKN1C/CRK/DAB2/EDN1/EP300/FOS/HPGD/HSPA5/ITGB5/ITGB6/ITGB8/JUN/LTBP1/PAK2/PDPK1/HTRA1/ARID4A/SKIL/STAT3/TGFB2/TGFBR1/WNT7A/USP9X/USP9Y/ADAM9/CFLAR/TSC22D1/CLDN1/ONECUT2/CITED2/ANKRD1/ERO1A/ARID4B/APPL2/FERMT1/SNX6/NFKBIZ/MIR21	43
GO:0007173	epidermal growth factor receptor signaling pathway	25/1199	109/15924	0.229358	3.04612	6.11651	3.87404e-07	6.11877e-05	4.75371e-05	AREG/CEACAM1/CBL/CBLB/EGFR/GAB1/ITGA1/PDPK1/PIGR/PIK3CA/PLAUR/PTPRJ/RALA/RALB/VIL1/IQGAP1/GPRC5A/ERRFI1/SLC30A10/KIF16B/SNX6/AFAP1L2/FAM83A/FAM83B/MIR21	25
GO:0061041	regulation of wound healing	27/1199	124/15924	0.217742	2.89185	6.03479	4.11194e-07	6.31412e-05	4.90548e-05	ACTG1/CEACAM1/CAV1/CLDN4/CRK/EDN1/F2RL1/F3/ITGB1/SERPINB2/PDGFB/PLAT/PLAUR/PRKCD/PTEN/TFPI/VIL1/CXCR4/CCN4/CLDN1/ARFGEF1/DUOX2/DUOX1/FERMT1/UBASH3B/PHLDB2/OCLN	27
GO:0006694	steroid biosynthetic process	33/1199	171/15924	0.192982	2.56301	5.86372	4.4561e-07	6.65766e-05	5.17238e-05	ADM/APOB/BMP2/CREB1/CYP51A1/DAB2/DHCR7/DHCR24/FDFT1/FDPS/GNAI1/HMGCR/HSD17B2/IDI1/INSIG1/NFKB1/PRKAA2/MAPK1/PROX1/REST/MSMO1/SC5D/SCP2/SQLE/TM7SF2/QKI/FAXDC2/ERG28/NPC1L1/HSD17B12/ERRFI1/SRD5A3/STARD4	33
GO:0045216	cell-cell junction organization	37/1199	204/15924	0.181373	2.40882	5.77882	4.63914e-07	6.74873e-05	5.24313e-05	ACTG1/RHOC/CAV1/CDC42/CDH1/CDH3/CDH17/CLDN4/CLDN7/CTNNA1/CTNNB1/DSG2/DSP/F2RL1/GJB1/KIFC3/AFDN/MYO1C/PAK2/PKN2/TGFB2/TGFBR1/TJP1/TLN1/VEGFA/NUMB/CLDN1/DLG5/WDR1/PATJ/CD2AP/F11R/CLDN18/NLGN2/POF1B/MARVELD3/OCLN	37
GO:1901342	regulation of vasculature development	46/1199	282/15924	0.163121	2.16642	5.63931	4.93769e-07	6.99886e-05	5.43746e-05	ADM/ANXA3/ATP2B4/CEACAM1/BTG1/CHI3L1/CTNNB1/EFNA1/ETS1/F3/GAB1/GLUL/HK2/HLA-G/HSPB1/HSPG2/CXCL8/ITGA5/ITGB1/ITGB8/NF1/PDPK1/PGK1/RRAS/SP1/STAT3/TGFB2/TGFBR1/TGM2/TJP1/VEGFA/CXCR4/CLIC3/SEMA5A/KLF4/QKI/EPN2/ANGPTL4/ERAP1/EGLN1/FOXJ2/RTN4/JCAD/WNK1/TSPAN18/MIR21	46
GO:0043409	negative regulation of MAPK cascade	31/1199	156/15924	0.198718	2.63919	5.87079	5.06912e-07	7.00552e-05	5.44263e-05	ATF3/BMP2/CAV1/DAB2/DUSP1/DUSP4/DUSP5/DUSP6/DUSP7/EFNA1/F2RL1/FOXO1/DNAJA1/NF1/PAFAH1B1/PRKCD/PTPRJ/PTPRR/RGS2/SERPINB3/SMPD1/TNIP1/ABCA7/STK38/TAOK3/PINK1/DUSP16/ITCH/MARVELD3/CNKSR3/MIR21	31
GO:0001570	vasculogenesis	21/1199	83/15924	0.253012	3.36027	6.15182	5.81006e-07	7.83366e-05	6.08602e-05	ADM/CEACAM1/ZFP36L1/CAV1/CTNNB1/ITGAV/ITGB8/JUNB/MYO1E/PTPRJ/RASA1/RRAS/SHH/VEGFA/WNT7A/SGPL1/QKI/CITED2/TIPARP/RIN2/RTN4	21
GO:0045765	regulation of angiogenesis	45/1199	276/15924	0.163043	2.16539	5.57303	6.64737e-07	8.52392e-05	6.62229e-05	ADM/ANXA3/ATP2B4/CEACAM1/BTG1/CHI3L1/CTNNB1/EFNA1/ETS1/F3/GAB1/GLUL/HK2/HLA-G/HSPB1/HSPG2/CXCL8/ITGA5/ITGB1/ITGB8/NF1/PDPK1/PGK1/RRAS/SP1/STAT3/TGFB2/TGM2/TJP1/VEGFA/CXCR4/CLIC3/SEMA5A/KLF4/QKI/EPN2/ANGPTL4/ERAP1/EGLN1/FOXJ2/RTN4/JCAD/WNK1/TSPAN18/MIR21	45
GO:0051056	regulation of small GTPase mediated signal transduction	47/1199	294/15924	0.159864	2.12316	5.54666	6.76242e-07	8.52392e-05	6.62229e-05	ARHGAP5/BCL6/CBL/CRK/CSNK1A1/EPS8/F2RL1/ITGAV/ITGB1/KRAS/LRP4/MET/MYO9B/NF1/PPP2CB/RAC1/TGFB2/TGM2/TRIO/PICALM/CUL3/GBF1/GIT2/FAM13A/RASA4/FLOT1/ARFGEF1/GNA13/MAPRE2/AKAP13/RASA3/DENND3/SWAP70/RAP1GAP2/PSD3/ARHGEF18/CD2AP/F11R/EPS8L1/RTN4/RALGAPA2/SIPA1L2/ARHGEF28/ARAP1/FGD5/MIR21/RASA4B	47
GO:1904018	positive regulation of vasculature development	31/1199	158/15924	0.196203	2.60578	5.78826	6.7846e-07	8.52392e-05	6.62229e-05	ADM/ANXA3/BTG1/CHI3L1/ETS1/F3/GAB1/HK2/HSPB1/CXCL8/ITGA5/ITGB1/ITGB8/PDPK1/RRAS/SP1/STAT3/TGFBR1/TGM2/TJP1/VEGFA/CXCR4/CLIC3/SEMA5A/KLF4/ANGPTL4/ERAP1/RTN4/JCAD/WNK1/MIR21	31
GO:0110020	regulation of actomyosin structure organization	23/1199	98/15924	0.234694	3.11699	5.99846	7.2747e-07	8.93656e-05	6.94287e-05	ACTG1/RHOC/CD47/CDC42/CCN2/EDN1/MET/PAK1/PAK2/PROX1/RAC1/SDC4/TGFBR1/TJP1/TPM1/WASF2/AKAP13/ARHGEF18/F11R/RHPN2/PHLDB2/ARAP1/MIR21	23
GO:0046718	symbiont entry into host cell	29/1199	145/15924	0.2	2.65621	5.71683	1.02058e-06	0.000122647	9.52853e-05	ANPEP/CAV1/CBL/CD55/DPP4/EGFR/GSN/HSPA1B/ITGA2/ITGA5/ITGAV/ITGB1/ITGB5/ITGB6/LDLR/CD46/NPC1/PVR/SERPINB3/SMPD1/TMPRSS2/CXCR4/VAMP8/SNX3/CLDN1/F11R/TMPRSS4/ITCH/JPT2	29
GO:0045785	positive regulation of cell adhesion	65/1199	469/15924	0.138593	1.84066	5.27311	1.14268e-06	0.000132667	0.00010307	B2M/BCL6/CAV1/CD47/CDC42/CRK/DAB2/CD55/DPP4/EP300/ETS1/FOXO3/FUT3/HLA-G/IGF2/CCN1/IL2RG/IL6ST/ITGA2/ITGA5/ITGAV/JAK2/LAMB2/CD46/AFDN/CEACAM6/NEDD9/PNP/PDGFB/PDPK1/PIK3CA/PLAUR/PTPRJ/RAC1/RRAS/SDC4/SHH/SOX4/TGFB2/TGM2/TJP1/TPM1/UTRN/VEGFA/YWHAG/ADAM19/ADAM9/VNN1/BCL10/CHST4/FLOT1/CITED2/HSPH1/MALT1/HHLA2/F11R/ZBTB7B/HSD17B12/RIN2/FERMT1/CCL28/NFKBIZ/VTCN1/MIR21/CD24	65
GO:0071453	cellular response to oxygen levels	31/1199	162/15924	0.191358	2.54144	5.62694	1.19349e-06	0.000132667	0.00010307	AK4/BNIP3/BNIP3L/ZFP36L1/CASR/CAV1/CBL/EDN1/EPAS1/FABP1/FOXO1/FOXO3/FOS/PGK1/STC1/TMBIM6/VEGFA/CFLAR/NPEPPS/CITED2/NDRG1/ERO1A/EGLN1/TIGAR/RTN4/PINK1/CPEB4/EGLN3/CPEB2/MALAT1/MIR21	31
GO:0071375	cellular response to peptide hormone stimulus	47/1199	300/15924	0.156667	2.0807	5.39218	1.21838e-06	0.000132667	0.00010307	CEACAM1/ZFP36L1/CAV1/AP3S1/COL6A1/CRK/EDN1/FAT1/FOXO1/FOS/GAB1/GNAS/IGF2/IGFBP1/INSIG1/JAK2/MAP1B/MYO1C/NFKB1/ENPP1/PDPK1/PIK3CA/PIP4K2A/PRKCD/MAPK1/PTPRJ/SORL1/SP1/SPINK1/STAT3/YWHAG/CUL3/CFLAR/LPIN2/HDAC9/NCOA2/AHCYL1/RAB10/LPIN1/SLC39A14/ZBTB7B/ADIPOR1/LEPROT/APPL2/SLC30A10/LPIN3/CPEB2	47
GO:0010563	negative regulation of phosphorus metabolic process	45/1199	282/15924	0.159574	2.11932	5.41161	1.22395e-06	0.000132667	0.00010307	ALDOB/CEACAM1/BMP2/CALM2/CAV1/CDKN1C/DUSP1/DUSP7/GNAQ/DNAJA1/HSPB1/IGFBP3/NF1/PAK2/PDGFB/ENPP1/PDPK1/PPP2R5A/PKIB/PRKCD/DNAJC3/PRNP/PTEN/PTPRJ/RGS2/SERPINB3/SMPD1/STAT3/YWHAG/DYNLL1/IQGAP1/GPRC5A/STK38/DKK1/CORO1C/IBTK/TRIB2/GSKIP/ERRFI1/DDIT4/PARP14/TIGAR/SNX6/CNKSR3/OCLN	45
GO:0045936	negative regulation of phosphate metabolic process	45/1199	282/15924	0.159574	2.11932	5.41161	1.22395e-06	0.000132667	0.00010307	ALDOB/CEACAM1/BMP2/CALM2/CAV1/CDKN1C/DUSP1/DUSP7/GNAQ/DNAJA1/HSPB1/IGFBP3/NF1/PAK2/PDGFB/ENPP1/PDPK1/PPP2R5A/PKIB/PRKCD/DNAJC3/PRNP/PTEN/PTPRJ/RGS2/SERPINB3/SMPD1/STAT3/YWHAG/DYNLL1/IQGAP1/GPRC5A/STK38/DKK1/CORO1C/IBTK/TRIB2/GSKIP/ERRFI1/DDIT4/PARP14/TIGAR/SNX6/CNKSR3/OCLN	45
GO:0031032	actomyosin structure organization	36/1199	204/15924	0.176471	2.34372	5.51177	1.30156e-06	0.000138365	0.000107497	ACTG1/RHOC/CD47/CDC42/CNN2/CCN2/DNM2/EDN1/EPB41L2/ITGB1/ITGB5/MET/MYH9/PAK1/PAK2/PROX1/RAC1/SDC4/TGFBR1/TJP1/TPM1/CUL3/CDC42BPA/IQGAP1/CFLAR/CDC42BPB/WDR1/WASF2/AKAP13/ARHGEF18/ANKRD1/F11R/RHPN2/PHLDB2/ARAP1/MIR21	36
GO:0030099	myeloid cell differentiation	60/1199	423/15924	0.141844	1.88384	5.25724	1.3725e-06	0.000141103	0.000109624	ACTN1/APP/B2M/BCL6/CEACAM1/BMP2/ZFP36L1/CASP10/CDC42/CREB1/CTNNB1/EP300/EPAS1/ETS1/F2RL1/FOXO3/FOS/FOSL2/HSPA1B/ITGB6/ITGB8/JAK2/JUNB/MYD88/MYH9/NEDD9/NF1/SLC11A2/PAFAH1B1/PIP4K2A/PTPRJ/RAC2/ARID4A/SP3/STAT3/KLF10/GPR137B/TPM4/VEGFA/RIPK1/CFLAR/CCN4/QKI/SH3PXD2A/MAFB/WDR1/WASF2/CITED2/UBD/FAXDC2/RCOR1/FOXP1/CLDN18/CHMP5/LRRK1/NDFIP1/L3MBTL3/CDIN1/UBASH3B/SLC9B2	60
GO:0045766	positive regulation of angiogenesis	30/1199	155/15924	0.193548	2.57053	5.60666	1.37835e-06	0.000141103	0.000109624	ADM/ANXA3/BTG1/CHI3L1/ETS1/F3/GAB1/HK2/HSPB1/CXCL8/ITGA5/ITGB1/ITGB8/PDPK1/RRAS/SP1/STAT3/TGM2/TJP1/VEGFA/CXCR4/CLIC3/SEMA5A/KLF4/ANGPTL4/ERAP1/RTN4/JCAD/WNK1/MIR21	30
GO:0036294	cellular response to decreased oxygen levels	29/1199	148/15924	0.195946	2.60237	5.58843	1.58364e-06	0.000159171	0.000123661	AK4/BNIP3/BNIP3L/ZFP36L1/CASR/CBL/EDN1/EPAS1/FABP1/FOXO3/FOS/PGK1/STC1/TMBIM6/VEGFA/CFLAR/NPEPPS/CITED2/NDRG1/ERO1A/EGLN1/TIGAR/RTN4/PINK1/CPEB4/EGLN3/CPEB2/MALAT1/MIR21	29
GO:0007599	hemostasis	39/1199	232/15924	0.168103	2.23259	5.39658	1.6854e-06	0.000166373	0.000129256	ACTG1/ANXA5/CEACAM1/CAV1/CD59/DGKA/EDN1/F2RL1/F3/GNAQ/GNAS/HSPB1/IL6ST/ITGA2/JAK2/MYH9/PAFAH2/SERPINB2/PDGFB/SERPINA1/PIK3CA/PLAT/PLAUR/PRKCD/PRRG1/PTPRJ/SHH/STXBP1/TFPI/TLN1/MYL12A/GNA13/RASA3/F11R/UBASH3B/TSPAN18/DGKH/JMJD1C/PEAR1	39
GO:0048008	platelet-derived growth factor receptor signaling pathway	16/1199	55/15924	0.290909	3.86358	6.07031	1.72953e-06	0.000167734	0.000130314	CBL/CBLB/F3/JAK2/LRP1/MYO1E/PDGFB/PLAT/PTPRJ/VEGFA/IQGAP1/SGPL1/LRIG2/TXNIP/TIPARP/PLEKHA1	16
GO:0071456	cellular response to hypoxia	28/1199	141/15924	0.198582	2.63738	5.57259	1.80887e-06	0.000172404	0.000133941	AK4/BNIP3/BNIP3L/ZFP36L1/CASR/CBL/EDN1/EPAS1/FABP1/FOXO3/FOS/PGK1/STC1/TMBIM6/VEGFA/CFLAR/NPEPPS/CITED2/NDRG1/ERO1A/EGLN1/TIGAR/RTN4/PINK1/EGLN3/CPEB2/MALAT1/MIR21	28
GO:0040013	negative regulation of locomotion	48/1199	314/15924	0.152866	2.03023	5.26127	1.92443e-06	0.00017982	0.000139703	ALOX15B/ATP2B4/CDH1/CNN2/CRK/CTNNA1/DPP4/DUSP1/SERPINB1/FOXO3/IGFBP3/KRT16/LRP1/AFDN/NEDD9/NF1/PTEN/PTPRJ/PTPRR/RAC1/ARID4A/RRAS/SEMA3F/SHH/STAT3/STC1/TGFBR1/TIMP1/TPM1/STK24/SEMA5A/DLG5/KLF4/CITED2/GNA13/ABHD2/LRCH1/CORO1C/ZMYND8/CLIC4/ADIPOR1/ARID4B/PLXNA3/CCL28/ARRDC3/PHLDB2/MARVELD3/MIR21	48
GO:0001933	negative regulation of protein phosphorylation	37/1199	216/15924	0.171296	2.275	5.38357	1.95174e-06	0.00017982	0.000139703	CEACAM1/BMP2/CALM2/CAV1/CDKN1C/DUSP1/DUSP7/GNAQ/DNAJA1/HSPB1/IGFBP3/NF1/PAK2/ENPP1/PDPK1/PKIB/PRKCD/DNAJC3/PRNP/PTEN/PTPRJ/RGS2/SERPINB3/SMPD1/YWHAG/GPRC5A/STK38/DKK1/CORO1C/IBTK/TRIB2/GSKIP/ERRFI1/PARP14/SNX6/CNKSR3/OCLN	37
GO:0031400	negative regulation of protein modification process	48/1199	315/15924	0.152381	2.02378	5.23684	2.1088e-06	0.000190023	0.00014763	ATP2B4/CEACAM1/BMP2/CALM2/CAV1/CDKN1C/CTNNB1/DUSP1/DUSP7/GNAQ/DNAJB2/DNAJA1/HSPA1B/HSPB1/IGFBP3/NF1/PAK2/ENPP1/PDPK1/PRKAA2/PKIB/PRKCD/DNAJC3/PRNP/PTEN/PTPRJ/RGS2/SERPINB3/SMPD1/SOX4/UBE2B/YWHAG/GPRC5A/N4BP1/IVNS1ABP/STK38/DKK1/CORO1C/IBTK/TRIB2/GSKIP/ERRFI1/PARP14/SNX6/WNK1/DTX3L/CNKSR3/OCLN	48
GO:0016049	cell growth	63/1199	458/15924	0.137555	1.82687	5.12361	2.15513e-06	0.000190023	0.00014763	APP/BCL6/CEACAM1/BMPR2/BTG1/CDC42/CDH1/CRK/CTNNB1/DAB2/DNM2/EDN1/EGFR/EIF4G2/GDI1/GOLGA4/H3-3A/H3-3B/DNAJB2/HSPA1B/IFRD1/IGFBP1/IGFBP3/IGFBP4/ITGB1/KRT17/LAMB2/MAP1B/MMP14/NCBP1/NRCAM/PAFAH1B1/ENPP1/PTPRJ/RGS2/SEMA3F/CDKL5/TGFB2/TGFBR1/VEGFA/CXCR4/USP9X/IQGAP1/SEMA5A/SPAG9/SERTAD2/IST1/MUC12/PDLIM5/CLSTN1/RAB21/CD2AP/FLRT3/FOXP1/ADIPOR1/PLXNA3/RTN4/RAPH1/SPG11/SLC44A4/ITCH/BLTP1/DCBLD2	63
GO:0048675	axon extension	23/1199	104/15924	0.221154	2.93716	5.65553	2.19671e-06	0.000190023	0.00014763	BMPR2/CDH1/DNM2/EDN1/EIF4G2/GDI1/GOLGA4/IFRD1/ITGB1/LAMB2/MAP1B/NRCAM/PAFAH1B1/SEMA3F/CDKL5/VEGFA/USP9X/SEMA5A/RAB21/PLXNA3/RTN4/RAPH1/SPG11	23
GO:0072659	protein localization to plasma membrane	45/1199	288/15924	0.15625	2.07517	5.25416	2.20003e-06	0.000190023	0.00014763	ATP1B1/ATP2B4/CDH1/DAB2/EGFR/GOLGA4/ITGB1/LRP1/AFDN/MMP14/PDPK1/PLS1/PPP2R5A/PRNP/SCP2/SORL1/STXBP1/TPBG/VIL1/SLMAP/PICALM/STX7/NUMB/VAMP8/RAB11A/TMEM59/PREPL/TSPAN5/OPTN/FLOT1/SEC23A/ARL6IP5/RAB10/TNIK/ATP2C1/F11R/ZDHHC2/ERRFI1/GOLPH3L/KIF13A/TMBIM1/WNK1/NHERF4/FRMD8/HYCC2	45
GO:0042987	amyloid precursor protein catabolic process	16/1199	56/15924	0.285714	3.79459	5.97786	2.2535e-06	0.000190023	0.00014763	APP/CLU/DHCR24/EFNA1/IFNGR1/PRNP/RTN2/SORL1/SP1/PICALM/ADAM19/ADAM9/RTN3/ABCA7/RTN4/SLC2A13	16
GO:0007596	blood coagulation	38/1199	226/15924	0.168142	2.2331	5.32752	2.26872e-06	0.000190023	0.00014763	ACTG1/ANXA5/CEACAM1/CAV1/CD59/DGKA/EDN1/F2RL1/F3/GNAQ/GNAS/HSPB1/IL6ST/ITGA2/JAK2/MYH9/PAFAH2/SERPINB2/PDGFB/SERPINA1/PIK3CA/PLAT/PLAUR/PRKCD/PRRG1/PTPRJ/SHH/STXBP1/TFPI/TLN1/MYL12A/GNA13/RASA3/F11R/UBASH3B/DGKH/JMJD1C/PEAR1	38
GO:0043434	response to peptide hormone	58/1199	411/15924	0.141119	1.87421	5.12372	2.42249e-06	0.00019823	0.000154006	ADM/AREG/CEACAM1/ZFP36L1/CAV1/AP3S1/COL6A1/CREB1/CRK/EDN1/FAT1/FOXO1/FOS/GAB1/GNAI1/GNAS/IGF2/IGFBP1/INSIG1/JAK2/MAP1B/MYO1C/NFKB1/ENPP1/PDPK1/PIK3CA/PIP4K2A/PRKCD/MAPK1/PTPRJ/SLC2A1/SORL1/SP1/SPINK1/STAT3/TFF1/TIMP1/YWHAG/BTG2/CUL3/CFLAR/LPIN2/HDAC9/NCOA2/AHCYL1/RAB10/LPIN1/SLC39A14/CD2AP/ZBTB7B/ADIPOR1/ERRFI1/LEPROT/APPL2/SLC30A10/MEAK7/LPIN3/CPEB2	58
GO:0043588	skin development	44/1199	280/15924	0.157143	2.08702	5.23647	2.43843e-06	0.00019823	0.000154006	ALOX15B/ZFP36L1/CDH3/COL6A1/CLDN4/CTNNB1/DHCR24/DSP/EGFR/FLG/FLNB/FOSL2/GNAS/IRF6/ITGA2/ITGB4/ITGB6/KRT6A/KRT16/KRT17/LRP4/MET/MYD88/NF1/SHH/TGFB2/UGCG/ADAM9/CFLAR/CLDN1/KLF4/MAFB/TXNIP/SOX21/DKK1/OPN3/CLIC4/ERRFI1/FERMT1/ARRDC3/WDR48/SAV1/NFKBIZ/FA2H	44
GO:0042326	negative regulation of phosphorylation	39/1199	236/15924	0.165254	2.19475	5.27648	2.5985e-06	0.000208181	0.000161737	CEACAM1/BMP2/CALM2/CAV1/CDKN1C/DUSP1/DUSP7/GNAQ/DNAJA1/HSPB1/IGFBP3/NF1/PAK2/ENPP1/PDPK1/PPP2R5A/PKIB/PRKCD/DNAJC3/PRNP/PTEN/PTPRJ/RGS2/SERPINB3/SMPD1/YWHAG/DYNLL1/GPRC5A/STK38/DKK1/CORO1C/IBTK/TRIB2/GSKIP/ERRFI1/PARP14/SNX6/CNKSR3/OCLN	39
GO:0006979	response to oxidative stress	54/1199	374/15924	0.144385	1.91759	5.12404	2.68536e-06	0.000212067	0.000164756	APOA4/APP/AREG/ATP2A2/BNIP3/COL6A1/CRK/DAPK1/EDN1/EGFR/EPAS1/FABP1/FOXO1/FOXO3/FOS/GPX3/HSPA1B/JAK2/MET/MMP14/NFE2L1/SLC11A2/PAWR/PPP2CB/PRKAA2/PRKCD/PRNP/SLC1A1/SP1/STAU1/TPM1/STK24/RIPK1/ADAM9/VNN1/KLF4/FADS2/ARL6IP5/TXNIP/PLA2R1/SETX/ATP13A2/CD2AP/FOXP1/SESN1/ERO1A/DUOX2/PNPLA8/DUOX1/MEAK7/PLEKHA1/PINK1/ERMP1/MIR21	54
GO:0030038	contractile actin filament bundle assembly	23/1199	106/15924	0.216981	2.88174	5.54666	3.10547e-06	0.000233143	0.00018113	ACTG1/RHOC/CD47/CDC42/CCN2/DNM2/ITGB5/MET/PAK1/PAK2/RAC1/SDC4/TGFBR1/TJP1/TPM1/CUL3/WASF2/ARHGEF18/F11R/RHPN2/PHLDB2/ARAP1/MIR21	23
GO:0043149	stress fiber assembly	23/1199	106/15924	0.216981	2.88174	5.54666	3.10547e-06	0.000233143	0.00018113	ACTG1/RHOC/CD47/CDC42/CCN2/DNM2/ITGB5/MET/PAK1/PAK2/RAC1/SDC4/TGFBR1/TJP1/TPM1/CUL3/WASF2/ARHGEF18/F11R/RHPN2/PHLDB2/ARAP1/MIR21	23
GO:0007160	cell-matrix adhesion	38/1199	229/15924	0.165939	2.20385	5.23603	3.14338e-06	0.000233143	0.00018113	ACTG1/ACTN1/BCL6/CD63/COL17A1/CCN2/CTNNB1/ITGA1/ITGA2/ITGA5/ITGAV/ITGB1/ITGB4/ITGB5/ITGB6/ITGB8/MKLN1/MMP14/MUC4/CEACAM6/NF1/PTEN/PTPRJ/RAC1/RASA1/RRAS/SDC4/TLN1/UTRN/VEGFA/ADAM9/ONECUT2/NID2/CORO1C/RIN2/FERMT1/CCL28/PHLDB2	38
GO:0051346	negative regulation of hydrolase activity	35/1199	203/15924	0.172414	2.28984	5.27762	3.15019e-06	0.000233143	0.00018113	SERPINA3/XIAP/APLP2/APP/CAST/SERPINH1/SERPINB1/FABP1/LRP1/SERPINB2/PAK2/SERPINA1/SERPINB6/SERPINB9/PLAUR/RGS2/SERPINB3/SLPI/SPINK1/SPINT1/TMBIM6/TFPI/TIMP1/TIMP2/VEGFA/SERPINB7/DNAJB6/RASA4/ARFGEF1/PLA2R1/LRCH1/ARL6IP1/ANGPTL4/EGLN1/WNK1	35
GO:0090066	regulation of anatomical structure size	65/1199	483/15924	0.134576	1.78731	5.01389	3.16312e-06	0.000233143	0.00018113	ADD3/ADM/ARHGAP5/BDKRB2/BMPR2/CAPZA2/CASR/CAV1/CDH1/COL6A1/CREB1/DNM1/DNM2/EDN1/EGFR/EIF4G2/EPS8/F2RL1/GDI1/GOLGA4/GSN/HSP90AA1/IFRD1/ITGA1/ITGB1/MAP1B/NRCAM/PAFAH1B1/PIK3CA/PLS1/PRKCD/PTEN/RAB3B/RAC1/RASA1/RGS2/SEMA3F/SPTAN1/CDKL5/VEGFA/VIL1/WNT7A/PICALM/RAB11A/SEMA5A/IST1/RB1CC1/WDR1/SLC12A6/ARPC5/ARFGEF1/RAB21/SWAP70/RAP1GAP2/DNAJC16/ATP13A2/VILL/SNX9/CDHR5/PLXNA3/BAIAP2L1/LRRC8A/RTN4/WNK1/MIR…	65
GO:0031669	cellular response to nutrient levels	40/1199	248/15924	0.16129	2.14211	5.17261	3.60631e-06	0.000259046	0.000201254	PLIN2/ATF3/BMPR2/CASR/CAV1/CSNK1A1/DSC2/EP300/FOXO1/FOXO3/FOS/GLUL/FOXA3/HSPA5/FADS1/PAK1/PAK2/PRKAA2/PRKAB2/MAPK1/RALB/SLC2A1/SP1/KLF10/YWHAG/YWHAZ/STK24/MICU1/SLC38A3/GABARAPL2/USP33/SESN1/TNRC6A/SH3GLB1/SLC38A2/KRT20/SLC39A4/CPEB4/MAP1LC3B/MCU	40
GO:0006898	receptor-mediated endocytosis	41/1199	257/15924	0.159533	2.11877	5.15951	3.62669e-06	0.000259046	0.000201254	ADM/GRK3/APP/B2M/CEACAM1/CAV1/CBL/CBLB/CD63/CLU/DAB2/DMBT1/DNM1/DNM2/DPP4/HSPG2/IGF2R/CXCL8/ITGAV/ITGB1/LDLR/LRP1/MKLN1/RAC1/RALA/RALB/SORL1/VEGFA/PICALM/NUMB/FLOT1/CAP1/PLA2R1/DKK1/RAB21/SNX9/FNBP1L/SCYL2/LMBRD1/ITCH/SLC9B2	41
GO:0061564	axon development	66/1199	495/15924	0.133333	1.77081	4.97136	3.65513e-06	0.000259046	0.000201254	ACTG1/APLP2/APOA4/APP/BMPR2/CCK/CDH1/CREB1/CTNNA1/DNM2/EDN1/EFNA1/EIF4G2/EPHB6/GDI1/GOLGA4/IFRD1/ITGB1/JAK2/LAMB2/LRP4/MAP1B/NRCAM/PAFAH1B1/PAK1/PAK2/PTEN/PTPRF/PTPRJ/RAC1/SEMA3F/SHH/SKIL/CDKL5/STXBP1/TRIO/VEGFA/WNT7A/SEMA3B/USP9X/PICALM/STK24/NUMB/SEMA5A/RPS6KA5/KLF4/B4GALT5/IST1/LRIG2/FLOT1/TUBB3/SEMA4B/RAB10/RAB21/USP33/NMNAT2/KIF13B/CD2AP/FLRT3/TNFRSF21/PLXNA3/RTN4/NTN4/ARHGEF28/RAPH1/SPG11	66
GO:0051960	regulation of nervous system development	60/1199	436/15924	0.137615	1.82767	5.00031	3.70389e-06	0.000259179	0.000201358	APP/B2M/BMP2/BMPR2/CDH1/VCAN/CTNNA1/CTNNB1/CUX1/TYMP/EGFR/EIF4G2/GDI1/GOLGA4/IFRD1/IL6ST/ITGB1/KRAS/LDLR/LRP4/MAN2A1/MAP1B/NF1/PAFAH1B1/PROX1/PTEN/REST/SEMA3F/SHH/SKIL/SORL1/SPINT1/CDKL5/TGM2/TPBG/VEGFA/WNT7A/YWHAH/BTG2/CXCR4/BHLHE40/NUMB/SEMA5A/DLG5/QKI/IST1/RNF10/CLSTN1/DKK1/RAB21/SPEN/LPIN1/FLRT3/NPTN/TNFRSF21/APPL2/PLXNA3/RTN4/NLGN2/HOOK3	60
GO:0007264	small GTPase-mediated signal transduction	64/1199	476/15924	0.134454	1.78569	4.96607	3.87962e-06	0.000268082	0.000208274	RHOC/RND3/ARHGAP5/BCL6/CBL/CDC42/CRK/CSNK1A1/DHCR24/EPS8/F2RL1/GDI1/ITGAV/ITGB1/KRAS/LRP4/MET/MYO9B/NF1/PPP2CB/RAC1/RAC2/RALA/RALB/RAP1B/RRAS/TGFB2/TGM2/TRIO/PICALM/CUL3/GBF1/CELSR1/GARRE1/GIT2/RHOBTB1/FAM13A/RASA4/WASF2/FLOT1/ARFGEF1/GNA13/MAPRE2/AKAP13/RASA3/DENND3/RAB21/SWAP70/RAP1GAP2/PSD3/ARHGEF18/CD2AP/F11R/RIN2/EPS8L1/RALGPS2/RTN4/RALGAPA2/SIPA1L2/ARHGEF28/ARAP1/FGD5/MIR21/RASA4B	64
GO:0032231	regulation of actin filament bundle assembly	22/1199	100/15924	0.22	2.92183	5.50114	3.97933e-06	0.000271577	0.00021099	ACTG1/RHOC/CD47/CDC42/CCN2/MET/PAK1/PAK2/RAC1/SDC4/TGFBR1/TJP1/TPM1/VIL1/WASF2/SWAP70/ARHGEF18/F11R/RHPN2/PHLDB2/ARAP1/MIR21	22
GO:0006509	membrane protein ectodomain proteolysis	14/1199	46/15924	0.304348	4.04206	5.89581	4.24348e-06	0.000286073	0.000222252	APP/MMP7/MYH9/TIMP1/TIMP2/ADAM19/ADAM9/LRIG2/TSPAN5/BACE2/SNX9/ERAP1/SH3D19/SNX33	14
GO:0050817	coagulation	38/1199	232/15924	0.163793	2.17535	5.14595	4.32165e-06	0.000287833	0.000223619	ACTG1/ANXA5/CEACAM1/CAV1/CD59/DGKA/EDN1/F2RL1/F3/GNAQ/GNAS/HSPB1/IL6ST/ITGA2/JAK2/MYH9/PAFAH2/SERPINB2/PDGFB/SERPINA1/PIK3CA/PLAT/PLAUR/PRKCD/PRRG1/PTPRJ/SHH/STXBP1/TFPI/TLN1/MYL12A/GNA13/RASA3/F11R/UBASH3B/DGKH/JMJD1C/PEAR1	38
GO:0006066	alcohol metabolic process	50/1199	342/15924	0.146199	1.94168	5.0234	4.37595e-06	0.000287979	0.000223733	ACADVL/APOA4/APOB/APP/BMP2/CYP3A5/CYP51A1/DAB2/DHCR7/DHCR24/FDFT1/FDPS/FMO5/GNAI1/HDLBP/HMGCR/IDH2/IDI1/INSIG1/LDLR/LEPR/NFE2L1/NFKB1/NPC1/PRKAA2/MAPK1/REST/MSMO1/SC5D/SCP2/SLC5A3/SMPD1/SORD/SQLE/TM7SF2/APOL1/SYNJ1/DHRS3/QKI/DHRS9/NUDT4/APOL2/SULT1B1/NPC1L1/GDE1/ERRFI1/ACSS2/SRD5A3/STARD4/SDR16C5	50
GO:0032956	regulation of actin cytoskeleton organization	49/1199	333/15924	0.147147	1.95427	5.02171	4.53397e-06	0.000294159	0.000228534	ACTG1/ADD3/RHOC/RND3/CAPZA2/CD47/CDC42/CRK/CCN2/EDN1/EPS8/F2RL1/GSN/LRP1/MET/NEDD9/PAK1/PAK2/PIK3CA/PRKCD/PROX1/RAC1/RALA/RASA1/SDC4/SPTAN1/TGFBR1/TJP1/TPM1/VIL1/SEMA5A/CELSR1/WDR1/ARPC5/WASF2/ARFGEF1/AKAP13/SWAP70/ARHGEF18/CD2AP/F11R/VILL/SNX9/BAIAP2L1/RHPN2/PHLDB2/ARAP2/ARAP1/MIR21	49
GO:1990778	protein localization to cell periphery	51/1199	352/15924	0.144886	1.92425	5.00358	4.57628e-06	0.000294159	0.000228534	ATP1B1/ATP2B4/CAV1/CDH1/DAB2/EGFR/EPB41L2/GNAI1/GOLGA4/ITGB1/LRP1/AFDN/MMP14/PDPK1/PLS1/PPP2R5A/PRNP/SCP2/SLC1A1/SORL1/STXBP1/TPBG/VIL1/SLMAP/PICALM/STX7/PIAS1/NUMB/VAMP8/RAB11A/TMEM59/PREPL/TSPAN5/OPTN/FLOT1/SEC23A/ARL6IP5/RAB10/CLSTN1/TNIK/ATP2C1/F11R/ZDHHC2/ERRFI1/GOLPH3L/KIF13A/TMBIM1/WNK1/NHERF4/FRMD8/HYCC2	51
GO:0031589	cell-substrate adhesion	50/1199	343/15924	0.145773	1.93602	5.00066	4.75805e-06	0.000300646	0.000233574	ACTG1/ACTN1/BCL6/CD63/CDC42/COL17A1/CRK/CCN2/CTNNB1/DAB2/EFNA1/CCN1/ITGA1/ITGA2/ITGA5/ITGAV/ITGB1/ITGB4/ITGB5/ITGB6/ITGB8/JAK2/MKLN1/MMP14/MUC4/CEACAM6/NEDD9/NF1/PDGFB/PTEN/PTPRJ/RAC1/RAC2/RASA1/RRAS/SDC4/TLN1/UTRN/VEGFA/ADAM9/ONECUT2/NID2/CORO1C/HSD17B12/RIN2/FERMT1/PARVA/CCL28/NTN4/PHLDB2	50
GO:0071709	membrane assembly	16/1199	59/15924	0.271186	3.60165	5.71279	4.78598e-06	0.000300646	0.000233574	CAV1/COL6A1/LRP4/PTEN/UGCG/IQGAP1/VPS4B/MAFB/FLOT1/CHMP2B/CHMP5/CHMP1B/NLGN2/BROX/REEP3/TLCD2	16
GO:0022407	regulation of cell-cell adhesion	63/1199	470/15924	0.134043	1.78023	4.89942	5.10259e-06	0.000314888	0.000244638	B2M/BCL6/CEACAM1/BMP2/CAV1/CBLB/CD47/CDH1/CD55/DPP4/EP300/ETS1/FOXO3/FUT3/HLA-G/IGF2/IL2RG/IL6ST/JAK2/EPCAM/CD46/AFDN/CEACAM6/PNP/PAWR/PDPK1/PIK3CA/PLAUR/PRKCD/PRNP/SDC4/SHH/SOX4/TJP1/VEGFA/YWHAG/ADAM19/VNN1/BCL10/DLG5/SOCS6/KLF4/CHST4/FLOT1/CITED2/HSPH1/MALT1/HHLA2/SWAP70/TNFRSF21/F11R/ZBTB7B/ZDHHC2/PAG1/CCL28/NFKBIZ/WNK1/VTCN1/NDFIP1/ITCH/UBASH3B/MIR21/CD24	63
GO:1902003	regulation of amyloid-beta formation	12/1199	35/15924	0.342857	4.55351	6.00534	5.14191e-06	0.000314888	0.000244638	CLU/EFNA1/IFNGR1/PRNP/RTN2/SORL1/SP1/PICALM/RTN3/ABCA7/RTN4/SLC2A13	12
GO:0051402	neuron apoptotic process	44/1199	288/15924	0.152778	2.02905	5.02881	5.18357e-06	0.000314888	0.000244638	APAF1/XIAP/APP/BNIP3/CASP10/CDC42/CLU/COL6A1/COL6A2/CTNNB1/FOXO3/IL6ST/ITGA1/JAK2/KRAS/MCL1/NF1/PIK3CA/POLB/PRNP/RAD21/RASA1/SLC1A1/SRPK2/STXBP1/TMBIM6/TGFB2/THRB/BTG2/RIPK1/CFLAR/DKK1/ATP13A2/CD2AP/TNFRSF21/TOX3/USP53/EGLN1/SNX6/TMBIM1/PINK1/SPG11/CPEB4/EGLN3	44
GO:0044091	membrane biogenesis	17/1199	66/15924	0.257576	3.42088	5.62362	5.24114e-06	0.000314924	0.000244667	CAV1/COL6A1/LRP4/PTEN/UGCG/IQGAP1/VPS4B/MAFB/FLOT1/CHMP2B/CHMP5/CHMP1B/SERINC1/NLGN2/BROX/REEP3/TLCD2	17
GO:0002573	myeloid leukocyte differentiation	37/1199	227/15924	0.162996	2.16476	5.04352	6.45776e-06	0.000383855	0.000298219	APP/CEACAM1/BMP2/ZFP36L1/CASP10/CDC42/CREB1/CTNNB1/F2RL1/FOS/FOSL2/ITGB6/ITGB8/JUNB/MYD88/MYH9/NEDD9/NF1/PAFAH1B1/SP3/KLF10/GPR137B/VEGFA/RIPK1/CCN4/QKI/SH3PXD2A/MAFB/CITED2/UBD/FOXP1/CLDN18/LRRK1/NDFIP1/L3MBTL3/UBASH3B/SLC9B2	37
GO:0006469	negative regulation of protein kinase activity	27/1199	143/15924	0.188811	2.50761	5.16756	7.43028e-06	0.00043503	0.000337978	CEACAM1/BMP2/CAV1/CDKN1C/DUSP1/DUSP7/GNAQ/DNAJA1/HSPB1/NF1/PAK2/PDPK1/PKIB/PRKCD/PTEN/PTPRJ/RGS2/SERPINB3/SMPD1/YWHAG/GPRC5A/STK38/CORO1C/TRIB2/GSKIP/ERRFI1/SNX6	27
GO:1902991	regulation of amyloid precursor protein catabolic process	13/1199	42/15924	0.309524	4.11081	5.76023	7.58396e-06	0.00043503	0.000337978	APP/CLU/EFNA1/IFNGR1/PRNP/RTN2/SORL1/SP1/PICALM/RTN3/ABCA7/RTN4/SLC2A13	13
GO:1905475	regulation of protein localization to membrane	32/1199	185/15924	0.172973	2.29727	5.06431	7.66831e-06	0.00043503	0.000337978	ATP2B4/CRK/DAB2/EGFR/STOM/GDI1/GSN/ITGB1/LRP1/LRP4/MMP14/MYO1C/PDPK1/PIK3CA/PLS1/PPP2R5A/PRNP/SLC1A1/SLC5A3/VIL1/PICALM/STX7/NUMB/VAMP8/TMEM59/ZMYND8/ATP2C1/ZDHHC2/CEMIP/NLGN2/TMBIM1/WNK1	32
GO:0051492	regulation of stress fiber assembly	20/1199	89/15924	0.224719	2.98451	5.35715	7.70048e-06	0.00043503	0.000337978	ACTG1/RHOC/CD47/CDC42/CCN2/MET/PAK1/PAK2/RAC1/SDC4/TGFBR1/TJP1/TPM1/WASF2/ARHGEF18/F11R/RHPN2/PHLDB2/ARAP1/MIR21	20
GO:0031667	response to nutrient levels	63/1199	476/15924	0.132353	1.75779	4.78971	7.71219e-06	0.00043503	0.000337978	PLIN2/ADM/APAF1/ATF3/BMPR2/BNIP2/BNIP3/CASR/CAV1/CBL/COL6A1/CSNK1A1/DSC2/EGFR/EP300/FABP1/FOXO1/FOXO3/FOS/GLUL/FOXA3/HSPA5/ITGA2/LDLR/FADS1/MAP1B/PAK1/PAK2/PRKAA2/PRKAB2/MAPK1/PROX1/RALB/SLC2A1/SORL1/SP1/SPINK1/STC1/KLF10/YWHAG/YWHAZ/STK24/BCL10/MICU1/SLC38A3/GABARAPL2/USP33/CIDEB/SESN1/TNRC6A/SH3GLB1/SLC38A2/KRT20/APPL2/SLC39A4/CCL28/MEAK7/NFKBIZ/TBL1XR1/CPEB4/MAP1LC3B/LRP11/MCU	63
GO:0062197	cellular response to chemical stress	45/1199	302/15924	0.149007	1.97897	4.90115	7.91789e-06	0.000442122	0.000343487	APOA4/ATP2A2/BDKRB2/BNIP3/ZFP36L1/CAV1/DAPK1/EDN1/FABP1/FOXO1/FOXO3/FOS/DNAJA1/HSPA1B/MET/NFE2L1/SLC11A2/PAWR/SERPINB6/PIK3CA/PRKAA2/PRKCD/SLC1A1/SLC2A1/STAU1/TPM1/STK24/RIPK1/KLF4/FADS2/SLC12A6/MICU1/ARL6IP5/PLA2R1/SETX/ATP13A2/FOXP1/PNPLA8/CAB39/MEAK7/PLEKHA1/PINK1/WNK1/ERMP1/MIR21	45
GO:0051338	regulation of transferase activity	65/1199	497/15924	0.130785	1.73696	4.76295	8.22153e-06	0.000454486	0.000353093	APOA4/CEACAM1/BMP2/CALM2/CAV1/CDKN1C/CHI3L1/DUSP1/DUSP7/EDN1/EFNA1/EGFR/EIF4A2/GNAQ/DNAJA1/HSPB1/HSP90AA1/CCN1/JAK2/NEDD9/NF1/PAK1/PAK2/PDGFB/PDPK1/PPP2R5A/PKIB/PRKCD/PRNP/PROX1/PTEN/PTPRJ/RALB/RBL2/RGS2/SERPINB3/SMPD1/TGFB2/YWHAG/ADAM9/IQGAP1/GPRC5A/FEM1B/RBCK1/STK38/TAB2/CORO1C/TRIB2/TAOK3/SNX9/GSKIP/CAB39/ERRFI1/STRADB/TCIM/TIGAR/CEMIP/SERINC1/ARRDC3/SNX6/PINK1/ARRDC4/DTX3L/CD24/SPDYE16	65
GO:0002064	epithelial cell development	35/1199	213/15924	0.164319	2.18234	4.95704	9.49255e-06	0.000519553	0.000403644	PRDM1/EPAS1/F2RL1/FAT1/FLNB/FOSL2/IL6ST/LAMB2/MET/AFDN/MYD88/MYO1E/PDGFB/PDPK1/PROX1/RAP1B/ARID4A/STC1/TJP1/VEGFA/WNT7A/CXCR4/IQGAP1/CLDN1/ONECUT2/FEM1B/FNDC3A/CLIC4/TFCP2L1/F11R/ARID4B/TIGAR/POF1B/YIPF6/VSIG1	35
GO:0052547	regulation of peptidase activity	44/1199	295/15924	0.149153	1.9809	4.85251	9.70545e-06	0.000525997	0.00040865	SERPINA3/APAF1/BIRC2/BIRC3/XIAP/APLP2/APP/ASPH/CAST/SERPINH1/CLDN4/DAPK1/EFNA1/SERPINB1/F3/FABP1/GSN/LRP1/SLC11A2/SERPINB2/PAK2/SERPINA1/SERPINB6/SERPINB9/PLAUR/REST/SERPINB3/SLPI/SPINK1/SPINT1/STAT3/TFPI/TIMP1/TIMP2/VEGFA/SERPINB7/BCL10/DNAJB6/ARL6IP5/MALT1/ARL6IP1/ATP13A2/PINK1/EGLN3	44
GO:0048545	response to steroid hormone	46/1199	314/15924	0.146497	1.94563	4.82926	9.91645e-06	0.000532215	0.000413481	ADM/ANXA3/AREG/ZFP36L1/CAV1/CLDN4/DAB2/DSG2/EDN1/EGFR/EP300/FOXO3/FOS/FOSL2/DNAJA1/HSPA1B/JAK2/JUN/JUNB/NR3C2/NPC1/PAK1/PIK3CA/MAPK1/REST/STC1/TFPI/TGFB2/TMF1/YWHAH/ADAM9/CFLAR/CLDN1/PGRMC2/NCOA2/DDX17/TXNIP/ABHD2/FOXP1/ERRFI1/DDIT4/KDM3A/CALCOCO1/LBH/PAQR8/FBXO32	46
GO:0033673	negative regulation of kinase activity	28/1199	154/15924	0.181818	2.41474	5.03403	1.06977e-05	0.000568624	0.000441768	CEACAM1/BMP2/CAV1/CDKN1C/DUSP1/DUSP7/GNAQ/DNAJA1/HSPB1/NF1/PAK2/PDPK1/PPP2R5A/PKIB/PRKCD/PTEN/PTPRJ/RGS2/SERPINB3/SMPD1/YWHAG/GPRC5A/STK38/CORO1C/TRIB2/GSKIP/ERRFI1/SNX6	28
GO:0062012	regulation of small molecule metabolic process	46/1199	316/15924	0.14557	1.93332	4.78184	1.17266e-05	0.000617379	0.000479645	ACADVL/ADM/ALDOB/APOA4/APOB/APP/ATP2B4/CEACAM1/BMP2/CAV1/CREB1/DAB2/EP300/FABP1/FOXO1/FMO5/GNAI1/IGF2/IGFBP3/IGFBP4/INSIG1/LDLR/LEPR/NFKB1/PRKAA2/MAPK1/PROX1/REST/STAT3/TCF7L2/TFF3/DYRK2/SLC4A4/QKI/LPGAT1/NCOA2/ADIPOR1/DDIT4/UGT1A10/APPL2/TIGAR/PINK1/PPP1R3B/STARD4/MIR21/PPP1R3G	46
GO:0008361	regulation of cell size	30/1199	172/15924	0.174419	2.31647	4.95336	1.23446e-05	0.000643781	0.000500158	ARHGAP5/BMPR2/CDH1/COL6A1/CREB1/DNM2/EDN1/EIF4G2/GDI1/GOLGA4/HSP90AA1/IFRD1/MAP1B/NRCAM/PAFAH1B1/PTEN/RAC1/SEMA3F/CDKL5/VEGFA/SEMA5A/IST1/RB1CC1/SLC12A6/RAB21/RAP1GAP2/PLXNA3/LRRC8A/RTN4/WNK1	30
GO:2000146	negative regulation of cell motility	44/1199	298/15924	0.147651	1.96096	4.77843	1.25858e-05	0.000650225	0.000505163	ALOX15B/ATP2B4/CDH1/CNN2/CRK/CTNNA1/DPP4/DUSP1/SERPINB1/FOXO3/IGFBP3/KRT16/LRP1/AFDN/NEDD9/NF1/PTEN/PTPRJ/PTPRR/RAC1/ARID4A/RRAS/SHH/STAT3/STC1/TGFBR1/TIMP1/TPM1/STK24/DLG5/KLF4/CITED2/GNA13/ABHD2/LRCH1/CORO1C/ZMYND8/CLIC4/ADIPOR1/ARID4B/CCL28/PHLDB2/MARVELD3/MIR21	44
GO:0033002	muscle cell proliferation	33/1199	199/15924	0.165829	2.20239	4.87046	1.39112e-05	0.000712047	0.000553194	BMP2/BMPR2/CTNNB1/EDN1/EGFR/FOS/HPGD/IGFBP3/ITGA2/JAK2/JUN/MEF2D/MYD88/NF1/PDGFB/PIK3CA/PTEN/SHH/TCF7L2/TGFB2/TGFBR1/TPM1/CFLAR/CCN4/KLF4/CITED2/GNA13/FOXP1/FOXJ2/SAV1/AKIRIN1/RBPMS2/MIR21	33
GO:0001778	plasma membrane repair	10/1199	27/15924	0.37037	4.91891	5.81546	1.45179e-05	0.000736283	0.000572022	MYH9/SMPD1/VPS4B/CHMP2B/MYOF/CHMP5/ARL8B/CHMP1B/AHNAK/SYTL4	10
GO:0048660	regulation of smooth muscle cell proliferation	25/1199	132/15924	0.189394	2.51535	4.98858	1.51301e-05	0.000753506	0.000585404	BMP2/BMPR2/CTNNB1/EDN1/EGFR/HPGD/IGFBP3/ITGA2/JAK2/JUN/MEF2D/MYD88/NF1/PDGFB/PIK3CA/PTEN/TCF7L2/TPM1/CCN4/KLF4/GNA13/FOXP1/FOXJ2/RBPMS2/MIR21	25
GO:0050921	positive regulation of chemotaxis	25/1199	132/15924	0.189394	2.51535	4.98858	1.51301e-05	0.000753506	0.000585404	APP/BMPR2/CASR/EDN1/F2RL1/F3/HSPB1/CXCL8/ITGA2/MET/NEDD9/P2RX4/PDGFB/MAPK1/PTPRJ/RAC1/RAC2/TPBG/VEGFA/CXCR4/SEMA5A/SWAP70/WNK1/AKIRIN1/MCU	25
GO:0050767	regulation of neurogenesis	50/1199	359/15924	0.139276	1.84973	4.64674	1.70163e-05	0.000839875	0.000652504	B2M/BMP2/BMPR2/CDH1/VCAN/CTNNA1/CTNNB1/CUX1/EGFR/EIF4G2/GDI1/GOLGA4/IFRD1/IL6ST/ITGB1/KRAS/LDLR/LRP4/MAN2A1/MAP1B/NF1/PAFAH1B1/PROX1/PTEN/REST/SEMA3F/SHH/SKIL/SORL1/SPINT1/CDKL5/TGM2/VEGFA/WNT7A/YWHAH/BTG2/CXCR4/BHLHE40/NUMB/SEMA5A/QKI/IST1/RNF10/RAB21/SPEN/NPTN/APPL2/PLXNA3/RTN4/HOOK3	50
GO:1903670	regulation of sprouting angiogenesis	12/1199	39/15924	0.307692	4.08648	5.50677	1.81726e-05	0.000887699	0.000689659	CEACAM1/GLUL/ITGA5/PDPK1/TGM2/TJP1/VEGFA/CLIC3/KLF4/EPN2/JCAD/TSPAN18	12
GO:0048638	regulation of developmental growth	43/1199	293/15924	0.146758	1.9491	4.67893	1.83064e-05	0.000887699	0.000689659	APP/BMPR2/CDH1/CREB1/DNM2/DUSP6/EDN1/EIF4G2/FOSL2/GDI1/GNAS/GOLGA4/IFRD1/IGF2/MAP1B/NRCAM/PAFAH1B1/PIK3CA/PLS1/PROX1/PTEN/RGS2/SEMA3F/STAT3/CDKL5/TGFBR1/TLL2/VEGFA/VIL1/CXCR4/SGPL1/SEMA5A/SPAG9/IST1/CITED2/RAB21/WWC1/FOXP1/PLAC8/PLXNA3/RTN4/SAV1/WWC2	43
GO:0030336	negative regulation of cell migration	42/1199	284/15924	0.147887	1.9641	4.67798	1.89268e-05	0.000909805	0.000706833	ALOX15B/ATP2B4/CDH1/CNN2/DPP4/DUSP1/SERPINB1/FOXO3/IGFBP3/KRT16/LRP1/AFDN/NEDD9/NF1/PTEN/PTPRJ/PTPRR/RAC1/ARID4A/RRAS/SHH/STAT3/STC1/TGFBR1/TIMP1/TPM1/STK24/DLG5/KLF4/CITED2/GNA13/ABHD2/LRCH1/CORO1C/ZMYND8/CLIC4/ADIPOR1/ARID4B/CCL28/PHLDB2/MARVELD3/MIR21	42
GO:0032869	cellular response to insulin stimulus	33/1199	202/15924	0.163366	2.16968	4.77401	1.91187e-05	0.000911107	0.000707845	CEACAM1/ZFP36L1/AP3S1/COL6A1/FOXO1/GAB1/IGF2/IGFBP1/INSIG1/MYO1C/ENPP1/PDPK1/PIK3CA/PIP4K2A/PRKCD/MAPK1/PTPRJ/SORL1/SP1/YWHAG/CUL3/CFLAR/LPIN2/HDAC9/NCOA2/RAB10/LPIN1/SLC39A14/ZBTB7B/ADIPOR1/APPL2/LPIN3/CPEB2	33
GO:0051348	negative regulation of transferase activity	30/1199	176/15924	0.170455	2.26382	4.81086	1.959e-05	0.000920872	0.000715431	CEACAM1/BMP2/CAV1/CDKN1C/DUSP1/DUSP7/EIF4A2/GNAQ/DNAJA1/HSPB1/NF1/PAK2/PDPK1/PPP2R5A/PKIB/PRKCD/PTEN/PTPRJ/RGS2/SERPINB3/SMPD1/YWHAG/GPRC5A/STK38/CORO1C/TRIB2/GSKIP/ERRFI1/SNX6/DTX3L	30
GO:0051961	negative regulation of nervous system development	25/1199	134/15924	0.186567	2.47781	4.90202	1.98004e-05	0.000920872	0.000715431	APP/B2M/CDH1/CTNNA1/CTNNB1/GDI1/IFRD1/LDLR/LRP4/NF1/PROX1/PTEN/REST/SEMA3F/SORL1/WNT7A/YWHAH/BTG2/SEMA5A/RNF10/DKK1/APPL2/PLXNA3/RTN4/HOOK3	25
GO:1990138	neuron projection extension	28/1199	159/15924	0.176101	2.3388	4.84131	1.98234e-05	0.000920872	0.000715431	BMPR2/CDH1/CTNNB1/DNM2/EDN1/EIF4G2/GDI1/GOLGA4/IFRD1/ITGB1/LAMB2/MAP1B/NRCAM/PAFAH1B1/SEMA3F/CDKL5/VEGFA/CXCR4/USP9X/IQGAP1/SEMA5A/SPAG9/RAB21/FLRT3/PLXNA3/RTN4/RAPH1/SPG11	28
GO:0034329	cell junction assembly	63/1199	491/15924	0.12831	1.70409	4.52207	2.0611e-05	0.000949482	0.000737658	ACTG1/ACTN1/APP/RHOC/DST/CAV1/CDC42/CDH1/CDH3/CDH17/COL17A1/CLDN4/CLDN7/CRK/CTNNA1/CTNNB1/GABRE/GJB1/ITGA2/ITGA5/ITGB4/LAMA3/LRP4/MAP1B/AFDN/MMP14/MYO1C/NRCAM/PAK2/PKN2/PTEN/PTPRJ/RAC1/RAP1B/SDC4/TJP1/TLN1/TPBG/VEGFA/WNT7A/CLDN1/DLG5/WDR1/PATJ/FLOT1/PDLIM5/GNA13/CLSTN1/DKK1/CORO1C/FLRT3/NPTN/F11R/ZDHHC2/CLDN18/PLXNA3/RTN4/NLGN2/POF1B/PHLDB2/MARVELD3/ADGRF1/OCLN	63
GO:0045859	regulation of protein kinase activity	54/1199	401/15924	0.134663	1.78847	4.56316	2.0936e-05	0.000954495	0.000741553	CEACAM1/BMP2/CALM2/CAV1/CDKN1C/CHI3L1/DUSP1/DUSP7/EDN1/EFNA1/EGFR/GNAQ/DNAJA1/HSPB1/HSP90AA1/CCN1/JAK2/NEDD9/NF1/PAK1/PAK2/PDGFB/PDPK1/PKIB/PRKCD/PRNP/PROX1/PTEN/PTPRJ/RALB/RGS2/SERPINB3/SMPD1/TGFB2/YWHAG/ADAM9/IQGAP1/GPRC5A/STK38/TAB2/CORO1C/TRIB2/TAOK3/SNX9/GSKIP/CAB39/ERRFI1/STRADB/TCIM/CEMIP/SNX6/PINK1/CD24/SPDYE16	54
GO:0051497	negative regulation of stress fiber assembly	10/1199	28/15924	0.357143	4.74324	5.65688	2.10652e-05	0.000954495	0.000741553	MET/PAK2/TJP1/WASF2/ARHGEF18/F11R/RHPN2/PHLDB2/ARAP1/MIR21	10
GO:0007162	negative regulation of cell adhesion	41/1199	276/15924	0.148551	1.97291	4.65257	2.12842e-05	0.000956578	0.000743171	BCL6/CEACAM1/BMP2/CBLB/CDH1/CLDN7/DUSP1/HLA-G/HSPG2/JAK2/EPCAM/MMP14/MUC1/NF1/PAWR/PRKCD/PRNP/PTEN/RASA1/SDC4/SHH/VEGFA/CD164/SEMA5A/DLG5/SOCS6/KLF4/SWAP70/CORO1C/TNFRSF21/ZBTB7B/PLXNA3/PAG1/CCL28/WNK1/VTCN1/NDFIP1/ITCH/UBASH3B/PHLDB2/MIR21	41
GO:0043297	apical junction assembly	17/1199	73/15924	0.232877	3.09285	5.11406	2.22641e-05	0.000992392	0.000770995	RHOC/CLDN4/CLDN7/CTNNA1/AFDN/MYO1C/PAK2/PKN2/TJP1/CLDN1/DLG5/WDR1/F11R/CLDN18/POF1B/MARVELD3/OCLN	17
GO:0032868	response to insulin	39/1199	258/15924	0.151163	2.0076	4.65602	2.24401e-05	0.000992392	0.000770995	ADM/CEACAM1/ZFP36L1/AP3S1/COL6A1/FOXO1/FOS/GAB1/IGF2/IGFBP1/INSIG1/MYO1C/ENPP1/PDPK1/PIK3CA/PIP4K2A/PRKCD/MAPK1/PTPRJ/SLC2A1/SORL1/SP1/YWHAG/CUL3/CFLAR/LPIN2/HDAC9/NCOA2/RAB10/LPIN1/SLC39A14/CD2AP/ZBTB7B/ADIPOR1/ERRFI1/APPL2/MEAK7/LPIN3/CPEB2	39
GO:0043549	regulation of kinase activity	57/1199	432/15924	0.131944	1.75236	4.52387	2.27041e-05	0.000996099	0.000773875	CEACAM1/BMP2/CALM2/CAV1/CDKN1C/CHI3L1/DUSP1/DUSP7/EDN1/EFNA1/EGFR/GNAQ/DNAJA1/HSPB1/HSP90AA1/CCN1/JAK2/NEDD9/NF1/PAK1/PAK2/PDGFB/PDPK1/PPP2R5A/PKIB/PRKCD/PRNP/PROX1/PTEN/PTPRJ/RALB/RBL2/RGS2/SERPINB3/SMPD1/TGFB2/YWHAG/ADAM9/IQGAP1/GPRC5A/STK38/TAB2/CORO1C/TRIB2/TAOK3/SNX9/GSKIP/CAB39/ERRFI1/STRADB/TCIM/TIGAR/CEMIP/SNX6/PINK1/CD24/SPDYE16	57
GO:0016050	vesicle organization	51/1199	373/15924	0.136729	1.81591	4.55001	2.3355e-05	0.00101659	0.000789794	AP1G1/CAV1/AP3S1/CREB1/DNM1/DNM2/INSIG1/PAFAH1B1/PIP4K2A/RAB5B/SDC4/STXBP1/TMF1/PICALM/STX7/CUL3/VAMP8/SNX3/GBF1/RAB11A/SNAP23/SYNJ1/VAPA/VPS4B/IST1/SEC23A/SEC24A/RPH3A/TMCC1/ATP13A2/CORO1C/BACE2/CHMP2B/ARFGAP3/CIDEB/HOOK2/ATP6V1D/CHMP5/VTA1/SAMD9/FNBP1L/GOLPH3L/ARL8B/CHMP1B/KIF13A/SPG11/YIPF4/HOOK3/ZDHHC20/SNX33/POC1B	51
GO:0048588	developmental cell growth	34/1199	213/15924	0.159624	2.11998	4.69563	2.36827e-05	0.0010228	0.000794617	APP/BMPR2/CDH1/CTNNB1/DNM2/EDN1/EIF4G2/GDI1/GOLGA4/IFRD1/ITGB1/LAMB2/MAP1B/NRCAM/PAFAH1B1/RGS2/SEMA3F/CDKL5/VEGFA/CXCR4/USP9X/IQGAP1/SEMA5A/SPAG9/IST1/PDLIM5/RAB21/CD2AP/FLRT3/FOXP1/PLXNA3/RTN4/RAPH1/SPG11	34
GO:0010876	lipid localization	60/1199	463/15924	0.12959	1.72109	4.49319	2.40157e-05	0.00102914	0.000799545	PLIN2/APOA4/APOB/BDKRB2/CEACAM1/CAV1/CLU/DAB2/EDN1/FABP1/HDLBP/ITGAV/LDLR/LRP1/MTTP/NFKB1/NPC1/P2RX4/ENPP1/ABCB1/PIP4K2A/PRKCD/SCP2/SHH/SLC2A1/SQLE/TMF1/VDAC2/NRIP1/APOL1/VAPA/VPS4B/PITPNM1/ATP9A/CERT1/ABCA7/KDM5B/SEC24A/PLA2R1/ATP10B/ATP11B/APOL2/LRP10/CIDEB/NPC1L1/PNPLA8/ABHD5/ACSL5/VPS13D/ARL8B/TMEM30A/ATP8B2/ESYT2/RNF213/SPG11/BLTP1/STARD4/TMEM30B/SLC51A/XKR9	60
GO:0006869	lipid transport	55/1199	413/15924	0.133172	1.76867	4.51634	2.42126e-05	0.0010296	0.000799899	PLIN2/APOA4/APOB/BDKRB2/CEACAM1/CAV1/CLU/DAB2/EDN1/FABP1/HDLBP/ITGAV/LDLR/LRP1/MTTP/NFKB1/NPC1/P2RX4/ABCB1/PIP4K2A/PRKCD/SCP2/SHH/SLC2A1/TMF1/VDAC2/APOL1/VAPA/VPS4B/PITPNM1/ATP9A/CERT1/ABCA7/KDM5B/SEC24A/PLA2R1/ATP10B/ATP11B/APOL2/LRP10/CIDEB/NPC1L1/PNPLA8/ACSL5/VPS13D/ARL8B/TMEM30A/ATP8B2/ESYT2/SPG11/BLTP1/STARD4/TMEM30B/SLC51A/XKR9	55
GO:0001558	regulation of cell growth	52/1199	384/15924	0.135417	1.79848	4.51957	2.54249e-05	0.00107289	0.000833537	BCL6/CEACAM1/BMPR2/BTG1/CDC42/CDH1/CRK/DAB2/DNM2/EDN1/EGFR/EIF4G2/GDI1/GOLGA4/H3-3A/H3-3B/DNAJB2/HSPA1B/IFRD1/IGFBP1/IGFBP3/IGFBP4/KRT17/MAP1B/MMP14/NCBP1/NRCAM/PAFAH1B1/ENPP1/PTPRJ/RGS2/SEMA3F/CDKL5/TGFB2/TGFBR1/VEGFA/CXCR4/SEMA5A/SPAG9/SERTAD2/IST1/MUC12/CLSTN1/RAB21/FOXP1/ADIPOR1/PLXNA3/RTN4/SLC44A4/ITCH/BLTP1/DCBLD2	52
GO:0048659	smooth muscle cell proliferation	25/1199	136/15924	0.183824	2.44137	4.817	2.57382e-05	0.00107788	0.000837415	BMP2/BMPR2/CTNNB1/EDN1/EGFR/HPGD/IGFBP3/ITGA2/JAK2/JUN/MEF2D/MYD88/NF1/PDGFB/PIK3CA/PTEN/TCF7L2/TPM1/CCN4/KLF4/GNA13/FOXP1/FOXJ2/RBPMS2/MIR21	25
GO:0022411	cellular component disassembly	57/1199	434/15924	0.131336	1.74429	4.48595	2.59647e-05	0.0010792	0.000838434	ADD3/PLIN2/APAF1/ASPH/ATP2A2/BNIP3/CAPZA2/COL6A1/DPP4/EPS8/F2RL1/GSN/ITGB1/KIF2A/LRP1/MAP1B/MAP4/MMP1/MMP7/MMP10/MMP14/NEDD9/PAFAH1B1/PIK3CA/PRKAA2/KLK7/RAC2/SLN/SPTAN1/TGFBR1/VIL1/VAMP8/GBF1/SYNJ1/SEMA5A/VPS4B/IST1/WDR1/FLOT1/MAPRE2/GABARAPL2/DKK1/SETX/SWAP70/LPIN1/CHMP2B/VILL/CHMP5/VTA1/DDIT4/CHMP1B/SNX14/WNK1/PHF23/MAP1LC3B/TTBK2/NCKAP5	57
GO:1904896	ESCRT complex disassembly	6/1199	10/15924	0.6	7.96864	6.29003	2.90199e-05	0.00118831	0.000923205	VPS4B/IST1/CHMP2B/CHMP5/VTA1/CHMP1B	6
GO:1904903	ESCRT III complex disassembly	6/1199	10/15924	0.6	7.96864	6.29003	2.90199e-05	0.00118831	0.000923205	VPS4B/IST1/CHMP2B/CHMP5/VTA1/CHMP1B	6
GO:0010595	positive regulation of endothelial cell migration	21/1199	105/15924	0.2	2.65621	4.85865	3.06496e-05	0.00123672	0.000960818	ANXA3/EDN1/ETS1/GAB1/HSPB1/MET/P2RX4/PDGFB/PDPK1/PROX1/RAC1/RRAS/SP1/VEGFA/WNT7A/SEMA5A/HDAC9/FOXP1/RIN2/JCAD/MIR21	21
GO:0022600	digestive system process	21/1199	105/15924	0.2	2.65621	4.85865	3.06496e-05	0.00123672	0.000960818	SERPINA3/APOA4/TYMP/FABP1/LDLR/MUC4/NPC1/PLS1/SPINK1/TFF1/TFF2/TFF3/UGCG/VIL1/GCNT3/HEPH/NPC1L1/F11R/MUC13/WNK1/VSIG1	21
GO:1902903	regulation of supramolecular fiber organization	51/1199	377/15924	0.135279	1.79664	4.46689	3.11712e-05	0.00124865	0.000970086	ACTG1/ADD3/APP/RHOC/CAPZA2/CD47/CDC42/CLU/COL6A1/CCN2/EDN1/EPS8/F2RL1/GSN/HSPA1B/HSPG2/LDLR/MAP1B/MET/PAK1/PAK2/PIK3CA/PRKCD/PROX1/RAC1/RASA1/SDC4/SPTAN1/TGFBR1/TJP1/TPM1/VIL1/SEMA5A/WDR1/ARPC5/AKAP9/WASF2/ARFGEF1/AKAP13/SWAP70/ARHGEF18/F11R/VILL/SNX9/BAIAP2L1/RHPN2/PHLDB2/ARAP1/TTBK2/MIR21/OCLN	51
GO:0007409	axonogenesis	57/1199	437/15924	0.130435	1.73231	4.42943	3.16722e-05	0.00125769	0.000977109	ACTG1/APLP2/APP/BMPR2/CCK/CDH1/CREB1/DNM2/EDN1/EFNA1/EIF4G2/EPHB6/GDI1/GOLGA4/IFRD1/ITGB1/LAMB2/LRP4/MAP1B/NRCAM/PAFAH1B1/PAK1/PAK2/PTEN/PTPRJ/RAC1/SEMA3F/SHH/SKIL/CDKL5/STXBP1/TRIO/VEGFA/WNT7A/SEMA3B/USP9X/PICALM/NUMB/SEMA5A/RPS6KA5/B4GALT5/IST1/FLOT1/TUBB3/SEMA4B/RAB10/RAB21/USP33/KIF13B/CD2AP/FLRT3/PLXNA3/RTN4/NTN4/ARHGEF28/RAPH1/SPG11	57
GO:0043542	endothelial cell migration	34/1199	216/15924	0.157407	2.09054	4.6047	3.18518e-05	0.00125769	0.000977109	ANXA3/ATP2B4/CEACAM1/DPP4/EDN1/EFNA1/ETS1/GAB1/GLUL/HSPB1/ITGB1/MET/MYH9/NF1/P2RX4/PDGFB/PDPK1/PIK3CA/PROX1/RAC1/RRAS/SP1/STC1/TGFBR1/VEGFA/WNT7A/SEMA5A/KLF4/HDAC9/FSTL1/FOXP1/RIN2/JCAD/MIR21	34
GO:1902745	positive regulation of lamellipodium organization	11/1199	35/15924	0.314286	4.17405	5.36406	3.24945e-05	0.00127397	0.000989753	CDC42/HSP90AA1/PIK3CA/RAC1/RAC2/VIL1/ACTR3/WASF2/CORO1C/AKIRIN1/OCLN	11
GO:0034248	regulation of amide metabolic process	16/1199	68/15924	0.235294	3.12496	5.01074	3.36384e-05	0.00130953	0.00101738	ALDOB/CLU/EFNA1/IFNGR1/CCN1/PRKCD/PRNP/RTN2/SORL1/SP1/PICALM/RTN3/ABCA7/TIGAR/RTN4/SLC2A13	16
GO:0034109	homotypic cell-cell adhesion	20/1199	98/15924	0.204082	2.71042	4.84647	3.46621e-05	0.00133995	0.00104101	ACTG1/CEACAM1/CEACAM5/DSC2/DSG2/DSP/GNAS/HSPB1/IL6ST/JAK2/MYH9/PLAUR/PRKCD/STXBP1/TLN1/MYL12A/F11R/CDHR5/UBASH3B/PEAR1	20
GO:0050878	regulation of body fluid levels	49/1199	359/15924	0.13649	1.81274	4.44444	3.51345e-05	0.00134877	0.00104787	ACTG1/ADM/ANXA5/CEACAM1/CAV1/CD59/CREB1/DGKA/EDN1/EGFR/F2RL1/F3/FOSL2/GNAQ/GNAS/HK2/HSPB1/IL6ST/ITGA2/JAK2/MYH9/PAFAH2/SERPINB2/PDGFB/SERPINA1/PIK3CA/PLAT/PLAUR/PRKCD/PRRG1/PTPRJ/SHH/SPINK1/STXBP1/TFPI/TLN1/VEGFA/VAMP8/MYL12A/GNA13/RASA3/F11R/ZBTB7B/WNK1/UBASH3B/TSPAN18/DGKH/JMJD1C/PEAR1	49
GO:0048009	insulin-like growth factor receptor signaling pathway	13/1199	48/15924	0.270833	3.59696	5.14173	3.74845e-05	0.00142906	0.00111025	BMP2/CDH3/COL6A1/IGF2/IGF2R/IGFBP1/IGFBP3/IGFBP4/PDPK1/PIK3CA/MAPK1/CRIM1/MYORG	13
GO:0042063	gliogenesis	46/1199	331/15924	0.138973	1.84571	4.43674	3.85991e-05	0.0014478	0.00112481	APP/AREG/BMP2/BNIP3/CLU/COL6A1/VCAN/CTNNB1/EGFR/IFNGR1/IL6ST/ITGB4/KRAS/LAMB2/LDLR/LEPR/LRP1/MMP14/MYD88/NAB1/NF1/P2RX4/PAFAH1B1/PFKFB3/MAPK1/PTEN/PTPRB/PTPRJ/RRAS/SHH/SOX4/SPINT1/STAT3/TGFB2/CXCR4/CUL4B/B4GALT5/QKI/RNF10/WDR1/NDRG1/TNFRSF21/RTN4/ADGRG6/FA2H/HDAC11	46
GO:0072593	reactive oxygen species metabolic process	34/1199	218/15924	0.155963	2.07136	4.54491	3.86436e-05	0.0014478	0.00112481	BIRC2/APOA4/APP/BNIP3/COL6A1/CCN2/EDN1/EGFR/F2RL1/FOXO1/FOXO3/GPX3/HK2/CCN1/PDGFB/PRKCD/RAC1/RAC2/SLC1A1/SLC5A3/GBF1/RIPK1/CFLAR/SH3PXD2A/PLA2R1/SESN1/DUOX2/DUOX1/DDIT4/TIGAR/PINK1/DUOXA1/DUOXA2/MIR21	34
GO:0007159	leukocyte cell-cell adhesion	52/1199	390/15924	0.133333	1.77081	4.39776	3.87618e-05	0.0014478	0.00112481	APOA4/B2M/BCL6/CAV1/CBLB/CD47/CD55/DPP4/EP300/ETS1/FOXO3/HLA-G/IGF2/IL2RG/IL6ST/ITGA5/ITGB1/JAK2/CD46/PNP/NT5E/PAWR/PDPK1/PIK3CA/PRNP/RAC2/SDC4/SHH/SOX4/YWHAG/VNN1/BCL10/DLG5/SOCS6/KLF4/CHST4/TNIP1/HSPH1/MALT1/HHLA2/TNFRSF21/F11R/ZBTB7B/PAG1/CCL28/NFKBIZ/WNK1/VTCN1/NDFIP1/ITCH/MIR21/CD24	52
GO:0097242	amyloid-beta clearance	11/1199	36/15924	0.305556	4.0581	5.24159	4.36297e-05	0.00161869	0.00125757	APP/CLU/CYP51A1/HMGCR/IFNGR1/LDLR/LRP1/LRP4/PICALM/RAB11A/ABCA7	11
GO:0010594	regulation of endothelial cell migration	28/1199	166/15924	0.168675	2.24018	4.58335	4.44894e-05	0.00163958	0.0012738	ANXA3/ATP2B4/CEACAM1/EDN1/EFNA1/ETS1/GAB1/GLUL/HSPB1/MET/NF1/P2RX4/PDGFB/PDPK1/PROX1/RAC1/RRAS/SP1/STC1/VEGFA/WNT7A/SEMA5A/KLF4/HDAC9/FOXP1/RIN2/JCAD/MIR21	28
GO:0007043	cell-cell junction assembly	26/1199	149/15924	0.174497	2.3175	4.61056	4.55357e-05	0.00166703	0.00129513	ACTG1/RHOC/CAV1/CDH1/CDH3/CDH17/CLDN4/CLDN7/CTNNA1/CTNNB1/GJB1/AFDN/MYO1C/PAK2/PKN2/TJP1/TLN1/CLDN1/DLG5/WDR1/PATJ/F11R/CLDN18/POF1B/MARVELD3/OCLN	26
GO:0009154	purine ribonucleotide catabolic process	23/1199	124/15924	0.185484	2.46342	4.66817	4.61616e-05	0.00167883	0.00130429	ALDOA/ALDOB/ALDOC/APP/COL6A1/ENO2/EP300/HK2/LDHA/PNP/NT5E/OGDH/PDE9A/PFKFB3/PFKP/PGK1/PRKAA2/STAT3/SLC4A4/GDA/NUDT4/DDIT4/TIGAR	23
GO:0046031	ADP metabolic process	20/1199	100/15924	0.2	2.65621	4.74081	4.69948e-05	0.00169796	0.00131915	AK4/ALDOA/ALDOB/ALDOC/APP/COL6A1/ENO2/EP300/HK2/LDHA/NT5E/OGDH/PFKFB3/PFKP/PGK1/PRKAA2/STAT3/SLC4A4/DDIT4/TIGAR	20
GO:0007179	transforming growth factor beta receptor signaling pathway	32/1199	202/15924	0.158416	2.10393	4.50566	4.73684e-05	0.00170034	0.00132101	BMP2/CDH3/CDKN1C/DAB2/EP300/FOS/HPGD/HSPA5/ITGB5/ITGB6/ITGB8/JUN/LTBP1/PDPK1/HTRA1/ARID4A/SKIL/STAT3/TGFB2/TGFBR1/USP9X/USP9Y/ADAM9/TSC22D1/ONECUT2/CITED2/ERO1A/ARID4B/APPL2/FERMT1/SNX6/MIR21	32
GO:1901184	regulation of ERBB signaling pathway	16/1199	70/15924	0.228571	3.03567	4.87059	4.92032e-05	0.00175481	0.00136332	CEACAM1/CBL/CBLB/EGFR/ITGA1/PLAUR/PTPRJ/RALA/RALB/GPRC5A/ERRFI1/RTN4/SNX6/AFAP1L2/FAM83B/MIR21	16
GO:1900221	regulation of amyloid-beta clearance	7/1199	15/15924	0.466667	6.19783	5.74699	5.06207e-05	0.00177871	0.00138189	APP/CLU/CYP51A1/HMGCR/IFNGR1/LRP1/ABCA7	7
GO:0042058	regulation of epidermal growth factor receptor signaling pathway	15/1199	63/15924	0.238095	3.16216	4.90667	5.07522e-05	0.00177871	0.00138189	CEACAM1/CBL/CBLB/EGFR/ITGA1/PLAUR/PTPRJ/RALA/RALB/GPRC5A/ERRFI1/SNX6/AFAP1L2/FAM83B/MIR21	15
GO:0110053	regulation of actin filament organization	38/1199	258/15924	0.147287	1.95613	4.41815	5.08386e-05	0.00177871	0.00138189	ACTG1/ADD3/RHOC/CAPZA2/CD47/CDC42/CCN2/EPS8/F2RL1/GSN/MET/PAK1/PAK2/PIK3CA/PRKCD/RAC1/RASA1/SDC4/SPTAN1/TGFBR1/TJP1/TPM1/VIL1/SEMA5A/WDR1/ARPC5/WASF2/ARFGEF1/SWAP70/ARHGEF18/F11R/VILL/SNX9/BAIAP2L1/RHPN2/PHLDB2/ARAP1/MIR21	38
GO:0034205	amyloid-beta formation	12/1199	43/15924	0.27907	3.70634	5.07076	5.37809e-05	0.00186982	0.00145267	CLU/EFNA1/IFNGR1/PRNP/RTN2/SORL1/SP1/PICALM/RTN3/ABCA7/RTN4/SLC2A13	12
GO:0030516	regulation of axon extension	17/1199	78/15924	0.217949	2.89459	4.78627	5.51927e-05	0.00188906	0.00146762	BMPR2/CDH1/DNM2/EIF4G2/GDI1/GOLGA4/IFRD1/MAP1B/NRCAM/PAFAH1B1/SEMA3F/CDKL5/VEGFA/SEMA5A/RAB21/PLXNA3/RTN4	17
GO:0001894	tissue homeostasis	38/1199	259/15924	0.146718	1.94857	4.39188	5.53597e-05	0.00188906	0.00146762	SERPINA3/ACTG1/XIAP/CDH3/TPP1/CCN2/CTNNB1/EGFR/FOSL2/ITGB1/KRAS/MUC4/NF1/NT5E/P2RX4/RAC2/SLC1A1/SLC2A1/TFF1/TFF2/TFF3/TJP1/GPR137B/VEGFA/CLDN12/CLDN1/CD2AP/F11R/CLDN18/ERRFI1/MUC13/TP53INP2/NFKBIZ/LRRK1/UBASH3B/POC1B/VSIG1/OCLN	38
GO:0060249	anatomical structure homeostasis	38/1199	259/15924	0.146718	1.94857	4.39188	5.53597e-05	0.00188906	0.00146762	SERPINA3/ACTG1/XIAP/CDH3/TPP1/CCN2/CTNNB1/EGFR/FOSL2/ITGB1/KRAS/MUC4/NF1/NT5E/P2RX4/RAC2/SLC1A1/SLC2A1/TFF1/TFF2/TFF3/TJP1/GPR137B/VEGFA/CLDN12/CLDN1/CD2AP/F11R/CLDN18/ERRFI1/MUC13/TP53INP2/NFKBIZ/LRRK1/UBASH3B/POC1B/VSIG1/OCLN	38
GO:0032232	negative regulation of actin filament bundle assembly	10/1199	31/15924	0.322581	4.28422	5.22281	5.77965e-05	0.00196012	0.00152283	MET/PAK2/TJP1/WASF2/ARHGEF18/F11R/RHPN2/PHLDB2/ARAP1/MIR21	10
GO:0033627	cell adhesion mediated by integrin	18/1199	86/15924	0.209302	2.77976	4.72231	5.94245e-05	0.0019933	0.00154861	CRK/DPP4/EFNA1/ITGA1/ITGA2/ITGA5/ITGAV/ITGB1/ITGB4/ITGB5/ITGB6/ITGB8/MUC1/TGFB2/ADAM9/SWAP70/FERMT1/WNK1	18
GO:1901298	regulation of hydrogen peroxide-mediated programmed cell death	6/1199	11/15924	0.545455	7.24422	5.91143	5.97654e-05	0.0019933	0.00154861	FOXO3/MET/PAWR/FOXP1/PINK1/MIR21	6
GO:0050768	negative regulation of neurogenesis	23/1199	126/15924	0.18254	2.42432	4.58022	5.98567e-05	0.0019933	0.00154861	B2M/CDH1/CTNNA1/CTNNB1/GDI1/IFRD1/LDLR/LRP4/NF1/PROX1/PTEN/REST/SEMA3F/SORL1/WNT7A/YWHAH/BTG2/SEMA5A/RNF10/APPL2/PLXNA3/RTN4/HOOK3	23
GO:0046032	ADP catabolic process	19/1199	94/15924	0.202128	2.68447	4.67392	6.19951e-05	0.00205215	0.00159433	ALDOA/ALDOB/ALDOC/APP/COL6A1/ENO2/EP300/HK2/LDHA/NT5E/OGDH/PFKFB3/PFKP/PGK1/PRKAA2/STAT3/SLC4A4/DDIT4/TIGAR	19
GO:0001934	positive regulation of protein phosphorylation	55/1199	428/15924	0.128505	1.70668	4.22891	6.53325e-05	0.00214975	0.00167015	APP/AREG/BMP2/CALM2/CAV1/CHI3L1/DAB2/EDN1/EFNA1/EGFR/HSP90AA1/CCN1/ITGA5/JAK2/KRAS/LEPR/LRP4/NEDD9/PAK1/PAK2/PDGFB/PDPK1/PLAUR/PRKCD/MAPK1/PRNP/PROX1/PTPRJ/RAC1/RALB/TGFB2/VEGFA/RIPK1/ADAM9/IQGAP1/AKAP9/FLOT1/FAXDC2/TNIK/TAB2/NPTN/TAOK3/SNX9/CAB39/PARP14/STRADB/TCIM/PELI2/CEMIP/PINK1/LRRK1/PARP9/MIR21/CD24/SPDYE16	55
GO:0014812	muscle cell migration	18/1199	87/15924	0.206897	2.74781	4.66456	6.97324e-05	0.00228095	0.00177208	CRK/FAT1/IGFBP3/ITGA2/LRP1/NF1/PDGFB/PLAT/S100A11/SORL1/TPM1/CCN4/GNA13/ABHD2/PARVA/AKIRIN1/TCP11L2/MIR21	18
GO:0052548	regulation of endopeptidase activity	34/1199	225/15924	0.151111	2.00692	4.34054	7.40675e-05	0.0023827	0.00185113	SERPINA3/APAF1/BIRC2/BIRC3/XIAP/ASPH/CAST/SERPINH1/DAPK1/EFNA1/SERPINB1/F3/FABP1/GSN/SLC11A2/SERPINB2/PAK2/SERPINA1/SERPINB6/SERPINB9/PLAUR/REST/SERPINB3/STAT3/TIMP1/VEGFA/SERPINB7/BCL10/DNAJB6/ARL6IP5/MALT1/ARL6IP1/ATP13A2/EGLN3	34
GO:0060560	developmental growth involved in morphogenesis	34/1199	225/15924	0.151111	2.00692	4.34054	7.40675e-05	0.0023827	0.00185113	APP/AREG/BMPR2/CDH1/CTNNB1/DNM2/EDN1/EIF4G2/GDI1/GOLGA4/IFRD1/ITGB1/LAMB2/MAP1B/NRCAM/PAFAH1B1/SEMA3F/SHH/CDKL5/VEGFA/CXCR4/USP9X/IQGAP1/SEMA5A/SPAG9/IST1/KDM5B/RAB21/CD2AP/FLRT3/PLXNA3/RTN4/RAPH1/SPG11	34
GO:0048732	gland development	55/1199	430/15924	0.127907	1.69874	4.19144	7.41361e-05	0.0023827	0.00185113	ALOX15B/AREG/ARHGAP5/CEACAM1/BMP2/CAV1/CDC42/CDH1/CREB1/CTNNB1/EDN1/EGFR/ELF3/HK2/IGF2/IGF2R/IRF6/ITGA2/JAK2/MAN2A1/MET/NF1/NFKB1/NPC1/PIK3CA/PITX1/POLB/MAPK1/PROX1/SHH/SP3/TBX3/TGFB2/TGFBR1/TGM2/VEGFA/CUL3/CFLAR/CLDN1/ONECUT2/RB1CC1/MAFB/FEM1B/CITED2/KDM5B/CD2AP/TFCP2L1/ZBTB7B/ERRFI1/UGT1A10/SULF2/RTN4/NTN4/FA2H/LBH	55
GO:0050435	amyloid-beta metabolic process	13/1199	51/15924	0.254902	3.38537	4.86862	7.48528e-05	0.00239183	0.00185822	CLU/EFNA1/IFNGR1/PRNP/RTN2/SORL1/SP1/PICALM/RTN3/ABCA7/BACE2/RTN4/SLC2A13	13
GO:0007565	female pregnancy	28/1199	171/15924	0.163743	2.17468	4.40686	7.64172e-05	0.00242778	0.00188616	ADM/PRDM1/BMPR2/CLDN4/DSG2/FOS/GNAS/H3-3A/H3-3B/HPGD/HSPG2/ITGA2/ITGA5/ITGB4/JUNB/RGS2/SLC2A1/SP3/STC1/TIMP1/VEGFA/CITED2/SLC38A3/APOL2/CLIC5/ERRFI1/SLC38A2/MIR21	28
GO:0098773	skin epidermis development	23/1199	128/15924	0.179688	2.38644	4.49394	7.7076e-05	0.00243472	0.00189155	CDH3/COL6A1/CLDN4/CTNNB1/EGFR/FLG/GNAS/KRT16/KRT17/LRP4/MET/NF1/SHH/TGFB2/UGCG/CLDN1/KLF4/SOX21/DKK1/FERMT1/SAV1/NFKBIZ/FA2H	23
GO:0042327	positive regulation of phosphorylation	57/1199	452/15924	0.126106	1.67482	4.15319	8.17648e-05	0.00255372	0.001984	APP/AREG/BMP2/CALM2/CAV1/CHI3L1/DAB2/EDN1/EFNA1/EGFR/HSP90AA1/CCN1/ITGA5/JAK2/KRAS/LEPR/LRP4/NEDD9/PAK1/PAK2/PDGFB/PDPK1/PLAUR/PRKCD/MAPK1/PRNP/PROX1/PTPRJ/RAC1/RALB/TGFB2/VEGFA/RIPK1/ADAM9/IQGAP1/BCL10/AKAP9/FLOT1/FAXDC2/TNIK/TAB2/NPTN/TAOK3/SNX9/CAB39/PARP14/STRADB/TCIM/TIGAR/PELI2/CEMIP/PINK1/LRRK1/PARP9/MIR21/CD24/SPDYE16	57
GO:0003158	endothelium development	24/1199	137/15924	0.175182	2.32661	4.44988	8.25654e-05	0.00255372	0.001984	CEACAM1/BMPR2/BTG1/CTNNB1/EDN1/F2RL1/MET/AFDN/MYD88/PROX1/RAP1B/STC1/TJP1/VEGFA/CXCR4/CLDN1/FSTL1/CD2AP/CLIC4/FOXP1/SLC40A1/F11R/FOXJ2/MIR21	24
GO:0009135	purine nucleoside diphosphate metabolic process	21/1199	112/15924	0.1875	2.4902	4.51601	8.2691e-05	0.00255372	0.001984	AK4/ALDOA/ALDOB/ALDOC/APP/COL6A1/ENO2/EP300/HK2/LDHA/NT5E/OGDH/PFKFB3/PFKP/PGK1/PRKAA2/STAT3/SLC4A4/DDIT4/TIGAR/MAGI3	21
GO:0009179	purine ribonucleoside diphosphate metabolic process	21/1199	112/15924	0.1875	2.4902	4.51601	8.2691e-05	0.00255372	0.001984	AK4/ALDOA/ALDOB/ALDOC/APP/COL6A1/ENO2/EP300/HK2/LDHA/NT5E/OGDH/PFKFB3/PFKP/PGK1/PRKAA2/STAT3/SLC4A4/DDIT4/TIGAR/MAGI3	21
GO:0014909	smooth muscle cell migration	16/1199	73/15924	0.219178	2.91092	4.66949	8.44086e-05	0.00258028	0.00200464	CRK/FAT1/IGFBP3/ITGA2/LRP1/NF1/PDGFB/PLAT/S100A11/SORL1/TPM1/CCN4/GNA13/ABHD2/PARVA/MIR21	16
GO:1903672	positive regulation of sprouting angiogenesis	8/1199	21/15924	0.380952	5.05945	5.31168	8.44846e-05	0.00258028	0.00200464	ITGA5/PDPK1/TGM2/TJP1/VEGFA/CLIC3/KLF4/JCAD	8
GO:0044703	multi-organism reproductive process	30/1199	190/15924	0.157895	2.09701	4.34073	8.57949e-05	0.0026059	0.00202454	ADM/PRDM1/BMPR2/CLDN4/DSG2/EDN1/FOS/GNAS/H3-3A/H3-3B/HPGD/HSPG2/ITGA2/ITGA5/ITGB4/JUNB/RGS2/SLC2A1/SP3/STC1/TIMP1/VEGFA/CITED2/SLC38A3/MAFF/APOL2/CLIC5/ERRFI1/SLC38A2/MIR21	30
GO:0010466	negative regulation of peptidase activity	26/1199	155/15924	0.167742	2.22779	4.38312	9.03235e-05	0.00272846	0.00211976	SERPINA3/XIAP/APLP2/APP/CAST/SERPINH1/SERPINB1/FABP1/LRP1/SERPINB2/PAK2/SERPINA1/SERPINB6/SERPINB9/PLAUR/SERPINB3/SLPI/SPINK1/SPINT1/TFPI/TIMP1/TIMP2/VEGFA/SERPINB7/DNAJB6/ARL6IP1	26
GO:0031329	regulation of cellular catabolic process	57/1199	454/15924	0.125551	1.66745	4.11712	9.22781e-05	0.00277235	0.00215386	APOA4/APP/ATP2B4/BNIP3/BNIP3L/DAPK1/EIF4G2/EP300/FABP1/FOXO1/FOXO3/HK2/HSPB1/LDLR/LEPR/MCL1/MET/NPC1/PIK3CA/PIP4K2A/PRKAA2/PRKCD/QSOX1/RALB/SORL1/STAT3/TIMP1/TIMP2/GPR137B/SLC4A4/ADAM9/TMEM59/RB1CC1/LRIG2/TSPAN5/OPTN/USP33/TAB2/ATP13A2/SESN1/ABHD5/SH3GLB1/ATP6V1D/SNX9/ATG16L1/VPS13D/TIGAR/SNX6/PINK1/WNK1/PHF23/PPP1R3B/ITCH/DTX3L/SH3D19/SNX33/MIR21	57
GO:0015850	organic hydroxy compound transport	37/1199	256/15924	0.144531	1.91953	4.23227	9.49314e-05	0.00283665	0.00220381	APOA4/APOB/CEACAM1/CAV1/CLU/DAB2/KPNA4/LDLR/LRP1/MTTP/NFKB1/NPC1/PIP4K2A/RAB3B/SCP2/SHH/SLC5A3/TGM2/TMF1/SLC16A3/VAPA/VPS4B/ABCA7/KDM5B/SEC24A/SLC44A1/NPC1L1/ARL8B/FLVCR2/PINK1/SPG11/SLC19A3/SLC49A4/AQP10/SLC2A13/STARD4/SLC51A	37
GO:0009137	purine nucleoside diphosphate catabolic process	19/1199	97/15924	0.195876	2.60145	4.51433	9.68149e-05	0.00286199	0.0022235	ALDOA/ALDOB/ALDOC/APP/COL6A1/ENO2/EP300/HK2/LDHA/NT5E/OGDH/PFKFB3/PFKP/PGK1/PRKAA2/STAT3/SLC4A4/DDIT4/TIGAR	19
GO:0009181	purine ribonucleoside diphosphate catabolic process	19/1199	97/15924	0.195876	2.60145	4.51433	9.68149e-05	0.00286199	0.0022235	ALDOA/ALDOB/ALDOC/APP/COL6A1/ENO2/EP300/HK2/LDHA/NT5E/OGDH/PFKFB3/PFKP/PGK1/PRKAA2/STAT3/SLC4A4/DDIT4/TIGAR	19
GO:0009261	ribonucleotide catabolic process	23/1199	130/15924	0.176923	2.34973	4.40926	9.85834e-05	0.00288663	0.00224264	ALDOA/ALDOB/ALDOC/APP/COL6A1/ENO2/EP300/HK2/LDHA/PNP/NT5E/OGDH/PDE9A/PFKFB3/PFKP/PGK1/PRKAA2/STAT3/SLC4A4/GDA/NUDT4/DDIT4/TIGAR	23
GO:0043407	negative regulation of MAP kinase activity	11/1199	39/15924	0.282051	3.74594	4.89919	9.86925e-05	0.00288663	0.00224264	BMP2/DUSP1/DUSP7/DNAJA1/NF1/PRKCD/PTPRJ/RGS2/SERPINB3/SMPD1/STK38	11
GO:0010592	positive regulation of lamellipodium assembly	9/1199	27/15924	0.333333	4.42702	5.08552	0.000101982	0.00295161	0.00229313	CDC42/HSP90AA1/PIK3CA/RAC1/RAC2/ACTR3/WASF2/AKIRIN1/OCLN	9
GO:0051043	regulation of membrane protein ectodomain proteolysis	9/1199	27/15924	0.333333	4.42702	5.08552	0.000101982	0.00295161	0.00229313	APP/TIMP1/TIMP2/ADAM9/LRIG2/TSPAN5/SNX9/SH3D19/SNX33	9
GO:0010721	negative regulation of cell development	36/1199	248/15924	0.145161	1.9279	4.20245	0.000107278	0.0030887	0.00239963	B2M/BCL6/CEACAM1/CDH1/CTNNA1/CTNNB1/GDI1/HLA-G/IFRD1/LDLR/LRP4/NF1/PROX1/PTEN/REST/SEMA3F/SHH/SORL1/GPR137B/VEGFA/WNT7A/YWHAH/BTG2/TSC22D1/SEMA5A/QKI/RNF10/MAFB/ZBTB7B/CLDN18/APPL2/PLXNA3/RTN4/HOOK3/UBASH3B/MIR21	36
GO:0010631	epithelial cell migration	18/1199	90/15924	0.2	2.65621	4.49611	0.000110743	0.00317196	0.00246431	ARHGAP5/BMPR2/ITGA2/KRT16/PKN2/PROX1/PTEN/PTPRR/TGFB2/VIL1/ADAM9/RAB11A/MAPRE2/CORO1C/ADIPOR1/FERMT1/RTN4/MARVELD3	18
GO:0050673	epithelial cell proliferation	52/1199	406/15924	0.128079	1.70102	4.08293	0.000111546	0.0031724	0.00246466	AREG/B2M/CEACAM1/BMPR2/ZFP36L1/CAV1/CDC42/CDH3/CDKN1C/CTNNB1/DAB2/EGFR/SERPINB1/F3/HSPG2/IGF2/IGFBP3/IGFBP4/IRF6/MMP14/NF1/PDGFB/PDPK1/MAPK1/PROX1/SHH/SP1/SPINK1/STAT3/TCF7L2/TGFB2/TGFBR1/VEGFA/WNT7A/CFLAR/SEMA5A/CLDN1/KDM5B/CLDN18/ERRFI1/FERMT1/SULF2/RTN4/WDR48/JCAD/SAV1/NFKBIZ/FA2H/MARVELD3/JAML/SDR16C5/MIR21	52
GO:0044857	plasma membrane raft organization	6/1199	12/15924	0.5	6.64053	5.57754	0.000111906	0.0031724	0.00246466	CAV1/COL6A1/IQGAP1/FLOT1/ABCA7/FA2H	6
GO:0033619	membrane protein proteolysis	14/1199	60/15924	0.233333	3.09892	4.64792	0.00011343	0.0031992	0.00248548	APP/MMP7/MYH9/TIMP1/TIMP2/ADAM19/ADAM9/LRIG2/TSPAN5/BACE2/SNX9/ERAP1/SH3D19/SNX33	14
GO:0042445	hormone metabolic process	34/1199	230/15924	0.147826	1.96329	4.19902	0.000115139	0.0032244	0.00250506	ADM/BMP2/CTSZ/CYP3A5/DAB2/DPP4/HSD17B2/MEP1A/NFKB1/PCSK6/KLK6/REST/SCP2/SHH/TCF7L2/UGT2B15/UGT2B17/SGPL1/DHRS3/DHRS9/UGT2B11/BACE2/TIPARP/SULT1B1/CYP2S1/DUOX2/HSD17B12/GCNT4/DUOX1/PLEKHA1/SRD5A3/DUOXA1/SDR16C5/DUOXA2	34
GO:0050679	positive regulation of epithelial cell proliferation	29/1199	184/15924	0.157609	2.09321	4.25604	0.000115491	0.0032244	0.00250506	AREG/CDC42/CDH3/CTNNB1/EGFR/F3/HSPG2/IGF2/NF1/PDGFB/PDPK1/PROX1/SHH/SP1/SPINK1/STAT3/TCF7L2/TGFBR1/VEGFA/WNT7A/CFLAR/SEMA5A/CLDN1/KDM5B/RTN4/WDR48/JCAD/JAML/MIR21	29
GO:0044319	wound healing, spreading of cells	11/1199	40/15924	0.275	3.65229	4.79254	0.00012695	0.00350891	0.00272609	RHOC/CEACAM1/CCN1/ITGA5/ITGAV/ITGB1/ITGB5/PTEN/WNT7A/FERMT1/PHLDB2	11
GO:0090505	epiboly involved in wound healing	11/1199	40/15924	0.275	3.65229	4.79254	0.00012695	0.00350891	0.00272609	RHOC/CEACAM1/CCN1/ITGA5/ITGAV/ITGB1/ITGB5/PTEN/WNT7A/FERMT1/PHLDB2	11
GO:0072526	pyridine-containing compound catabolic process	19/1199	99/15924	0.191919	2.54889	4.41125	0.000128709	0.00351097	0.0027277	ALDOA/ALDOB/ALDOC/APP/COL6A1/ENO2/EP300/HK2/LDHA/PNP/OGDH/PFKFB3/PFKP/PGK1/PRKAA2/STAT3/SLC4A4/DDIT4/TIGAR	19
GO:0016055	Wnt signaling pathway	55/1199	439/15924	0.125285	1.66392	4.02516	0.000128797	0.00351097	0.0027277	XIAP/APP/BMP2/CAV1/CDC42/CDH3/COL6A1/CSNK1A1/CTNNB1/CTNND1/DAB2/EDN1/EGFR/FOXL1/FOXO1/FOXO3/GNAQ/IGFBP1/IGFBP4/LRP1/LRP4/MLLT3/NFKB1/CDK14/PRKAA2/PTEN/RAC1/SHH/SOX4/TCF7L2/TPBG/UBE2B/WNT7A/CUL3/SNX3/CCN4/SEMA5A/KLF4/VPS4B/CELSR1/DKK1/TNIK/HBP1/GSKIP/FERMT1/SCYL2/SULF2/CALCOCO1/RNF213/WNK1/LRRK1/TBL1XR1/BICC1/FRMD8/CD24	55
GO:0014706	striated muscle tissue development	50/1199	388/15924	0.128866	1.71148	4.04857	0.00012893	0.00351097	0.0027277	ATF3/BMP2/CAV1/CDC42/COL6A1/CREB1/CTNNB1/DSG2/DSP/EDN1/EP300/FHL2/FLNB/FOS/IFRD1/IGF2/ITGB1/KRAS/MEF2D/NF1/PITX1/PROX1/RGS2/SHH/SKIL/TBX3/TGFB2/TGFBR1/TLL2/TPM1/VEGFA/BTG2/CFLAR/HDAC9/FLOT1/CITED2/DDX17/PDLIM5/PPP1R13L/AKAP13/DKK1/MAFF/ANKRD1/FOXP1/ERO1A/EGLN1/MYORG/SAV1/AKIRIN1/SPG11	50
GO:0042176	regulation of protein catabolic process	47/1199	358/15924	0.131285	1.7436	4.06059	0.000130695	0.00354157	0.00275147	APP/CAV1/CBLB/CDH1/CLU/CSNK1A1/CYP51A1/DAB2/EGFR/FOXO1/HMGCR/DNAJB2/HSPA1B/HSP90AA1/LDLR/LRP1/SHH/SORL1/TIMP1/TIMP2/TMF1/USP9X/CUL4B/PIAS1/SNX3/ADAM9/N4BP1/LRIG2/TSPAN5/GABARAPL2/ATP13A2/HECTD1/RNF19A/TIPARP/TRIB2/ZDHHC2/SNX9/AZIN1/RIC1/PINK1/RNF128/NDFIP1/ITCH/ZFAND2A/SH3D19/CREBRF/SNX33	47
GO:1903729	regulation of plasma membrane organization	7/1199	17/15924	0.411765	5.46867	5.26021	0.000133771	0.00357387	0.00277656	DNM2/GSN/MYH9/PRKCD/SH3GLB1/AHNAK/SYTL4	7
GO:0060537	muscle tissue development	52/1199	409/15924	0.127139	1.68855	4.02544	0.000134584	0.00357387	0.00277656	ATF3/BMP2/CAV1/CDC42/COL6A1/CREB1/CTNNB1/DSG2/DSP/EDN1/EP300/FHL2/FLNB/FOS/FOSL2/IFRD1/IGF2/ITGB1/KRAS/MEF2D/NF1/PITX1/PROX1/RGS2/SHH/SKIL/TBX3/TGFB2/TGFBR1/TLL2/TPM1/VEGFA/BTG2/CFLAR/HDAC9/FLOT1/CITED2/DDX17/PDLIM5/PPP1R13L/AKAP13/DKK1/MAFF/TIPARP/ANKRD1/FOXP1/ERO1A/EGLN1/MYORG/SAV1/AKIRIN1/SPG11	52
GO:0072523	purine-containing compound catabolic process	25/1199	150/15924	0.166667	2.21351	4.26101	0.000135964	0.00357387	0.00277656	ALDOA/ALDOB/ALDOC/APP/COL6A1/ENO2/EP300/HK2/LDHA/PNP/NT5E/OGDH/PDE9A/PFKFB3/PFKP/PGK1/PRKAA2/STAT3/SLC4A4/SUCLG2/VNN1/GDA/NUDT4/DDIT4/TIGAR	25
GO:0034599	cellular response to oxidative stress	34/1199	232/15924	0.146552	1.94636	4.1434	0.000136641	0.00357387	0.00277656	APOA4/ATP2A2/BNIP3/DAPK1/EDN1/FABP1/FOXO1/FOXO3/FOS/HSPA1B/MET/NFE2L1/SLC11A2/PAWR/PRKAA2/PRKCD/SLC1A1/STAU1/TPM1/STK24/RIPK1/KLF4/FADS2/ARL6IP5/PLA2R1/SETX/ATP13A2/FOXP1/PNPLA8/MEAK7/PLEKHA1/PINK1/ERMP1/MIR21	34
GO:1901617	organic hydroxy compound biosynthetic process	34/1199	232/15924	0.146552	1.94636	4.1434	0.000136641	0.00357387	0.00277656	ALOX15B/APOB/BMP2/CDH3/CREB1/CYP51A1/DAB2/DHCR7/DHCR24/FDFT1/FDPS/GNAI1/HMGCR/IDI1/INSIG1/NFKB1/PRKAA2/MAPK1/PROX1/REST/MSMO1/SC5D/SCP2/SQLE/TGFB2/TM7SF2/QKI/FAXDC2/ERG28/OPN3/NPC1L1/ERRFI1/SRD5A3/STARD4	34
GO:0010001	glial cell differentiation	36/1199	251/15924	0.143426	1.90485	4.12319	0.000137264	0.00357387	0.00277656	APP/BMP2/BNIP3/CLU/COL6A1/VCAN/CTNNB1/EGFR/IFNGR1/IL6ST/ITGB4/KRAS/LAMB2/LDLR/LRP1/MYD88/NAB1/NF1/PFKFB3/MAPK1/PTEN/PTPRJ/SHH/SOX4/SPINT1/STAT3/CXCR4/CUL4B/B4GALT5/QKI/WDR1/NDRG1/TNFRSF21/ADGRG6/FA2H/HDAC11	36
GO:1904035	regulation of epithelial cell apoptotic process	12/1199	47/15924	0.255319	3.39091	4.68406	0.000138324	0.00357387	0.00277656	ZFP36L1/CAST/GSN/JAK2/NPC1/PRKAA2/TCF7L2/TIA1/TMF1/CFLAR/PLA2R1/SAV1	12
GO:0044706	multi-multicellular organism process	30/1199	195/15924	0.153846	2.04324	4.1826	0.000138596	0.00357387	0.00277656	ADM/PRDM1/BMPR2/CLDN4/DSG2/EDN1/FOS/GNAS/H3-3A/H3-3B/HPGD/HSPG2/ITGA2/ITGA5/ITGB4/JUNB/RGS2/SLC2A1/SP3/STC1/TIMP1/VEGFA/CITED2/SLC38A3/MAFF/APOL2/CLIC5/ERRFI1/SLC38A2/MIR21	30
GO:1902904	negative regulation of supramolecular fiber organization	26/1199	159/15924	0.163522	2.17175	4.23721	0.000138957	0.00357387	0.00277656	ADD3/CAPZA2/CLU/EPS8/GSN/HSPG2/LDLR/MAP1B/MET/PAK2/PIK3CA/PRKCD/SPTAN1/TJP1/VIL1/WASF2/ARFGEF1/SWAP70/ARHGEF18/F11R/VILL/RHPN2/PHLDB2/ARAP1/TTBK2/MIR21	26
GO:0031330	negative regulation of cellular catabolic process	21/1199	116/15924	0.181034	2.40433	4.33166	0.000139321	0.00357387	0.00277656	ATP2B4/EIF4G2/EP300/LEPR/MCL1/MET/NPC1/PIK3CA/QSOX1/SORL1/STAT3/TIMP1/TIMP2/LRIG2/TAB2/TIGAR/PINK1/WNK1/PHF23/PPP1R3B/MIR21	21
GO:0031346	positive regulation of cell projection organization	46/1199	349/15924	0.131805	1.75051	4.04531	0.000139821	0.00357387	0.00277656	BMPR2/CDC42/CUX1/EIF4G2/EP300/EPS8/F2RL1/GDI1/GOLGA4/HSP90AA1/ITGA2/MAP1B/NEDD9/PAFAH1B1/PIK3CA/RAC1/RAC2/RALA/RGS2/SKIL/CDKL5/TGFBR1/VEGFA/VIL1/STK24/SNX3/CFLAR/SEMA5A/IST1/ACTR3/WASF2/RAB21/SETX/CORO1C/ZMYND8/PLEK2/NPTN/RAB8B/EPS8L1/FNBP1L/PLXNA3/TMEM30A/AKIRIN1/ARAP1/MIR21/OCLN	46
GO:0007519	skeletal muscle tissue development	27/1199	168/15924	0.160714	2.13446	4.21807	0.000140565	0.00357387	0.00277656	ATF3/CAV1/COL6A1/CTNNB1/EP300/FLNB/FOS/IGF2/KRAS/MEF2D/NF1/PITX1/SHH/SKIL/TLL2/BTG2/CFLAR/HDAC9/FLOT1/CITED2/DDX17/MAFF/ANKRD1/ERO1A/MYORG/AKIRIN1/SPG11	27
GO:0006195	purine nucleotide catabolic process	23/1199	133/15924	0.172932	2.29673	4.28513	0.000140887	0.00357387	0.00277656	ALDOA/ALDOB/ALDOC/APP/COL6A1/ENO2/EP300/HK2/LDHA/PNP/NT5E/OGDH/PDE9A/PFKFB3/PFKP/PGK1/PRKAA2/STAT3/SLC4A4/GDA/NUDT4/DDIT4/TIGAR	23
GO:1901292	nucleoside phosphate catabolic process	28/1199	177/15924	0.158192	2.10096	4.20294	0.000140938	0.00357387	0.00277656	ALDOA/ALDOB/ALDOC/APP/COL6A1/TYMP/ENO2/EP300/HK2/LDHA/PNP/NT5E/OGDH/PDE9A/ENPP1/PFKFB3/PFKP/PGK1/PRKAA2/STAT3/SLC4A4/SUCLG2/VNN1/GDA/SMPDL3A/NUDT4/DDIT4/TIGAR	28
GO:0043491	phosphatidylinositol 3-kinase/protein kinase B signal transduction	40/1199	290/15924	0.137931	1.83187	4.07957	0.000142121	0.00358743	0.00278709	APP/CEACAM1/ZFP36L1/CBL/CDC42/CHI3L1/COL6A1/COL6A2/EDN1/EGFR/F2RL1/HLA-G/IGF2/ITGB1/JAK2/NF1/P2RX4/PDGFB/PDPK1/PIK3CA/PTEN/PTPRJ/RRAS/STAT3/TCF7L2/TGFB2/TGFBR1/TPBG/VEGFA/SEMA5A/PHLPP1/CD2AP/ERRFI1/RTN4/MYORG/PLEKHA1/PINK1/PEAR1/MIR21/FAM110C	40
GO:0009191	ribonucleoside diphosphate catabolic process	19/1199	100/15924	0.19	2.5234	4.36065	0.000147877	0.00371574	0.00288678	ALDOA/ALDOB/ALDOC/APP/COL6A1/ENO2/EP300/HK2/LDHA/NT5E/OGDH/PFKFB3/PFKP/PGK1/PRKAA2/STAT3/SLC4A4/DDIT4/TIGAR	19
GO:0006096	glycolytic process	18/1199	92/15924	0.195652	2.59847	4.38758	0.000148688	0.00371923	0.00288949	ALDOA/ALDOB/ALDOC/APP/COL6A1/ENO2/EP300/HK2/LDHA/OGDH/PFKFB3/PFKP/PGK1/PRKAA2/STAT3/SLC4A4/DDIT4/TIGAR	18
GO:0050900	leukocyte migration	46/1199	350/15924	0.131429	1.74551	4.02423	0.000149552	0.00372397	0.00289317	APP/CD47/CDC42/CNN2/CRK/DPP4/DUSP1/EDN1/EPS8/F2RL1/GNAI1/CXCL1/CXCL3/CXCL8/ITGA1/ITGA2/ITGB1/MMP14/MYD88/MYH9/NEDD9/NF1/P2RX4/PAFAH1B1/PDGFB/MAPK1/PTPRJ/RAC1/RAC2/CCL20/CXCL5/TGFB2/VEGFA/CXCR4/GBF1/WDR1/CHST4/SWAP70/LRCH1/F11R/CCL28/RTN4/WNK1/AKIRIN1/MCU/JAML	46
GO:0051495	positive regulation of cytoskeleton organization	28/1199	178/15924	0.157303	2.08916	4.16975	0.000155494	0.0038387	0.00298231	ADD3/RHOC/CD47/CDC42/CCN2/EDN1/F2RL1/GSN/HSPA1B/MAP1B/MET/PAK1/PROX1/RAC1/SDC4/TGFBR1/TPM1/VIL1/SEMA5A/VPS4B/WDR1/AKAP9/WASF2/SWAP70/SNX9/PLXNA3/BAIAP2L1/OCLN	28
GO:1902905	positive regulation of supramolecular fiber organization	27/1199	169/15924	0.159763	2.12183	4.18364	0.000155548	0.0038387	0.00298231	APP/RHOC/CD47/CDC42/CLU/CCN2/EDN1/F2RL1/GSN/HSPA1B/MAP1B/MET/PAK1/PROX1/RAC1/SDC4/TGFBR1/TPM1/VIL1/SEMA5A/WDR1/AKAP9/WASF2/SWAP70/SNX9/BAIAP2L1/OCLN	27
GO:0090504	epiboly	11/1199	41/15924	0.268293	3.56321	4.68927	0.00016181	0.00397548	0.00308858	RHOC/CEACAM1/CCN1/ITGA5/ITGAV/ITGB1/ITGB5/PTEN/WNT7A/FERMT1/PHLDB2	11
GO:0071383	cellular response to steroid hormone stimulus	30/1199	197/15924	0.152284	2.0225	4.12066	0.00016682	0.00408045	0.00317012	ZFP36L1/DAB2/EDN1/EGFR/EP300/FOXO3/DNAJA1/HSPA1B/JAK2/NR3C2/NPC1/PAK1/MAPK1/REST/STC1/TFPI/TMF1/YWHAH/CFLAR/PGRMC2/DDX17/ABHD2/FOXP1/ERRFI1/DDIT4/KDM3A/CALCOCO1/LBH/PAQR8/FBXO32	30
GO:0006909	phagocytosis	33/1199	225/15924	0.146667	1.94789	4.08609	0.000167722	0.00408443	0.00317322	ANXA3/CD47/CDC42/CNN2/DNM2/F2RL1/GSN/IL2RG/ITGA2/ITGAV/ITGB1/LDLR/LEPR/LRP1/MET/MFGE8/MYD88/MYH9/PAK1/PIK3CA/PRKCD/PTPRJ/TGM2/SNX3/ABCA7/CORO1C/APPL2/ARL8B/SPG11/BLTP1/PLPP4/PEAR1/XKR9	33
GO:0090132	epithelium migration	18/1199	93/15924	0.193548	2.57053	4.33439	0.000171616	0.00415054	0.00322458	ARHGAP5/BMPR2/ITGA2/KRT16/PKN2/PROX1/PTEN/PTPRR/TGFB2/VIL1/ADAM9/RAB11A/MAPRE2/CORO1C/ADIPOR1/FERMT1/RTN4/MARVELD3	18
GO:0007034	vacuolar transport	27/1199	170/15924	0.158824	2.10935	4.14945	0.000171938	0.00415054	0.00322458	AP1G1/AP3S1/CLU/IGF2R/LRP1/NPC1/SORL1/SLC30A4/VPS4B/GCC2/DENND3/ATP13A2/TMEM50A/CHMP2B/HOOK2/CHMP5/VTA1/LEPROT/VPS13D/ARL8B/SCYL2/CHMP1B/KIF13A/PINK1/NDFIP1/HOOK3/DTX3L	27
GO:0045861	negative regulation of proteolysis	36/1199	254/15924	0.141732	1.88236	4.04502	0.000174596	0.00419638	0.00326019	SERPINA3/XIAP/APLP2/APP/CAST/SERPINH1/CTSZ/EFNA1/SERPINB1/FABP1/LRP1/SERPINB2/PAK2/SERPINA1/SERPINB6/SERPINB9/PLAT/PLAUR/PRNP/SERPINB3/SHH/SLPI/SPINK1/SPINT1/TFPI/TIMP1/TIMP2/VEGFA/USP9X/SERPINB7/N4BP1/LRIG2/DNAJB6/GABARAPL2/ARL6IP1/TM4SF20	36
GO:0031623	receptor internalization	23/1199	135/15924	0.17037	2.2627	4.20421	0.00017737	0.00422629	0.00328343	ADM/GRK3/APP/CEACAM1/CAV1/CBLB/CD63/DNM1/DNM2/CXCL8/ITGB1/LRP1/MKLN1/RALA/RALB/VEGFA/PICALM/NUMB/FLOT1/DKK1/SCYL2/LMBRD1/ITCH	23
GO:0046165	alcohol biosynthetic process	23/1199	135/15924	0.17037	2.2627	4.20421	0.00017737	0.00422629	0.00328343	APOB/BMP2/CYP51A1/DAB2/DHCR7/DHCR24/FDFT1/FDPS/GNAI1/HMGCR/IDI1/INSIG1/NFKB1/PRKAA2/MAPK1/REST/MSMO1/SC5D/SCP2/TM7SF2/QKI/NPC1L1/SRD5A3	23
GO:0009913	epidermal cell differentiation	31/1199	207/15924	0.149758	1.98895	4.08667	0.000178408	0.00423279	0.00328848	ALOX15B/ZFP36L1/CDH3/CTNNB1/DSP/FLG/FLNB/FOSL2/IRF6/KRT6A/KRT16/KRT17/MYO6/PAFAH1B1/PLS1/REST/UGCG/ADAM9/CFLAR/KLF4/SLC4A7/MAFB/TXNIP/OPN3/MAFF/CLIC4/ERRFI1/SAV1/NFKBIZ/FA2H/SLC44A4	31
GO:0060070	canonical Wnt signaling pathway	41/1199	304/15924	0.134868	1.7912	3.97443	0.000192979	0.00452197	0.00351315	XIAP/APP/BMP2/CAV1/CDH3/COL6A1/CSNK1A1/CTNNB1/CTNND1/DAB2/EDN1/EGFR/FOXO1/FOXO3/GNAQ/IGFBP1/IGFBP4/LRP4/MLLT3/NFKB1/CDK14/PTEN/SHH/SOX4/TCF7L2/TPBG/UBE2B/WNT7A/SEMA5A/KLF4/VPS4B/DKK1/GSKIP/FERMT1/SCYL2/SULF2/WNK1/LRRK1/TBL1XR1/BICC1/FRMD8	41
GO:0030301	cholesterol transport	19/1199	102/15924	0.186275	2.47392	4.26127	0.000193869	0.00452197	0.00351315	APOA4/APOB/CAV1/CLU/LDLR/LRP1/NFKB1/NPC1/PIP4K2A/SCP2/SHH/VAPA/VPS4B/ABCA7/SEC24A/NPC1L1/ARL8B/SPG11/STARD4	19
GO:0030316	osteoclast differentiation	19/1199	102/15924	0.186275	2.47392	4.26127	0.000193869	0.00452197	0.00351315	BMP2/CREB1/CTNNB1/FOS/FOSL2/JUNB/NEDD9/NF1/PAFAH1B1/KLF10/GPR137B/CCN4/SH3PXD2A/MAFB/FOXP1/CLDN18/LRRK1/UBASH3B/SLC9B2	19
GO:0150115	cell-substrate junction organization	19/1199	102/15924	0.186275	2.47392	4.26127	0.000193869	0.00452197	0.00351315	ACTG1/ACTN1/DST/COL17A1/ITGA2/ITGA5/ITGB4/LAMA3/MMP14/PTEN/PTPRJ/RAC1/SDC4/TLN1/VEGFA/MAPRE2/CORO1C/RAB8B/PHLDB2	19
GO:0010632	regulation of epithelial cell migration	14/1199	63/15924	0.222222	2.95135	4.42827	0.000197692	0.00459178	0.00356738	ARHGAP5/BMPR2/ITGA2/PTEN/PTPRR/TGFB2/VIL1/ADAM9/RAB11A/MAPRE2/CORO1C/ADIPOR1/RTN4/MARVELD3	14
GO:1902430	negative regulation of amyloid-beta formation	7/1199	18/15924	0.388889	5.16486	5.04488	0.000204715	0.004735	0.00367865	CLU/PRNP/RTN2/SORL1/RTN3/ABCA7/RTN4	7
GO:0019216	regulation of lipid metabolic process	41/1199	305/15924	0.134426	1.78532	3.95154	0.000207158	0.00477153	0.00370703	SERPINA3/ACADVL/ADM/APOA4/APOB/APOBEC1/CEACAM1/BMP2/CAV1/CREB1/DAB2/FABP1/FMO5/GNAI1/HPGD/CCN1/INSIG1/LDLR/NFKB1/PDGFB/PPP2R5A/PRKCD/MAPK1/PROX1/REST/SCP2/SORL1/QKI/LPGAT1/ABCA7/NCOA2/CIDEB/ADIPOR1/ABHD5/GOLM1/UGT1A10/APPL2/RNF213/TBL1XR1/STARD4/ADGRF1	41
GO:0045428	regulation of nitric oxide biosynthetic process	13/1199	56/15924	0.232143	3.0831	4.45593	0.000208751	0.00478828	0.00372004	APP/ATP2B4/CAV1/CD47/CLU/EDN1/HSP90AA1/JAK2/NFATC3/P2RX4/RAC1/DYNLL1/KLF4	13
GO:0015918	sterol transport	20/1199	111/15924	0.18018	2.39299	4.20238	0.000212642	0.0048568	0.00377328	APOA4/APOB/CAV1/CLU/LDLR/LRP1/MTTP/NFKB1/NPC1/PIP4K2A/SCP2/SHH/VAPA/VPS4B/ABCA7/SEC24A/NPC1L1/ARL8B/SPG11/STARD4	20
GO:0007586	digestion	22/1199	128/15924	0.171875	2.28268	4.15762	0.000213495	0.0048568	0.00377328	SERPINA3/APOA4/CCK/TYMP/FABP1/LDLR/MUC4/NPC1/PLS1/SPINK1/TFF1/TFF2/TFF3/UGCG/VIL1/GCNT3/HEPH/NPC1L1/F11R/MUC13/WNK1/VSIG1	22
GO:0015914	phospholipid transport	19/1199	103/15924	0.184466	2.44991	4.21246	0.000221243	0.00501242	0.00389418	APOA4/LDLR/MTTP/ABCB1/PRKCD/SCP2/VDAC2/VAPA/PITPNM1/ATP9A/CERT1/ABCA7/ATP10B/ATP11B/TMEM30A/ATP8B2/BLTP1/TMEM30B/XKR9	19
GO:0010951	negative regulation of endopeptidase activity	18/1199	95/15924	0.189474	2.51641	4.23006	0.000226909	0.00509521	0.0039585	SERPINA3/XIAP/CAST/SERPINH1/SERPINB1/FABP1/SERPINB2/PAK2/SERPINA1/SERPINB6/SERPINB9/PLAUR/SERPINB3/TIMP1/VEGFA/SERPINB7/DNAJB6/ARL6IP1	18
GO:0061387	regulation of extent of cell growth	18/1199	95/15924	0.189474	2.51641	4.23006	0.000226909	0.00509521	0.0039585	BMPR2/CDH1/DNM2/EIF4G2/GDI1/GOLGA4/IFRD1/MAP1B/NRCAM/PAFAH1B1/SEMA3F/CDKL5/VEGFA/SEMA5A/IST1/RAB21/PLXNA3/RTN4	18
GO:0022408	negative regulation of cell-cell adhesion	28/1199	182/15924	0.153846	2.04324	4.0391	0.000228053	0.00509521	0.0039585	BCL6/CEACAM1/BMP2/CBLB/CDH1/HLA-G/JAK2/EPCAM/PAWR/PRKCD/PRNP/SDC4/SHH/VEGFA/DLG5/SOCS6/KLF4/SWAP70/TNFRSF21/ZBTB7B/PAG1/CCL28/WNK1/VTCN1/NDFIP1/ITCH/UBASH3B/MIR21	28
GO:0006900	vesicle budding from membrane	17/1199	87/15924	0.195402	2.59515	4.25715	0.000228584	0.00509521	0.0039585	AP1G1/AP3S1/DNM1/DNM2/INSIG1/PICALM/CUL3/SNX3/GBF1/VAPA/SEC23A/SEC24A/ARFGAP3/CIDEB/CHMP5/FNBP1L/GOLPH3L	17
GO:1903076	regulation of protein localization to plasma membrane	20/1199	112/15924	0.178571	2.37162	4.15665	0.000240892	0.005348	0.00415489	ATP2B4/DAB2/EGFR/ITGB1/LRP1/MMP14/PDPK1/PLS1/PPP2R5A/PRNP/VIL1/PICALM/STX7/NUMB/VAMP8/TMEM59/ATP2C1/ZDHHC2/TMBIM1/WNK1	20
GO:0051648	vesicle localization	32/1199	220/15924	0.145455	1.93179	3.97118	0.000243809	0.0053911	0.00418838	AP1G1/CDH3/AP3S1/CTNNB1/DNM1/DNM2/MYO1C/PAFAH1B1/PTEN/SDC4/STXBP1/SYN3/PICALM/CUL3/GBF1/RAB11A/SNAP23/SYNJ1/VPS4B/ATP9A/EXOC6B/KIF13B/ATP13A2/ARFGAP3/FNBP1L/CCDC186/WDR11/NLGN2/KIF13A/PINK1/MLPH/SPG11	32
GO:0050920	regulation of chemotaxis	29/1199	192/15924	0.151042	2.00599	4.00174	0.000245314	0.00540277	0.00419744	APP/BMPR2/CASR/DPP4/DUSP1/EDN1/F2RL1/F3/HSPB1/CXCL8/ITGA2/MET/NEDD9/P2RX4/PDGFB/MAPK1/PTPRJ/RAC1/RAC2/SEMA3F/TPBG/VEGFA/CXCR4/SEMA5A/SWAP70/PLXNA3/WNK1/AKIRIN1/MCU	29
GO:0032984	protein-containing complex disassembly	35/1199	249/15924	0.140562	1.86682	3.93385	0.000250927	0.00550446	0.00427645	ADD3/ASPH/ATP2A2/BNIP3/CAPZA2/EPS8/F2RL1/GSN/KIF2A/MAP1B/PIK3CA/SLN/SPTAN1/VIL1/VAMP8/SYNJ1/SEMA5A/VPS4B/IST1/WDR1/GABARAPL2/SETX/SWAP70/CHMP2B/VILL/CHMP5/VTA1/DDIT4/CHMP1B/SNX14/WNK1/PHF23/MAP1LC3B/TTBK2/NCKAP5	35
GO:0009134	nucleoside diphosphate catabolic process	19/1199	104/15924	0.182692	2.42635	4.16422	0.00025194	0.00550484	0.00427674	ALDOA/ALDOB/ALDOC/APP/COL6A1/ENO2/EP300/HK2/LDHA/NT5E/OGDH/PFKFB3/PFKP/PGK1/PRKAA2/STAT3/SLC4A4/DDIT4/TIGAR	19
GO:1903036	positive regulation of response to wounding	15/1199	72/15924	0.208333	2.76689	4.28773	0.000253149	0.00550948	0.00428034	ACTG1/CLDN4/F3/ITGB1/PLAT/CXCR4/STK24/CCN4/CLDN1/ARFGEF1/DUOX2/DUOX1/FERMT1/MIR21/OCLN	15
GO:0019364	pyridine nucleotide catabolic process	18/1199	96/15924	0.1875	2.4902	4.1789	0.000259966	0.00563566	0.00437838	ALDOA/ALDOB/ALDOC/APP/COL6A1/ENO2/EP300/HK2/LDHA/OGDH/PFKFB3/PFKP/PGK1/PRKAA2/STAT3/SLC4A4/DDIT4/TIGAR	18
GO:2000628	regulation of miRNA metabolic process	17/1199	88/15924	0.193182	2.56566	4.20253	0.00026378	0.005696	0.00442525	APP/BMP2/EGFR/ETS1/FOXO3/FOS/JUN/NFATC3/NFKB1/PDGFB/REST/STAT3/TGFB2/VEGFA/KLF4/QKI/MALAT1	17
GO:0060828	regulation of canonical Wnt signaling pathway	35/1199	250/15924	0.14	1.85935	3.90791	0.000271179	0.00583299	0.00453169	XIAP/APP/BMP2/CAV1/CDH3/CSNK1A1/CTNNB1/CTNND1/DAB2/EGFR/FOXO1/FOXO3/GNAQ/IGFBP1/IGFBP4/LRP4/MLLT3/NFKB1/CDK14/SHH/SOX4/TCF7L2/TPBG/UBE2B/SEMA5A/DKK1/GSKIP/FERMT1/SCYL2/SULF2/WNK1/LRRK1/TBL1XR1/BICC1/FRMD8	35
GO:0002009	morphogenesis of an epithelium	58/1199	484/15924	0.119835	1.59153	3.77114	0.00028123	0.00602573	0.00468142	ACTG1/ADM/APAF1/AREG/RHOC/CEACAM1/BMP2/CA9/CASR/CDC42/CTNNB1/CTSZ/EDN1/EGFR/FAT1/CCN1/ITGA5/ITGAV/ITGB1/ITGB5/KRAS/KRT6A/KRT16/KRT17/MET/MMP14/PAFAH1B1/PAK1/PROX1/PTEN/RALA/SDC4/SHH/SPINT1/TBX3/TGFB2/TGM2/VEGFA/WNT7A/CXCR4/BCL10/DLG5/KLF4/CELSR1/WDR1/FEM1B/CITED2/GNA13/KDM5B/RAB10/FLRT3/CLIC4/FOXP1/FERMT1/NTN4/GREB1L/PHLDB2/MIR21	58
GO:0009185	ribonucleoside diphosphate metabolic process	21/1199	122/15924	0.172131	2.28609	4.069	0.00028826	0.00615251	0.00477992	AK4/ALDOA/ALDOB/ALDOC/APP/COL6A1/ENO2/EP300/HK2/LDHA/NT5E/OGDH/PFKFB3/PFKP/PGK1/PRKAA2/STAT3/SLC4A4/DDIT4/TIGAR/MAGI3	21
GO:0005996	monosaccharide metabolic process	35/1199	251/15924	0.139442	1.85194	3.88209	0.000292879	0.00622705	0.00483783	ALDOA/ALDOB/ALDOC/ATF3/ENO2/EP300/FOXO1/GALE/HK2/IGF2/IGFBP3/IGFBP4/LEPR/MAN2A1/OAS1/PFKFB3/PFKP/PGK1/PIK3CA/PMM1/SLC2A1/SLC2A3/SORD/TCF7L2/TFF3/DYRK2/NCOA2/SLC39A14/ERO1A/ADIPOR1/ERRFI1/TIGAR/PPP1R3B/PGM2L1/PPP1R3G	35
GO:0000041	transition metal ion transport	18/1199	97/15924	0.185567	2.46453	4.12837	0.00029714	0.00626943	0.00487076	B2M/DNM2/LCN2/SLC11A2/SLC1A1/TCN1/SLC30A4/HEPH/PGRMC2/SLC39A14/ATP2C1/SLC40A1/SLC30A10/SLC39A4/FLVCR2/TMEM165/CYBRD1/STEAP2	18
GO:0090130	tissue migration	18/1199	97/15924	0.185567	2.46453	4.12837	0.00029714	0.00626943	0.00487076	ARHGAP5/BMPR2/ITGA2/KRT16/PKN2/PROX1/PTEN/PTPRR/TGFB2/VIL1/ADAM9/RAB11A/MAPRE2/CORO1C/ADIPOR1/FERMT1/RTN4/MARVELD3	18
GO:0001706	endoderm formation	13/1199	58/15924	0.224138	2.97679	4.30363	0.000302766	0.00630018	0.00489464	COL6A1/CTNNB1/DUSP1/DUSP4/DUSP5/ITGA5/ITGAV/ITGB5/LAMA3/LAMB3/MMP14/MYH9/DKK1	13
GO:0080164	regulation of nitric oxide metabolic process	13/1199	58/15924	0.224138	2.97679	4.30363	0.000302766	0.00630018	0.00489464	APP/ATP2B4/CAV1/CD47/CLU/EDN1/HSP90AA1/JAK2/NFATC3/P2RX4/RAC1/DYNLL1/KLF4	13
GO:1902992	negative regulation of amyloid precursor protein catabolic process	7/1199	19/15924	0.368421	4.89302	4.84497	0.000303156	0.00630018	0.00489464	CLU/PRNP/RTN2/SORL1/RTN3/ABCA7/RTN4	7
GO:2000811	negative regulation of anoikis	7/1199	19/15924	0.368421	4.89302	4.84497	0.000303156	0.00630018	0.00489464	CAV1/CEACAM5/ITGA5/ITGB1/MCL1/CEACAM6/PIK3CA	7
GO:0045446	endothelial cell differentiation	20/1199	114/15924	0.175439	2.33001	4.06665	0.000307404	0.00636452	0.00494464	CEACAM1/BMPR2/BTG1/CTNNB1/F2RL1/MET/AFDN/MYD88/PROX1/RAP1B/STC1/TJP1/VEGFA/CXCR4/CLDN1/FSTL1/CLIC4/F11R/FOXJ2/MIR21	20
GO:0030198	extracellular matrix organization	42/1199	321/15924	0.130841	1.73771	3.81003	0.000313495	0.00644678	0.00500854	APP/BMP2/CAV1/SERPINH1/COL6A1/COL17A1/DPP4/ELF3/HAS3/CCN1/ITGA2/ITGB1/LAMB2/LRP1/MMP1/MMP7/MMP10/MMP14/MYO1E/NF1/NFKB2/P4HA1/PLOD2/KLK7/QSOX1/SPINT1/TGFB2/TGFBR1/TLL2/CFLAR/DNAJB6/FLOT1/NID2/ERO1A/HSD17B12/FERMT1/SULF2/RIC1/NTN4/PHLDB2/MPZL3/MIR21	42
GO:1904951	positive regulation of establishment of protein localization	41/1199	311/15924	0.131833	1.75088	3.81594	0.000313709	0.00644678	0.00500854	APP/ASPH/CASR/CDC42/CDH1/EGFR/EP300/STOM/F2RL1/HSP90AA1/JAK2/MYO1C/PRKCD/PRNP/RAC2/SHH/SORL1/SOX4/SRI/TCF7L2/TGFB2/DYNLL1/ADAM9/NPEPPS/SEC24A/ATP13A2/CD2AP/ATP2C1/ANKRD1/SH3GLB1/ZDHHC2/LEPROT/GOLPH3L/TMEM30A/LRRC8A/CEMIP/NLGN2/PINK1/MCU/SYTL4/TMEM30B	41
GO:0050892	intestinal absorption	11/1199	44/15924	0.25	3.32027	4.39778	0.000318708	0.00650458	0.00505345	APOA4/FABP1/LDLR/NPC1/PLS1/UGCG/VIL1/GCNT3/HEPH/NPC1L1/F11R	11
GO:0010421	hydrogen peroxide-mediated programmed cell death	6/1199	14/15924	0.428571	5.69189	5.01154	0.000318875	0.00650458	0.00505345	FOXO3/MET/PAWR/FOXP1/PINK1/MIR21	6
GO:0014910	regulation of smooth muscle cell migration	14/1199	66/15924	0.212121	2.8172	4.22128	0.000331092	0.00672896	0.00522777	CRK/FAT1/IGFBP3/ITGA2/LRP1/NF1/PDGFB/S100A11/SORL1/TPM1/CCN4/GNA13/ABHD2/MIR21	14
GO:0043062	extracellular structure organization	42/1199	322/15924	0.130435	1.73231	3.78817	0.000334987	0.00678317	0.00526989	APP/BMP2/CAV1/SERPINH1/COL6A1/COL17A1/DPP4/ELF3/HAS3/CCN1/ITGA2/ITGB1/LAMB2/LRP1/MMP1/MMP7/MMP10/MMP14/MYO1E/NF1/NFKB2/P4HA1/PLOD2/KLK7/QSOX1/SPINT1/TGFB2/TGFBR1/TLL2/CFLAR/DNAJB6/FLOT1/NID2/ERO1A/HSD17B12/FERMT1/SULF2/RIC1/NTN4/PHLDB2/MPZL3/MIR21	42
GO:0097191	extrinsic apoptotic signaling pathway	32/1199	224/15924	0.142857	1.8973	3.85926	0.00033878	0.00683495	0.00531011	APP/ATF3/CASP10/CAV1/CTNNA1/DAPK1/FOXO3/MKNK2/HSPA1B/ITGAV/JAK2/MCL1/NF1/PAK2/PDPK1/SKIL/TCF7L2/TGFB2/TGFBR1/PEA15/RIPK1/TNFRSF10C/CFLAR/BCL10/KLF4/RB1CC1/FEM1B/RBCK1/ACSL5/STRADB/TMBIM1/NFKBIZ	32
GO:0035313	wound healing, spreading of epidermal cells	8/1199	25/15924	0.32	4.24994	4.6404	0.000342254	0.00687992	0.00534506	ITGA5/ITGAV/ITGB1/ITGB5/PTEN/WNT7A/FERMT1/PHLDB2	8
GO:0048844	artery morphogenesis	15/1199	74/15924	0.202703	2.69211	4.16317	0.00034675	0.00694506	0.00539566	APOB/PRDM1/EDN1/HPGD/LDLR/LRP1/NF1/NFATC3/PROX1/SOX4/TGFB2/TGFBR1/VEGFA/CITED2/RTN4	15
GO:0030324	lung development	29/1199	196/15924	0.147959	1.96506	3.87916	0.000349683	0.00696282	0.00540946	BMP2/BMPR2/CDC42/CHI3L1/COL6A1/CREB1/CCN2/CTNNB1/CTSZ/EGFR/EP300/EPAS1/FOSL2/ITGB6/KRAS/MAN2A1/MMP14/MAPK1/PROX1/SHH/SP3/THRB/VEGFA/YWHAZ/DLG5/CELSR1/CLDN18/ERRFI1/SAV1	29
GO:0046434	organophosphate catabolic process	33/1199	234/15924	0.141026	1.87297	3.83876	0.000350156	0.00696282	0.00540946	ALDOA/ALDOB/ALDOC/APP/COL6A1/TYMP/ENO2/EP300/HK2/LDHA/LDLR/PNP/NT5E/OGDH/PDE9A/ENPP1/PFKFB3/PFKP/PGK1/PRKAA2/PRKCD/SMPD1/STAT3/SLC4A4/SUCLG2/VNN1/GDA/SMPDL3A/NUDT4/PNPLA8/GDE1/DDIT4/TIGAR	33
GO:0007492	endoderm development	16/1199	82/15924	0.195122	2.59143	4.12271	0.000351815	0.00697072	0.00541559	ZFP36L1/COL6A1/CTNNB1/DUSP1/DUSP4/DUSP5/ITGA5/ITGAV/ITGB5/LAMA3/LAMB3/MMP14/MYH9/DKK1/TNRC6A/KIF16B	16
GO:0045229	external encapsulating structure organization	42/1199	323/15924	0.130031	1.72695	3.76638	0.000357788	0.00706376	0.00548788	APP/BMP2/CAV1/SERPINH1/COL6A1/COL17A1/DPP4/ELF3/HAS3/CCN1/ITGA2/ITGB1/LAMB2/LRP1/MMP1/MMP7/MMP10/MMP14/MYO1E/NF1/NFKB2/P4HA1/PLOD2/KLK7/QSOX1/SPINT1/TGFB2/TGFBR1/TLL2/CFLAR/DNAJB6/FLOT1/NID2/ERO1A/HSD17B12/FERMT1/SULF2/RIC1/NTN4/PHLDB2/MPZL3/MIR21	42
GO:1901873	regulation of post-translational protein modification	34/1199	244/15924	0.139344	1.85064	3.82087	0.000359728	0.00707679	0.005498	BIRC2/BIRC3/XIAP/PTTG1IP/CAV1/CBLB/CTNNB1/EPAS1/DNAJB2/DNAJA1/HSPA1B/HSPA5/HSP90AA1/PTEN/SOX4/TGFBR1/UBE2B/CUL3/PIAS1/BCL10/N4BP1/TNIP1/RBCK1/IVNS1ABP/MALT1/ARRDC3/WDR48/PINK1/WNK1/PHF23/NDFIP1/ITCH/ARRDC4/DTX3L	34
GO:0034113	heterotypic cell-cell adhesion	13/1199	59/15924	0.220339	2.92634	4.22992	0.000361948	0.00709522	0.00551232	CD47/DSC2/DSG2/DSP/ITGA5/ITGAV/ITGB1/CEACAM6/NRCAM/KLF4/FLOT1/PARVA/WNK1	13
GO:0006935	chemotaxis	50/1199	405/15924	0.123457	1.63964	3.7207	0.000363373	0.00709796	0.00551445	APP/BMPR2/CASR/CRK/DPP4/DUSP1/TYMP/EDN1/F2RL1/F3/GAB1/CXCL1/CXCL3/HSPB1/CCN1/CXCL8/ITGA1/ITGA2/ITGAV/MET/NEDD9/P2RX4/PDGFB/PLAUR/PRKCD/MAPK1/PTPRJ/RAC1/RAC2/RALA/CCL20/CXCL5/SEMA3F/TGFB2/TPBG/VEGFA/CXCR4/SEMA3B/GBF1/SEMA5A/SEMA4B/SWAP70/FLRT3/PLXNA3/PARVA/CCL28/WNK1/AKIRIN1/MCU/JAML	50
GO:0060840	artery development	19/1199	107/15924	0.17757	2.35832	4.02278	0.000367429	0.00715193	0.00555638	APOB/PRDM1/BMPR2/EDN1/HPGD/LDLR/LRP1/NF1/NFATC3/PROX1/SHH/SOX4/TGFB2/TGFBR1/VEGFA/LUZP1/CITED2/HECTD1/RTN4	19
GO:0050770	regulation of axonogenesis	23/1199	142/15924	0.161972	2.15116	3.93181	0.000379339	0.00735785	0.00571636	BMPR2/CDH1/EFNA1/EIF4G2/GDI1/GOLGA4/IFRD1/LRP4/MAP1B/PAFAH1B1/PAK1/PAK2/PTEN/SEMA3F/SKIL/CDKL5/VEGFA/WNT7A/SEMA5A/IST1/KIF13B/PLXNA3/RTN4	23
GO:0031396	regulation of protein ubiquitination	29/1199	197/15924	0.147208	1.95508	3.84897	0.000381249	0.00736903	0.00572504	BIRC2/BIRC3/XIAP/PTTG1IP/CAV1/CBLB/CTNNB1/DNAJB2/DNAJA1/HSPA1B/HSPA5/HSP90AA1/PTEN/SOX4/TGFBR1/CUL3/BCL10/N4BP1/RBCK1/IVNS1ABP/MALT1/ARRDC3/WDR48/PINK1/WNK1/PHF23/NDFIP1/ARRDC4/DTX3L	29
GO:0030834	regulation of actin filament depolymerization	12/1199	52/15924	0.230769	3.06486	4.2557	0.00038487	0.0074131	0.00575929	ADD3/CAPZA2/EPS8/F2RL1/GSN/PIK3CA/SPTAN1/VIL1/SEMA5A/WDR1/SWAP70/VILL	12
GO:1903037	regulation of leukocyte cell-cell adhesion	45/1199	355/15924	0.126761	1.68352	3.71644	0.000395801	0.00759717	0.00590229	B2M/BCL6/CAV1/CBLB/CD47/CD55/DPP4/EP300/ETS1/FOXO3/HLA-G/IGF2/IL2RG/IL6ST/JAK2/CD46/PNP/PAWR/PDPK1/PIK3CA/PRNP/SDC4/SHH/SOX4/YWHAG/VNN1/BCL10/DLG5/SOCS6/KLF4/CHST4/HSPH1/MALT1/HHLA2/TNFRSF21/ZBTB7B/PAG1/CCL28/NFKBIZ/WNK1/VTCN1/NDFIP1/ITCH/MIR21/CD24	45
GO:0097529	myeloid leukocyte migration	30/1199	207/15924	0.144928	1.92479	3.82155	0.000399992	0.00764196	0.00593709	APP/CD47/CNN2/DPP4/DUSP1/EDN1/CXCL1/CXCL3/CXCL8/ITGA1/MMP14/MYD88/NF1/P2RX4/PAFAH1B1/PDGFB/MAPK1/PTPRJ/RAC1/RAC2/CXCL5/TGFB2/VEGFA/GBF1/WDR1/SWAP70/RTN4/AKIRIN1/MCU/JAML	30
GO:0019221	cytokine-mediated signaling pathway	55/1199	459/15924	0.119826	1.59141	3.66874	0.000400899	0.00764196	0.00593709	BIRC2/BIRC3/XIAP/CEACAM1/CAV1/CBL/EDN1/F2RL1/F3/FOXO3/CXCL1/CXCL3/HSPA1B/IFNAR1/IFNAR2/IFNGR1/IFNGR2/IL2RG/IL6ST/CXCL8/IL10RB/IL13RA1/JAK2/LEPR/LIFR/MFAP3/MYD88/OAS1/PAFAH1B1/PDGFB/PPP2CB/PTPRJ/CCL20/CXCL5/SLC1A1/STAT3/TFF2/UGCG/CXCR4/RIPK1/OSMR/RPS6KA5/DUOX2/ADIPOR1/CLDN18/DUOX1/PARP14/APPL2/IL22RA1/NFKBIZ/WNK1/PARP9/IFNE/MIR21/CD24	55
GO:0035023	regulation of Rho protein signal transduction	16/1199	83/15924	0.192771	2.56021	4.06653	0.000405898	0.00771067	0.00599047	BCL6/CSNK1A1/EPS8/F2RL1/ITGB1/MET/MYO9B/RAC1/CUL3/FLOT1/AKAP13/ARHGEF18/F11R/EPS8L1/ARHGEF28/MIR21	16
GO:0042330	taxis	50/1199	407/15924	0.12285	1.63158	3.68313	0.000407743	0.00771919	0.00599709	APP/BMPR2/CASR/CRK/DPP4/DUSP1/TYMP/EDN1/F2RL1/F3/GAB1/CXCL1/CXCL3/HSPB1/CCN1/CXCL8/ITGA1/ITGA2/ITGAV/MET/NEDD9/P2RX4/PDGFB/PLAUR/PRKCD/MAPK1/PTPRJ/RAC1/RAC2/RALA/CCL20/CXCL5/SEMA3F/TGFB2/TPBG/VEGFA/CXCR4/SEMA3B/GBF1/SEMA5A/SEMA4B/SWAP70/FLRT3/PLXNA3/PARVA/CCL28/WNK1/AKIRIN1/MCU/JAML	50
[truncated: 338 more rows]

## Sheet: ego.set1.aHIEs.1.DEG.dw
Dataset S3. Gene Ontology (GO) enrichment analysis of genes differentially expressed between 32°C and 37°C conditions.
[truncated: 79 more rows]

## Sheet: ego.set1.aHIEs.1.DEG.up
ID	Description	GeneRatio	BgRatio	RichFactor	FoldEnrichment	zScore	pvalue	p.adjust	qvalue	geneID	Count
[truncated: 11 more rows]

[truncated: 2 more sheets: ego.set1.aHIEs.2.DEG.dw, ego.set1.aHIEs.2.DEG.up]
