# Supplementary material for: Temperature and developmental stage govern intestinal susceptibility to human coronavirus 229E
Source: Proc Natl Acad Sci U S A. 2026 Jun 24;123(26):e2600632123. doi: 10.1073/pnas.2600632123 (PMC13320717; doi:10.1073/pnas.2600632123)
Supplement: Supplementary file 5 — Dataset S04 (XLSX) [file pnas.2600632123.sd04.xlsx]

## Sheet: ego.pediatric.mock.32.DEG.dw
Dataset S4. Gene Ontology (GO) enrichment analysis of genes differentially expressed between pediatric donors.
ID	Description	GeneRatio	BgRatio	RichFactor	FoldEnrichment	zScore	pvalue	p.adjust	qvalue	geneID	Count
GO:0006334	nucleosome assembly	16/197	104/16077	0.153846	12.5553	13.1674	1.44423e-13	4.02508e-10	3.67292e-10	H1-3/H1-5/HMGB2/H2BC14/H2BC7/H2BC17/H3C3/H3C6/H3C11/H3C8/H3C12/H3C2/H4C12/H4C2/H2BC11/H4C15	16
GO:0034728	nucleosome organization	16/197	123/16077	0.130081	10.6158	11.9234	2.10262e-12	2.93e-09	2.67365e-09	H1-3/H1-5/HMGB2/H2BC14/H2BC7/H2BC17/H3C3/H3C6/H3C11/H3C8/H3C12/H3C2/H4C12/H4C2/H2BC11/H4C15	16
GO:0065004	protein-DNA complex assembly	19/197	214/16077	0.088785	7.24567	10.2445	1.69152e-11	1.57143e-08	1.43394e-08	CENPF/H1-3/H1-5/HMGB2/H2BC14/H2BC7/H2BC17/H3C3/H3C6/H3C11/H3C8/H3C12/H3C2/H4C12/H4C2/H2BC11/DLGAP5/HJURP/H4C15	19
GO:0071824	protein-DNA complex organization	19/197	233/16077	0.0815451	6.65482	9.68415	7.45181e-11	5.19205e-08	4.73778e-08	CENPF/H1-3/H1-5/HMGB2/H2BC14/H2BC7/H2BC17/H3C3/H3C6/H3C11/H3C8/H3C12/H3C2/H4C12/H4C2/H2BC11/DLGAP5/HJURP/H4C15	19
GO:0097501	stress response to metal ion	5/197	18/16077	0.277778	22.6692	10.2451	1.97621e-06	0.00110154	0.00100517	MT1G/MT1H/MT1M/MT2A/SLC11A1	5
GO:0090068	positive regulation of cell cycle process	14/197	254/16077	0.0551181	4.49814	6.25902	3.06731e-06	0.00139565	0.00127354	CDC6/DDX11/EREG/IGF2/DDR2/PLCG2/RRM2/DLGAP5/CIT/GPSM2/SMPD3/RPTOR/NCAPG/PRAP1	14
GO:0061687	detoxification of inorganic compound	5/197	20/16077	0.25	20.4023	9.67013	3.50539e-06	0.00139565	0.00127354	MT1G/MT1H/MT1M/MT2A/SLC11A1	5
GO:0045652	regulation of megakaryocyte differentiation	6/197	36/16077	0.166667	13.6015	8.43054	4.49832e-06	0.0015671	0.00142999	HMGB2/H4C12/H4C2/FAXDC2/SCIN/H4C15	6
GO:0071276	cellular response to cadmium ion	5/197	23/16077	0.217391	17.7411	8.94857	7.38379e-06	0.00214197	0.00195457	MT1G/MT1H/MT1M/MT2A/SLC11A1	5
GO:0009636	response to toxic substance	13/197	238/16077	0.0546218	4.45764	5.98551	7.68559e-06	0.00214197	0.00195457	ALDH1A1/APOA4/COL6A1/GPX3/MT1G/MT1H/MT1M/MT2A/SLC11A1/TYMS/ABCG2/NUPR1/AKR1B10	13
GO:0098754	detoxification	10/197	141/16077	0.070922	5.78788	6.36005	9.33191e-06	0.00218515	0.00199396	ALDH1A1/APOA4/GPX3/MT1G/MT1H/MT1M/MT2A/SLC11A1/ABCG2/AKR1B10	10
GO:0140014	mitotic nuclear division	14/197	280/16077	0.05	4.08046	5.79167	9.40861e-06	0.00218515	0.00199396	CENPF/EREG/HSPA1A/IGF2/MKI67/MYBL2/SMC1A/DLGAP5/ZWINT/TPX2/ANLN/SMPD3/NCAPG/PRAP1	14
GO:0010273	detoxification of copper ion	4/197	13/16077	0.307692	25.1105	9.68608	1.43394e-05	0.00285457	0.00260482	MT1G/MT1H/MT1M/MT2A	4
GO:1990169	stress response to copper ion	4/197	13/16077	0.307692	25.1105	9.68608	1.43394e-05	0.00285457	0.00260482	MT1G/MT1H/MT1M/MT2A	4
GO:0045787	positive regulation of cell cycle	15/197	338/16077	0.0443787	3.62171	5.42564	1.85899e-05	0.003454	0.0031518	CDC6/DDX11/EREG/IGF2/DDR2/PLCG2/RRM2/DLGAP5/CIT/NUPR1/GPSM2/SMPD3/RPTOR/NCAPG/PRAP1	15
GO:1901653	cellular response to peptide	4/197	14/16077	0.285714	23.3169	9.30425	1.9883e-05	0.00346337	0.00316035	CASR/KLF4/ANO1/SMPD3	4
GO:0032200	telomere organization	11/197	192/16077	0.0572917	4.67552	5.70654	2.51525e-05	0.00396965	0.00362233	MAP3K4/H3C3/H3C6/H3C11/H3C8/H3C12/H3C2/H4C12/H4C2/KLF4/H4C15	11
GO:0000280	nuclear division	17/197	434/16077	0.0391705	3.19667	5.1671	2.56382e-05	0.00396965	0.00362233	CENPF/EREG/FANCA/HSPA1A/IGF2/MKI67/MYBL2/TOP2A/SMC1A/DLGAP5/ZWINT/TPX2/ANLN/SMPD3/NCAPG/PRAP1/ASPM	17
GO:0048285	organelle fission	18/197	483/16077	0.0372671	3.04133	5.07348	2.85089e-05	0.00418181	0.00381593	CENPF/EREG/FANCA/HSPA1A/IGF2/MKI67/MYBL2/RALA/TOP2A/SMC1A/DLGAP5/ZWINT/TPX2/ANLN/SMPD3/NCAPG/PRAP1/ASPM	18
GO:0061644	protein localization to CENP-A containing chromatin	4/197	17/16077	0.235294	19.2021	8.36318	4.59301e-05	0.00640036	0.00584038	H4C12/H4C2/H2BC11/H4C15	4
GO:0007059	chromosome segregation	16/197	420/16077	0.0380952	3.10892	4.87784	6.20969e-05	0.00824115	0.00752011	CDC6/CENPF/HSPA1A/MKI67/MYBL2/TOP2A/SMC1A/DLGAP5/ZWINT/TPX2/GPSM2/HJURP/NCAPG/PRAP1/ESCO2/ASPM	16
GO:0071168	protein localization to chromatin	6/197	59/16077	0.101695	8.29923	6.25599	8.23595e-05	0.0104334	0.0095206	H1-5/H4C12/H4C2/H2BC11/ESCO2/H4C15	6
GO:0071294	cellular response to zinc ion	4/197	21/16077	0.190476	15.5446	7.4283	0.000111149	0.0133322	0.0121657	MT1G/MT1H/MT1M/MT2A	4
GO:0007088	regulation of mitotic nuclear division	8/197	120/16077	0.0666667	5.44061	5.43819	0.000114809	0.0133322	0.0121657	CENPF/EREG/IGF2/MKI67/DLGAP5/ZWINT/SMPD3/PRAP1	8
GO:0040029	epigenetic regulation of gene expression	12/197	269/16077	0.0446097	3.64056	4.86441	0.000123226	0.0137372	0.0125353	H2AZ1/IGF2/H2AC17/H3C3/H3C6/H3C11/H3C8/H3C12/H3C2/PADI2/H2AC12/ZFP57	12
GO:0071280	cellular response to copper ion	4/197	22/16077	0.181818	14.838	7.23398	0.000134551	0.0143565	0.0131004	MT1G/MT1H/MT1M/MT2A	4
GO:0030219	megakaryocyte differentiation	6/197	65/16077	0.0923077	7.53315	5.87832	0.000142068	0.0143565	0.0131004	HMGB2/H4C12/H4C2/FAXDC2/SCIN/H4C15	6
GO:0000819	sister chromatid segregation	11/197	233/16077	0.0472103	3.85279	4.88554	0.000144235	0.0143565	0.0131004	CDC6/CENPF/HSPA1A/MYBL2/TOP2A/SMC1A/DLGAP5/ZWINT/TPX2/NCAPG/PRAP1	11
GO:0030866	cortical actin cytoskeleton organization	5/197	43/16077	0.116279	9.48943	6.20853	0.000173154	0.0166407	0.0151848	EPB41L2/EPB41L3/ANLN/FMNL3/IQGAP3	5
GO:0051016	barbed-end actin filament capping	4/197	24/16077	0.166667	13.6015	6.88093	0.000191741	0.0167288	0.0152652	CAPG/GSN/CRACD/SCIN	4
GO:0007586	digestion	8/197	130/16077	0.0615385	5.0221	5.1284	0.000200006	0.0167288	0.0152652	APOA4/AKR1C2/FABP2/TFF1/CRACD/SLC46A1/PRAP1/VSIG1	8
GO:0030638	polyketide metabolic process	3/197	10/16077	0.3	24.4827	8.27329	0.000204083	0.0167288	0.0152652	AKR1C2/AKR1C3/AKR1B10	3
GO:0030647	aminoglycoside antibiotic metabolic process	3/197	10/16077	0.3	24.4827	8.27329	0.000204083	0.0167288	0.0152652	AKR1C2/AKR1C3/AKR1B10	3
GO:0044598	doxorubicin metabolic process	3/197	10/16077	0.3	24.4827	8.27329	0.000204083	0.0167288	0.0152652	AKR1C2/AKR1C3/AKR1B10	3
GO:0045840	positive regulation of mitotic nuclear division	5/197	46/16077	0.108696	8.87056	5.95389	0.000239353	0.0185299	0.0169087	EREG/IGF2/DLGAP5/SMPD3/PRAP1	5
GO:0046686	response to cadmium ion	5/197	46/16077	0.108696	8.87056	5.95389	0.000239353	0.0185299	0.0169087	MT1G/MT1H/MT1M/MT2A/SLC11A1	5
GO:0045654	positive regulation of megakaryocyte differentiation	3/197	11/16077	0.272727	22.257	7.85493	0.000278084	0.0209465	0.0191139	HMGB2/FAXDC2/SCIN	3
GO:0071248	cellular response to metal ion	9/197	174/16077	0.0517241	4.22116	4.75822	0.000297819	0.0218427	0.0199316	MT1G/MT1H/MT1M/MT2A/PLCG2/SLC11A1/AKR1C3/RASA4/SMPD3	9
GO:0022600	digestive system process	7/197	106/16077	0.0660377	5.38928	5.04984	0.000326599	0.0233393	0.0212973	APOA4/FABP2/TFF1/CRACD/SLC46A1/PRAP1/VSIG1	7
GO:0051783	regulation of nuclear division	8/197	146/16077	0.0547945	4.47173	4.69351	0.000439364	0.0301854	0.0275444	CENPF/EREG/IGF2/MKI67/DLGAP5/ZWINT/SMPD3/PRAP1	8
GO:0032392	DNA geometric change	6/197	80/16077	0.075	6.12069	5.11388	0.000444063	0.0301854	0.0275444	DDX11/HMGB2/MCM5/MCM6/TOP2A/POLQ	6
GO:1901989	positive regulation of cell cycle phase transition	7/197	112/16077	0.0625	5.10057	4.85027	0.000456521	0.0302934	0.027643	CDC6/DDR2/PLCG2/RRM2/DLGAP5/RPTOR/PRAP1	7
GO:0098813	nuclear chromosome segregation	12/197	316/16077	0.0379747	3.09908	4.19737	0.00053637	0.0347642	0.0317226	CDC6/CENPF/HSPA1A/MYBL2/TOP2A/SMC1A/DLGAP5/ZWINT/TPX2/NCAPG/PRAP1/ASPM	12
GO:0010766	negative regulation of sodium ion transport	3/197	14/16077	0.214286	17.4877	6.87396	0.000597045	0.0366053	0.0334026	NEDD4/SERPINE2/NHERF1	3
GO:0046688	response to copper ion	4/197	32/16077	0.125	10.2011	5.80288	0.000601058	0.0366053	0.0334026	MT1G/MT1H/MT1M/MT2A	4
GO:0030865	cortical cytoskeleton organization	5/197	56/16077	0.0892857	7.28653	5.24876	0.000604177	0.0366053	0.0334026	EPB41L2/EPB41L3/ANLN/FMNL3/IQGAP3	5
GO:0000070	mitotic sister chromatid segregation	9/197	193/16077	0.0466321	3.80561	4.3674	0.000633689	0.0375764	0.0342888	CENPF/HSPA1A/MYBL2/SMC1A/DLGAP5/ZWINT/TPX2/NCAPG/PRAP1	9
GO:0006882	intracellular zinc ion homeostasis	4/197	33/16077	0.121212	9.89202	5.69505	0.00067746	0.039335	0.0358935	MT1G/MT1H/MT1M/MT2A	4
GO:0071103	DNA conformation change	6/197	88/16077	0.0681818	5.56426	4.78187	0.000738694	0.0412017	0.0375969	DDX11/HMGB2/MCM5/MCM6/TOP2A/POLQ	6
GO:0045637	regulation of myeloid cell differentiation	9/197	198/16077	0.0454545	3.70951	4.27276	0.000760808	0.0412017	0.0375969	HMGB2/HSPA1A/H4C12/H4C2/FSTL3/FAXDC2/RPTOR/SCIN/H4C15	9
GO:0010038	response to metal ion	12/197	329/16077	0.0364742	2.97663	4.03466	0.000764496	0.0412017	0.0375969	CASR/MT1G/MT1H/MT1M/MT2A/NEDD4/PLCG2/SLC11A1/TFF1/AKR1C3/RASA4/SMPD3	12
GO:1902808	positive regulation of cell cycle G1/S phase transition	5/197	59/16077	0.0847458	6.91603	5.07048	0.000768745	0.0412017	0.0375969	CDC6/DDR2/PLCG2/RRM2/RPTOR	5
GO:0042448	progesterone metabolic process	3/197	16/16077	0.1875	15.3017	6.37468	0.000902085	0.0465576	0.0424842	AKR1C2/AKR1C3/DHRS9	3
GO:0051014	actin filament severing	3/197	16/16077	0.1875	15.3017	6.37468	0.000902085	0.0465576	0.0424842	CAPG/GSN/SCIN	3
GO:1901992	positive regulation of mitotic cell cycle phase transition	6/197	92/16077	0.0652174	5.32234	4.63077	0.000933541	0.0473051	0.0431662	CDC6/DDR2/RRM2/DLGAP5/RPTOR/PRAP1	6
GO:0051785	positive regulation of nuclear division	5/197	62/16077	0.0806452	6.58138	4.90423	0.000964663	0.0480092	0.0438087	EREG/IGF2/DLGAP5/SMPD3/PRAP1	5
GO:0043491	phosphatidylinositol 3-kinase/protein kinase B signal transduction	11/197	293/16077	0.0375427	3.06382	3.97095	0.00099951	0.0488708	0.0445949	COL6A1/AKR1C2/FLT1/IGF2/LRP2/NEDD4/DDR2/SERPINE2/AKR1C3/NHERF1/SMPD3	11
GO:1902850	microtubule cytoskeleton organization involved in mitosis	8/197	166/16077	0.0481928	3.93297	4.23068	0.00102155	0.0490874	0.0447926	HSPA1A/MYBL2/SMC1A/DLGAP5/TPX2/GPSM2/EFHC1/ANKFN1	8

## Sheet: ego.pediatric.mock.32.DEG.up
ID	Description	GeneRatio	BgRatio	RichFactor	FoldEnrichment	zScore	pvalue	p.adjust	qvalue	geneID	Count
GO:0050673	epithelial cell proliferation	21/260	408/16077	0.0514706	3.18266	5.72545	3.17133e-06	0.0103798	0.00970761	DAB2/LAMB1/LIPA/MMP12/PDPK1/PRKCA/PRKX/PTPRM/SPINK1/STAT1/HNF1B/NRP1/CFLAR/KLK8/CLDN18/ODAM/SULF2/JCAD/IFT74/LRG1/MIR21	21
GO:1902253	regulation of intrinsic apoptotic signaling pathway by p53 class mediator	6/260	33/16077	0.181818	11.2427	7.55139	1.29632e-05	0.0184718	0.0172757	CD74/MDM2/MUC1/UBB/RRM2B/MIR21	6
GO:1903672	positive regulation of sprouting angiogenesis	5/260	22/16077	0.227273	14.0533	7.8549	2.23782e-05	0.0184718	0.0172757	ITGA5/PDPK1/TGM2/TJP1/JCAD	5
GO:0010975	regulation of neuron projection development	20/260	433/16077	0.0461894	2.8561	5.01979	2.65003e-05	0.0184718	0.0172757	DAB2/L1CAM/MDM2/NEFL/NTRK2/PRKCI/KLK6/PTPN1/PTPRG/PTPRS/CDKL5/VLDLR/LRP8/ENC1/NRP1/CFLAR/ULK2/FUT9/YTHDF1/TMEM30A	20
GO:1902254	negative regulation of intrinsic apoptotic signaling pathway by p53 class mediator	5/260	23/16077	0.217391	13.4423	7.65573	2.82185e-05	0.0184718	0.0172757	CD74/MDM2/MUC1/RRM2B/MIR21	5

## Sheet: ego.pediatric.mock.37.DEG.dw
ID	Description	GeneRatio	BgRatio	RichFactor	FoldEnrichment	zScore	pvalue	p.adjust	qvalue	geneID	Count
GO:0042060	wound healing	46/636	413/15512	0.11138	2.71655	7.31078	6.97976e-10	3.26443e-06	2.84333e-06	ACTG1/RHOC/AXL/CEACAM1/DST/CD9/CD36/CNN2/CLDN4/DGKA/DSP/ERBB3/F2RL1/F5/GNAQ/ITGAV/ITGB1/ITGB6/PAK1/PDGFB/SERPINE2/PIK3CA/PLAT/PLAUR/PLCG2/SMPD1/TFPI/TIMP1/VEGFA/VIL1/CXCR4/MYL12A/GNA13/DUOX2/DUOX1/CHMP1B/AHNAK/ADIPOR2/EPPK1/SYTL4/JAML/DCBLD2/CD109/ANO6/PEAR1/OCLN	46
GO:0061041	regulation of wound healing	20/636	126/15512	0.15873	3.87142	6.69151	1.93382e-07	0.000452223	0.000393888	ACTG1/CEACAM1/CD9/CD36/CLDN4/F2RL1/ITGB1/PDGFB/SERPINE2/PLAT/PLAUR/TFPI/VIL1/CXCR4/DUOX2/DUOX1/EPPK1/CD109/ANO6/OCLN	20
GO:1903034	regulation of response to wounding	22/636	163/15512	0.134969	3.29189	6.0821	8.68346e-07	0.00135375	0.00117912	ACTG1/CEACAM1/CD9/CD36/CLDN4/F2RL1/ITGB1/MDK/PDGFB/SERPINE2/PLAT/PLAUR/TFPI/VIL1/CXCR4/KLF4/DUOX2/DUOX1/EPPK1/CD109/ANO6/OCLN	22
GO:1902905	positive regulation of supramolecular fiber organization	22/636	167/15512	0.131737	3.21305	5.94526	1.31729e-06	0.00154024	0.00134155	RHOC/CD47/CLU/F2RL1/GRB2/GSN/HSPA1A/MAP1B/NUMA1/PAK1/RPS3/CLIP1/VIL1/SEMA5A/ROCK2/WDR1/WASF2/SWAP70/SNX9/SCIN/AMOT/OCLN	22
GO:0070482	response to oxygen levels	32/636	317/15512	0.100946	2.46208	5.43819	2.53651e-06	0.00214237	0.00186601	ADM/AK4/APAF1/BMP2/BNIP2/ZFP36L1/CA9/CASR/COL1A1/COL6A1/CYP1A1/DPP4/EPAS1/FOXO3/HSF1/MMP14/P4HB/PCK1/PGK1/PLAT/PLOD2/POLB/SOX4/STC1/VEGFA/CXCR4/ROCK2/CITED2/NDRG1/ERO1A/EGLN3/MALAT1	32
GO:0008202	steroid metabolic process	31/636	303/15512	0.10231	2.49534	5.43521	2.74839e-06	0.00214237	0.00186601	ADM/APOA4/APOB/BMP2/CYP1A1/CYP2C19/CYP3A5/AKR1C2/FDPS/FMO5/HDLBP/INSIG1/NFE2L1/ATP8B1/SMPD1/UGT2B15/UGT2B17/YWHAH/FGF23/ABCB11/SGPL1/ABCG1/DHRS9/UGT2B11/FAXDC2/ERRFI1/UGT1A1/SRD5A3/OSBPL1A/TTC39B/SULT1C3	31
GO:0036293	response to decreased oxygen levels	30/636	294/15512	0.102041	2.48877	5.32878	4.19183e-06	0.00249632	0.0021743	ADM/AK4/APAF1/BMP2/BNIP2/ZFP36L1/CA9/CASR/COL6A1/CYP1A1/DPP4/EPAS1/FOXO3/HSF1/MMP14/P4HB/PCK1/PGK1/PLAT/PLOD2/SOX4/STC1/VEGFA/CXCR4/ROCK2/CITED2/NDRG1/ERO1A/EGLN3/MALAT1	30
GO:0007015	actin filament organization	39/636	437/15512	0.0892449	2.17668	5.15911	4.41884e-06	0.00249632	0.0021743	ACTG1/ALDOA/RHOC/CAPG/CD47/CFL1/CNN2/DIAPH1/F2RL1/GRB2/GSN/MARCKS/MYO1A/MYO6/MYO7B/NEDD9/PAK1/PAK2/PIK3CA/TPM2/TPM3/VIL1/SEMA5A/TMSB10/ROCK2/RHOBTB1/WDR1/ARPC5/WASF2/CAP1/SWAP70/ARHGEF18/CORO1C/SNX9/SH3D21/SPIRE2/SCIN/NOSTRIN/AMOT	39
GO:0022407	regulation of cell-cell adhesion	40/636	455/15512	0.0879121	2.14417	5.12192	4.80369e-06	0.00249632	0.0021743	CEACAM1/BMP2/CD9/CD47/CDH1/CD55/DPP4/EFNB2/ETS1/FOXO3/HLA-G/HMGB1/IGF2/EPCAM/MDK/PCK1/SERPINE2/PIK3CA/PLAUR/RPS3/SMARCB1/SOX4/VEGFA/ADAM19/TNFRSF14/VNN1/SOCS6/KLF4/PIEZO1/CITED2/MALT1/HHLA2/PKP3/SWAP70/ICOSLG/ZBTB7B/TENM3/PAG1/CD276/B4GALNT2	40
GO:0090066	regulation of anatomical structure size	41/636	475/15512	0.0863158	2.10524	5.05856	5.7355e-06	0.00268249	0.00233646	ADM/ARHGAP5/ATP2B1/BDKRB2/CAPG/CASR/CDH1/COL6A1/DNM1/EGFR/EIF4G2/F2RL1/GRB2/GSN/HTR1D/ITGB1/MAP1B/NRCAM/PIK3CA/RAB3B/RGS2/SEMA3F/VEGFA/VIL1/PICALM/SEMA5A/TMSB10/ROCK2/IST1/WDR1/ARPC5/SWAP70/RAP1GAP2/ATP13A2/SNX9/CDHR5/CDHR2/GRIP2/SCIN/AMOT/ANO6	41
GO:0051495	positive regulation of cytoskeleton organization	21/636	176/15512	0.119318	2.91016	5.26958	1.10739e-05	0.00470843	0.00410106	RHOC/CD47/F2RL1/GRB2/GSN/HSPA1A/MAP1B/NUMA1/PAK1/RPS3/CLIP1/VIL1/SEMA5A/ROCK2/WDR1/WASF2/SWAP70/SNX9/SCIN/AMOT/OCLN	21
GO:0001666	response to hypoxia	28/636	281/15512	0.0996441	2.43031	5.00294	1.36291e-05	0.00531193	0.00462671	ADM/AK4/APAF1/BMP2/ZFP36L1/CA9/CASR/CYP1A1/DPP4/EPAS1/FOXO3/HSF1/MMP14/P4HB/PCK1/PGK1/PLAT/PLOD2/SOX4/STC1/VEGFA/CXCR4/ROCK2/CITED2/NDRG1/ERO1A/EGLN3/MALAT1	28
GO:0044403	biological process involved in symbiotic interaction	28/636	284/15512	0.0985915	2.40464	4.93979	1.65938e-05	0.00596993	0.00519983	ANPEP/AXL/CFL1/CHD1/CD55/DPP4/EFNB2/EGFR/F2RL1/GSN/HMGB1/HSPA1A/ITGAV/ITGB1/ITGB6/JUN/P4HB/FURIN/SMARCB1/SMPD1/SP1/TRIM25/CXCR4/TNFRSF14/VAPA/ROCK2/SAP30BP/CHMP1B	28
GO:0032970	regulation of actin filament-based process	33/636	368/15512	0.0896739	2.18714	4.76553	2.17924e-05	0.0072802	0.00634108	ACTG1/ANK2/RHOC/CAMK2D/CAPG/CD47/CNN2/DSC2/DSP/F2RL1/GRB2/GSN/LRP1/NEDD9/PAK1/PAK2/PIK3CA/RALA/STC1/VIL1/SEMA5A/TMSB10/ROCK2/WDR1/ARPC5/WASF2/SWAP70/ARHGEF18/NGEF/SNX9/SCIN/FRMD6/AMOT	33
GO:0046718	symbiont entry into host cell	18/636	146/15512	0.123288	3.00698	5.03784	2.98395e-05	0.00915668	0.00797551	ANPEP/AXL/CD55/DPP4/EFNB2/EGFR/GSN/HMGB1/HSPA1A/ITGAV/ITGB1/ITGB6/P4HB/FURIN/SMPD1/TRIM25/CXCR4/TNFRSF14	18
GO:0032535	regulation of cellular component size	31/636	342/15512	0.0906433	2.21078	4.68158	3.1325e-05	0.00915668	0.00797551	ARHGAP5/CAPG/CDH1/COL6A1/DNM1/EIF4G2/F2RL1/GRB2/GSN/MAP1B/NRCAM/PIK3CA/RAB3B/SEMA3F/VEGFA/VIL1/PICALM/SEMA5A/TMSB10/IST1/WDR1/ARPC5/SWAP70/RAP1GAP2/ATP13A2/SNX9/CDHR5/CDHR2/SCIN/AMOT/ANO6	31
GO:0007009	plasma membrane organization	18/636	149/15512	0.120805	2.94644	4.93629	3.92738e-05	0.0108049	0.00941112	ANK2/CD9/CLU/COL6A1/GSN/ATP8B1/SMPD1/CXCR4/NDRG1/SH3GLB1/SNX9/CHMP1B/AHNAK/FA2H/SYTL4/ANO6/XKR9/TLCD2	18
GO:0044409	symbiont entry into host	18/636	151/15512	0.119205	2.90741	4.86999	4.69522e-05	0.0119134	0.0103766	ANPEP/AXL/CD55/DPP4/EFNB2/EGFR/GSN/HMGB1/HSPA1A/ITGAV/ITGB1/ITGB6/P4HB/FURIN/SMPD1/TRIM25/CXCR4/TNFRSF14	18
GO:0071383	cellular response to steroid hormone stimulus	21/636	194/15512	0.108247	2.64015	4.75322	4.83973e-05	0.0119134	0.0103766	ZFP36L1/EGFR/FOXO3/HSPA1A/NR3C2/PAK1/PCK1/STC1/TFPI/YWHAH/KMT2D/KDM5D/AXIN2/NCOR1/BCL2L11/ABHD2/UBR5/ERRFI1/UGT1A1/LBH/PAQR8	21
GO:2000628	regulation of miRNA metabolic process	13/636	87/15512	0.149425	3.64447	5.11436	5.12605e-05	0.0119873	0.010441	BMP2/EGFR/ETS1/FOXO3/JUN/PDGFB/VEGFA/YY1/KLF4/NCOR1/MRTFB/NEAT1/MALAT1	13
GO:0099024	plasma membrane invagination	10/636	54/15512	0.185185	4.51666	5.35248	5.8477e-05	0.0128128	0.01116	CD36/F2RL1/GSN/PLCG2/SNX9/GULP1/APPL2/SPIRE2/ANO6/XKR9	10
GO:0040013	negative regulation of locomotion	28/636	306/15512	0.0915033	2.23176	4.49971	6.35614e-05	0.0128128	0.01116	ATP2B4/CDH1/CNN2/CTNNA1/DPP4/FOXO3/HMGB1/IGFBP3/LRP1/NBL1/NEDD9/PTPRR/ARID4A/SEMA3F/STC1/TIMP1/SEMA5A/KLF4/CITED2/GNA13/ABHD2/LRCH1/CORO1C/DNAJA4/NDRG4/EPPK1/MARVELD3/SPRED1	28
GO:0030042	actin filament depolymerization	10/636	55/15512	0.181818	4.43453	5.27584	6.88827e-05	0.0128128	0.01116	CAPG/CFL1/F2RL1/GSN/PIK3CA/VIL1/SEMA5A/WDR1/SWAP70/SCIN	10
GO:0060100	positive regulation of phagocytosis, engulfment	5/636	12/15512	0.416667	10.1625	6.56512	7.1046e-05	0.0128128	0.01116	CD36/F2RL1/PLCG2/APPL2/ANO6	5
GO:1905155	positive regulation of membrane invagination	5/636	12/15512	0.416667	10.1625	6.56512	7.1046e-05	0.0128128	0.01116	CD36/F2RL1/PLCG2/APPL2/ANO6	5
GO:0048545	response to steroid hormone	28/636	308/15512	0.0909091	2.21727	4.46157	7.1228e-05	0.0128128	0.01116	ADM/AREG/ZFP36L1/COL1A1/CLDN4/EGFR/FOXO3/HSPA1A/JUN/JUND/NR3C2/PAK1/PCK1/PIK3CA/STC1/TFPI/YWHAH/KMT2D/KDM5D/AXIN2/NCOR1/BCL2L11/ABHD2/UBR5/ERRFI1/UGT1A1/LBH/PAQR8	28
GO:0051701	biological process involved in interaction with host	20/636	185/15512	0.108108	2.63675	4.63068	7.40837e-05	0.0128329	0.0111775	ANPEP/AXL/CD55/DPP4/EFNB2/EGFR/GSN/HMGB1/HSPA1A/ITGAV/ITGB1/ITGB6/P4HB/FURIN/SMPD1/TRIM25/CXCR4/TNFRSF14/VAPA/CHMP1B	20
GO:1902004	positive regulation of amyloid-beta formation	6/636	19/15512	0.315789	7.70209	6.044	7.96373e-05	0.0133023	0.0115863	CLU/SP1/PICALM/ROCK2/ABCG1/SLC2A13	6
GO:0016032	viral process	34/636	412/15512	0.0825243	2.01276	4.30797	8.79848e-05	0.0141898	0.0123594	ANPEP/AXL/CFL1/CHD1/CD55/DPP4/EFNB2/EGFR/GALNT1/GSN/HMGB1/HSPA1A/ITGAV/ITGB1/ITGB6/JUN/P4HB/FURIN/SLPI/SMARCB1/SMPD1/SP1/TRIM25/CXCR4/TNFRSF14/VAPA/NMT2/PDCD6IP/CALCOCO2/PEG10/RSF1/ATG16L1/RESF1/CHMP1B	34
GO:0045216	cell-cell junction organization	21/636	203/15512	0.103448	2.5231	4.51656	9.35906e-05	0.0145908	0.0127086	ACTG1/ANK2/RHOC/CD9/CDH1/CLDN4/CTNNA1/DSP/EFNB2/F2RL1/PAK2/VEGFA/FZD5/NUMB/ROCK2/WDR1/PDCD6IP/PKP3/MARVELD3/AMOT/OCLN	21
GO:0060099	regulation of phagocytosis, engulfment	5/636	13/15512	0.384615	9.38075	6.2504	0.000111561	0.0163054	0.0142021	CD36/F2RL1/PLCG2/APPL2/ANO6	5
GO:1905153	regulation of membrane invagination	5/636	13/15512	0.384615	9.38075	6.2504	0.000111561	0.0163054	0.0142021	CD36/F2RL1/PLCG2/APPL2/ANO6	5
GO:0045922	negative regulation of fatty acid metabolic process	8/636	38/15512	0.210526	5.13472	5.27646	0.000125479	0.0172723	0.0150442	CEACAM1/INSIG1/NCOR1/UGT1A6/UGT1A1/APPL2/TRIB3/ETFBKMT	8
GO:0034109	homotypic cell-cell adhesion	13/636	95/15512	0.136842	3.33757	4.72533	0.000129513	0.0172723	0.0150442	ACTG1/CEACAM1/CD9/CEACAM5/DSC2/DSP/CD99/SERPINE2/PLAUR/MYL12A/CDHR5/CDHR2/PEAR1	13
GO:0022409	positive regulation of cell-cell adhesion	27/636	303/15512	0.0891089	2.17336	4.26489	0.000133281	0.0172723	0.0150442	CD47/CD55/DPP4/EFNB2/ETS1/FOXO3/HLA-G/HMGB1/IGF2/MDK/PCK1/PIK3CA/PLAUR/RPS3/SMARCB1/SOX4/ADAM19/TNFRSF14/VNN1/PIEZO1/CITED2/MALT1/HHLA2/PKP3/ICOSLG/ZBTB7B/CD276	27
GO:0071559	response to transforming growth factor beta	24/636	256/15512	0.09375	2.28656	4.29175	0.000144076	0.0172723	0.0150442	APAF1/BMP2/ZFP36L1/COL1A1/HPGD/HSPA1A/ITGB6/JUN/LTBP1/KMT2A/FURIN/PAK2/ARID4A/USP9Y/ROCK2/CITED2/PEG10/LEMD3/MXRA5/ERO1A/APPL2/CD109/SPRED1/BCL9L	24
GO:0006869	lipid transport	33/636	406/15512	0.0812808	1.98243	4.1476	0.000148213	0.0172723	0.0150442	PLIN2/APOA4/APOB/BDKRB2/CEACAM1/CD36/CLU/FABP2/HDLBP/ITGAV/LRP1/NFKBIA/P2RX4/FURIN/ATP8B1/PIP4K2A/ABCB11/VAPA/ABCG2/PITPNM1/ABCG1/C2CD2L/ATP11B/CIDEB/GULP1/ATP8B2/CIDEC/OSBPL1A/PRAP1/TTC39B/ANO6/SLC51A/XKR9	33
GO:2000146	negative regulation of cell motility	26/636	289/15512	0.0899654	2.19425	4.2374	0.000151358	0.0172723	0.0150442	ATP2B4/CDH1/CNN2/CTNNA1/DPP4/FOXO3/HMGB1/IGFBP3/LRP1/NBL1/NEDD9/PTPRR/ARID4A/STC1/TIMP1/KLF4/CITED2/GNA13/ABHD2/LRCH1/CORO1C/DNAJA4/NDRG4/EPPK1/MARVELD3/SPRED1	26
GO:0010638	positive regulation of organelle organization	38/636	495/15512	0.0767677	1.87236	4.0786	0.000157213	0.0172723	0.0150442	RHOC/CD47/DDX11/F2RL1/GRB2/GSN/HSF1/HSPA1A/IGF2/MAP1B/MSX1/NUMA1/PAK1/PDGFB/PIP4K2A/PLAUR/PKIB/RALA/RPS3/CLIP1/VIL1/YY1/SEMA5A/KLF4/ROCK2/WDR1/PDCD6IP/BCL2L11/WASF2/CALCOCO2/SWAP70/SH3GLB1/SNX9/RESF1/SCIN/PRAP1/AMOT/OCLN	38
GO:0008544	epidermis development	28/636	324/15512	0.0864198	2.10777	4.16656	0.000169361	0.0172723	0.0150442	ZFP36L1/COL6A1/COL17A1/CLDN4/DSP/EGFR/EMP1/IRF6/KRT17/LAMA3/LAMB3/LAMC2/LRP4/MYO6/NAB1/NUMA1/KLF7/KLF4/ROCK2/SLC4A7/AGPAT2/PKP3/PALLD/OPN3/ERRFI1/SAV1/FA2H/CD109	28
GO:0010324	membrane invagination	10/636	61/15512	0.163934	3.99835	4.85148	0.000170246	0.0172723	0.0150442	CD36/F2RL1/GSN/PLCG2/SNX9/GULP1/APPL2/SPIRE2/ANO6/XKR9	10
GO:0090303	positive regulation of wound healing	10/636	61/15512	0.163934	3.99835	4.85148	0.000170246	0.0172723	0.0150442	ACTG1/CD36/CLDN4/ITGB1/PLAT/CXCR4/DUOX2/DUOX1/ANO6/OCLN	10
GO:0030336	negative regulation of cell migration	25/636	275/15512	0.0909091	2.21727	4.21122	0.000171381	0.0172723	0.0150442	ATP2B4/CDH1/CNN2/DPP4/FOXO3/HMGB1/IGFBP3/LRP1/NBL1/NEDD9/PTPRR/ARID4A/STC1/TIMP1/KLF4/CITED2/GNA13/ABHD2/LRCH1/CORO1C/DNAJA4/NDRG4/EPPK1/MARVELD3/SPRED1	25
GO:0030834	regulation of actin filament depolymerization	9/636	50/15512	0.18	4.39019	4.96457	0.00017173	0.0172723	0.0150442	CAPG/F2RL1/GSN/PIK3CA/VIL1/SEMA5A/WDR1/SWAP70/SCIN	9
GO:0022411	cellular component disassembly	34/636	427/15512	0.0796253	1.94206	4.08153	0.000174873	0.0172723	0.0150442	PLIN2/APAF1/CALM1/CAPG/CFL1/COL6A1/DPP4/F2RL1/GSN/HMGA1/HSF1/HSPA2/ITGB1/KIF2A/LRP1/MAP1B/MMP10/MMP14/MMP15/NEDD9/FURIN/PIK3CA/SMARCB1/VIL1/SEMA5A/EIF4E2/IST1/WDR1/PLIN3/CALCOCO2/SWAP70/CHMP1B/SCIN/NCKAP5	34
GO:1902893	regulation of miRNA transcription	11/636	73/15512	0.150685	3.6752	4.7371	0.000177518	0.0172723	0.0150442	BMP2/EGFR/ETS1/FOXO3/JUN/PDGFB/VEGFA/YY1/KLF4/NCOR1/MRTFB	11
GO:1903036	positive regulation of response to wounding	11/636	73/15512	0.150685	3.6752	4.7371	0.000177518	0.0172723	0.0150442	ACTG1/CD36/CLDN4/ITGB1/MDK/PLAT/CXCR4/DUOX2/DUOX1/ANO6/OCLN	11
GO:0008015	blood circulation	36/636	463/15512	0.0777538	1.89641	4.04901	0.000181721	0.0172723	0.0150442	ADM/ANK2/ATP2B1/ATP2B4/BDKRB2/CEACAM1/CACNA1D/CALM1/CAMK2D/CASR/DSC2/DSP/EGFR/EPAS1/F2RL1/F5/GNA11/GSN/HTR1D/ITGB1/KLK1/P2RX4/PDGFB/PIK3CA/PLCB3/RGS2/STC1/VEGFA/CXCR4/IER3/ROCK2/GNA13/GRIP2/NCALD/AMOT/OCLN	36
GO:0071456	cellular response to hypoxia	16/636	139/15512	0.115108	2.80747	4.42594	0.000184455	0.0172723	0.0150442	AK4/ZFP36L1/CASR/EPAS1/FOXO3/P4HB/PCK1/PGK1/STC1/VEGFA/ROCK2/CITED2/NDRG1/ERO1A/EGLN3/MALAT1	16
GO:0043542	endothelial cell migration	21/636	213/15512	0.0985915	2.40464	4.26805	0.000184651	0.0172723	0.0150442	ATP2B4/CEACAM1/DPP4/EFNB2/ETS1/GAB1/HMGB1/ITGB1/P2RX4/PDGFB/PIK3CA/SP1/STC1/VEGFA/SEMA5A/KLF4/ROCK2/HDAC9/DNAJA4/AMOT/SPRED1	21
GO:0030100	regulation of endocytosis	25/636	277/15512	0.0902527	2.20126	4.17119	0.000191834	0.0175923	0.015323	ACTG1/AXL/CD36/CD47/CLU/CNN2/EFNB2/F2RL1/HMGB1/ITGAV/LRP1/PLCG2/RALA/SMPD1/VEGFA/PICALM/NUMB/ZFYVE16/SNX9/APPL2/SMAP1/BTBD9/PROM2/ANO6/MYO18A	25
GO:0030048	actin filament-based movement	15/636	126/15512	0.119048	2.90356	4.43604	0.000200226	0.0177311	0.0154439	ANK2/CACNA1D/CAMK2D/DSC2/DSP/GSN/MYL6/MYO1A/MYO6/MYO7B/PIK3CA/STC1/VIL1/WASF2/FRMD6	15
GO:0061614	miRNA transcription	11/636	74/15512	0.148649	3.62553	4.68105	0.00020093	0.0177311	0.0154439	BMP2/EGFR/ETS1/FOXO3/JUN/PDGFB/VEGFA/YY1/KLF4/NCOR1/MRTFB	11
GO:2000630	positive regulation of miRNA metabolic process	10/636	63/15512	0.15873	3.87142	4.72196	0.000224165	0.0194152	0.0169107	BMP2/EGFR/ETS1/FOXO3/JUN/PDGFB/KLF4/MRTFB/NEAT1/MALAT1	10
GO:0006909	phagocytosis	21/636	217/15512	0.0967742	2.36032	4.17254	0.000238841	0.0203101	0.0176902	AXL/CD36/CD47/CNN2/F2RL1/GSN/HMGB1/ITGAV/ITGB1/LRP1/PAK1/PIK3CA/PLCG2/CORO1C/GULP1/APPL2/PLPP4/ANO6/PEAR1/XKR9/MYO18A	21
GO:0031116	positive regulation of microtubule polymerization	7/636	32/15512	0.21875	5.3353	5.07591	0.000258873	0.0216206	0.0188316	HSPA1A/MAP1B/NUMA1/PAK1/RPS3/CLIP1/OCLN	7
GO:0042445	hormone metabolic process	21/636	219/15512	0.0958904	2.33876	4.12557	0.000270837	0.0222229	0.0193562	ADM/BMP2/CYP1A1/CYP3A5/AKR1C2/DPP4/MEP1A/P4HB/FURIN/UGT2B15/UGT2B17/SGPL1/DHRS9/UGT2B11/SULT1B1/DUOX2/DUOX1/UGT1A1/SRD5A3/SDR16C5/DUOXA2	21
GO:0038127	ERBB signaling pathway	15/636	130/15512	0.115385	2.81422	4.29498	0.000282947	0.0223491	0.0194661	AREG/CEACAM1/EGFR/ERBB3/GAB1/GRB2/PIK3CA/PLAUR/PTPRR/RALA/VIL1/GPRC5A/ERRFI1/ERBIN/FAM83B	15
GO:0045785	positive regulation of cell adhesion	35/636	456/15512	0.0767544	1.87203	3.90811	0.000284218	0.0223491	0.0194661	CD36/CD47/CD55/DPP4/EFNB2/ETS1/FOXO3/HLA-G/HMGB1/IGF2/ITGAV/MDK/NEDD9/P4HB/PCK1/PDGFB/PIK3CA/PLAUR/RPS3/SMARCB1/SOX4/STX3/VEGFA/ADAM19/TNFRSF14/VNN1/PIEZO1/CITED2/MALT1/HHLA2/PKP3/ICOSLG/ZBTB7B/APBB1IP/CD276	35
GO:0001701	in utero embryonic development	31/636	386/15512	0.0803109	1.95878	3.94416	0.000287914	0.0223491	0.0194661	ADM/APOB/BMP2/ZFP36L1/EGFR/EPAS1/GRB2/IGF2/ITGB1/KRT8/KRT19/TM4SF1/MBNL1/MSX1/FURIN/PDGFB/POLB/PSPH/PTPRR/SMARCB1/TBX3/VEGFA/FZD5/KLF4/BCL2L11/CITED2/GNA13/EPN1/AMOT/PLPP4/ST8SIA6	31
GO:0019058	viral life cycle	26/636	302/15512	0.0860927	2.0998	3.99077	0.000303544	0.0223491	0.0194661	ANPEP/AXL/CD55/DPP4/EFNB2/EGFR/GSN/HMGB1/HSPA1A/ITGAV/ITGB1/ITGB6/P4HB/FURIN/SLPI/SMARCB1/SMPD1/TRIM25/CXCR4/TNFRSF14/VAPA/NMT2/PDCD6IP/ATG16L1/RESF1/CHMP1B	26
GO:0043534	blood vessel endothelial cell migration	14/636	117/15512	0.119658	2.91845	4.30685	0.000306646	0.0223491	0.0194661	ATP2B4/EFNB2/ETS1/GAB1/HMGB1/ITGB1/P2RX4/PDGFB/SP1/VEGFA/KLF4/HDAC9/AMOT/SPRED1	14
GO:0003018	vascular process in circulatory system	23/636	253/15512	0.0909091	2.21727	4.03635	0.000307936	0.0223491	0.0194661	ADM/ATP2B1/ATP2B4/BDKRB2/CEACAM1/CASR/CD36/EGFR/F2RL1/HTR1D/ITGB1/LRP1/RGS2/SLC2A3/VEGFA/ABCG2/ROCK2/SLC44A1/SLC38A2/GRIP2/SLC2A13/AMOT/OCLN	23
GO:0072659	protein localization to plasma membrane	25/636	286/15512	0.0874126	2.13199	3.99519	0.000313174	0.0223491	0.0194661	ANK2/ATP2B4/CAMK2D/CDH1/EGFR/ITGB1/LRP1/RAB8A/MMP14/STX3/VIL1/SLMAP/PICALM/STX7/NUMB/SQSTM1/ROCK2/OPTN/SEC23A/PKP3/ERRFI1/DENND4C/KIF13A/NHERF4/GRIP2	25
GO:0043536	positive regulation of blood vessel endothelial cell migration	9/636	54/15512	0.166667	4.06499	4.66503	0.00031502	0.0223491	0.0194661	ETS1/GAB1/HMGB1/P2RX4/PDGFB/SP1/VEGFA/HDAC9/AMOT	9
GO:0006936	muscle contraction	27/636	320/15512	0.084375	2.0579	3.95383	0.000323051	0.0223491	0.0194661	ALDOA/ANK2/ATP2B1/ATP2B4/BDKRB2/CACNA1D/CALM1/CAMK2D/CLCN1/DSC2/DSP/GSN/HTR1D/MYL6/P2RX4/PIK3CA/RGS2/SLC6A8/STC1/TBX3/TPM2/TPM3/CXCR4/SLMAP/PABPN1/ROCK2/GRIP2	27
GO:0007043	cell-cell junction assembly	16/636	146/15512	0.109589	2.67287	4.19917	0.000324939	0.0223491	0.0194661	ACTG1/ANK2/RHOC/CD9/CDH1/CLDN4/CTNNA1/PAK2/FZD5/ROCK2/WDR1/PDCD6IP/PKP3/MARVELD3/AMOT/OCLN	16
GO:0036294	cellular response to decreased oxygen levels	16/636	146/15512	0.109589	2.67287	4.19917	0.000324939	0.0223491	0.0194661	AK4/ZFP36L1/CASR/EPAS1/FOXO3/P4HB/PCK1/PGK1/STC1/VEGFA/ROCK2/CITED2/NDRG1/ERO1A/EGLN3/MALAT1	16
GO:0010586	miRNA metabolic process	13/636	105/15512	0.12381	3.01971	4.29368	0.000356438	0.0241603	0.0210437	BMP2/EGFR/ETS1/FOXO3/JUN/PDGFB/VEGFA/YY1/KLF4/NCOR1/MRTFB/NEAT1/MALAT1	13
GO:1902903	regulation of supramolecular fiber organization	30/636	374/15512	0.0802139	1.95641	3.87126	0.000366272	0.0241805	0.0210613	ACTG1/RHOC/CAPG/CD47/CLU/COL6A1/F2RL1/GRB2/GSN/HSPA1A/MAP1B/NUMA1/PAK1/PAK2/PIK3CA/RPS3/CLIP1/VIL1/SEMA5A/TMSB10/ROCK2/WDR1/ARPC5/WASF2/SWAP70/ARHGEF18/SNX9/SCIN/AMOT/OCLN	30
GO:0043535	regulation of blood vessel endothelial cell migration	12/636	92/15512	0.130435	3.1813	4.33882	0.000367076	0.0241805	0.0210613	ATP2B4/ETS1/GAB1/HMGB1/P2RX4/PDGFB/SP1/VEGFA/KLF4/HDAC9/AMOT/SPRED1	12
GO:0030193	regulation of blood coagulation	10/636	67/15512	0.149254	3.64029	4.47817	0.000375502	0.024392	0.0212455	CEACAM1/CD9/CD36/F2RL1/PDGFB/SERPINE2/PLAT/PLAUR/TFPI/ANO6	10
GO:0007599	hemostasis	21/636	226/15512	0.0929204	2.26632	3.96512	0.00041436	0.0265474	0.0231229	ACTG1/AXL/CEACAM1/CD9/CD36/DGKA/F2RL1/F5/GNAQ/PDGFB/SERPINE2/PIK3CA/PLAT/PLAUR/PLCG2/TFPI/MYL12A/GNA13/TSPAN18/ANO6/PEAR1	21
GO:1902993	positive regulation of amyloid precursor protein catabolic process	6/636	25/15512	0.24	5.85358	5.02174	0.00042127	0.0266254	0.0231908	CLU/SP1/PICALM/ROCK2/ABCG1/SLC2A13	6
GO:0006911	phagocytosis, engulfment	8/636	45/15512	0.177778	4.33599	4.63376	0.000429566	0.0266857	0.0232433	CD36/F2RL1/GSN/PLCG2/GULP1/APPL2/ANO6/XKR9	8
GO:0010594	regulation of endothelial cell migration	17/636	165/15512	0.10303	2.5129	4.03968	0.00044432	0.0266857	0.0232433	ATP2B4/CEACAM1/ETS1/GAB1/HMGB1/P2RX4/PDGFB/SP1/STC1/VEGFA/SEMA5A/KLF4/ROCK2/HDAC9/DNAJA4/AMOT/SPRED1	17
GO:0071402	cellular response to lipoprotein particle stimulus	7/636	35/15512	0.2	4.87799	4.749	0.00046482	0.0266857	0.0232433	APOB/CASR/CD9/CD36/CD68/ITGB1/ABCG1	7
GO:1902003	regulation of amyloid-beta formation	7/636	35/15512	0.2	4.87799	4.749	0.00046482	0.0266857	0.0232433	CLU/SP1/PICALM/ROCK2/ABCG1/RTN3/SLC2A13	7
GO:0051014	actin filament severing	5/636	17/15512	0.294118	7.17351	5.26582	0.000467869	0.0266857	0.0232433	CAPG/CFL1/GSN/VIL1/SCIN	5
GO:0071294	cellular response to zinc ion	5/636	17/15512	0.294118	7.17351	5.26582	0.000467869	0.0266857	0.0232433	MT1G/MT1H/MT2A/P2RX4/ATP13A2	5
GO:0090083	regulation of inclusion body assembly	5/636	17/15512	0.294118	7.17351	5.26582	0.000467869	0.0266857	0.0232433	CLU/HSF1/HSPA1A/HSPA2/DNAJA4	5
GO:1903729	regulation of plasma membrane organization	5/636	17/15512	0.294118	7.17351	5.26582	0.000467869	0.0266857	0.0232433	GSN/ATP8B1/SH3GLB1/AHNAK/SYTL4	5
GO:1900046	regulation of hemostasis	10/636	69/15512	0.144928	3.53477	4.36318	0.000478413	0.0269583	0.0234808	CEACAM1/CD9/CD36/F2RL1/PDGFB/SERPINE2/PLAT/PLAUR/TFPI/ANO6	10
GO:0001892	embryonic placenta development	11/636	82/15512	0.134146	3.27182	4.26485	0.000500698	0.0278781	0.024282	ADM/ZFP36L1/EGFR/EPAS1/GRB2/IGF2/KRT8/KRT19/PDGFB/FZD5/CITED2	11
GO:0007173	epidermal growth factor receptor signaling pathway	13/636	109/15512	0.119266	2.90889	4.13521	0.000514096	0.0282874	0.0246384	AREG/CEACAM1/EGFR/GAB1/GRB2/PIK3CA/PLAUR/RALA/VIL1/GPRC5A/ERRFI1/ERBIN/FAM83B	13
GO:0043297	apical junction assembly	10/636	70/15512	0.142857	3.48428	4.30727	0.000538042	0.0289455	0.0252116	RHOC/CLDN4/CTNNA1/PAK2/FZD5/ROCK2/WDR1/PDCD6IP/MARVELD3/OCLN	10
GO:0010876	lipid localization	34/636	454/15512	0.0748899	1.82656	3.69593	0.000538435	0.0289455	0.0252116	PLIN2/APOA4/APOB/BDKRB2/CEACAM1/CD36/CLU/FABP2/HDLBP/ITGAV/LRP1/NFKBIA/P2RX4/FURIN/ATP8B1/PIP4K2A/ABCB11/VAPA/ABCG2/PITPNM1/ABCG1/C2CD2L/PLIN3/ATP11B/CIDEB/GULP1/ATP8B2/CIDEC/OSBPL1A/PRAP1/TTC39B/ANO6/SLC51A/XKR9	34
GO:0031112	positive regulation of microtubule polymerization or depolymerization	7/636	36/15512	0.194444	4.74249	4.64823	0.000556869	0.0295963	0.0257785	HSPA1A/MAP1B/NUMA1/PAK1/RPS3/CLIP1/OCLN	7
GO:0050870	positive regulation of T cell activation	21/636	232/15512	0.0905172	2.20771	3.83222	0.000586238	0.0308072	0.0268332	CD47/CD55/DPP4/EFNB2/FOXO3/HLA-G/HMGB1/IGF2/MDK/PCK1/PIK3CA/RPS3/SMARCB1/SOX4/TNFRSF14/VNN1/MALT1/HHLA2/ICOSLG/ZBTB7B/CD276	21
GO:0003012	muscle system process	31/636	403/15512	0.0769231	1.87615	3.68483	0.000600183	0.0311895	0.0271662	ALDOA/ANK2/ATP2B1/ATP2B4/BDKRB2/CACNA1D/CALM1/CAMK2D/CLCN1/COL6A1/DSC2/DSP/FOXO3/GSN/HTR1D/MYL6/P2RX4/PAK2/PIK3CA/RGS2/SLC6A8/STC1/TBX3/TPM2/TPM3/YY1/CXCR4/SLMAP/PABPN1/ROCK2/GRIP2	31
GO:0071560	cellular response to transforming growth factor beta stimulus	22/636	249/15512	0.0883534	2.15493	3.79876	0.000608957	0.0312977	0.0272604	APAF1/BMP2/ZFP36L1/COL1A1/HPGD/HSPA1A/ITGB6/JUN/LTBP1/KMT2A/FURIN/PAK2/ARID4A/USP9Y/CITED2/PEG10/LEMD3/ERO1A/APPL2/CD109/SPRED1/BCL9L	22
GO:0009612	response to mechanical stimulus	19/636	201/15512	0.0945274	2.30552	3.85198	0.00062215	0.0314874	0.0274256	CHI3L1/CNN2/COL1A1/COL6A1/EGFR/GSN/MAP1B/MDK/MMP14/NFKBIA/SERPINE2/PIK3CA/PSPH/CXCR4/PIEZO1/CITED2/SLC38A2/USP53/TMEM120A	19
GO:0055119	relaxation of cardiac muscle	5/636	18/15512	0.277778	6.77498	5.06886	0.000626113	0.0314874	0.0274256	CAMK2D/GSN/P2RX4/PIK3CA/RGS2	5
GO:1990778	protein localization to cell periphery	28/636	352/15512	0.0795455	1.94011	3.68897	0.000648085	0.0322105	0.0280555	ANK2/ATP2B4/CAMK2D/CDH1/EGFR/EPB41L2/ITGB1/LRP1/RAB8A/MMP14/NUMA1/STX3/VIL1/SLMAP/PICALM/STX7/PIAS1/NUMB/SQSTM1/ROCK2/OPTN/SEC23A/PKP3/ERRFI1/DENND4C/KIF13A/NHERF4/GRIP2	28
GO:0032869	cellular response to insulin stimulus	19/636	202/15512	0.0940594	2.2941	3.82792	0.000661152	0.0322105	0.0280555	ATP2B1/CEACAM1/ZFP36L1/COL6A1/GAB1/GRB2/IGF2/INSIG1/RAB8A/PCK1/PIK3CA/PIP4K2A/SP1/LPIN2/HDAC9/ZBTB7B/APPL2/DENND4C/TRIB3	19
GO:1901654	response to ketone	19/636	202/15512	0.0940594	2.2941	3.82792	0.000661152	0.0322105	0.0280555	CA9/CLDN4/CYP1A1/AKR1C2/EGFR/F5/FOXO3/GNAQ/HSF1/P2RY4/PCK1/PIK3CA/PSPH/SP1/AXIN2/KLF4/ROCK2/ABHD2/ERRFI1	19
GO:0010883	regulation of lipid storage	8/636	48/15512	0.166667	4.06499	4.39738	0.000675005	0.0322536	0.028093	PLIN2/APOB/CD36/ITGAV/NFKBIA/ABCG1/PLIN3/TTC39B	8
GO:1904377	positive regulation of protein localization to cell periphery	10/636	72/15512	0.138889	3.38749	4.19846	0.000675828	0.0322536	0.028093	ATP2B4/EGFR/EPB41L2/ITGB1/LRP1/NUMA1/STX3/VIL1/PIAS1/SQSTM1	10
GO:0045765	regulation of angiogenesis	23/636	269/15512	0.0855019	2.08538	3.71304	0.000728823	0.0339499	0.0295705	ADM/ATP2B4/CEACAM1/BTG1/CD36/CHI3L1/ETS1/GAB1/HLA-G/ITGB1/MDK/PGK1/SP1/VEGFA/CXCR4/SEMA5A/KLF4/ROCK2/EPN2/EPN1/TSPAN18/AMOT/SPRED1	23
GO:0090084	negative regulation of inclusion body assembly	4/636	11/15512	0.363636	8.86907	5.39815	0.000733482	0.0339499	0.0295705	HSF1/HSPA1A/HSPA2/DNAJA4	4
GO:0007596	blood coagulation	20/636	220/15512	0.0909091	2.21727	3.75985	0.000743302	0.0339499	0.0295705	ACTG1/AXL/CEACAM1/CD9/CD36/DGKA/F2RL1/F5/GNAQ/PDGFB/SERPINE2/PIK3CA/PLAT/PLAUR/PLCG2/TFPI/MYL12A/GNA13/ANO6/PEAR1	20
GO:1903039	positive regulation of leukocyte cell-cell adhesion	22/636	253/15512	0.0869565	2.12086	3.71668	0.00075388	0.0339499	0.0295705	CD47/CD55/DPP4/EFNB2/ETS1/FOXO3/HLA-G/HMGB1/IGF2/MDK/PCK1/PIK3CA/RPS3/SMARCB1/SOX4/TNFRSF14/VNN1/MALT1/HHLA2/ICOSLG/ZBTB7B/CD276	22
GO:0030330	DNA damage response, signal transduction by p53 class mediator	10/636	73/15512	0.136986	3.34109	4.14548	0.000754925	0.0339499	0.0295705	FOXO3/MSX1/MYO6/PPP2R5C/SOX4/NDRG1/RPS6KA6/PRAP1/SPRED1/KMT5A	10
GO:0050818	regulation of coagulation	10/636	73/15512	0.136986	3.34109	4.14548	0.000754925	0.0339499	0.0295705	CEACAM1/CD9/CD36/F2RL1/PDGFB/SERPINE2/PLAT/PLAUR/TFPI/ANO6	10
GO:0030522	intracellular receptor signaling pathway	28/636	356/15512	0.0786517	1.91831	3.62433	0.000772352	0.0344028	0.0299649	BIRC3/XIAP/BMP2/CD36/F2RL1/HMGB1/HSPA1A/NR3C2/MN1/NFKBIA/PAK1/PLCG2/SEC14L1/YWHAH/TRIM25/KMT2D/KDM5D/RIOK3/NCOR1/CITED2/SMPDL3A/UBR5/ERRFI1/DDX60/ERBIN/TNIP2/LBH/DCBLD2	28
GO:0007162	negative regulation of cell adhesion	23/636	271/15512	0.0848708	2.06999	3.67422	0.000806518	0.0355661	0.0309782	CEACAM1/BMP2/CD9/CDH1/COL1A1/ERBB3/HLA-G/HMGB1/EPCAM/MDK/MMP14/SERPINE2/VEGFA/CD164/TNFRSF14/SEMA5A/SOCS6/KLF4/SWAP70/CORO1C/ZBTB7B/PAG1/B4GALNT2	23
GO:0052695	cellular glucuronidation	5/636	19/15512	0.263158	6.4184	4.88636	0.000821282	0.0355661	0.0309782	UGT2B15/UGT2B17/UGT2B11/UGT1A6/UGT1A1	5
GO:0071280	cellular response to copper ion	5/636	19/15512	0.263158	6.4184	4.88636	0.000821282	0.0355661	0.0309782	CYP1A1/HSF1/MT1G/MT1H/MT2A	5
GO:0001667	ameboidal-type cell migration	20/636	222/15512	0.0900901	2.19729	3.71516	0.000832393	0.0355847	0.0309944	ARHGAP5/ITGB1/PLCG2/PTPRR/SEMA3F/TIMP1/TNS1/VEGFA/VIL1/SEMA3B/SGPL1/SEMA5A/WASF2/CAP1/GNA13/CORO1C/APPL2/EPPK1/MARVELD3/AMOT	20
GO:0110053	regulation of actin filament organization	22/636	255/15512	0.0862745	2.10423	3.67621	0.000836929	0.0355847	0.0309944	ACTG1/RHOC/CAPG/CD47/F2RL1/GRB2/GSN/PAK1/PAK2/PIK3CA/VIL1/SEMA5A/TMSB10/ROCK2/WDR1/ARPC5/WASF2/SWAP70/ARHGEF18/SNX9/SCIN/AMOT	22
GO:0019216	regulation of lipid metabolic process	25/636	306/15512	0.0816993	1.99264	3.6262	0.000847674	0.0357169	0.0311095	ADM/APOA4/APOB/CEACAM1/BMP2/FMO5/HPGD/INSIG1/PCK1/PDGFB/PLCG2/ABCB11/EDF1/NCOR1/ABCG1/LPGAT1/CIDEB/UGT1A6/UGT1A1/APPL2/TRIB3/CIDEC/TTC39B/ETFBKMT/PSAPL1	25
GO:0032868	response to insulin	22/636	256/15512	0.0859375	2.09601	3.65611	0.000881342	0.0367559	0.0320145	ADM/ATP2B1/CEACAM1/ZFP36L1/COL1A1/COL6A1/GAB1/GRB2/IGF2/INSIG1/RAB8A/PCK1/PIK3CA/PIP4K2A/SP1/LPIN2/HDAC9/ZBTB7B/ERRFI1/APPL2/DENND4C/TRIB3	22
GO:0007204	positive regulation of cytosolic calcium ion concentration	14/636	130/15512	0.107692	2.62661	3.85082	0.000895673	0.0367559	0.0320145	ADM/BDKRB2/CD36/CD55/F2RL1/GIPR/HMGB1/ITGAV/OPRM1/P2RX4/P2RY4/CXCR4/GNA13/SWAP70	14
GO:0071453	cellular response to oxygen levels	16/636	160/15512	0.1	2.43899	3.78305	0.000895911	0.0367559	0.0320145	AK4/ZFP36L1/CASR/EPAS1/FOXO3/P4HB/PCK1/PGK1/STC1/VEGFA/ROCK2/CITED2/NDRG1/ERO1A/EGLN3/MALAT1	16
GO:0008210	estrogen metabolic process	7/636	39/15512	0.179487	4.37768	4.36686	0.000922412	0.0375141	0.0326749	CYP1A1/CYP3A5/UGT2B15/UGT2B17/SGPL1/UGT2B11/UGT1A1	7
GO:0051261	protein depolymerization	13/636	116/15512	0.112069	2.73336	3.87452	0.000931892	0.0375729	0.0327262	CAPG/CFL1/F2RL1/GSN/KIF2A/MAP1B/PIK3CA/VIL1/SEMA5A/WDR1/SWAP70/SCIN/NCKAP5	13
GO:0034250	positive regulation of amide metabolic process	6/636	29/15512	0.206897	5.04619	4.50945	0.000982741	0.0389885	0.0339592	CLU/SP1/PICALM/ROCK2/ABCG1/SLC2A13	6
GO:1901342	regulation of vasculature development	23/636	275/15512	0.0836364	2.03989	3.59756	0.000983675	0.0389885	0.0339592	ADM/ATP2B4/CEACAM1/BTG1/CD36/CHI3L1/ETS1/GAB1/HLA-G/ITGB1/MDK/PGK1/SP1/VEGFA/CXCR4/SEMA5A/KLF4/ROCK2/EPN2/EPN1/TSPAN18/AMOT/SPRED1	23
GO:0051235	maintenance of location	25/636	310/15512	0.0806452	1.96693	3.55575	0.00101981	0.0400809	0.0349106	PLIN2/ANK2/APOB/CALM1/CAMK2D/CD36/DIAPH1/GSN/INSIG1/ITGAV/LTBP1/NBL1/NFKBIA/PLCB3/PLCG2/TMSB10/ABCG1/PLIN3/RBCK1/IBTK/CIDEB/ERO1A/CIDEC/SCIN/TTC39B	25
GO:0050817	coagulation	20/636	226/15512	0.0884956	2.1584	3.6272	0.00103845	0.0402086	0.0350218	ACTG1/AXL/CEACAM1/CD9/CD36/DGKA/F2RL1/F5/GNAQ/PDGFB/SERPINE2/PIK3CA/PLAT/PLAUR/PLCG2/TFPI/MYL12A/GNA13/ANO6/PEAR1	20
GO:0031623	receptor internalization	14/636	132/15512	0.106061	2.58681	3.78564	0.00104097	0.0402086	0.0350218	ADM/CEACAM1/CD9/CD36/DNM1/EFNB2/GRB2/ITGB1/LRP1/PLCG2/RALA/VEGFA/PICALM/NUMB	14
GO:0032956	regulation of actin cytoskeleton organization	26/636	328/15512	0.0792683	1.93335	3.53259	0.00104885	0.0402086	0.0350218	ACTG1/RHOC/CAPG/CD47/F2RL1/GRB2/GSN/LRP1/NEDD9/PAK1/PAK2/PIK3CA/RALA/VIL1/SEMA5A/TMSB10/ROCK2/WDR1/ARPC5/WASF2/SWAP70/ARHGEF18/NGEF/SNX9/SCIN/AMOT	26
GO:0030836	positive regulation of actin filament depolymerization	4/636	12/15512	0.333333	8.12998	5.10879	0.0010647	0.0404846	0.0352622	F2RL1/VIL1/SEMA5A/WDR1	4
GO:0043277	apoptotic cell clearance	7/636	40/15512	0.175	4.26824	4.27933	0.00107914	0.0407026	0.0354522	AXL/CD36/HMGB1/ITGAV/LRP1/PEAR1/XKR9	7
GO:0060349	bone morphogenesis	11/636	90/15512	0.122222	2.98099	3.89708	0.00110751	0.0412355	0.0359163	CDX1/FOXN3/COL1A1/INSIG1/MEF2D/MMP14/MSX1/NAB1/STC1/AXIN2/CITED2	11
GO:1904375	regulation of protein localization to cell periphery	15/636	148/15512	0.101351	2.47195	3.7203	0.0011181	0.0412355	0.0359163	ATP2B4/CAMK2D/EGFR/EPB41L2/ITGB1/LRP1/MMP14/NUMA1/STX3/VIL1/PICALM/STX7/PIAS1/NUMB/SQSTM1	15
GO:0022408	negative regulation of cell-cell adhesion	17/636	179/15512	0.0949721	2.31636	3.66264	0.00111972	0.0412355	0.0359163	CEACAM1/BMP2/CD9/CDH1/HLA-G/HMGB1/EPCAM/MDK/SERPINE2/VEGFA/TNFRSF14/SOCS6/KLF4/SWAP70/ZBTB7B/PAG1/B4GALNT2	17
GO:0071385	cellular response to glucocorticoid stimulus	8/636	52/15512	0.153846	3.7523	4.11053	0.00116591	0.0426013	0.0371059	ZFP36L1/EGFR/FOXO3/PCK1/STC1/AXIN2/BCL2L11/UGT1A1	8
GO:0050920	regulation of chemotaxis	17/636	180/15512	0.0944444	2.30349	3.63707	0.0011907	0.0431697	0.037601	CASR/DPP4/EFNB2/F2RL1/HMGB1/MDK/NBL1/NEDD9/P2RX4/PDGFB/SEMA3F/STX3/VEGFA/CXCR4/SEMA5A/SWAP70/ANO6	17
GO:0019217	regulation of fatty acid metabolic process	11/636	91/15512	0.120879	2.94823	3.85399	0.00121424	0.0436846	0.0380494	APOA4/CEACAM1/INSIG1/ABCB11/NCOR1/LPGAT1/UGT1A6/UGT1A1/APPL2/TRIB3/ETFBKMT	11
GO:0071466	cellular response to xenobiotic stimulus	17/636	181/15512	0.0939227	2.29077	3.61167	0.00126546	0.0451798	0.0393518	CYP1A1/CYP2C19/CYP3A5/EGFR/FMO5/HSF1/PPP1R12A/UGT2B15/UGT2B17/CXCR4/ABCB11/UGT2B11/SULT1B1/UGT1A6/UGT1A1/RNF149/SULT1C3	17
GO:0010565	regulation of cellular ketone metabolic process	14/636	135/15512	0.103704	2.52933	3.69009	0.00129573	0.04591	0.0399878	ADM/APOA4/ATP2B4/CEACAM1/BMP2/INSIG1/ABCB11/NCOR1/LPGAT1/UGT1A6/UGT1A1/APPL2/TRIB3/ETFBKMT	14
GO:0001706	endoderm formation	8/636	53/15512	0.150943	3.6815	4.04325	0.00132478	0.0465865	0.040577	COL6A1/DUSP5/GRB2/ITGAV/LAMA3/LAMB3/MMP14/MMP15	8
GO:0050921	positive regulation of chemotaxis	13/636	121/15512	0.107438	2.62041	3.69989	0.00137967	0.0481547	0.0419429	CASR/F2RL1/HMGB1/MDK/NEDD9/P2RX4/PDGFB/STX3/VEGFA/CXCR4/SEMA5A/SWAP70/ANO6	13
GO:0006066	alcohol metabolic process	26/636	335/15512	0.0776119	1.89295	3.41635	0.00141959	0.0491809	0.0428368	APOA4/APOB/BMP2/CYP1A1/CYP3A5/AKR1C2/FDPS/FMO5/HDLBP/INSIG1/NFE2L1/PCK1/PLCG2/SMPD1/SPTLC2/ABCG1/DHRS9/SULT1B1/IP6K2/ERRFI1/ACSS2/SRD5A3/OSBPL1A/TTC39B/SDR16C5/SULT1C3	26

## Sheet: ego.pediatric.mock.37.DEG.up
ID	Description	GeneRatio	BgRatio	RichFactor	FoldEnrichment	zScore	pvalue	p.adjust	qvalue	geneID	Count
GO:0009152	purine ribonucleotide biosynthetic process	14/354	138/15512	0.101449	4.44543	6.21283	3.28665e-06	0.00667409	0.00634033	ADCY9/ADK/AK2/APRT/ATP5F1A/ATP5F1B/ATP5F1E/ATP5MC1/ATP5ME/ATP6V1A/LIPA/NDUFV1/PPAT/PID1	14
GO:0046390	ribose phosphate biosynthetic process	15/354	159/15512	0.0943396	4.13389	6.06996	3.65603e-06	0.00667409	0.00634033	ADCY9/ADK/AK2/APRT/ATP5F1A/ATP5F1B/ATP5F1E/ATP5MC1/ATP5ME/ATP6V1A/LIPA/NDUFV1/PPAT/PYGL/PID1	15
GO:0072522	purine-containing compound biosynthetic process	18/354	240/15512	0.075	3.28644	5.45529	1.04086e-05	0.0100129	0.00951222	ACACA/ADCY9/ADK/AK2/APRT/ATP5F1A/ATP5F1B/ATP5F1E/ATP5MC1/ATP5ME/ATP6V1A/LIPA/NDUFV1/PDK1/PPAT/ADA2/PID1/ELOVL5	18
GO:0009260	ribonucleotide biosynthetic process	14/354	153/15512	0.0915033	4.0096	5.71707	1.09701e-05	0.0100129	0.00951222	ADCY9/ADK/AK2/APRT/ATP5F1A/ATP5F1B/ATP5F1E/ATP5MC1/ATP5ME/ATP6V1A/LIPA/NDUFV1/PPAT/PID1	14
GO:0006164	purine nucleotide biosynthetic process	14/354	176/15512	0.0795455	3.48562	5.06799	5.27813e-05	0.0347226	0.0329862	ADCY9/ADK/AK2/APRT/ATP5F1A/ATP5F1B/ATP5F1E/ATP5MC1/ATP5ME/ATP6V1A/LIPA/NDUFV1/PPAT/PID1	14
GO:1901293	nucleoside phosphate biosynthetic process	19/354	298/15512	0.0637584	2.79384	4.77828	5.70626e-05	0.0347226	0.0329862	ACACA/ADCY9/ADK/AK2/APRT/ATP5F1A/ATP5F1B/ATP5F1E/ATP5MC1/ATP5ME/ATP6V1A/HK1/LIPA/NDUFV1/PDK1/PPAT/RRM2B/PID1/ELOVL5	19
GO:0009145	purine nucleoside triphosphate biosynthetic process	10/354	98/15512	0.102041	4.47135	5.2681	7.95733e-05	0.04064	0.0386076	ADK/ATP5F1A/ATP5F1B/ATP5F1E/ATP5MC1/ATP5ME/ATP6V1A/LIPA/NDUFV1/PID1	10
GO:1902253	regulation of intrinsic apoptotic signaling pathway by p53 class mediator	6/354	33/15512	0.181818	7.96713	6.12266	8.90495e-05	0.04064	0.0386076	CD74/MDM2/MUC1/MYC/RRM2B/RRN3	6
GO:0009165	nucleotide biosynthetic process	15/354	212/15512	0.0707547	3.10042	4.70574	0.000109481	0.0444126	0.0421916	ADCY9/ADK/AK2/APRT/ATP5F1A/ATP5F1B/ATP5F1E/ATP5MC1/ATP5ME/ATP6V1A/LIPA/NDUFV1/PPAT/RRM2B/PID1	15
